# Supplementary material for: Dual oxic-anoxic co-culture enables direct study of anaerobe–host interactions at the airway epithelial interface
Source: mBio. 2025 Apr 9;16(5):e01338-24. doi: 10.1128/mbio.01338-24 (PMC12077211; doi:10.1128/mbio.01338-24)
Supplement: Data set S1 — DOAC 24-h RNASeq. [file mbio.01338-24-s0001.csv]

ensgene	baseMean	log2FoldChange	lfcSE	stat	pvalue	padj	entrez	symbol	chr	start	end	strand	biotype	description
ENSG00000151632	52.23150847	-3.636041457	0.375050545	-9.129195868	6.90E-20	6.18E-17	1646	AKR1C2	10	4987400	5018031	-1	protein_coding	aldo-keto reductase family 1 member C2 [Source:HGNC Symbol;Acc:HGNC:385]
ENSG00000113916	20.85698626	-3.547910305	0.453273743	-6.896956014	5.31E-12	1.45E-09	604	BCL6	3	187721377	187745727	-1	protein_coding	B-cell CLL/lymphoma 6 [Source:HGNC Symbol;Acc:HGNC:1001]
ENSG00000104419	163.5072552	-3.525653813	0.2162911	-16.13943973	1.35E-58	8.44E-55	10397	NDRG1	8	133237171	133302022	-1	protein_coding	N-myc downstream regulated 1 [Source:HGNC Symbol;Acc:HGNC:7679]
ENSG00000187134	72.9669696	-3.510968553	0.303987811	-11.13686609	8.30E-29	1.73E-25	1645	AKR1C1	10	4963253	4983283	1	protein_coding	aldo-keto reductase family 1 member C1 [Source:HGNC Symbol;Acc:HGNC:384]
ENSG00000167772	15.12335483	-3.399375166	0.412481196	-7.200319205	6.01E-13	2.21E-10	51129	ANGPTL4	19	8363289	8374373	1	protein_coding	angiopoietin like 4 [Source:HGNC Symbol;Acc:HGNC:16039]
ENSG00000148926	12.63672991	-3.322900143	0.459583035	-6.475373144	9.46E-11	1.85E-08	133	ADM	11	10304680	10307397	1	protein_coding	adrenomedullin [Source:HGNC Symbol;Acc:HGNC:259]
ENSG00000198743	18.67491108	-3.249028335	0.404691154	-7.165587945	7.75E-13	2.55E-10	6526	SLC5A3	21	34073570	34106262	1	protein_coding	solute carrier family 5 member 3 [Source:HGNC Symbol;Acc:HGNC:11038]
ENSG00000004799	6.753672265	-3.045925077	0.560135958	-5.036271795	4.75E-07	3.50E-05	5166	PDK4	7	95583499	95596491	-1	protein_coding	pyruvate dehydrogenase kinase 4 [Source:HGNC Symbol;Acc:HGNC:8812]
ENSG00000185950	5.681353925	-3.014457134	0.564129426	-4.934206934	8.05E-07	5.25E-05	8660	IRS2	13	109752698	109786568	-1	protein_coding	insulin receptor substrate 2 [Source:HGNC Symbol;Acc:HGNC:6126]
ENSG00000101187	63.23405322	-2.917522906	0.299798638	-9.569518138	1.07E-21	1.12E-18	28231	SLCO4A1	20	62642445	62685785	1	protein_coding	solute carrier organic anion transporter family member 4A1 [Source:HGNC Symbol;Acc:HGNC:10953]
ENSG00000105329	15.43522565	-2.786779013	0.398271998	-6.530487275	6.56E-11	1.42E-08	7040	TGFB1	19	41301587	41353911	-1	protein_coding	transforming growth factor beta 1 [Source:HGNC Symbol;Acc:HGNC:11766]
ENSG00000147883	9.466734978	-2.78651687	0.470852947	-5.265655293	1.40E-07	1.22E-05	1030	CDKN2B	9	22002903	22009363	-1	protein_coding	cyclin dependent kinase inhibitor 2B [Source:HGNC Symbol;Acc:HGNC:1788]
ENSG00000131711	11.93441512	-2.765528273	0.414046487	-6.144429422	8.03E-10	1.23E-07	4131	MAP1B	5	72107234	72209570	1	protein_coding	microtubule associated protein 1B [Source:HGNC Symbol;Acc:HGNC:6836]
ENSG00000101236	7.375474666	-2.721362044	0.479584264	-4.934439027	8.04E-07	5.25E-05	11237	RNF24	20	3927309	4015582	-1	protein_coding	ring finger protein 24 [Source:HGNC Symbol;Acc:HGNC:13779]
ENSG00000134294	44.33983659	-2.636278582	0.355991387	-7.327597752	2.34E-13	9.79E-11	54407	SLC38A2	12	46358189	46372867	-1	protein_coding	solute carrier family 38 member 2 [Source:HGNC Symbol;Acc:HGNC:13448]
ENSG00000146674	282.8005215	-2.634495133	0.224048774	-11.74983182	7.08E-32	2.22E-28	3486	IGFBP3	7	45912245	45921874	-1	protein_coding	insulin like growth factor binding protein 3 [Source:HGNC Symbol;Acc:HGNC:5472]
ENSG00000154153	9.129469454	-2.629240911	0.446908958	-5.425698676	5.77E-08	5.48E-06	54463	RETREG1	5	16473038	16617058	-1	protein_coding	reticulophagy regulator 1 [Source:HGNC Symbol;Acc:HGNC:25964]
ENSG00000129521	9.49551772	-2.588439971	0.436943057	-5.505445346	3.68E-08	3.66E-06	112399	EGLN3	14	33924231	34462774	-1	protein_coding	egl-9 family hypoxia inducible factor 3 [Source:HGNC Symbol;Acc:HGNC:14661]
ENSG00000109814	24.44318161	-2.578530903	0.355897144	-7.058650359	1.68E-12	5.27E-10	7358	UGDH	4	39498755	39528311	-1	protein_coding	UDP-glucose 6-dehydrogenase [Source:HGNC Symbol;Acc:HGNC:12525]
ENSG00000079308	3.651214035	-2.558777227	0.557743975	-3.958519112	7.54E-05	0.002293595	7145	TNS1	2	217799789	218002995	-1	protein_coding	tensin 1 [Source:HGNC Symbol;Acc:HGNC:11973]
ENSG00000164327	3.799050399	-2.550278244	0.574042654	-4.27156305	1.94E-05	7.83E-04	253260	RICTOR	5	38937919	39074408	-1	protein_coding	RPTOR independent companion of MTOR complex 2 [Source:HGNC Symbol;Acc:HGNC:28611]
ENSG00000128422	68.54037063	-2.549571728	0.301071471	-8.419594434	3.78E-17	2.96E-14	3872	KRT17	17	41619437	41624842	-1	protein_coding	keratin 17 [Source:HGNC Symbol;Acc:HGNC:6427]
ENSG00000080573	9.032351067	-2.549177025	0.480817479	-4.882203832	1.05E-06	6.64E-05	50509	COL5A3	19	9959561	10010471	-1	protein_coding	collagen type V alpha 3 chain [Source:HGNC Symbol;Acc:HGNC:14864]
ENSG00000188042	8.76741578	-2.530803694	0.442779559	-5.282413453	1.27E-07	1.12E-05	10123	ARL4C	2	234493041	234497053	-1	protein_coding	ADP ribosylation factor like GTPase 4C [Source:HGNC Symbol;Acc:HGNC:698]
ENSG00000162413	17.02260886	-2.513210599	0.419760477	-5.750448012	8.90E-09	9.96E-07	9903	KLHL21	1	6590724	6614607	-1	protein_coding	kelch like family member 21 [Source:HGNC Symbol;Acc:HGNC:29041]
ENSG00000134278	21.19691951	-2.478769804	0.350059712	-6.901233908	5.16E-12	1.45E-09	56907	SPIRE1	18	12446512	12658134	-1	protein_coding	spire type actin nucleation factor 1 [Source:HGNC Symbol;Acc:HGNC:30622]
ENSG00000113742	6.964998808	-2.470434592	0.497476867	-4.325568577	1.52E-05	6.44E-04	80315	CPEB4	5	173888280	173961976	1	protein_coding	cytoplasmic polyadenylation element binding protein 4 [Source:HGNC Symbol;Acc:HGNC:21747]
ENSG00000137193	3.57375744	-2.426420408	0.579200941	-3.738998132	1.85E-04	0.004404329	5292	PIM1	6	37170203	37175426	1	protein_coding	Pim-1 proto-oncogene, serine/threonine kinase [Source:HGNC Symbol;Acc:HGNC:8986]
ENSG00000086696	13.84565116	-2.40726008	0.392660464	-5.845945202	5.04E-09	6.07E-07	3294	HSD17B2	16	82035004	82098534	1	protein_coding	hydroxysteroid 17-beta dehydrogenase 2 [Source:HGNC Symbol;Acc:HGNC:5211]
ENSG00000197329	7.535417809	-2.391896976	0.481883933	-4.626817183	3.71E-06	1.89E-04	57162	PELI1	2	64092652	64144454	-1	protein_coding	pellino E3 ubiquitin protein ligase 1 [Source:HGNC Symbol;Acc:HGNC:8827]
ENSG00000173110	4.990253402	-2.383441718	0.579594547	-4.132080399	3.59E-05	0.001294387	3310	HSPA6	1	161524540	161526910	1	protein_coding	heat shock protein family A (Hsp70) member 6 [Source:HGNC Symbol;Acc:HGNC:5239]
ENSG00000047457	8.792245923	-2.380921389	0.434808109	-5.124459314	2.98E-07	2.37E-05	1356	CP	3	149162410	149222055	-1	protein_coding	ceruloplasmin [Source:HGNC Symbol;Acc:HGNC:2295]
ENSG00000121966	9.095183773	-2.374438051	0.494351918	-4.563279287	5.04E-06	2.39E-04	7852	CXCR4	2	136114349	136118165	-1	protein_coding	C-X-C motif chemokine receptor 4 [Source:HGNC Symbol;Acc:HGNC:2561]
ENSG00000075391	2.632151195	-2.371359922	0.593487881	-3.870289489	1.09E-04	0.002925229	9462	RASAL2	1	178094141	178484147	1	protein_coding	RAS protein activator like 2 [Source:HGNC Symbol;Acc:HGNC:9874]
ENSG00000134013	2.552511122	-2.356418293	0.59743699	-3.823539474	1.32E-04	0.00340561	4017	LOXL2	8	23297189	23425328	-1	protein_coding	lysyl oxidase like 2 [Source:HGNC Symbol;Acc:HGNC:6666]
ENSG00000196754	7.249206799	-2.343170177	0.46783299	-4.707571701	2.51E-06	1.38E-04	6273	S100A2	1	153561108	153567890	-1	protein_coding	S100 calcium binding protein A2 [Source:HGNC Symbol;Acc:HGNC:10492]
ENSG00000146678	37.59306768	-2.322252541	0.462643028	-5.043482884	4.57E-07	3.41E-05	3484	IGFBP1	7	45888357	45893668	1	protein_coding	insulin like growth factor binding protein 1 [Source:HGNC Symbol;Acc:HGNC:5469]
ENSG00000069667	3.591866085	-2.307375564	0.570457533	-3.643471891	2.69E-04	0.005871747	6095	RORA	15	60488284	61229319	-1	protein_coding	RAR related orphan receptor A [Source:HGNC Symbol;Acc:HGNC:10258]
ENSG00000095303	4.399356458	-2.306286376	0.556864316	-3.738814055	1.85E-04	0.004404329	5742	PTGS1	9	122370530	122395703	1	protein_coding	prostaglandin-endoperoxide synthase 1 [Source:HGNC Symbol;Acc:HGNC:9604]
ENSG00000183779	4.208846688	-2.297244341	0.591622507	-3.617902895	2.97E-04	0.006264995	80139	ZNF703	8	37695751	37700021	1	protein_coding	zinc finger protein 703 [Source:HGNC Symbol;Acc:HGNC:25883]
ENSG00000164393	1.813791065	-2.277373829	0.624197153	-3.72195606	1.98E-04	NA	222611	ADGRF2	6	47656436	47697797	1	protein_coding	adhesion G protein-coupled receptor F2 [Source:HGNC Symbol;Acc:HGNC:18991]
ENSG00000164543	8.992917168	-2.271679698	0.436361457	-4.936109956	7.97E-07	5.25E-05	9263	STK17A	7	43582758	43626786	1	protein_coding	serine/threonine kinase 17a [Source:HGNC Symbol;Acc:HGNC:11395]
ENSG00000177283	4.540690913	-2.265387286	0.522593234	-3.911857491	9.16E-05	0.002644262	8325	FZD8	10	35638249	35642278	-1	protein_coding	frizzled class receptor 8 [Source:HGNC Symbol;Acc:HGNC:4046]
ENSG00000214944	5.420393005	-2.24441015	0.502489323	-4.129569864	3.63E-05	0.001301124	64283	ARHGEF28	5	73626158	73941993	1	protein_coding	Rho guanine nucleotide exchange factor 28 [Source:HGNC Symbol;Acc:HGNC:30322]
ENSG00000181634	5.256115338	-2.236432731	0.56617924	-4.018878569	5.85E-05	0.001898191	9966	TNFSF15	9	114784635	114806126	-1	protein_coding	TNF superfamily member 15 [Source:HGNC Symbol;Acc:HGNC:11931]
ENSG00000111412	15.25505656	-2.216431747	0.364417466	-5.907598531	3.47E-09	4.35E-07	79794	C12orf49	12	116710185	116738070	-1	protein_coding	chromosome 12 open reading frame 49 [Source:HGNC Symbol;Acc:HGNC:26128]
ENSG00000164778	3.0526273	-2.21622557	0.571566926	-3.491758237	4.80E-04	0.008973955	2020	EN2	7	155458129	155464831	1	protein_coding	engrailed homeobox 2 [Source:HGNC Symbol;Acc:HGNC:3343]
ENSG00000119946	2.056798291	-2.198459962	0.610092697	-3.515048753	4.40E-04	0.008554512	26507	CNNM1	10	99329099	99394330	1	protein_coding	cyclin and CBS domain divalent metal cation transport mediator 1 [Source:HGNC Symbol;Acc:HGNC:102]
ENSG00000173376	4.798282947	-2.1673707	0.521378518	-3.8354555	1.25E-04	0.003271682	79625	NDNF	4	121035613	121073021	-1	protein_coding	neuron derived neurotrophic factor [Source:HGNC Symbol;Acc:HGNC:26256]
ENSG00000204528	2.001450663	-2.164835563	0.622429027	-3.655222559	2.57E-04	0.005628839	100130889	PSORS1C3	6	31173735	31177899	-1	sense_intronic	psoriasis susceptibility 1 candidate 3 (non-protein coding) [Source:HGNC Symbol;Acc:HGNC:17203]
ENSG00000140961	3.964543768	-2.159072857	0.555174574	-3.51790125	4.35E-04	0.00848945	29948	OSGIN1	16	83948282	83966332	1	protein_coding	oxidative stress induced growth inhibitor 1 [Source:HGNC Symbol;Acc:HGNC:30093]
ENSG00000100906	26.73351646	-2.156723802	0.359582417	-5.92255901	3.17E-09	4.09E-07	4792	NFKBIA	14	35401511	35404749	-1	protein_coding	NFKB inhibitor alpha [Source:HGNC Symbol;Acc:HGNC:7797]
ENSG00000165272	3.381340654	-2.155727219	0.607692864	-3.913697847	9.09E-05	0.002636328	360	AQP3	9	33441154	33447611	-1	protein_coding	aquaporin 3 (Gill blood group) [Source:HGNC Symbol;Acc:HGNC:636]
ENSG00000113739	16.85216806	-2.150556622	0.374947236	-5.619685833	1.91E-08	2.03E-06	8614	STC2	5	173314713	173329503	-1	protein_coding	stanniocalcin 2 [Source:HGNC Symbol;Acc:HGNC:11374]
ENSG00000103044	7.263606589	-2.143908584	0.511572632	-3.983110253	6.80E-05	0.0021201	3038	HAS3	16	69105564	69118719	1	protein_coding	hyaluronan synthase 3 [Source:HGNC Symbol;Acc:HGNC:4820]
ENSG00000161642	4.333308626	-2.143619307	0.55190337	-3.563609722	3.66E-04	0.00729832	25946	ZNF385A	12	54369133	54391298	-1	protein_coding	zinc finger protein 385A [Source:HGNC Symbol;Acc:HGNC:17521]
ENSG00000112715	99.67746319	-2.140908954	0.194707681	-10.95791904	6.09E-28	9.54E-25	7422	VEGFA	6	43770184	43786487	1	protein_coding	vascular endothelial growth factor A [Source:HGNC Symbol;Acc:HGNC:12680]
ENSG00000244242	2.080761856	-2.137437219	0.614112213	-3.706087256	2.10E-04	0.004848138	402778	IFITM10	11	1732410	1750591	-1	protein_coding	interferon induced transmembrane protein 10 [Source:HGNC Symbol;Acc:HGNC:40022]
ENSG00000186352	3.690416074	-2.134625555	0.562916783	-3.365926874	7.63E-04	0.012349809	353322	ANKRD37	4	185396021	185400628	1	protein_coding	ankyrin repeat domain 37 [Source:HGNC Symbol;Acc:HGNC:29593]
ENSG00000175928	1.70098307	-2.132398363	0.614306762	-3.352833237	8.00E-04	NA	57633	LRRN1	3	3799437	3847703	1	protein_coding	leucine rich repeat neuronal 1 [Source:HGNC Symbol;Acc:HGNC:20980]
ENSG00000119669	11.45751089	-2.083549156	0.400702145	-4.994562782	5.90E-07	4.20E-05	64207	IRF2BPL	14	77024543	77028699	-1	protein_coding	interferon regulatory factor 2 binding protein like [Source:HGNC Symbol;Acc:HGNC:14282]
ENSG00000164949	9.531603995	-2.053861126	0.636724072	-3.462251539	5.36E-04	0.009699456	2669	GEM	8	94249253	94262350	-1	protein_coding	GTP binding protein overexpressed in skeletal muscle [Source:HGNC Symbol;Acc:HGNC:4234]
ENSG00000085662	46.35420279	-2.049013175	0.521940012	-4.115888614	3.86E-05	0.001370416	231	AKR1B1	7	134442350	134459284	-1	protein_coding	aldo-keto reductase family 1 member B [Source:HGNC Symbol;Acc:HGNC:381]
ENSG00000163121	7.391693598	-2.03813318	0.496719298	-3.820043877	1.33E-04	0.003440025	93082	NEURL3	2	96497643	96508109	-1	protein_coding	neuralized E3 ubiquitin protein ligase 3 [Source:HGNC Symbol;Acc:HGNC:25162]
ENSG00000196968	3.426077568	-2.030306622	0.539366721	-3.41921259	6.28E-04	0.010720941	170384	FUT11	10	73772291	73780251	1	protein_coding	fucosyltransferase 11 [Source:HGNC Symbol;Acc:HGNC:19233]
ENSG00000074410	22.20117306	-2.027094818	0.307977938	-6.481260664	9.10E-11	1.85E-08	771	CA12	15	63321378	63382161	-1	protein_coding	carbonic anhydrase 12 [Source:HGNC Symbol;Acc:HGNC:1371]
ENSG00000116514	8.170170635	-2.02702638	0.452286843	-4.302366683	1.69E-05	6.97E-04	127544	RNF19B	1	32936445	32964685	-1	protein_coding	ring finger protein 19B [Source:HGNC Symbol;Acc:HGNC:26886]
ENSG00000012504	1.468736476	-2.026964357	0.624522405	-3.120437294	0.001805827	NA	9971	NR1H4	12	100473708	100564413	1	protein_coding	nuclear receptor subfamily 1 group H member 4 [Source:HGNC Symbol;Acc:HGNC:7967]
ENSG00000116717	2.756407225	-2.017267009	0.589689029	-3.048411213	0.002300549	0.028040736	1647	GADD45A	1	67685061	67688338	1	protein_coding	growth arrest and DNA damage inducible alpha [Source:HGNC Symbol;Acc:HGNC:4095]
ENSG00000074181	6.646842444	-2.017245798	0.463208545	-4.152417592	3.29E-05	0.001212393	4854	NOTCH3	19	15159038	15200981	-1	protein_coding	notch 3 [Source:HGNC Symbol;Acc:HGNC:7883]
ENSG00000204390	2.868867934	-2.017035397	0.595391158	-3.493461054	4.77E-04	0.008970474	3305	HSPA1L	6	31809619	31815065	-1	protein_coding	heat shock protein family A (Hsp70) member 1 like [Source:HGNC Symbol;Acc:HGNC:5234]
ENSG00000160179	1.882538677	-2.015042537	0.624621849	-3.449853637	5.61E-04	NA	9619	ABCG1	21	42199689	42297244	1	protein_coding	ATP binding cassette subfamily G member 1 [Source:HGNC Symbol;Acc:HGNC:73]
ENSG00000188910	8.398198005	-2.006085025	0.474053121	-4.070418879	4.69E-05	0.001589233	2707	GJB3	1	34781189	34786369	1	protein_coding	gap junction protein beta 3 [Source:HGNC Symbol;Acc:HGNC:4285]
ENSG00000122884	31.12796686	-2.005418026	0.265016006	-7.491127831	6.83E-14	3.29E-11	5033	P4HA1	10	73007217	73096974	-1	protein_coding	prolyl 4-hydroxylase subunit alpha 1 [Source:HGNC Symbol;Acc:HGNC:8546]
ENSG00000196323	5.584942049	-2.001990868	0.489429016	-3.842768897	1.22E-04	0.003215875	29068	ZBTB44	11	130226677	130314686	-1	protein_coding	zinc finger and BTB domain containing 44 [Source:HGNC Symbol;Acc:HGNC:25001]
ENSG00000165861	2.348242987	-2.000117324	0.589883999	-3.122447443	0.001793541	0.02306209	53349	ZFYVE1	14	72969451	73027212	-1	protein_coding	zinc finger FYVE-type containing 1 [Source:HGNC Symbol;Acc:HGNC:13180]
ENSG00000093000	17.88197122	-1.998995561	0.407565953	-4.847255774	1.25E-06	7.54E-05	10762	NUP50	22	45163841	45188015	1	protein_coding	nucleoporin 50 [Source:HGNC Symbol;Acc:HGNC:8065]
ENSG00000152952	41.2381353	-1.99773428	0.274964357	-7.220491751	5.18E-13	2.03E-10	5352	PLOD2	3	146069440	146163653	-1	protein_coding	procollagen-lysine,2-oxoglutarate 5-dioxygenase 2 [Source:HGNC Symbol;Acc:HGNC:9082]
ENSG00000114796	11.60702421	-1.996629813	0.392293197	-4.936394847	7.96E-07	5.25E-05	54800	KLHL24	3	183635568	183684477	1	protein_coding	kelch like family member 24 [Source:HGNC Symbol;Acc:HGNC:25947]
ENSG00000100234	9.414664702	-1.99643054	0.466836739	-4.139779788	3.48E-05	0.001273661	7078	TIMP3	22	32801701	32863043	1	protein_coding	TIMP metallopeptidase inhibitor 3 [Source:HGNC Symbol;Acc:HGNC:11822]
ENSG00000164300	30.73692366	-1.993921705	0.296339302	-6.668920856	2.58E-11	6.21E-09	256987	SERINC5	5	80111651	80256079	-1	protein_coding	serine incorporator 5 [Source:HGNC Symbol;Acc:HGNC:18825]
ENSG00000108262	7.644672724	-1.991634698	0.431266095	-4.408274678	1.04E-05	4.53E-04	28964	GIT1	17	29573469	29594054	-1	protein_coding	GIT ArfGAP 1 [Source:HGNC Symbol;Acc:HGNC:4272]
ENSG00000102837	44.79130335	-1.989765465	0.331567951	-5.979920689	2.23E-09	3.18E-07	10562	OLFM4	13	53028759	53052057	1	protein_coding	olfactomedin 4 [Source:HGNC Symbol;Acc:HGNC:17190]
ENSG00000243927	7.290538723	-1.987936899	0.486526191	-3.914726492	9.05E-05	0.002636328	64968	MRPS6	21	34073224	34143034	1	protein_coding	mitochondrial ribosomal protein S6 [Source:HGNC Symbol;Acc:HGNC:14051]
ENSG00000132510	3.851037531	-1.986518991	0.5577804	-3.212235397	0.001317064	0.018336459	23135	KDM6B	17	7839904	7854796	1	protein_coding	lysine demethylase 6B [Source:HGNC Symbol;Acc:HGNC:29012]
ENSG00000114770	6.155700774	-1.975227438	0.501970298	-3.711191482	2.06E-04	0.004786599	10057	ABCC5	3	183919934	184018015	-1	protein_coding	ATP binding cassette subfamily C member 5 [Source:HGNC Symbol;Acc:HGNC:56]
ENSG00000107159	4.975060112	-1.973872794	0.475948945	-3.893032153	9.90E-05	0.002793824	768	CA9	9	35673856	35681159	1	protein_coding	carbonic anhydrase 9 [Source:HGNC Symbol;Acc:HGNC:1383]
ENSG00000099860	4.549260409	-1.966407455	0.549660871	-3.365000746	7.65E-04	0.0123594	4616	GADD45B	19	2476122	2478259	1	protein_coding	growth arrest and DNA damage inducible beta [Source:HGNC Symbol;Acc:HGNC:4096]
ENSG00000173991	12.82564018	-1.963312227	0.375908019	-5.080465475	3.77E-07	2.88E-05	8557	TCAP	17	39664187	39666555	1	protein_coding	titin-cap [Source:HGNC Symbol;Acc:HGNC:11610]
ENSG00000135378	13.56306454	-1.963101709	0.424085675	-4.545944213	5.47E-06	2.56E-04	79056	PRRG4	11	32829943	32858123	1	protein_coding	proline rich and Gla domain 4 [Source:HGNC Symbol;Acc:HGNC:30799]
ENSG00000113083	1.548973317	-1.959778329	0.620044801	-3.106469642	0.001893357	NA	4015	LOX	5	122063195	122078360	-1	protein_coding	lysyl oxidase [Source:HGNC Symbol;Acc:HGNC:6664]
ENSG00000102804	24.92803412	-1.957376259	0.298656452	-6.468567457	9.89E-11	1.85E-08	8848	TSC22D1	13	44432143	44577147	-1	protein_coding	TSC22 domain family member 1 [Source:HGNC Symbol;Acc:HGNC:16826]
ENSG00000147459	1.707673039	-1.955226744	0.618200784	-3.149279531	0.001636736	NA	80005	DOCK5	8	25184723	25418082	1	protein_coding	dedicator of cytokinesis 5 [Source:HGNC Symbol;Acc:HGNC:23476]
ENSG00000001084	9.396267242	-1.948139557	0.405269884	-4.656817859	3.21E-06	1.66E-04	2729	GCLC	6	53497341	53616970	-1	protein_coding	glutamate-cysteine ligase catalytic subunit [Source:HGNC Symbol;Acc:HGNC:4311]
ENSG00000072682	23.75542461	-1.945236785	0.304539497	-6.310102718	2.79E-10	4.72E-08	8974	P4HA2	5	132191838	132295315	-1	protein_coding	prolyl 4-hydroxylase subunit alpha 2 [Source:HGNC Symbol;Acc:HGNC:8547]
ENSG00000155090	5.987066372	-1.94019896	0.480602611	-3.811024988	1.38E-04	0.003531889	7071	KLF10	8	102648779	102655902	-1	protein_coding	Kruppel like factor 10 [Source:HGNC Symbol;Acc:HGNC:11810]
ENSG00000165655	2.309223963	-1.932400134	0.603525232	-2.990821246	0.002782283	0.032160523	84858	ZNF503	10	75397830	75401906	-1	protein_coding	zinc finger protein 503 [Source:HGNC Symbol;Acc:HGNC:23589]
ENSG00000116285	36.0197064	-1.923277827	0.291259415	-6.563304961	5.26E-11	1.18E-08	54206	ERRFI1	1	8004404	8026308	-1	protein_coding	ERBB receptor feedback inhibitor 1 [Source:HGNC Symbol;Acc:HGNC:18185]
ENSG00000110721	6.235617919	-1.899260288	0.511695807	-3.575660216	3.49E-04	0.007105998	1119	CHKA	11	68052859	68121444	-1	protein_coding	choline kinase alpha [Source:HGNC Symbol;Acc:HGNC:1937]
ENSG00000277586	4.028555719	-1.895866148	0.559236026	-3.191890601	0.001413449	0.019208246	4747	NEFL	8	24950955	24957110	-1	protein_coding	neurofilament light [Source:HGNC Symbol;Acc:HGNC:7739]
ENSG00000169242	24.1077299	-1.89438331	0.28973567	-6.466242692	1.00E-10	1.85E-08	1942	EFNA1	1	155127460	155134857	1	protein_coding	ephrin A1 [Source:HGNC Symbol;Acc:HGNC:3221]
ENSG00000090238	4.366949587	-1.894028083	0.540372226	-3.257745478	0.001123011	0.016099915	83719	YPEL3	16	30092314	30096915	-1	protein_coding	yippee like 3 [Source:HGNC Symbol;Acc:HGNC:18327]
ENSG00000213626	1.962417194	-1.891466801	0.621156005	-3.109902544	0.001871491	NA	81606	LBH	2	30231531	30323730	1	protein_coding	limb bud and heart development [Source:HGNC Symbol;Acc:HGNC:29532]
ENSG00000167106	25.29881713	-1.875897217	0.313815147	-5.920859467	3.20E-09	4.09E-07	399665	FAM102A	9	127940579	127980513	-1	protein_coding	family with sequence similarity 102 member A [Source:HGNC Symbol;Acc:HGNC:31419]
ENSG00000114541	6.118211183	-1.874538782	0.545518495	-3.334182975	8.56E-04	0.013332662	23150	FRMD4B	3	69169990	69542583	-1	protein_coding	FERM domain containing 4B [Source:HGNC Symbol;Acc:HGNC:24886]
ENSG00000164171	38.68535442	-1.869070478	0.312456836	-5.961595269	2.50E-09	3.48E-07	3673	ITGA2	5	52989326	53094779	1	protein_coding	integrin subunit alpha 2 [Source:HGNC Symbol;Acc:HGNC:6137]
ENSG00000179362	1.171048417	-1.867027155	0.638547758	-2.947239298	0.00320625	NA	NA	HMGN2P46	15	45511136	45586290	1	transcribed_processed_pseudogene	high mobility group nucleosomal binding domain 2 pseudogene 46 [Source:HGNC Symbol;Acc:HGNC:26817]
ENSG00000110422	12.03758613	-1.861988404	0.371911263	-4.89678526	9.74E-07	6.29E-05	10114	HIPK3	11	33256672	33357023	1	protein_coding	homeodomain interacting protein kinase 3 [Source:HGNC Symbol;Acc:HGNC:4915]
ENSG00000147642	2.765025956	-1.861881484	0.58449566	-2.89504177	0.003791081	0.039717594	55638	SYBU	8	109573978	109691791	-1	protein_coding	syntabulin [Source:HGNC Symbol;Acc:HGNC:26011]
ENSG00000135407	1.244939943	-1.85937964	0.63379074	-3.035105941	0.002404512	NA	10677	AVIL	12	57797376	57818704	-1	protein_coding	advillin [Source:HGNC Symbol;Acc:HGNC:14188]
ENSG00000138756	2.084843617	-1.856481357	0.591466487	-2.767157478	0.005654743	0.051718199	55589	BMP2K	4	78776342	78916372	1	protein_coding	BMP2 inducible kinase [Source:HGNC Symbol;Acc:HGNC:18041]
ENSG00000179094	1.506994447	-1.850006313	0.627118067	-2.932239748	0.003365268	NA	5187	PER1	17	8140472	8156506	-1	protein_coding	period circadian clock 1 [Source:HGNC Symbol;Acc:HGNC:8845]
ENSG00000142871	11.69168597	-1.849448944	0.550163612	-3.353856834	7.97E-04	0.012640008	3491	CYR61	1	85580761	85583962	1	protein_coding	cysteine rich angiogenic inducer 61 [Source:HGNC Symbol;Acc:HGNC:2654]
ENSG00000157764	2.014402378	-1.848253236	0.598052194	-2.720210451	0.006524038	0.056847146	673	BRAF	7	140719327	140924764	-1	protein_coding	B-Raf proto-oncogene, serine/threonine kinase [Source:HGNC Symbol;Acc:HGNC:1097]
ENSG00000196428	6.625598791	-1.847935988	0.475084179	-3.751561241	1.76E-04	0.004250931	9819	TSC22D2	3	150408335	150466431	1	protein_coding	TSC22 domain family member 2 [Source:HGNC Symbol;Acc:HGNC:29095]
ENSG00000137819	6.249301892	-1.845795134	0.526953277	-3.355965261	7.91E-04	0.012597948	54852	PAQR5	15	69298947	69407780	1	protein_coding	progestin and adipoQ receptor family member 5 [Source:HGNC Symbol;Acc:HGNC:29645]
ENSG00000139793	4.51696167	-1.845124737	0.561373699	-3.147318899	0.001647751	0.021687317	10150	MBNL2	13	97221434	97394120	1	protein_coding	muscleblind like splicing regulator 2 [Source:HGNC Symbol;Acc:HGNC:16746]
ENSG00000178573	1.374172289	-1.839161576	0.631648886	-3.070721972	0.002135419	NA	4094	MAF	16	79585843	79600714	-1	protein_coding	MAF bZIP transcription factor [Source:HGNC Symbol;Acc:HGNC:6776]
ENSG00000077782	5.108333021	-1.837323943	0.501960439	-3.459202081	5.42E-04	0.009753566	2260	FGFR1	8	38411138	38468834	-1	protein_coding	fibroblast growth factor receptor 1 [Source:HGNC Symbol;Acc:HGNC:3688]
ENSG00000118523	16.10152265	-1.835431139	0.380961747	-4.744573159	2.09E-06	1.20E-04	1490	CTGF	6	131948176	131951373	-1	protein_coding	connective tissue growth factor [Source:HGNC Symbol;Acc:HGNC:2500]
ENSG00000135148	4.659293641	-1.83066676	0.520691608	-3.331096037	8.65E-04	0.013416783	10906	TRAFD1	12	112125501	112153609	1	protein_coding	TRAF-type zinc finger domain containing 1 [Source:HGNC Symbol;Acc:HGNC:24808]
ENSG00000125740	4.513813924	-1.830434625	0.643402442	-3.298694654	9.71E-04	0.01443214	2354	FOSB	19	45467995	45475179	1	protein_coding	FosB proto-oncogene, AP-1 transcription factor subunit [Source:HGNC Symbol;Acc:HGNC:3797]
ENSG00000185567	16.57029021	-1.826332317	0.352830961	-5.104564737	3.32E-07	2.60E-05	113146	AHNAK2	14	104937244	104978357	-1	protein_coding	AHNAK nucleoprotein 2 [Source:HGNC Symbol;Acc:HGNC:20125]
ENSG00000261150	7.01266738	-1.825546972	0.510889828	-3.468878418	5.23E-04	0.009574018	83481	EPPK1	8	143857324	143878464	-1	protein_coding	epiplakin 1 [Source:HGNC Symbol;Acc:HGNC:15577]
ENSG00000096717	4.714634789	-1.824700474	0.495227866	-3.492522643	4.78E-04	0.008973955	23411	SIRT1	10	67884669	67918390	1	protein_coding	sirtuin 1 [Source:HGNC Symbol;Acc:HGNC:14929]
ENSG00000121104	2.756619332	-1.823361926	0.604269796	-2.77549176	0.00551183	0.050707214	81558	FAM117A	17	49710332	49789180	-1	protein_coding	family with sequence similarity 117 member A [Source:HGNC Symbol;Acc:HGNC:24179]
ENSG00000136826	11.27381659	-1.822526473	0.437979193	-4.089169542	4.33E-05	0.001494065	9314	KLF4	9	107484852	107490482	-1	protein_coding	Kruppel like factor 4 [Source:HGNC Symbol;Acc:HGNC:6348]
ENSG00000197063	3.997305905	-1.821358413	0.51287203	-3.323360458	8.89E-04	0.01362368	4097	MAFG	17	81918270	81927714	-1	protein_coding	MAF bZIP transcription factor G [Source:HGNC Symbol;Acc:HGNC:6781]
ENSG00000157514	8.212261562	-1.816869926	0.475219188	-3.717183363	2.01E-04	0.004711096	1831	TSC22D3	X	107713221	107777342	-1	protein_coding	TSC22 domain family member 3 [Source:HGNC Symbol;Acc:HGNC:3051]
ENSG00000173281	12.24933611	-1.811877964	0.349522104	-5.073548838	3.90E-07	2.95E-05	79660	PPP1R3B	8	9136255	9151574	-1	protein_coding	protein phosphatase 1 regulatory subunit 3B [Source:HGNC Symbol;Acc:HGNC:14942]
ENSG00000165650	9.720280226	-1.807064033	0.415783072	-4.244491952	2.19E-05	8.63E-04	118987	PDZD8	10	117277274	117375467	-1	protein_coding	PDZ domain containing 8 [Source:HGNC Symbol;Acc:HGNC:26974]
ENSG00000107771	2.154863095	-1.806392955	0.584503808	-2.75113125	0.005938984	0.053318759	54462	CCSER2	10	84328586	84518521	1	protein_coding	coiled-coil serine rich protein 2 [Source:HGNC Symbol;Acc:HGNC:29197]
ENSG00000137817	5.18494742	-1.793824071	0.471078004	-3.626169722	2.88E-04	0.006112996	56965	PARP6	15	72241181	72272999	-1	protein_coding	poly(ADP-ribose) polymerase family member 6 [Source:HGNC Symbol;Acc:HGNC:26921]
ENSG00000084731	1.252604918	-1.793318612	0.635278907	-2.739898551	0.006145815	NA	3797	KIF3C	2	25926596	25982749	-1	protein_coding	kinesin family member 3C [Source:HGNC Symbol;Acc:HGNC:6321]
ENSG00000173166	14.89181163	-1.78671441	0.331567095	-5.294672742	1.19E-07	1.07E-05	65059	RAPH1	2	203394345	203535410	-1	protein_coding	Ras association (RalGDS/AF-6) and pleckstrin homology domains 1 [Source:HGNC Symbol;Acc:HGNC:14436]
ENSG00000111859	1.824921106	-1.785033965	0.620104282	-2.979411238	0.002888029	NA	4739	NEDD9	6	11183298	11382348	-1	protein_coding	neural precursor cell expressed, developmentally down-regulated 9 [Source:HGNC Symbol;Acc:HGNC:7733]
ENSG00000073712	2.923584509	-1.78484509	0.581261376	-2.851657047	0.0043492	0.042977501	10979	FERMT2	14	52857268	52952435	-1	protein_coding	fermitin family member 2 [Source:HGNC Symbol;Acc:HGNC:15767]
ENSG00000197249	545.5639824	-1.779526824	0.239623311	-7.430436825	1.08E-13	4.84E-11	5265	SERPINA1	14	94376747	94390693	-1	protein_coding	serpin family A member 1 [Source:HGNC Symbol;Acc:HGNC:8941]
ENSG00000064309	1.234633613	-1.776499388	0.637722397	-2.885209101	0.003911538	NA	50937	CDON	11	125955796	126063335	-1	protein_coding	cell adhesion associated, oncogene regulated [Source:HGNC Symbol;Acc:HGNC:17104]
ENSG00000179361	2.375319176	-1.77352556	0.615699334	-3.064529083	0.00218013	0.026886837	10620	ARID3B	15	74541177	74598131	1	protein_coding	AT-rich interaction domain 3B [Source:HGNC Symbol;Acc:HGNC:14350]
ENSG00000006652	4.702617218	-1.773189028	0.4890948	-3.444764759	5.72E-04	0.010117152	3475	IFRD1	7	112422968	112481017	1	protein_coding	interferon related developmental regulator 1 [Source:HGNC Symbol;Acc:HGNC:5456]
ENSG00000127947	7.815569449	-1.771124732	0.436876778	-3.925072639	8.67E-05	0.002553795	5782	PTPN12	7	77537275	77640071	1	protein_coding	protein tyrosine phosphatase, non-receptor type 12 [Source:HGNC Symbol;Acc:HGNC:9645]
ENSG00000184156	7.666366369	-1.769303385	0.427539625	-4.011247866	6.04E-05	0.0019306	3786	KCNQ3	8	132120858	132481019	-1	protein_coding	potassium voltage-gated channel subfamily Q member 3 [Source:HGNC Symbol;Acc:HGNC:6297]
ENSG00000105643	3.861098424	-1.7691589	0.549242854	-3.024933946	0.002486874	0.029620281	27106	ARRDC2	19	18001132	18014102	1	protein_coding	arrestin domain containing 2 [Source:HGNC Symbol;Acc:HGNC:25225]
ENSG00000242515	8.640893435	-1.768826036	0.402773472	-4.26986815	1.96E-05	7.83E-04	54575	UGT1A10	2	233636454	233773305	1	protein_coding	UDP glucuronosyltransferase family 1 member A10 [Source:HGNC Symbol;Acc:HGNC:12531]
ENSG00000136603	12.53358212	-1.763522717	0.3676164	-4.701579072	2.58E-06	1.41E-04	6498	SKIL	3	170357678	170396835	1	protein_coding	SKI like proto-oncogene [Source:HGNC Symbol;Acc:HGNC:10897]
ENSG00000135919	9.604351211	-1.762056503	0.431438498	-3.998306878	6.38E-05	0.00200849	5270	SERPINE2	2	223975112	224039319	-1	protein_coding	serpin family E member 2 [Source:HGNC Symbol;Acc:HGNC:8951]
ENSG00000143507	6.299670121	-1.760598551	0.541412836	-3.192982036	0.001408117	0.019208246	11221	DUSP10	1	221701424	221742176	-1	protein_coding	dual specificity phosphatase 10 [Source:HGNC Symbol;Acc:HGNC:3065]
ENSG00000146112	6.248062136	-1.760255605	0.461721509	-3.673590211	2.39E-04	0.005332299	170954	PPP1R18	6	30676389	30687895	-1	protein_coding	protein phosphatase 1 regulatory subunit 18 [Source:HGNC Symbol;Acc:HGNC:29413]
ENSG00000148053	1.677720285	-1.757747648	0.620499049	-2.915112051	0.003555609	NA	4915	NTRK2	9	84668551	85027070	1	protein_coding	neurotrophic receptor tyrosine kinase 2 [Source:HGNC Symbol;Acc:HGNC:8032]
ENSG00000109762	2.76763797	-1.757489034	0.566893474	-2.856463197	0.004283897	0.042399072	83891	SNX25	4	185204237	185370185	1	protein_coding	sorting nexin 25 [Source:HGNC Symbol;Acc:HGNC:21883]
ENSG00000114784	5.009533968	-1.756405172	0.49507627	-3.38369866	7.15E-04	0.011790804	10289	EIF1B	3	40309684	40312424	1	protein_coding	eukaryotic translation initiation factor 1B [Source:HGNC Symbol;Acc:HGNC:30792]
ENSG00000173334	19.8873046	-1.754933802	0.373257092	-4.669657974	3.02E-06	1.59E-04	10221	TRIB1	8	125430321	125438405	1	protein_coding	tribbles pseudokinase 1 [Source:HGNC Symbol;Acc:HGNC:16891]
ENSG00000163297	6.408632048	-1.754297153	0.438148944	-3.858733235	1.14E-04	0.003051544	118429	ANTXR2	4	79901149	80125454	-1	protein_coding	anthrax toxin receptor 2 [Source:HGNC Symbol;Acc:HGNC:21732]
ENSG00000172818	5.24843654	-1.747613035	0.494147242	-3.397600444	6.80E-04	0.01129688	5017	OVOL1	11	65787022	65797219	1	protein_coding	ovo like transcriptional repressor 1 [Source:HGNC Symbol;Acc:HGNC:8525]
ENSG00000123610	1.518399881	-1.746873293	0.641349163	-2.864565587	0.004175817	NA	7130	TNFAIP6	2	151357592	151380048	1	protein_coding	TNF alpha induced protein 6 [Source:HGNC Symbol;Acc:HGNC:11898]
ENSG00000166592	2.082927468	-1.745542173	0.619538102	-2.973072612	0.002948347	0.0335234	6236	RRAD	16	66921679	66925644	-1	protein_coding	RRAD, Ras related glycolysis inhibitor and calcium channel regulator [Source:HGNC Symbol;Acc:HGNC:10446]
ENSG00000065526	9.003937641	-1.745256096	0.44415457	-3.82391209	1.31E-04	0.00340561	23013	SPEN	1	15847864	15940460	1	protein_coding	spen family transcriptional repressor [Source:HGNC Symbol;Acc:HGNC:17575]
ENSG00000121207	1.072063011	-1.739455941	0.640881779	-2.708666479	0.006755421	NA	9227	LRAT	4	154626945	154753118	1	protein_coding	lecithin retinol acyltransferase (phosphatidylcholine--retinol O-acyltransferase) [Source:HGNC Symbol;Acc:HGNC:6685]
ENSG00000006459	2.047286161	-1.737280795	0.600728549	-2.754853231	0.005871847	0.053237512	80853	KDM7A	7	140084746	140177035	-1	protein_coding	lysine demethylase 7A [Source:HGNC Symbol;Acc:HGNC:22224]
ENSG00000159200	15.78137681	-1.736187008	0.36111552	-4.748794654	2.05E-06	1.19E-04	1827	RCAN1	21	34513142	34615142	-1	protein_coding	regulator of calcineurin 1 [Source:HGNC Symbol;Acc:HGNC:3040]
ENSG00000169239	2.2008907	-1.735794791	0.597129761	-2.789544092	0.005278231	0.049135389	11238	CA5B	X	15688830	15788409	1	protein_coding	carbonic anhydrase 5B [Source:HGNC Symbol;Acc:HGNC:1378]
ENSG00000168488	17.15376628	-1.734767911	0.30977756	-5.524743629	3.30E-08	3.39E-06	11273	ATXN2L	16	28823035	28837237	1	protein_coding	ataxin 2 like [Source:HGNC Symbol;Acc:HGNC:31326]
ENSG00000157168	3.171315472	-1.726661704	0.57095967	-2.842273966	0.004479298	0.043508221	3084	NRG1	8	31639386	32767959	1	protein_coding	neuregulin 1 [Source:HGNC Symbol;Acc:HGNC:7997]
ENSG00000142156	18.43160138	-1.725993257	0.345914467	-4.943300582	7.68E-07	5.23E-05	1291	COL6A1	21	45981737	46005050	1	protein_coding	collagen type VI alpha 1 chain [Source:HGNC Symbol;Acc:HGNC:2211]
ENSG00000078804	11.14873122	-1.725086419	0.429617499	-3.94795846	7.88E-05	0.002385557	58476	TP53INP2	20	34704290	34713439	1	protein_coding	tumor protein p53 inducible nuclear protein 2 [Source:HGNC Symbol;Acc:HGNC:16104]
ENSG00000181788	10.48624148	-1.717445664	0.402600436	-4.187030107	2.83E-05	0.001066667	6478	SIAH2	3	150741127	150763477	-1	protein_coding	siah E3 ubiquitin protein ligase 2 [Source:HGNC Symbol;Acc:HGNC:10858]
ENSG00000090339	42.6694002	-1.715505463	0.353706039	-4.870798808	1.11E-06	6.89E-05	3383	ICAM1	19	10270835	10286615	1	protein_coding	intercellular adhesion molecule 1 [Source:HGNC Symbol;Acc:HGNC:5344]
ENSG00000124762	29.04697431	-1.715423062	0.371997501	-4.618012744	3.87E-06	1.95E-04	1026	CDKN1A	6	36676460	36687339	1	protein_coding	cyclin dependent kinase inhibitor 1A [Source:HGNC Symbol;Acc:HGNC:1784]
ENSG00000100852	25.95784908	-1.712861344	0.318199827	-5.352964227	8.65E-08	8.09E-06	394	ARHGAP5	14	32076114	32159728	1	protein_coding	Rho GTPase activating protein 5 [Source:HGNC Symbol;Acc:HGNC:675]
ENSG00000019186	8.079416231	-1.711932933	0.560366792	-3.121982415	0.001796377	0.02306209	1591	CYP24A1	20	54153449	54173973	-1	protein_coding	cytochrome P450 family 24 subfamily A member 1 [Source:HGNC Symbol;Acc:HGNC:2602]
ENSG00000154127	5.10950159	-1.709604637	0.49159904	-3.330212603	8.68E-04	0.013416783	84959	UBASH3B	11	122655675	122814473	1	protein_coding	ubiquitin associated and SH3 domain containing B [Source:HGNC Symbol;Acc:HGNC:29884]
ENSG00000164442	3.602513577	-1.708880391	0.564821666	-2.884525573	0.003920039	0.040170883	10370	CITED2	6	139371807	139374620	-1	protein_coding	Cbp/p300 interacting transactivator with Glu/Asp rich carboxy-terminal domain 2 [Source:HGNC Symbol;Acc:HGNC:1987]
ENSG00000175592	6.847738869	-1.707898781	0.616449051	-2.845205749	0.004438274	0.043483037	8061	FOSL1	11	65892049	65900573	-1	protein_coding	FOS like 1, AP-1 transcription factor subunit [Source:HGNC Symbol;Acc:HGNC:13718]
ENSG00000183496	1.210950535	-1.707725225	0.638650179	-2.783754089	0.005373376	NA	84206	MEX3B	15	82041778	82046141	-1	protein_coding	mex-3 RNA binding family member B [Source:HGNC Symbol;Acc:HGNC:25297]
ENSG00000259341	0.885333806	-1.706851372	0.640653581	-2.65641597	0.007897613	NA	NA	AC015660.1	15	99427009	99431028	-1	lincRNA
ENSG00000128487	4.098179595	-1.70202102	0.511006547	-3.164178733	0.001555213	0.020718905	92521	SPECC1	17	20009344	20319026	1	protein_coding	sperm antigen with calponin homology and coiled-coil domains 1 [Source:HGNC Symbol;Acc:HGNC:30615]
ENSG00000141753	15.41663214	-1.693336439	0.343024586	-4.873202429	1.10E-06	6.88E-05	3487	IGFBP4	17	40443461	40457731	1	protein_coding	insulin like growth factor binding protein 4 [Source:HGNC Symbol;Acc:HGNC:5473]
ENSG00000013441	3.062236425	-1.683872976	0.544471185	-2.891423748	0.003835006	0.039911571	1195	CLK1	2	200853009	200864744	-1	protein_coding	CDC like kinase 1 [Source:HGNC Symbol;Acc:HGNC:2068]
ENSG00000176407	11.17955115	-1.680854478	0.368975813	-4.471901961	7.75E-06	3.51E-04	56888	KCMF1	2	84971093	85059472	1	protein_coding	potassium channel modulatory factor 1 [Source:HGNC Symbol;Acc:HGNC:20589]
ENSG00000166886	5.261823746	-1.680576975	0.475313258	-3.40221929	6.68E-04	0.011196758	4665	NAB2	12	57088894	57095476	1	protein_coding	NGFI-A binding protein 2 [Source:HGNC Symbol;Acc:HGNC:7627]
ENSG00000165507	11.02656293	-1.679529115	0.361544596	-4.555708833	5.22E-06	2.46E-04	11067	C10orf10	10	44970981	44978810	-1	protein_coding	chromosome 10 open reading frame 10 [Source:HGNC Symbol;Acc:HGNC:23355]
ENSG00000144645	11.58676462	-1.678697668	0.343918022	-4.787493965	1.69E-06	9.89E-05	114884	OSBPL10	3	31657890	32077580	-1	protein_coding	oxysterol binding protein like 10 [Source:HGNC Symbol;Acc:HGNC:16395]
ENSG00000205336	34.53083629	-1.67319214	0.251979226	-6.605942309	3.95E-11	9.17E-09	9289	ADGRG1	16	57610652	57665580	1	protein_coding	adhesion G protein-coupled receptor G1 [Source:HGNC Symbol;Acc:HGNC:4512]
ENSG00000133477	7.632712386	-1.672482155	0.416646475	-3.907712849	9.32E-05	0.002665456	113828	FAM83F	22	39994949	40043529	1	protein_coding	family with sequence similarity 83 member F [Source:HGNC Symbol;Acc:HGNC:25148]
ENSG00000116991	3.317684389	-1.666503245	0.552618573	-2.839767178	0.004514647	0.043677107	57568	SIPA1L2	1	232397965	232561558	-1	protein_coding	signal induced proliferation associated 1 like 2 [Source:HGNC Symbol;Acc:HGNC:23800]
ENSG00000117394	32.74914721	-1.662754965	0.272251246	-6.074730614	1.24E-09	1.81E-07	6513	SLC2A1	1	42925375	42959173	-1	protein_coding	solute carrier family 2 member 1 [Source:HGNC Symbol;Acc:HGNC:11005]
ENSG00000141646	3.504660832	-1.66205368	0.529430064	-2.968767598	0.002989966	0.033822691	4089	SMAD4	18	51028394	51085045	1	protein_coding	SMAD family member 4 [Source:HGNC Symbol;Acc:HGNC:6770]
ENSG00000179833	6.682387793	-1.661956763	0.488393208	-3.329681955	8.69E-04	0.013416783	9792	SERTAD2	2	64631621	64751005	-1	protein_coding	SERTA domain containing 2 [Source:HGNC Symbol;Acc:HGNC:30784]
ENSG00000135414	2.260388403	-1.657159391	0.597340029	-2.705602271	0.006818065	0.058513942	10220	GDF11	12	55743280	55757278	1	protein_coding	growth differentiation factor 11 [Source:HGNC Symbol;Acc:HGNC:4216]
ENSG00000134107	30.45494064	-1.648640282	0.241863729	-6.772013722	1.27E-11	3.18E-09	8553	BHLHE40	3	4979116	4985323	1	protein_coding	basic helix-loop-helix family member e40 [Source:HGNC Symbol;Acc:HGNC:1046]
ENSG00000100439	2.450617539	-1.647156861	0.581359624	-2.616943182	0.008872111	0.069653852	63874	ABHD4	14	22598237	22613215	1	protein_coding	abhydrolase domain containing 4 [Source:HGNC Symbol;Acc:HGNC:20154]
ENSG00000177181	1.079167465	-1.645435927	0.635546423	-2.530091596	0.011403275	NA	284716	RIMKLA	1	42380795	42422578	1	protein_coding	ribosomal modification protein rimK like family member A [Source:HGNC Symbol;Acc:HGNC:28725]
ENSG00000163602	7.849308322	-1.644613054	0.462214685	-3.485595459	4.91E-04	0.009101729	NA	RYBP	3	72371825	72446621	-1	protein_coding	RING1 and YY1 binding protein [Source:HGNC Symbol;Acc:HGNC:10480]
ENSG00000120318	1.994423862	-1.643738526	0.609042782	-2.615266096	0.008915796	NA	64411	ARAP3	5	141653401	141682221	-1	protein_coding	ArfGAP with RhoGAP domain, ankyrin repeat and PH domain 3 [Source:HGNC Symbol;Acc:HGNC:24097]
ENSG00000163082	42.47064254	-1.64304986	0.234873924	-6.969716133	3.18E-12	9.47E-10	130367	SGPP2	2	222424517	222560948	1	protein_coding	sphingosine-1-phosphate phosphatase 2 [Source:HGNC Symbol;Acc:HGNC:19953]
ENSG00000173530	14.81062396	-1.642188723	0.540033233	-3.066832052	0.002163404	0.026733184	8793	TNFRSF10D	8	23135588	23164030	-1	protein_coding	TNF receptor superfamily member 10d [Source:HGNC Symbol;Acc:HGNC:11907]
ENSG00000236753	3.885965122	-1.642080431	0.559929767	-2.831718274	0.004629862	0.044284101	100506881	MKLN1-AS	7	131309744	131328222	-1	processed_transcript	MKLN1 antisense RNA [Source:HGNC Symbol;Acc:HGNC:40374]
ENSG00000170802	5.689839634	-1.634216553	0.49125435	-3.23518069	0.001215658	0.017076448	3344	FOXN2	2	48314637	48379294	1	protein_coding	forkhead box N2 [Source:HGNC Symbol;Acc:HGNC:5281]
ENSG00000129474	5.690641717	-1.63292543	0.461054605	-3.424954982	6.15E-04	0.010525565	84962	AJUBA	14	22971174	22982642	-1	protein_coding	ajuba LIM protein [Source:HGNC Symbol;Acc:HGNC:20250]
ENSG00000176692	1.921473604	-1.63194196	0.617333519	-2.831839388	0.004628109	NA	2303	FOXC2	16	86567251	86569728	1	protein_coding	forkhead box C2 [Source:HGNC Symbol;Acc:HGNC:3801]
ENSG00000158158	10.01437378	-1.629715226	0.376377367	-4.246144505	2.17E-05	8.62E-04	26504	CNNM4	2	96760902	96811891	1	protein_coding	cyclin and CBS domain divalent metal cation transport mediator 4 [Source:HGNC Symbol;Acc:HGNC:105]
ENSG00000181274	1.723351427	-1.629482374	0.614346503	-2.540211663	0.01107854	NA	23401	FRAT2	10	97332497	97334709	-1	protein_coding	FRAT2, WNT signaling pathway regulator [Source:HGNC Symbol;Acc:HGNC:16048]
ENSG00000165632	1.128323359	-1.628232686	0.639028386	-2.667917988	0.007632289	NA	83860	TAF3	10	7818504	8016627	1	protein_coding	TATA-box binding protein associated factor 3 [Source:HGNC Symbol;Acc:HGNC:17303]
ENSG00000162772	6.782525356	-1.62745221	0.499009295	-3.208679584	0.00133346	0.018523564	467	ATF3	1	212565334	212620777	1	protein_coding	activating transcription factor 3 [Source:HGNC Symbol;Acc:HGNC:785]
ENSG00000162065	1.698951602	-1.623290118	0.62383413	-2.749428206	0.005969934	NA	57465	TBC1D24	16	2475051	2509560	1	protein_coding	TBC1 domain family member 24 [Source:HGNC Symbol;Acc:HGNC:29203]
ENSG00000152409	2.67758778	-1.622633091	0.576038382	-2.627895156	0.008591499	0.068306779	133746	JMY	5	79236189	79327215	1	protein_coding	junction mediating and regulatory protein, p53 cofactor [Source:HGNC Symbol;Acc:HGNC:28916]
ENSG00000005339	11.98757893	-1.622583229	0.352426572	-4.530778658	5.88E-06	2.73E-04	1387	CREBBP	16	3725054	3880726	-1	protein_coding	CREB binding protein [Source:HGNC Symbol;Acc:HGNC:2348]
ENSG00000142627	20.83459705	-1.622167058	0.422460224	-3.838847969	1.24E-04	0.003253929	1969	EPHA2	1	16124337	16156087	-1	protein_coding	EPH receptor A2 [Source:HGNC Symbol;Acc:HGNC:3386]
ENSG00000141738	279.8998635	-1.618674694	0.194641052	-8.317091409	9.01E-17	6.28E-14	2886	GRB7	17	39737927	39747291	1	protein_coding	growth factor receptor bound protein 7 [Source:HGNC Symbol;Acc:HGNC:4567]
ENSG00000144681	4.121663891	-1.615152484	0.491296117	-3.134196534	0.001723254	0.022306169	6769	STAC	3	36380344	36548007	1	protein_coding	SH3 and cysteine rich domain [Source:HGNC Symbol;Acc:HGNC:11353]
ENSG00000278948	1.663773116	-1.61456131	0.610620699	-2.518867136	0.011773307	NA	NA	AL031587.5	22	37943050	37944898	1	TEC
ENSG00000134070	10.35121518	-1.61389728	0.403669697	-3.936092466	8.28E-05	0.002470769	3656	IRAK2	3	10164865	10243743	1	protein_coding	interleukin 1 receptor associated kinase 2 [Source:HGNC Symbol;Acc:HGNC:6113]
ENSG00000109929	11.38337801	-1.609447603	0.376066316	-4.216816141	2.48E-05	9.58E-04	6309	SC5D	11	121292453	121308694	1	protein_coding	sterol-C5-desaturase [Source:HGNC Symbol;Acc:HGNC:10547]
ENSG00000106070	18.00831921	-1.606979249	0.305948419	-5.199041609	2.00E-07	1.65E-05	2887	GRB10	7	50590063	50793462	-1	protein_coding	growth factor receptor bound protein 10 [Source:HGNC Symbol;Acc:HGNC:4564]
ENSG00000140564	23.30312999	-1.606210204	0.290973606	-5.483651622	4.17E-08	4.08E-06	5045	FURIN	15	90868592	90883458	1	protein_coding	furin, paired basic amino acid cleaving enzyme [Source:HGNC Symbol;Acc:HGNC:8568]
ENSG00000095739	5.667342974	-1.599018377	0.538632945	-2.917745315	0.003525722	0.037823027	25805	BAMBI	10	28677342	28682939	1	protein_coding	BMP and activin membrane bound inhibitor [Source:HGNC Symbol;Acc:HGNC:30251]
ENSG00000075618	5.039341514	-1.598914551	0.490662124	-3.152508743	0.00161874	0.021395368	6624	FSCN1	7	5592823	5606655	1	protein_coding	fascin actin-bundling protein 1 [Source:HGNC Symbol;Acc:HGNC:11148]
ENSG00000165030	2.574770378	-1.596110108	0.573261284	-2.609458331	0.009068569	0.070752907	4783	NFIL3	9	91409045	91423862	-1	protein_coding	nuclear factor, interleukin 3 regulated [Source:HGNC Symbol;Acc:HGNC:7787]
ENSG00000107140	2.732855748	-1.593422854	0.581195009	-2.584289303	0.009757991	0.074281665	7016	TESK1	9	35605305	35610041	1	protein_coding	testis-specific kinase 1 [Source:HGNC Symbol;Acc:HGNC:11731]
ENSG00000177469	19.33828974	-1.588080443	0.383301457	-4.135204502	3.55E-05	0.001284284	284119	CAVIN1	17	42402452	42423517	-1	protein_coding	caveolae associated protein 1 [Source:HGNC Symbol;Acc:HGNC:9688]
ENSG00000204103	2.259507552	-1.586826006	0.607522195	-2.447205604	0.014396869	0.095345012	9935	MAFB	20	40685848	40689240	-1	protein_coding	MAF bZIP transcription factor B [Source:HGNC Symbol;Acc:HGNC:6408]
ENSG00000176973	0.790640787	-1.581816094	0.642077436	-2.422955323	0.01539482	NA	23625	FAM89B	11	65572349	65574198	1	protein_coding	family with sequence similarity 89 member B [Source:HGNC Symbol;Acc:HGNC:16708]
ENSG00000144655	7.821933571	-1.581558507	0.492199714	-3.163725125	0.001557638	0.020718905	64651	CSRNP1	3	39141855	39154562	-1	protein_coding	cysteine and serine rich nuclear protein 1 [Source:HGNC Symbol;Acc:HGNC:14300]
ENSG00000110395	2.995777423	-1.58141613	0.566328173	-2.651804016	0.0080063	0.065482335	867	CBL	11	119206276	119313926	1	protein_coding	Cbl proto-oncogene [Source:HGNC Symbol;Acc:HGNC:1541]
ENSG00000233016	3.346281047	-1.577743606	0.548121202	-2.750926672	0.005942694	0.053318759	84973	SNHG7	9	136721366	136728184	-1	antisense_RNA	small nucleolar RNA host gene 7 [Source:HGNC Symbol;Acc:HGNC:28254]
ENSG00000166173	3.876124968	-1.575609787	0.512179445	-2.943949715	0.003240526	0.035617365	55323	LARP6	15	70829130	70854159	-1	protein_coding	La ribonucleoprotein domain family member 6 [Source:HGNC Symbol;Acc:HGNC:24012]
ENSG00000174943	1.377940635	-1.569348418	0.624922491	-2.349323358	0.018807566	NA	253980	KCTD13	16	29905012	29927035	-1	protein_coding	potassium channel tetramerization domain containing 13 [Source:HGNC Symbol;Acc:HGNC:22234]
ENSG00000128585	9.283080734	-1.567782733	0.415397715	-3.716981669	2.02E-04	0.004711096	4289	MKLN1	7	131110096	131496636	1	protein_coding	muskelin 1 [Source:HGNC Symbol;Acc:HGNC:7109]
ENSG00000183696	11.66742428	-1.566757239	0.445785715	-3.476956201	5.07E-04	0.009344812	7378	UPP1	7	48088628	48108733	1	protein_coding	uridine phosphorylase 1 [Source:HGNC Symbol;Acc:HGNC:12576]
ENSG00000169992	2.087814234	-1.565624787	0.613539741	-2.784645294	0.005358631	0.049515961	57555	NLGN2	17	7404874	7419860	1	protein_coding	neuroligin 2 [Source:HGNC Symbol;Acc:HGNC:14290]
ENSG00000120063	6.652464549	-1.564916824	0.456003887	-3.35548023	7.92E-04	0.012597948	10672	GNA13	17	65010715	65056839	-1	protein_coding	G protein subunit alpha 13 [Source:HGNC Symbol;Acc:HGNC:4381]
ENSG00000214049	52.62385305	-1.564623857	0.227900658	-6.849348376	7.42E-12	1.94E-09	652995	UCA1	19	15828961	15836320	1	processed_transcript	urothelial cancer associated 1 (non-protein coding) [Source:HGNC Symbol;Acc:HGNC:37126]
ENSG00000126368	11.44259788	-1.560337077	0.391905278	-3.930960242	8.46E-05	0.002512154	9572	NR1D1	17	40092787	40100725	-1	protein_coding	nuclear receptor subfamily 1 group D member 1 [Source:HGNC Symbol;Acc:HGNC:7962]
ENSG00000129657	6.842204628	-1.560224731	0.442797585	-3.445431292	5.70E-04	0.010117152	6397	SEC14L1	17	77086716	77217101	1	protein_coding	SEC14 like lipid binding 1 [Source:HGNC Symbol;Acc:HGNC:10698]
ENSG00000141582	7.201267571	-1.557711992	0.498169696	-3.094537564	0.0019712	0.024898319	8535	CBX4	17	79833156	79839429	-1	protein_coding	chromobox 4 [Source:HGNC Symbol;Acc:HGNC:1554]
ENSG00000105810	7.876434311	-1.556919333	0.459795843	-3.327012338	8.78E-04	0.013479345	1021	CDK6	7	92604921	92836594	-1	protein_coding	cyclin dependent kinase 6 [Source:HGNC Symbol;Acc:HGNC:1777]
ENSG00000182704	11.38460237	-1.556890575	0.355877276	-4.305644437	1.67E-05	6.95E-04	25987	TSKU	11	76782251	76798154	1	protein_coding	tsukushi, small leucine rich proteoglycan [Source:HGNC Symbol;Acc:HGNC:28850]
ENSG00000112941	4.379960739	-1.556522463	0.526497078	-2.869732747	0.004108189	0.041537244	11044	PAPD7	5	6713007	6757048	1	protein_coding	poly(A) RNA polymerase D7, non-canonical [Source:HGNC Symbol;Acc:HGNC:16705]
ENSG00000198933	0.942252103	-1.556344827	0.640752462	-2.503748187	0.012288546	NA	9755	TBKBP1	17	47694081	47712050	1	protein_coding	TBK1 binding protein 1 [Source:HGNC Symbol;Acc:HGNC:30140]
ENSG00000100311	2.527650396	-1.555768858	0.596497372	-2.612429579	0.008990121	0.070403886	5155	PDGFB	22	39223359	39244751	-1	protein_coding	platelet derived growth factor subunit B [Source:HGNC Symbol;Acc:HGNC:8800]
ENSG00000167653	0.953925467	-1.555539289	0.639635133	-2.344059148	0.019075146	NA	8000	PSCA	8	142670308	142682724	1	protein_coding	prostate stem cell antigen [Source:HGNC Symbol;Acc:HGNC:9500]
ENSG00000140450	3.715765522	-1.554681555	0.54797649	-2.738953915	0.006163501	0.054617164	91947	ARRDC4	15	97960698	97973838	1	protein_coding	arrestin domain containing 4 [Source:HGNC Symbol;Acc:HGNC:28087]
ENSG00000119950	5.24068913	-1.550367129	0.436627449	-3.414683108	6.39E-04	0.010812417	4601	MXI1	10	110207605	110287365	1	protein_coding	MAX interactor 1, dimerization protein [Source:HGNC Symbol;Acc:HGNC:7534]
ENSG00000085185	2.116892201	-1.546960481	0.616493745	-2.750939007	0.005942471	0.053318759	63035	BCORL1	X	129981107	130058083	1	protein_coding	BCL6 corepressor like 1 [Source:HGNC Symbol;Acc:HGNC:25657]
ENSG00000196730	17.24494545	-1.546482854	0.335714224	-4.568618072	4.91E-06	2.38E-04	1612	DAPK1	9	87497228	87708633	1	protein_coding	death associated protein kinase 1 [Source:HGNC Symbol;Acc:HGNC:2674]
ENSG00000165434	3.495255103	-1.544523925	0.555849029	-2.682008592	0.007318158	0.061458794	283209	PGM2L1	11	74330318	74398473	-1	protein_coding	phosphoglucomutase 2 like 1 [Source:HGNC Symbol;Acc:HGNC:20898]
ENSG00000130338	1.949005655	-1.544048803	0.608310322	-2.350043036	0.018771241	NA	56995	TULP4	6	158232236	158511828	1	protein_coding	tubby like protein 4 [Source:HGNC Symbol;Acc:HGNC:15530]
ENSG00000146834	5.150095468	-1.54095808	0.486630905	-3.08017487	0.002068791	0.025767346	56257	MEPCE	7	100428790	100434126	1	protein_coding	methylphosphate capping enzyme [Source:HGNC Symbol;Acc:HGNC:20247]
ENSG00000106853	8.055784183	-1.540819885	0.461288662	-3.300782726	9.64E-04	0.01443214	22949	PTGR1	9	111549722	111599855	-1	protein_coding	prostaglandin reductase 1 [Source:HGNC Symbol;Acc:HGNC:18429]
ENSG00000173599	8.09846037	-1.540131656	0.403114662	-3.743247189	1.82E-04	0.004360473	5091	PC	11	66848233	66958376	-1	protein_coding	pyruvate carboxylase [Source:HGNC Symbol;Acc:HGNC:8636]
ENSG00000153234	2.657805667	-1.537296212	0.593266376	-2.448044177	0.014363404	0.095324924	4929	NR4A2	2	156324432	156342348	-1	protein_coding	nuclear receptor subfamily 4 group A member 2 [Source:HGNC Symbol;Acc:HGNC:7981]
ENSG00000165312	3.847459164	-1.536237355	0.551150989	-2.696049217	0.00701673	0.059728006	220213	OTUD1	10	23439458	23442390	1	protein_coding	OTU deubiquitinase 1 [Source:HGNC Symbol;Acc:HGNC:27346]
ENSG00000117616	3.128531117	-1.535216245	0.564639297	-2.606784681	0.009139681	0.0710973	57035	RSRP1	1	25242237	25338213	-1	protein_coding	arginine and serine rich protein 1 [Source:HGNC Symbol;Acc:HGNC:25234]
ENSG00000170604	3.392176151	-1.535142825	0.544765654	-2.706016225	0.006809572	0.058513942	26145	IRF2BP1	19	45883607	45886170	-1	protein_coding	interferon regulatory factor 2 binding protein 1 [Source:HGNC Symbol;Acc:HGNC:21728]
ENSG00000053747	54.91119472	-1.534701162	0.264321255	-5.802317257	6.54E-09	7.73E-07	3909	LAMA3	18	23689443	23955066	1	protein_coding	laminin subunit alpha 3 [Source:HGNC Symbol;Acc:HGNC:6483]
ENSG00000139438	2.437588518	-1.530354851	0.593622687	-2.441740868	0.014616634	0.09653277	84915	FAM222A	12	109714228	109770507	1	protein_coding	family with sequence similarity 222 member A [Source:HGNC Symbol;Acc:HGNC:25915]
ENSG00000234678	7.877897455	-1.529947783	0.436246285	-3.451000491	5.59E-04	0.009997375	102723465	ELF3-AS1	1	202000094	202010353	-1	antisense_RNA	ELF3 antisense RNA 1 [Source:HGNC Symbol;Acc:HGNC:40211]
ENSG00000099194	107.2365775	-1.528588523	0.200143417	-7.628107657	2.38E-14	1.24E-11	6319	SCD	10	100347124	100364834	1	protein_coding	stearoyl-CoA desaturase [Source:HGNC Symbol;Acc:HGNC:10571]
ENSG00000175155	2.148733728	-1.527460808	0.615199217	-2.485777395	0.01292688	0.088898904	388403	YPEL2	17	59331689	59401729	1	protein_coding	yippee like 2 [Source:HGNC Symbol;Acc:HGNC:18326]
ENSG00000150457	2.160985679	-1.526188012	0.597222465	-2.393258929	0.016699451	0.104831726	26524	LATS2	13	20973032	21061547	-1	protein_coding	large tumor suppressor kinase 2 [Source:HGNC Symbol;Acc:HGNC:6515]
ENSG00000118985	13.67586926	-1.525075411	0.339737817	-4.439428256	9.02E-06	3.98E-04	22936	ELL2	5	95885098	95962071	-1	protein_coding	elongation factor for RNA polymerase II 2 [Source:HGNC Symbol;Acc:HGNC:17064]
ENSG00000178026	1.284421407	-1.525055109	0.638692766	-2.441600784	0.014622306	NA	388886	LRRC75B	22	24585620	24593208	-1	protein_coding	leucine rich repeat containing 75B [Source:HGNC Symbol;Acc:HGNC:33155]
ENSG00000124171	7.794449179	-1.524789399	0.472192441	-3.190024778	0.001422606	0.019208246	84612	PARD6B	20	50731544	50756795	1	protein_coding	par-6 family cell polarity regulator beta [Source:HGNC Symbol;Acc:HGNC:16245]
ENSG00000182836	1.048519222	-1.524121932	0.639892933	-2.511903495	0.012008192	NA	345557	PLCXD3	5	41306954	41510628	-1	protein_coding	phosphatidylinositol specific phospholipase C X domain containing 3 [Source:HGNC Symbol;Acc:HGNC:31822]
ENSG00000273604	7.35706547	-1.521846274	0.416823737	-3.573971578	3.52E-04	0.007128863	100170841	EPOP	17	38671703	38675421	-1	protein_coding	elongin BC and polycomb repressive complex 2 associated protein [Source:HGNC Symbol;Acc:HGNC:34493]
ENSG00000163931	79.0880851	-1.521804438	0.189913587	-7.998462362	1.26E-15	7.18E-13	7086	TKT	3	53224707	53256052	-1	protein_coding	transketolase [Source:HGNC Symbol;Acc:HGNC:11834]
ENSG00000154734	5.925747455	-1.521095698	0.644472062	-2.692982596	0.007081597	0.059873418	9510	ADAMTS1	21	26835747	26845409	-1	protein_coding	ADAM metallopeptidase with thrombospondin type 1 motif 1 [Source:HGNC Symbol;Acc:HGNC:217]
ENSG00000182580	4.666736011	-1.51995981	0.498690269	-2.951012604	0.00316734	0.035058983	2049	EPHB3	3	184561784	184582409	1	protein_coding	EPH receptor B3 [Source:HGNC Symbol;Acc:HGNC:3394]
ENSG00000073910	2.131111617	-1.517048825	0.588827505	-2.394459623	0.016644876	0.104647712	10129	FRY	13	32031300	32299122	1	protein_coding	FRY microtubule binding protein [Source:HGNC Symbol;Acc:HGNC:20367]
ENSG00000168234	1.810511947	-1.516047475	0.604838448	-2.301781509	0.021347497	NA	125488	TTC39C	18	23992773	24135610	1	protein_coding	tetratricopeptide repeat domain 39C [Source:HGNC Symbol;Acc:HGNC:26595]
ENSG00000064300	0.810380802	-1.514243663	0.640279097	-2.315177292	0.020603231	NA	4804	NGFR	17	49495293	49515017	1	protein_coding	nerve growth factor receptor [Source:HGNC Symbol;Acc:HGNC:7809]
ENSG00000111199	1.7303655	-1.513449618	0.608467432	-2.272753772	0.023041022	NA	59341	TRPV4	12	109783085	109833401	-1	protein_coding	transient receptor potential cation channel subfamily V member 4 [Source:HGNC Symbol;Acc:HGNC:18083]
ENSG00000158825	3.251814197	-1.512249672	0.558191984	-2.605201977	0.009182011	0.071282902	978	CDA	1	20588948	20618908	1	protein_coding	cytidine deaminase [Source:HGNC Symbol;Acc:HGNC:1712]
ENSG00000176531	0.8394368	-1.511055607	0.641239226	-2.415896737	0.015696512	NA	653583	PHLDB3	19	43474954	43504935	-1	protein_coding	pleckstrin homology like domain family B member 3 [Source:HGNC Symbol;Acc:HGNC:30499]
ENSG00000162231	5.728457375	-1.51099607	0.511902343	-2.890421315	0.003847258	0.039911571	10482	NXF1	11	62792123	62806302	-1	protein_coding	nuclear RNA export factor 1 [Source:HGNC Symbol;Acc:HGNC:8071]
ENSG00000171940	16.24422074	-1.510887777	0.328113097	-4.564858083	5.00E-06	2.39E-04	7764	ZNF217	20	53567065	53609907	-1	protein_coding	zinc finger protein 217 [Source:HGNC Symbol;Acc:HGNC:13009]
ENSG00000168003	41.69348969	-1.509198933	0.323893339	-4.663878641	3.10E-06	1.62E-04	6520	SLC3A2	11	62856102	62888875	1	protein_coding	solute carrier family 3 member 2 [Source:HGNC Symbol;Acc:HGNC:11026]
ENSG00000157654	5.024831465	-1.506691891	0.555487219	-2.686494103	0.007220622	0.060802686	445815	PALM2-AKAP2	9	109780309	110172512	1	protein_coding	PALM2-AKAP2 readthrough [Source:HGNC Symbol;Acc:HGNC:33529]
ENSG00000171150	3.48332185	-1.505685588	0.528350138	-2.734746597	0.006242831	0.055086393	9655	SOCS5	2	46698952	46763129	1	protein_coding	suppressor of cytokine signaling 5 [Source:HGNC Symbol;Acc:HGNC:16852]
ENSG00000185507	1.488607292	-1.505640767	0.629775313	-2.536396271	0.011199992	NA	3665	IRF7	11	612553	615999	-1	protein_coding	interferon regulatory factor 7 [Source:HGNC Symbol;Acc:HGNC:6122]
ENSG00000159840	11.13745602	-1.504142052	0.373994869	-3.972476576	7.11E-05	0.002200873	7791	ZYX	7	143381080	143391111	1	protein_coding	zyxin [Source:HGNC Symbol;Acc:HGNC:13200]
ENSG00000100625	1.032268433	-1.501610929	0.641080164	-2.438601621	0.014744213	NA	51804	SIX4	14	60709528	60724348	-1	protein_coding	SIX homeobox 4 [Source:HGNC Symbol;Acc:HGNC:10890]
ENSG00000144136	11.55025769	-1.499506722	0.484192477	-3.083990889	0.002042439	0.025540673	6574	SLC20A1	2	112645857	112663827	1	protein_coding	solute carrier family 20 member 1 [Source:HGNC Symbol;Acc:HGNC:10946]
ENSG00000106665	13.40699277	-1.497068867	0.380421839	-3.907873345	9.31E-05	0.002665456	7461	CLIP2	7	74289475	74405943	1	protein_coding	CAP-Gly domain containing linker protein 2 [Source:HGNC Symbol;Acc:HGNC:2586]
ENSG00000113070	5.820954225	-1.495796269	0.548699603	-2.733914366	0.006258632	0.055122487	1839	HBEGF	5	140332843	140346631	-1	protein_coding	heparin binding EGF like growth factor [Source:HGNC Symbol;Acc:HGNC:3059]
ENSG00000072864	2.665044961	-1.495226853	0.582749765	-2.454476703	0.014108981	0.094134999	54820	NDE1	16	15643267	15726353	1	protein_coding	nudE neurodevelopment protein 1 [Source:HGNC Symbol;Acc:HGNC:17619]
ENSG00000005812	1.97628339	-1.49521179	0.604124499	-2.460278204	0.013882935	NA	26224	FBXL3	13	76992598	77027195	-1	protein_coding	F-box and leucine rich repeat protein 3 [Source:HGNC Symbol;Acc:HGNC:13599]
ENSG00000134954	6.905016824	-1.494720834	0.47816325	-3.086902078	0.002022542	0.025393239	2113	ETS1	11	128458761	128587558	-1	protein_coding	ETS proto-oncogene 1, transcription factor [Source:HGNC Symbol;Acc:HGNC:3488]
ENSG00000023287	6.003738921	-1.492192474	0.456030564	-3.199563955	0.001376356	0.01895137	9821	RB1CC1	8	52622456	52745843	-1	protein_coding	RB1 inducible coiled-coil 1 [Source:HGNC Symbol;Acc:HGNC:15574]
ENSG00000125744	2.752933915	-1.491598024	0.570566449	-2.498240599	0.012481145	0.087006242	6253	RTN2	19	45485289	45497061	-1	protein_coding	reticulon 2 [Source:HGNC Symbol;Acc:HGNC:10468]
ENSG00000104081	1.186428021	-1.491137524	0.639908843	-2.503813934	0.012286263	NA	90427	BMF	15	40087890	40108892	-1	protein_coding	Bcl2 modifying factor [Source:HGNC Symbol;Acc:HGNC:24132]
ENSG00000188707	0.834517474	-1.490259637	0.640982699	-2.318421572	0.020426421	NA	113763	ZBED6CL	7	150329789	150332721	1	protein_coding	ZBED6 C-terminal like [Source:HGNC Symbol;Acc:HGNC:21720]
ENSG00000203697	6.851548255	-1.488758102	0.444770343	-3.28480789	0.001020519	0.014973193	388743	CAPN8	1	223538007	223665734	-1	protein_coding	calpain 8 [Source:HGNC Symbol;Acc:HGNC:1485]
ENSG00000135454	2.521184414	-1.488218103	0.585698041	-2.422896085	0.01539733	0.09975623	2583	B4GALNT1	12	57623410	57633355	-1	protein_coding	beta-1,4-N-acetyl-galactosaminyltransferase 1 [Source:HGNC Symbol;Acc:HGNC:4117]
ENSG00000087301	1.08279288	-1.487240102	0.639169164	-2.327992538	0.0199125	NA	57544	TXNDC16	14	52430590	52552522	-1	protein_coding	thioredoxin domain containing 16 [Source:HGNC Symbol;Acc:HGNC:19965]
ENSG00000174718	7.358687293	-1.486042056	0.443244866	-3.294692185	9.85E-04	0.01455867	55196	KIAA1551	12	31959370	31993107	1	protein_coding	KIAA1551 [Source:HGNC Symbol;Acc:HGNC:25559]
ENSG00000137801	2.77207677	-1.485415593	0.619745187	-2.333454984	0.019624278	0.116426235	7057	THBS1	15	39581079	39599466	1	protein_coding	thrombospondin 1 [Source:HGNC Symbol;Acc:HGNC:11785]
ENSG00000038382	15.05179475	-1.478136572	0.374988817	-3.924735841	8.68E-05	0.002553795	7204	TRIO	5	14143702	14532128	1	protein_coding	trio Rho guanine nucleotide exchange factor [Source:HGNC Symbol;Acc:HGNC:12303]
ENSG00000088854	1.215127791	-1.477432539	0.641387855	-2.336096017	0.019486238	NA	25943	C20orf194	20	3249305	3407625	-1	protein_coding	chromosome 20 open reading frame 194 [Source:HGNC Symbol;Acc:HGNC:17721]
ENSG00000116016	11.81394366	-1.474928805	0.362914672	-4.011610393	6.03E-05	0.0019306	2034	EPAS1	2	46293667	46386703	1	protein_coding	endothelial PAS domain protein 1 [Source:HGNC Symbol;Acc:HGNC:3374]
ENSG00000136383	0.998446831	-1.474066032	0.641165386	-2.39244095	0.016736721	NA	57538	ALPK3	15	84816680	84873482	1	protein_coding	alpha kinase 3 [Source:HGNC Symbol;Acc:HGNC:17574]
ENSG00000185800	1.891568975	-1.473304121	0.60433909	-2.27119677	0.023135069	NA	1762	DMWD	19	45782947	45792802	-1	protein_coding	DM1 locus, WD repeat containing [Source:HGNC Symbol;Acc:HGNC:2936]
ENSG00000161638	7.238220724	-1.471848048	0.47080654	-3.08845958	0.002011971	0.025311237	3678	ITGA5	12	54395261	54419460	-1	protein_coding	integrin subunit alpha 5 [Source:HGNC Symbol;Acc:HGNC:6141]
ENSG00000096696	16.4562166	-1.469796925	0.297959544	-4.886572274	1.03E-06	6.56E-05	1832	DSP	6	7541575	7586717	1	protein_coding	desmoplakin [Source:HGNC Symbol;Acc:HGNC:3052]
ENSG00000132003	2.069185347	-1.469315744	0.603061915	-2.446109261	0.014440723	0.095534456	65249	ZSWIM4	19	13795460	13832230	1	protein_coding	zinc finger SWIM-type containing 4 [Source:HGNC Symbol;Acc:HGNC:25704]
ENSG00000095637	1.242877264	-1.468800407	0.633337765	-2.41212062	0.015860034	NA	10580	SORBS1	10	95311771	95561414	-1	protein_coding	sorbin and SH3 domain containing 1 [Source:HGNC Symbol;Acc:HGNC:14565]
ENSG00000153317	5.524241964	-1.466725156	0.489685528	-2.941829101	0.003262799	0.03573678	50807	ASAP1	8	130052104	130443660	-1	protein_coding	ArfGAP with SH3 domain, ankyrin repeat and PH domain 1 [Source:HGNC Symbol;Acc:HGNC:2720]
ENSG00000058091	2.748704466	-1.464177624	0.562259872	-2.485282988	0.012944849	0.088924864	5218	CDK14	7	90466424	91210590	1	protein_coding	cyclin dependent kinase 14 [Source:HGNC Symbol;Acc:HGNC:8883]
ENSG00000138640	4.887645801	-1.461666136	0.473729127	-2.999110865	0.002707688	0.031530972	10144	FAM13A	4	88725955	89111398	-1	protein_coding	family with sequence similarity 13 member A [Source:HGNC Symbol;Acc:HGNC:19367]
ENSG00000134569	1.831250978	-1.460805511	0.605150117	-2.246316371	0.024683751	NA	4038	LRP4	11	46856868	46918642	-1	protein_coding	LDL receptor related protein 4 [Source:HGNC Symbol;Acc:HGNC:6696]
ENSG00000183199	1.207591685	-1.460495242	0.627648413	-2.181207182	0.029168096	NA	NA	AC093768.1	4	87891843	87894015	1	processed_pseudogene
ENSG00000167165	10.09569382	-1.460157064	0.381072352	-3.782732302	1.55E-04	0.003871725	54578	UGT1A6	2	233691607	233773300	1	protein_coding	UDP glucuronosyltransferase family 1 member A6 [Source:HGNC Symbol;Acc:HGNC:12538]
ENSG00000169131	0.885391952	-1.459285504	0.641402506	-2.360772503	0.018236914	NA	6940	ZNF354A	5	178694605	178730702	-1	protein_coding	zinc finger protein 354A [Source:HGNC Symbol;Acc:HGNC:11628]
ENSG00000141458	7.604345118	-1.456910153	0.420738519	-3.403145753	6.66E-04	0.011191682	4864	NPC1	18	23506184	23586898	-1	protein_coding	NPC intracellular cholesterol transporter 1 [Source:HGNC Symbol;Acc:HGNC:7897]
ENSG00000186480	15.76067324	-1.456151533	0.39796121	-3.638586555	2.74E-04	0.005963464	3638	INSIG1	7	155297776	155310235	1	protein_coding	insulin induced gene 1 [Source:HGNC Symbol;Acc:HGNC:6083]
ENSG00000107984	4.414804725	-1.455434639	0.573709894	-2.479930343	0.013140805	0.089876795	22943	DKK1	10	52314296	52318042	1	protein_coding	dickkopf WNT signaling pathway inhibitor 1 [Source:HGNC Symbol;Acc:HGNC:2891]
ENSG00000116741	4.48951533	-1.452314923	0.564851642	-2.498130743	0.012485014	0.087006242	5997	RGS2	1	192809039	192812283	1	protein_coding	regulator of G protein signaling 2 [Source:HGNC Symbol;Acc:HGNC:9998]
ENSG00000165895	1.856402315	-1.452282684	0.599454996	-2.253630518	0.024219422	NA	143872	ARHGAP42	11	100687653	100991937	1	protein_coding	Rho GTPase activating protein 42 [Source:HGNC Symbol;Acc:HGNC:26545]
ENSG00000197323	5.102511826	-1.451396009	0.487220938	-2.912428885	0.003586299	0.038211157	51592	TRIM33	1	114392777	114511160	-1	protein_coding	tripartite motif containing 33 [Source:HGNC Symbol;Acc:HGNC:16290]
ENSG00000167994	0.937352612	-1.450620268	0.640877474	-2.378042383	0.017404825	NA	5866	RAB3IL1	11	61897301	61920269	-1	protein_coding	RAB3A interacting protein like 1 [Source:HGNC Symbol;Acc:HGNC:9780]
ENSG00000170365	1.144096035	-1.449035149	0.634400114	-2.107336878	0.035088389	NA	4086	SMAD1	4	145481194	145558079	1	protein_coding	SMAD family member 1 [Source:HGNC Symbol;Acc:HGNC:6767]
ENSG00000166925	4.731386129	-1.446181677	0.524415986	-2.715748643	0.00661261	0.057300142	81628	TSC22D4	7	100463359	100479279	-1	protein_coding	TSC22 domain family member 4 [Source:HGNC Symbol;Acc:HGNC:21696]
ENSG00000156976	67.53975426	-1.445745046	0.226469238	-6.374607364	1.83E-10	3.19E-08	1974	EIF4A2	3	186783205	186789900	1	protein_coding	eukaryotic translation initiation factor 4A2 [Source:HGNC Symbol;Acc:HGNC:3284]
ENSG00000198081	1.884766052	-1.442359298	0.618986181	-2.192631644	0.028333929	NA	7541	ZBTB14	18	5289019	5297053	-1	protein_coding	zinc finger and BTB domain containing 14 [Source:HGNC Symbol;Acc:HGNC:12860]
ENSG00000089351	7.70397434	-1.44136289	0.40450164	-3.503024839	4.60E-04	0.008787898	57655	GRAMD1A	19	34994784	35026471	1	protein_coding	GRAM domain containing 1A [Source:HGNC Symbol;Acc:HGNC:29305]
ENSG00000122257	8.998289392	-1.441087434	0.49123932	-2.916516493	0.00353964	0.037907428	5930	RBBP6	16	24537693	24572863	1	protein_coding	RB binding protein 6, ubiquitin ligase [Source:HGNC Symbol;Acc:HGNC:9889]
ENSG00000010818	4.080503294	-1.440705327	0.49480832	-2.813682345	0.00489776	0.046142054	3097	HIVEP2	6	142751467	142956698	-1	protein_coding	human immunodeficiency virus type I enhancer binding protein 2 [Source:HGNC Symbol;Acc:HGNC:4921]
ENSG00000128294	3.237634738	-1.437645375	0.541203782	-2.563740662	0.010355088	0.077048253	8459	TPST2	22	26521983	26596717	-1	protein_coding	tyrosylprotein sulfotransferase 2 [Source:HGNC Symbol;Acc:HGNC:12021]
ENSG00000167566	1.576775674	-1.436063446	0.62231295	-2.264245047	0.023559047	NA	57701	NCKAP5L	12	49791146	49828750	-1	protein_coding	NCK associated protein 5 like [Source:HGNC Symbol;Acc:HGNC:29321]
ENSG00000107036	1.550923834	-1.435858137	0.606258853	-2.156141672	0.031072604	NA	57589	RIC1	9	5629025	5776557	1	protein_coding	RIC1 homolog, RAB6A GEF complex partner 1 [Source:HGNC Symbol;Acc:HGNC:17686]
ENSG00000175556	0.899730458	-1.435336658	0.641370807	-2.167744757	0.030178112	NA	79836	LONRF3	X	118974614	119018355	1	protein_coding	LON peptidase N-terminal domain and ring finger 3 [Source:HGNC Symbol;Acc:HGNC:21152]
ENSG00000140022	2.151616412	-1.434189983	0.611715235	-2.383084208	0.017168267	0.106388912	85439	STON2	14	81260656	81436465	-1	protein_coding	stonin 2 [Source:HGNC Symbol;Acc:HGNC:30652]
ENSG00000204531	1.811941137	-1.432903196	0.611550869	-2.342044082	0.01917845	NA	5460	POU5F1	6	31164337	31180731	-1	protein_coding	POU class 5 homeobox 1 [Source:HGNC Symbol;Acc:HGNC:9221]
ENSG00000134531	9.998027292	-1.432455438	0.42375782	-3.356403221	7.90E-04	0.012597948	2012	EMP1	12	13196716	13219939	1	protein_coding	epithelial membrane protein 1 [Source:HGNC Symbol;Acc:HGNC:3333]
ENSG00000132823	7.379517404	-1.431358105	0.412924695	-3.405710616	6.60E-04	0.011143947	51526	OSER1	20	44196496	44210791	-1	protein_coding	oxidative stress responsive serine rich 1 [Source:HGNC Symbol;Acc:HGNC:16105]
ENSG00000069399	12.16642191	-1.430174317	0.348896422	-4.056450338	4.98E-05	0.001669242	602	BCL3	19	44747705	44760044	1	protein_coding	B-cell CLL/lymphoma 3 [Source:HGNC Symbol;Acc:HGNC:998]
ENSG00000118816	20.12878902	-1.429948197	0.302933488	-4.689246275	2.74E-06	1.47E-04	10983	CCNI	4	77047158	77076005	-1	protein_coding	cyclin I [Source:HGNC Symbol;Acc:HGNC:1595]
ENSG00000117000	2.935355545	-1.429398016	0.560045062	-2.447234437	0.014395717	0.095345012	6018	RLF	1	40161373	40240921	1	protein_coding	rearranged L-myc fusion [Source:HGNC Symbol;Acc:HGNC:10025]
ENSG00000169914	1.903810154	-1.425751685	0.619459849	-2.320201707	0.020329968	NA	23252	OTUD3	1	19882513	19912945	1	protein_coding	OTU deubiquitinase 3 [Source:HGNC Symbol;Acc:HGNC:29038]
ENSG00000197930	44.19035235	-1.421395955	0.232727313	-6.09026986	1.13E-09	1.68E-07	30001	ERO1A	14	52639916	52695900	-1	protein_coding	endoplasmic reticulum oxidoreductase 1 alpha [Source:HGNC Symbol;Acc:HGNC:13280]
ENSG00000120694	37.76931115	-1.419770197	0.286666176	-4.953201073	7.30E-07	5.03E-05	10808	HSPH1	13	31134974	31162388	-1	protein_coding	heat shock protein family H (Hsp110) member 1 [Source:HGNC Symbol;Acc:HGNC:16969]
ENSG00000148384	0.819339165	-1.414980104	0.641743564	-2.251763467	0.024337223	NA	56623	INPP5E	9	136428619	136439823	-1	protein_coding	inositol polyphosphate-5-phosphatase E [Source:HGNC Symbol;Acc:HGNC:21474]
ENSG00000159082	1.070317279	-1.414901045	0.63712602	-2.269521292	0.023236644	NA	8867	SYNJ1	21	32628759	32728048	-1	protein_coding	synaptojanin 1 [Source:HGNC Symbol;Acc:HGNC:11503]
ENSG00000102908	4.266456929	-1.414806665	0.503660837	-2.740033783	0.006143287	0.054515146	10725	NFAT5	16	69565094	69704666	1	protein_coding	nuclear factor of activated T-cells 5 [Source:HGNC Symbol;Acc:HGNC:7774]
ENSG00000126804	4.824168255	-1.414686598	0.48087632	-2.864503031	0.004176642	0.041902889	22890	ZBTB1	14	64503712	64533690	1	protein_coding	zinc finger and BTB domain containing 1 [Source:HGNC Symbol;Acc:HGNC:20259]
ENSG00000141867	6.069599309	-1.414147581	0.446622116	-3.100535427	0.001931711	0.024548012	23476	BRD4	19	15235519	15332545	-1	protein_coding	bromodomain containing 4 [Source:HGNC Symbol;Acc:HGNC:13575]
ENSG00000163689	0.611845917	-1.41296775	0.636715678	-2.079352338	0.037584978	NA	200844	C3orf67	3	58717365	59050084	-1	protein_coding	chromosome 3 open reading frame 67 [Source:HGNC Symbol;Acc:HGNC:24763]
ENSG00000168758	1.53174566	-1.412947958	0.623515867	-2.228150855	0.025870457	NA	54910	SEMA4C	2	96859716	96870757	-1	protein_coding	semaphorin 4C [Source:HGNC Symbol;Acc:HGNC:10731]
ENSG00000128274	3.063644644	-1.410470262	0.553925284	-2.464344494	0.013726411	0.092369268	53947	A4GALT	22	42692121	42721298	-1	protein_coding	alpha 1,4-galactosyltransferase (P blood group) [Source:HGNC Symbol;Acc:HGNC:18149]
ENSG00000142173	6.293651091	-1.407434963	0.482639345	-2.890293147	0.003848827	0.039911571	1292	COL6A2	21	46098097	46132849	1	protein_coding	collagen type VI alpha 2 chain [Source:HGNC Symbol;Acc:HGNC:2212]
ENSG00000087074	23.1232346	-1.407336568	0.49508407	-2.851053821	0.004357459	0.042991311	23645	PPP1R15A	19	48872392	48876057	1	protein_coding	protein phosphatase 1 regulatory subunit 15A [Source:HGNC Symbol;Acc:HGNC:14375]
ENSG00000175376	2.542848428	-1.405882108	0.582768283	-2.326275474	0.02000386	0.117454714	84285	EIF1AD	11	65996545	66002176	-1	protein_coding	eukaryotic translation initiation factor 1A domain containing [Source:HGNC Symbol;Acc:HGNC:28147]
ENSG00000140511	1.781188801	-1.405778322	0.629944109	-2.612474909	0.008988929	NA	145864	HAPLN3	15	88877288	88895626	-1	protein_coding	hyaluronan and proteoglycan link protein 3 [Source:HGNC Symbol;Acc:HGNC:21446]
ENSG00000118482	7.30438108	-1.40519632	0.41329975	-3.340915635	8.35E-04	0.013095507	23469	PHF3	6	63635820	63779336	1	protein_coding	PHD finger protein 3 [Source:HGNC Symbol;Acc:HGNC:8921]
ENSG00000100036	3.6892548	-1.40392467	0.534760112	-2.56163542	0.010418062	0.077150303	339665	SLC35E4	22	30635652	30669016	1	protein_coding	solute carrier family 35 member E4 [Source:HGNC Symbol;Acc:HGNC:17058]
ENSG00000100097	20.62833348	-1.403746887	0.305790175	-4.571121431	4.85E-06	2.37E-04	3956	LGALS1	22	37675608	37679806	1	protein_coding	galectin 1 [Source:HGNC Symbol;Acc:HGNC:6561]
ENSG00000172530	1.514209286	-1.401972467	0.617079016	-2.073119092	0.038161198	NA	54971	BANP	16	87949244	88077318	1	protein_coding	BTG3 associated nuclear protein [Source:HGNC Symbol;Acc:HGNC:13450]
ENSG00000164128	3.779930803	-1.401695011	0.540197761	-2.542261289	0.01101378	0.080010328	4886	NPY1R	4	163323961	163344832	-1	protein_coding	neuropeptide Y receptor Y1 [Source:HGNC Symbol;Acc:HGNC:7956]
ENSG00000159167	18.72425075	-1.399812997	0.312004175	-4.458833925	8.24E-06	3.69E-04	6781	STC1	8	23841915	23854807	-1	protein_coding	stanniocalcin 1 [Source:HGNC Symbol;Acc:HGNC:11373]
ENSG00000112511	6.104995144	-1.398508635	0.437918428	-3.132234187	0.001734814	0.022409509	5252	PHF1	6	33410399	33416453	1	protein_coding	PHD finger protein 1 [Source:HGNC Symbol;Acc:HGNC:8919]
ENSG00000169762	2.051151443	-1.393744261	0.593574235	-2.214891816	0.026767491	0.141756831	202018	TAPT1	4	16160505	16227410	-1	protein_coding	transmembrane anterior posterior transformation 1 [Source:HGNC Symbol;Acc:HGNC:26887]
ENSG00000078269	8.133400142	-1.393334166	0.417816272	-3.297807653	9.74E-04	0.01443214	8871	SYNJ2	6	157981887	158099176	1	protein_coding	synaptojanin 2 [Source:HGNC Symbol;Acc:HGNC:11504]
ENSG00000083312	16.38020176	-1.391472685	0.293956125	-4.695702664	2.66E-06	1.43E-04	3842	TNPO1	5	72816312	72916733	1	protein_coding	transportin 1 [Source:HGNC Symbol;Acc:HGNC:6401]
ENSG00000114270	1.467228213	-1.389973762	0.640316929	-2.450751829	0.01425582	NA	1294	COL7A1	3	48564073	48595267	-1	protein_coding	collagen type VII alpha 1 chain [Source:HGNC Symbol;Acc:HGNC:2214]
ENSG00000107731	1.204530359	-1.387699533	0.640478549	-2.367569977	0.017905334	NA	219699	UNC5B	10	71212570	71302864	1	protein_coding	unc-5 netrin receptor B [Source:HGNC Symbol;Acc:HGNC:12568]
ENSG00000186529	7.137541782	-1.38758432	0.421222542	-3.234431814	0.00121885	0.01708299	4051	CYP4F3	19	15640897	15662825	1	protein_coding	cytochrome P450 family 4 subfamily F member 3 [Source:HGNC Symbol;Acc:HGNC:2646]
ENSG00000141664	10.57376383	-1.384822865	0.364215334	-3.760121888	1.70E-04	0.004172504	54877	ZCCHC2	18	62523007	62587709	1	protein_coding	zinc finger CCHC-type containing 2 [Source:HGNC Symbol;Acc:HGNC:22916]
ENSG00000149212	2.50388846	-1.384240524	0.579569683	-2.300960494	0.021393864	0.122413153	143686	SESN3	11	95165513	95232541	-1	protein_coding	sestrin 3 [Source:HGNC Symbol;Acc:HGNC:23060]
ENSG00000204387	2.100825748	-1.384028363	0.610217432	-2.320784174	0.020298495	0.118739563	50854	C6orf48	6	31834608	31839766	1	protein_coding	chromosome 6 open reading frame 48 [Source:HGNC Symbol;Acc:HGNC:19078]
ENSG00000173575	9.092691595	-1.382214102	0.407518958	-3.357711469	7.86E-04	0.012592586	1106	CHD2	15	92900189	93028005	1	protein_coding	chromodomain helicase DNA binding protein 2 [Source:HGNC Symbol;Acc:HGNC:1917]
ENSG00000104219	3.255373674	-1.380956912	0.525760906	-2.53133208	0.011363021	0.081677891	51201	ZDHHC2	8	17156029	17224799	1	protein_coding	zinc finger DHHC-type containing 2 [Source:HGNC Symbol;Acc:HGNC:18469]
ENSG00000100292	2.371515044	-1.379378721	0.612541059	-2.208277022	0.027224968	0.143211104	3162	HMOX1	22	35380361	35394214	1	protein_coding	heme oxygenase 1 [Source:HGNC Symbol;Acc:HGNC:5013]
ENSG00000182253	1.768948179	-1.375898694	0.61510172	-2.107049661	0.035113275	NA	23336	SYNM	15	99098217	99135593	1	protein_coding	synemin [Source:HGNC Symbol;Acc:HGNC:24466]
ENSG00000118402	0.950150607	-1.37502338	0.641327534	-2.248021276	0.024574833	NA	6785	ELOVL4	6	79914812	79947580	-1	protein_coding	ELOVL fatty acid elongase 4 [Source:HGNC Symbol;Acc:HGNC:14415]
ENSG00000176597	10.13521662	-1.37447435	0.405226518	-3.368437182	7.56E-04	0.0122696	84002	B3GNT5	3	183253244	183298504	1	protein_coding	UDP-GlcNAc:betaGal beta-1,3-N-acetylglucosaminyltransferase 5 [Source:HGNC Symbol;Acc:HGNC:15684]
ENSG00000116661	3.770760356	-1.373732773	0.560427447	-2.434955532	0.01489362	0.097825725	26232	FBXO2	1	11637018	11655785	-1	protein_coding	F-box protein 2 [Source:HGNC Symbol;Acc:HGNC:13581]
ENSG00000149115	25.41053336	-1.373624791	0.330838246	-4.156343311	3.23E-05	0.001198809	85456	TNKS1BP1	11	57299638	57324952	-1	protein_coding	tankyrase 1 binding protein 1 [Source:HGNC Symbol;Acc:HGNC:19081]
ENSG00000188177	0.543342004	-1.372147555	0.631174398	-1.973859814	0.048397685	NA	376940	ZC3H6	2	112275594	112340063	1	protein_coding	zinc finger CCCH-type containing 6 [Source:HGNC Symbol;Acc:HGNC:24762]
ENSG00000112773	4.006823429	-1.371895037	0.519951405	-2.576891662	0.009969319	0.075341115	55603	FAM46A	6	81491439	81752774	-1	protein_coding	family with sequence similarity 46 member A [Source:HGNC Symbol;Acc:HGNC:18345]
ENSG00000141012	5.369688628	-1.369601126	0.462826004	-2.9042677	0.003681133	0.039088637	2588	GALNS	16	88813734	88856970	-1	protein_coding	galactosamine (N-acetyl)-6-sulfatase [Source:HGNC Symbol;Acc:HGNC:4122]
ENSG00000228437	3.505756529	-1.36894518	0.533096109	-2.50374839	0.012288539	0.086019772	NA	LINC02474	1	221966341	221984964	1	lincRNA	long intergenic non-protein coding RNA 2474 [Source:HGNC Symbol;Acc:HGNC:53417]
ENSG00000158050	1.011475799	-1.367839102	0.640112285	-2.232892975	0.025556003	NA	1844	DUSP2	2	96143166	96145440	-1	protein_coding	dual specificity phosphatase 2 [Source:HGNC Symbol;Acc:HGNC:3068]
ENSG00000131773	7.750809133	-1.367672285	0.444303537	-3.037271978	0.002387299	0.028762368	10656	KHDRBS3	8	135457457	135656722	1	protein_coding	KH RNA binding domain containing, signal transduction associated 3 [Source:HGNC Symbol;Acc:HGNC:18117]
ENSG00000162616	1.758665956	-1.364626195	0.616441673	-2.088767011	0.036728701	NA	11080	DNAJB4	1	77979175	78017964	1	protein_coding	DnaJ heat shock protein family (Hsp40) member B4 [Source:HGNC Symbol;Acc:HGNC:14886]
ENSG00000113369	9.865230874	-1.364470724	0.358205219	-3.752037328	1.75E-04	0.004250931	57561	ARRDC3	5	91368724	91383359	-1	protein_coding	arrestin domain containing 3 [Source:HGNC Symbol;Acc:HGNC:29263]
ENSG00000115548	10.67215491	-1.362888136	0.371147433	-3.634377692	2.79E-04	0.00602061	55818	KDM3A	2	86440647	86492716	1	protein_coding	lysine demethylase 3A [Source:HGNC Symbol;Acc:HGNC:20815]
ENSG00000175745	2.486282692	-1.362084337	0.562050518	-2.315771979	0.020570722	0.119884254	7025	NR2F1	5	93583337	93594615	1	protein_coding	nuclear receptor subfamily 2 group F member 1 [Source:HGNC Symbol;Acc:HGNC:7975]
ENSG00000129757	2.02018877	-1.360258478	0.633766137	-2.432635513	0.014989381	0.098230621	1028	CDKN1C	11	2883213	2885881	-1	protein_coding	cyclin dependent kinase inhibitor 1C [Source:HGNC Symbol;Acc:HGNC:1786]
ENSG00000148158	1.884760413	-1.356187832	0.595602808	-2.134037812	0.032839686	NA	401548	SNX30	9	112750838	112881671	1	protein_coding	sorting nexin family member 30 [Source:HGNC Symbol;Acc:HGNC:23685]
ENSG00000140859	5.052956555	-1.356083676	0.502007994	-2.671327039	0.0075552	0.062725121	3801	KIFC3	16	57758217	57863053	-1	protein_coding	kinesin family member C3 [Source:HGNC Symbol;Acc:HGNC:6326]
ENSG00000105855	31.88348651	-1.355460167	0.265441639	-5.099984764	3.40E-07	2.63E-05	3696	ITGB8	7	20330702	20415754	1	protein_coding	integrin subunit beta 8 [Source:HGNC Symbol;Acc:HGNC:6163]
ENSG00000179348	3.163525316	-1.35455071	0.59583485	-2.274246233	0.022951186	0.128268671	2624	GATA2	3	128479427	128493185	-1	protein_coding	GATA binding protein 2 [Source:HGNC Symbol;Acc:HGNC:4171]
ENSG00000131398	1.180431155	-1.351981904	0.640753817	-2.309379541	0.020922529	NA	3748	KCNC3	19	50311937	50333515	-1	protein_coding	potassium voltage-gated channel subfamily C member 3 [Source:HGNC Symbol;Acc:HGNC:6235]
ENSG00000156671	3.853627314	-1.350105842	0.519709777	-2.543475048	0.01097559	0.079895022	142891	SAMD8	10	75099586	75182123	1	protein_coding	sterile alpha motif domain containing 8 [Source:HGNC Symbol;Acc:HGNC:26320]
ENSG00000138166	15.83015845	-1.349186003	0.385466162	-3.507160628	4.53E-04	0.008784881	1847	DUSP5	10	110497838	110511544	1	protein_coding	dual specificity phosphatase 5 [Source:HGNC Symbol;Acc:HGNC:3071]
ENSG00000166532	2.327522816	-1.349001096	0.586333019	-2.220987524	0.026351806	0.140423638	57494	RIMKLB	12	8681600	8783095	1	protein_coding	ribosomal modification protein rimK like family member B [Source:HGNC Symbol;Acc:HGNC:29228]
ENSG00000156858	4.103110463	-1.348472666	0.515061985	-2.564890781	0.010320829	0.077048253	78994	PRR14	16	30650717	30656440	1	protein_coding	proline rich 14 [Source:HGNC Symbol;Acc:HGNC:28458]
ENSG00000143819	4.423802669	-1.34840347	0.517126378	-2.55262702	0.010691392	0.078709247	2052	EPHX1	1	225810092	225845563	1	protein_coding	epoxide hydrolase 1 [Source:HGNC Symbol;Acc:HGNC:3401]
ENSG00000110925	2.768466687	-1.347829739	0.560758239	-2.32541806	0.020049617	0.117613154	81566	CSRNP2	12	51061205	51083664	-1	protein_coding	cysteine and serine rich nuclear protein 2 [Source:HGNC Symbol;Acc:HGNC:16006]
ENSG00000141441	13.9357919	-1.347603019	0.343885389	-3.896054834	9.78E-05	0.002771689	64762	GAREM1	18	32124877	32470484	-1	protein_coding	GRB2 associated regulator of MAPK1 subtype 1 [Source:HGNC Symbol;Acc:HGNC:26136]
ENSG00000163659	13.71756838	-1.347502846	0.374621852	-3.589978017	3.31E-04	0.006815369	25976	TIPARP	3	156673235	156706770	1	protein_coding	TCDD inducible poly(ADP-ribose) polymerase [Source:HGNC Symbol;Acc:HGNC:23696]
ENSG00000196542	19.20435384	-1.34391946	0.310675153	-4.308105402	1.65E-05	6.92E-04	165679	SPTSSB	3	161344792	161372880	-1	protein_coding	serine palmitoyltransferase small subunit B [Source:HGNC Symbol;Acc:HGNC:24045]
ENSG00000124766	19.507393	-1.342595248	0.333500941	-4.020268393	5.81E-05	0.001898191	6659	SOX4	6	21592768	21598619	1	protein_coding	SRY-box 4 [Source:HGNC Symbol;Acc:HGNC:11200]
ENSG00000111266	7.16895106	-1.342100273	0.421447034	-3.143910128	0.001667066	0.021895535	80824	DUSP16	12	12474210	12562383	-1	protein_coding	dual specificity phosphatase 16 [Source:HGNC Symbol;Acc:HGNC:17909]
ENSG00000033327	1.943758958	-1.34159141	0.600050832	-2.134846707	0.032773534	NA	9846	GAB2	11	78215297	78418348	-1	protein_coding	GRB2 associated binding protein 2 [Source:HGNC Symbol;Acc:HGNC:14458]
ENSG00000198431	81.33534426	-1.341383631	0.300143957	-4.479643747	7.48E-06	3.42E-04	7296	TXNRD1	12	104215779	104350305	1	protein_coding	thioredoxin reductase 1 [Source:HGNC Symbol;Acc:HGNC:12437]
ENSG00000076826	4.857438432	-1.340127868	0.493073502	-2.678781845	0.007389052	0.061723212	57662	CAMSAP3	19	7595902	7618304	1	protein_coding	calmodulin regulated spectrin associated protein family member 3 [Source:HGNC Symbol;Acc:HGNC:29307]
ENSG00000084693	2.242058515	-1.337970659	0.590541522	-2.177781309	0.029422322	0.151214806	60509	AGBL5	2	27042364	27070622	1	protein_coding	ATP/GTP binding protein like 5 [Source:HGNC Symbol;Acc:HGNC:26147]
ENSG00000116833	2.050458349	-1.337226118	0.59555098	-2.135659688	0.032707162	0.161219806	2494	NR5A2	1	200027602	200177424	1	protein_coding	nuclear receptor subfamily 5 group A member 2 [Source:HGNC Symbol;Acc:HGNC:7984]
ENSG00000160767	3.248147643	-1.33613718	0.531036987	-2.436785579	0.014818463	0.097621107	10712	FAM189B	1	155247205	155255483	-1	protein_coding	family with sequence similarity 189 member B [Source:HGNC Symbol;Acc:HGNC:1233]
ENSG00000165188	1.522787075	-1.335898048	0.623344316	-2.138854232	0.032447476	NA	138065	RNF183	9	113297093	113303376	-1	protein_coding	ring finger protein 183 [Source:HGNC Symbol;Acc:HGNC:28721]
ENSG00000168214	5.016259385	-1.335613985	0.457306093	-2.847249966	0.004409872	0.043371819	3516	RBPJ	4	26163455	26435131	1	protein_coding	recombination signal binding protein for immunoglobulin kappa J region [Source:HGNC Symbol;Acc:HGNC:5724]
ENSG00000121039	12.38836892	-1.334918336	0.356588202	-3.721345259	1.98E-04	0.004684903	157506	RDH10	8	73294612	73325281	1	protein_coding	retinol dehydrogenase 10 [Source:HGNC Symbol;Acc:HGNC:19975]
ENSG00000153048	22.9323617	-1.33370614	0.288361949	-4.616850684	3.90E-06	1.95E-04	23589	CARHSP1	16	8852942	8869012	-1	protein_coding	calcium regulated heat stable protein 1 [Source:HGNC Symbol;Acc:HGNC:17150]
ENSG00000131435	5.249262476	-1.333571976	0.493050065	-2.675047691	0.007471862	0.062304637	8572	PDLIM4	5	132257671	132273454	1	protein_coding	PDZ and LIM domain 4 [Source:HGNC Symbol;Acc:HGNC:16501]
ENSG00000186918	2.655121579	-1.333559788	0.541650085	-2.310586859	0.020855686	0.120604374	55893	ZNF395	8	28345585	28402701	-1	protein_coding	zinc finger protein 395 [Source:HGNC Symbol;Acc:HGNC:18737]
ENSG00000071967	1.535525825	-1.333373672	0.608385425	-2.032527639	0.042100269	NA	79901	CYBRD1	2	171522247	171558133	1	protein_coding	cytochrome b reductase 1 [Source:HGNC Symbol;Acc:HGNC:20797]
ENSG00000171824	1.461997945	-1.33314911	0.620627902	-1.91464014	0.055538412	NA	5394	EXOSC10	1	11066618	11099881	-1	protein_coding	exosome component 10 [Source:HGNC Symbol;Acc:HGNC:9138]
ENSG00000100902	0.720558979	-1.331487842	0.641560849	-2.100712364	0.035666223	NA	5687	PSMA6	14	35278633	35317493	1	protein_coding	proteasome subunit alpha 6 [Source:HGNC Symbol;Acc:HGNC:9535]
ENSG00000204366	1.557781534	-1.327185098	0.636263203	-2.310293417	0.020871915	NA	221527	ZBTB12	6	31899607	31901992	-1	protein_coding	zinc finger and BTB domain containing 12 [Source:HGNC Symbol;Acc:HGNC:19066]
ENSG00000159335	8.350700866	-1.325892003	0.457751483	-2.883684208	0.003930527	0.040170883	5763	PTMS	12	6765516	6770952	1	protein_coding	parathymosin [Source:HGNC Symbol;Acc:HGNC:9629]
ENSG00000108175	8.843096434	-1.325548421	0.408571126	-3.223926585	0.001264458	0.017682657	57178	ZMIZ1	10	79069035	79316528	1	protein_coding	zinc finger MIZ-type containing 1 [Source:HGNC Symbol;Acc:HGNC:16493]
ENSG00000186448	0.933049673	-1.324307012	0.642136514	-2.04115152	0.041235769	NA	10168	ZNF197	3	44584888	44648471	1	protein_coding	zinc finger protein 197 [Source:HGNC Symbol;Acc:HGNC:12988]
ENSG00000186448	0.933049673	-1.324307012	0.642136514	-2.04115152	0.041235769	NA	110354863	ZNF197	3	44584888	44648471	1	protein_coding	zinc finger protein 197 [Source:HGNC Symbol;Acc:HGNC:12988]
ENSG00000173227	10.29732369	-1.324244213	0.382380004	-3.435025814	5.92E-04	0.010339822	91683	SYT12	11	67006778	67050863	1	protein_coding	synaptotagmin 12 [Source:HGNC Symbol;Acc:HGNC:18381]
ENSG00000138764	5.633052842	-1.324136494	0.437983116	-2.960726831	0.00306914	0.03439743	901	CCNG2	4	77157151	77433388	1	protein_coding	cyclin G2 [Source:HGNC Symbol;Acc:HGNC:1593]
ENSG00000164142	4.952865797	-1.31899793	0.469826268	-2.753320805	0.005899406	0.053318759	729830	FAM160A1	4	151409216	151663632	1	protein_coding	family with sequence similarity 160 member A1 [Source:HGNC Symbol;Acc:HGNC:34237]
ENSG00000111676	7.379736652	-1.3175757	0.400591177	-3.237304665	0.001206645	0.016987937	1822	ATN1	12	6924463	6942321	1	protein_coding	atrophin 1 [Source:HGNC Symbol;Acc:HGNC:3033]
ENSG00000131389	10.24023892	-1.316690479	0.390120773	-3.343923552	8.26E-04	0.013002629	6533	SLC6A6	3	14402576	14489349	1	protein_coding	solute carrier family 6 member 6 [Source:HGNC Symbol;Acc:HGNC:11052]
ENSG00000176641	1.069242437	-1.316400787	0.637054081	-2.156369752	0.031054805	NA	220441	RNF152	18	61808063	61894247	-1	protein_coding	ring finger protein 152 [Source:HGNC Symbol;Acc:HGNC:26811]
ENSG00000073756	7.443461403	-1.316286373	0.515179643	-2.581745048	0.009830218	0.074469544	5743	PTGS2	1	186671791	186680427	-1	protein_coding	prostaglandin-endoperoxide synthase 2 [Source:HGNC Symbol;Acc:HGNC:9605]
ENSG00000249992	0.844206295	-1.315429223	0.641761246	-2.140122539	0.032344865	NA	25907	TMEM158	3	45224466	45226278	-1	protein_coding	transmembrane protein 158 (gene/pseudogene) [Source:HGNC Symbol;Acc:HGNC:30293]
ENSG00000124104	1.582707138	-1.315342138	0.623929943	-2.126118494	0.033493394	NA	90203	SNX21	20	45833810	45843275	1	protein_coding	sorting nexin family member 21 [Source:HGNC Symbol;Acc:HGNC:16154]
ENSG00000177311	17.49511538	-1.314767987	0.349855911	-3.753299863	1.75E-04	0.004250931	253461	ZBTB38	3	141324213	141449792	1	protein_coding	zinc finger and BTB domain containing 38 [Source:HGNC Symbol;Acc:HGNC:26636]
ENSG00000065989	0.957265946	-1.314339356	0.640648959	-2.080183499	0.037508705	NA	5141	PDE4A	19	10416773	10469631	1	protein_coding	phosphodiesterase 4A [Source:HGNC Symbol;Acc:HGNC:8780]
ENSG00000020577	1.654880361	-1.312493217	0.60714401	-2.034824398	0.041868545	NA	23034	SAMD4A	14	54567097	54793315	1	protein_coding	sterile alpha motif domain containing 4A [Source:HGNC Symbol;Acc:HGNC:23023]
ENSG00000167767	3.402731643	-1.310558279	0.568096652	-2.293442876	0.021822521	0.124289174	144501	KRT80	12	52168996	52192000	-1	protein_coding	keratin 80 [Source:HGNC Symbol;Acc:HGNC:27056]
ENSG00000235823	1.650388606	-1.310539466	0.605354728	-2.037581806	0.041591773	NA	NA	OLMALINC	10	100373513	100454043	1	lincRNA	oligodendrocyte maturation-associated long intergenic non-coding RNA [Source:HGNC Symbol;Acc:HGNC:28060]
ENSG00000134744	1.592496237	-1.307681191	0.609320429	-2.012144915	0.044204663	NA	23318	ZCCHC11	1	52408282	52553487	-1	protein_coding	zinc finger CCHC-type containing 11 [Source:HGNC Symbol;Acc:HGNC:28981]
ENSG00000081181	2.30972718	-1.305820886	0.601689576	-2.131460271	0.033051242	0.162150377	384	ARG2	14	67619798	67651720	1	protein_coding	arginase 2 [Source:HGNC Symbol;Acc:HGNC:664]
ENSG00000060237	16.66293374	-1.304295752	0.313898844	-4.135912144	3.54E-05	0.001284284	65125	WNK1	12	752593	911452	1	protein_coding	WNK lysine deficient protein kinase 1 [Source:HGNC Symbol;Acc:HGNC:14540]
ENSG00000172493	9.06280884	-1.303250971	0.395611034	-3.269552311	0.001077178	0.015621577	4299	AFF1	4	86935002	87141054	1	protein_coding	AF4/FMR2 family member 1 [Source:HGNC Symbol;Acc:HGNC:7135]
ENSG00000188064	7.188685224	-1.302631183	0.438398204	-2.933135572	0.003355573	0.036480883	7477	WNT7B	22	45920362	45977129	-1	protein_coding	Wnt family member 7B [Source:HGNC Symbol;Acc:HGNC:12787]
ENSG00000054654	12.31930916	-1.302210395	0.3549273	-3.627869783	2.86E-04	0.006110392	23224	SYNE2	14	63852983	64226433	1	protein_coding	spectrin repeat containing nuclear envelope protein 2 [Source:HGNC Symbol;Acc:HGNC:17084]
ENSG00000181744	5.783866846	-1.301423616	0.444776246	-2.879875587	0.003978321	0.040527126	205428	C3orf58	3	143971798	144048719	1	protein_coding	chromosome 3 open reading frame 58 [Source:HGNC Symbol;Acc:HGNC:28490]
ENSG00000115290	1.921658207	-1.301132003	0.581917355	-2.083812965	0.037177184	NA	2888	GRB14	2	164492812	164621848	-1	protein_coding	growth factor receptor bound protein 14 [Source:HGNC Symbol;Acc:HGNC:4565]
ENSG00000125633	6.856132479	-1.299067642	0.419101591	-3.05705871	0.002235205	0.027404225	54520	CCDC93	2	117915478	118014133	-1	protein_coding	coiled-coil domain containing 93 [Source:HGNC Symbol;Acc:HGNC:25611]
ENSG00000197375	1.195351406	-1.29795328	0.63349295	-2.201540557	0.027697779	NA	6584	SLC22A5	5	132369752	132395614	1	protein_coding	solute carrier family 22 member 5 [Source:HGNC Symbol;Acc:HGNC:10969]
ENSG00000101189	5.832162804	-1.297675648	0.439979428	-2.899214334	0.003740991	0.039422236	55257	MRGBP	20	62796453	62801738	1	protein_coding	MRG domain binding protein [Source:HGNC Symbol;Acc:HGNC:15866]
ENSG00000005889	1.924041036	-1.297517987	0.599936376	-2.05165687	0.040203021	NA	7543	ZFX	X	24149173	24216255	1	protein_coding	zinc finger protein, X-linked [Source:HGNC Symbol;Acc:HGNC:12869]
ENSG00000171621	3.025828915	-1.293391012	0.580474157	-2.216963694	0.026625573	0.141483641	80176	SPSB1	1	9292880	9369532	1	protein_coding	splA/ryanodine receptor domain and SOCS box containing 1 [Source:HGNC Symbol;Acc:HGNC:30628]
ENSG00000154175	1.734025126	-1.292618875	0.60789724	-2.022835782	0.043090081	NA	25890	ABI3BP	3	100749156	100993515	-1	protein_coding	ABI family member 3 binding protein [Source:HGNC Symbol;Acc:HGNC:17265]
ENSG00000100139	14.48195216	-1.292324453	0.330897231	-3.879726562	1.05E-04	0.002886149	85377	MICALL1	22	37905657	37942822	1	protein_coding	MICAL like 1 [Source:HGNC Symbol;Acc:HGNC:29804]
ENSG00000133466	1.019377048	-1.292020356	0.635861244	-1.906216077	0.056622177	NA	114904	C1QTNF6	22	37180167	37199385	-1	protein_coding	C1q and TNF related 6 [Source:HGNC Symbol;Acc:HGNC:14343]
ENSG00000255717	2.428578529	-1.289386545	0.578664178	-2.167435992	0.030201625	0.153582129	NA	SNHG1	11	62851988	62855914	-1	processed_transcript	small nucleolar RNA host gene 1 [Source:HGNC Symbol;Acc:HGNC:32688]
ENSG00000166016	5.086724597	-1.287821823	0.482011978	-2.639511493	0.008302561	0.06711683	25841	ABTB2	11	34150988	34358008	-1	protein_coding	ankyrin repeat and BTB domain containing 2 [Source:HGNC Symbol;Acc:HGNC:23842]
ENSG00000123384	7.092797337	-1.28775618	0.445921738	-2.873604575	0.004058167	0.041273403	4035	LRP1	12	57128493	57213351	1	protein_coding	LDL receptor related protein 1 [Source:HGNC Symbol;Acc:HGNC:6692]
ENSG00000143322	4.383079944	-1.287286067	0.52658992	-2.425649929	0.015281002	0.099216275	27	ABL2	1	179099327	179229684	-1	protein_coding	ABL proto-oncogene 2, non-receptor tyrosine kinase [Source:HGNC Symbol;Acc:HGNC:77]
ENSG00000152484	4.631826514	-1.286645458	0.496404648	-2.551214009	0.010734839	0.07875148	219333	USP12	13	27066142	27171896	-1	protein_coding	ubiquitin specific peptidase 12 [Source:HGNC Symbol;Acc:HGNC:20485]
ENSG00000241852	0.722769475	-1.285631869	0.63994876	-2.028924126	0.042466019	NA	541565	C8orf58	8	22599601	22604150	1	protein_coding	chromosome 8 open reading frame 58 [Source:HGNC Symbol;Acc:HGNC:32233]
ENSG00000145685	5.369342289	-1.284596638	0.485675743	-2.62601784	0.008639029	0.068597612	10184	LHFPL2	5	78485215	78770021	-1	protein_coding	LHFPL tetraspan subfamily member 2 [Source:HGNC Symbol;Acc:HGNC:6588]
ENSG00000259663	0.886007229	-1.28367909	0.642010572	-1.98939583	0.04665753	NA	642366	AC010478.1	5	51372736	51383332	-1	antisense_RNA
ENSG00000100319	3.046671027	-1.282000324	0.546765322	-2.273642331	0.0229875	0.12835712	55954	ZMAT5	22	29730956	29767011	-1	protein_coding	zinc finger matrin-type 5 [Source:HGNC Symbol;Acc:HGNC:28046]
ENSG00000286966	1.369745536	-1.279091679	0.641504067	-2.244157389	0.024822277	NA	NA	NA	NA	NA	NA	NA	NA	NA
ENSG00000114268	3.596695859	-1.277295064	0.514943374	-2.394271096	0.016653435	0.104647712	5210	PFKFB4	3	48517684	48562015	-1	protein_coding	6-phosphofructo-2-kinase/fructose-2,6-biphosphatase 4 [Source:HGNC Symbol;Acc:HGNC:8875]
ENSG00000170525	24.69308009	-1.276506396	0.271619467	-4.680659387	2.86E-06	1.52E-04	5209	PFKFB3	10	6144934	6254644	1	protein_coding	6-phosphofructo-2-kinase/fructose-2,6-biphosphatase 3 [Source:HGNC Symbol;Acc:HGNC:8874]
ENSG00000145780	5.158760702	-1.274620979	0.475174035	-2.624946227	0.008666265	0.068653793	56929	FEM1C	5	115520908	115544894	-1	protein_coding	fem-1 homolog C [Source:HGNC Symbol;Acc:HGNC:16933]
ENSG00000206075	10.16372493	-1.272407689	0.394926769	-3.202543752	0.001362196	0.018839202	5268	SERPINB5	18	63476761	63505085	1	protein_coding	serpin family B member 5 [Source:HGNC Symbol;Acc:HGNC:8949]
ENSG00000108510	9.640963111	-1.272355856	0.396357609	-3.190340105	0.001421055	0.019208246	9969	MED13	17	61942605	62065282	-1	protein_coding	mediator complex subunit 13 [Source:HGNC Symbol;Acc:HGNC:22474]
ENSG00000073792	7.091671724	-1.272084029	0.41804531	-3.006047294	0.002646678	0.031156364	10644	IGF2BP2	3	185643739	185825056	-1	protein_coding	insulin like growth factor 2 mRNA binding protein 2 [Source:HGNC Symbol;Acc:HGNC:28867]
ENSG00000138759	1.522842292	-1.271011089	0.612556426	-1.942993545	0.052016938	NA	80144	FRAS1	4	78057570	78544269	1	protein_coding	Fraser extracellular matrix complex subunit 1 [Source:HGNC Symbol;Acc:HGNC:19185]
ENSG00000114166	2.422449496	-1.269675816	0.577401874	-2.127113887	0.033410622	0.163401675	8850	KAT2B	3	20040023	20154404	1	protein_coding	lysine acetyltransferase 2B [Source:HGNC Symbol;Acc:HGNC:8638]
ENSG00000187479	1.083084161	-1.269293664	0.641238742	-2.156028078	0.031081473	NA	387763	C11orf96	11	43925342	43944338	1	protein_coding	chromosome 11 open reading frame 96 [Source:HGNC Symbol;Acc:HGNC:38675]
ENSG00000081019	1.890026505	-1.269214163	0.611792682	-2.006995809	0.044750109	NA	54665	RSBN1	1	113761832	113812476	-1	protein_coding	round spermatid basic protein 1 [Source:HGNC Symbol;Acc:HGNC:25642]
ENSG00000214193	1.298289594	-1.268434145	0.632862019	-2.186800398	0.028757098	NA	79729	SH3D21	1	36306387	36324886	1	protein_coding	SH3 domain containing 21 [Source:HGNC Symbol;Acc:HGNC:26236]
ENSG00000167191	6.845819868	-1.267963348	0.445624694	-2.8220386	0.004771943	0.0453555	51704	GPRC5B	16	19856691	19886167	-1	protein_coding	G protein-coupled receptor class C group 5 member B [Source:HGNC Symbol;Acc:HGNC:13308]
ENSG00000146278	8.987481064	-1.267391008	0.416093663	-3.019474392	0.002532137	0.03010216	10957	PNRC1	6	89080751	89085160	1	protein_coding	proline rich nuclear receptor coactivator 1 [Source:HGNC Symbol;Acc:HGNC:17278]
ENSG00000143751	2.488691494	-1.2669329	0.573436163	-2.143360794	0.032084139	0.159878424	163859	SDE2	1	225982702	225999331	-1	protein_coding	SDE2 telomere maintenance homolog [Source:HGNC Symbol;Acc:HGNC:26643]
ENSG00000109920	2.323890132	-1.266243706	0.566144499	-2.148555796	0.031669629	0.158601299	23360	FNBP4	11	47716517	47767443	-1	protein_coding	formin binding protein 4 [Source:HGNC Symbol;Acc:HGNC:19752]
ENSG00000008735	1.070159204	-1.264722507	0.640120096	-2.068908721	0.038554653	NA	23542	MAPK8IP2	22	50600685	50613981	1	protein_coding	mitogen-activated protein kinase 8 interacting protein 2 [Source:HGNC Symbol;Acc:HGNC:6883]
ENSG00000131759	16.1579808	-1.263780596	0.305735856	-4.11500405	3.87E-05	0.001370416	5914	RARA	17	40309192	40357643	1	protein_coding	retinoic acid receptor alpha [Source:HGNC Symbol;Acc:HGNC:9864]
ENSG00000163644	1.248006307	-1.261568832	0.640044337	-2.131390375	0.033056995	NA	152926	PPM1K	4	88257620	88284769	-1	protein_coding	protein phosphatase, Mg2+/Mn2+ dependent 1K [Source:HGNC Symbol;Acc:HGNC:25415]
ENSG00000077092	2.215341807	-1.261173279	0.57368958	-2.103214248	0.035447045	0.168878889	5915	RARB	3	25174332	25597932	1	protein_coding	retinoic acid receptor beta [Source:HGNC Symbol;Acc:HGNC:9865]
ENSG00000211459	89.4612738	-1.260734915	0.387894799	-3.247768284	0.00116314	0.016599246	4549	MT-RNR1	MT	648	1601	1	Mt_rRNA	mitochondrially encoded 12S RNA [Source:HGNC Symbol;Acc:HGNC:7470]
ENSG00000075420	37.01888002	-1.259939822	0.224667048	-5.598622231	2.16E-08	2.26E-06	64778	FNDC3B	3	172039628	172401665	1	protein_coding	fibronectin type III domain containing 3B [Source:HGNC Symbol;Acc:HGNC:24670]
ENSG00000100393	14.03566612	-1.258350262	0.342327966	-3.660975685	2.51E-04	0.005530207	2033	EP300	22	41091786	41180079	1	protein_coding	E1A binding protein p300 [Source:HGNC Symbol;Acc:HGNC:3373]
ENSG00000177169	7.988986989	-1.258040453	0.414547558	-3.005020872	0.002655626	0.031156364	8408	ULK1	12	131894651	131923167	1	protein_coding	unc-51 like autophagy activating kinase 1 [Source:HGNC Symbol;Acc:HGNC:12558]
ENSG00000173812	70.09648815	-1.257185883	0.221514822	-5.671617535	1.41E-08	1.55E-06	10209	EIF1	17	41688885	41692668	1	protein_coding	eukaryotic translation initiation factor 1 [Source:HGNC Symbol;Acc:HGNC:3249]
ENSG00000171467	3.232033055	-1.25711608	0.519021391	-2.34752555	0.018898577	0.113377286	24149	ZNF318	6	43307134	43369478	-1	protein_coding	zinc finger protein 318 [Source:HGNC Symbol;Acc:HGNC:13578]
ENSG00000152620	1.363981696	-1.255634185	0.622417476	-1.861000534	0.062744101	NA	133686	NADK2	5	36192592	36242279	-1	protein_coding	NAD kinase 2, mitochondrial [Source:HGNC Symbol;Acc:HGNC:26404]
ENSG00000044446	3.321114665	-1.254447312	0.528883891	-2.290901737	0.021969097	0.124662931	5256	PHKA2	X	18892300	18984598	-1	protein_coding	phosphorylase kinase regulatory subunit alpha 2 [Source:HGNC Symbol;Acc:HGNC:8926]
ENSG00000107957	1.661571737	-1.254146152	0.620747984	-2.074445342	0.03803797	NA	9644	SH3PXD2A	10	103594027	103855543	-1	protein_coding	SH3 and PX domains 2A [Source:HGNC Symbol;Acc:HGNC:23664]
ENSG00000177125	1.309641353	-1.252776265	0.627721006	-1.8242045	0.068121162	NA	403341	ZBTB34	9	126860665	126885878	1	protein_coding	zinc finger and BTB domain containing 34 [Source:HGNC Symbol;Acc:HGNC:31446]
ENSG00000087152	12.53881574	-1.251700862	0.350034863	-3.555916529	3.77E-04	0.007491422	56970	ATXN7L3	17	44191805	44200113	-1	protein_coding	ataxin 7 like 3 [Source:HGNC Symbol;Acc:HGNC:25416]
ENSG00000111276	4.482989091	-1.249025252	0.490409709	-2.506995652	0.012176221	0.085520206	1027	CDKN1B	12	12715058	12722371	1	protein_coding	cyclin dependent kinase inhibitor 1B [Source:HGNC Symbol;Acc:HGNC:1785]
ENSG00000168566	1.769003104	-1.248322282	0.596124417	-1.977739353	0.047958118	NA	154007	SNRNP48	6	7590199	7611967	1	protein_coding	small nuclear ribonucleoprotein U11/U12 subunit 48 [Source:HGNC Symbol;Acc:HGNC:21368]
ENSG00000169991	4.733544886	-1.247777882	0.538740007	-2.327281809	0.019950271	0.117425431	126917	IFFO2	1	18904281	18956686	-1	protein_coding	intermediate filament family orphan 2 [Source:HGNC Symbol;Acc:HGNC:27006]
ENSG00000122042	5.915776548	-1.244692941	0.430878951	-2.838023218	0.004539388	0.043788834	5412	UBL3	13	29764371	29850684	-1	protein_coding	ubiquitin like 3 [Source:HGNC Symbol;Acc:HGNC:12504]
ENSG00000100441	11.05955805	-1.241847629	0.36711125	-3.353098394	7.99E-04	0.01264269	23351	KHNYN	14	24429286	24441834	1	protein_coding	KH and NYN domain containing [Source:HGNC Symbol;Acc:HGNC:20166]
ENSG00000114480	5.100307718	-1.241726589	0.469003208	-2.583206904	0.00978866	0.074305321	2632	GBE1	3	81489699	81762161	-1	protein_coding	1,4-alpha-glucan branching enzyme 1 [Source:HGNC Symbol;Acc:HGNC:4180]
ENSG00000115808	5.035074739	-1.240570577	0.46227385	-2.633336082	0.008455064	0.067824551	6801	STRN	2	36843640	36966472	-1	protein_coding	striatin [Source:HGNC Symbol;Acc:HGNC:11424]
ENSG00000078401	2.656537058	-1.23683637	0.565288237	-2.140721379	0.032296513	0.160585442	1906	EDN1	6	12290363	12297194	1	protein_coding	endothelin 1 [Source:HGNC Symbol;Acc:HGNC:3176]
ENSG00000141279	17.68564316	-1.235205276	0.304471085	-4.040355319	5.34E-05	0.001769126	9520	NPEPPS	17	47522942	47623276	1	protein_coding	aminopeptidase puromycin sensitive [Source:HGNC Symbol;Acc:HGNC:7900]
ENSG00000114062	2.194333539	-1.234938883	0.578739337	-2.070326243	0.038421804	0.175702628	7337	UBE3A	15	25333728	25439056	-1	protein_coding	ubiquitin protein ligase E3A [Source:HGNC Symbol;Acc:HGNC:12496]
ENSG00000139725	21.66227277	-1.233562602	0.279050575	-4.406501513	1.05E-05	4.54E-04	54509	RHOF	12	121777754	121803403	-1	protein_coding	ras homolog family member F, filopodia associated [Source:HGNC Symbol;Acc:HGNC:15703]
ENSG00000151914	15.81151893	-1.232301096	0.315499788	-3.887632507	1.01E-04	0.002839091	667	DST	6	56457987	56954628	-1	protein_coding	dystonin [Source:HGNC Symbol;Acc:HGNC:1090]
ENSG00000182022	2.347020847	-1.232023023	0.570680918	-2.0640014	0.039017584	0.177391264	51363	CHST15	10	124007666	124093607	-1	protein_coding	carbohydrate sulfotransferase 15 [Source:HGNC Symbol;Acc:HGNC:18137]
ENSG00000149925	3.989612761	-1.231082983	0.510610377	-2.380798257	0.01727517	0.106943861	226	ALDOA	16	30053090	30070457	1	protein_coding	aldolase, fructose-bisphosphate A [Source:HGNC Symbol;Acc:HGNC:414]
ENSG00000052795	5.308376813	-1.230687175	0.43833628	-2.732500088	0.006285565	0.055230109	57600	FNIP2	4	158769138	158908049	1	protein_coding	folliculin interacting protein 2 [Source:HGNC Symbol;Acc:HGNC:29280]
ENSG00000168874	0.603922276	-1.230571727	0.640831564	-1.921648408	0.054650013	NA	84913	ATOH8	2	85751344	85788066	1	protein_coding	atonal bHLH transcription factor 8 [Source:HGNC Symbol;Acc:HGNC:24126]
ENSG00000188522	4.699720733	-1.229302012	0.485659978	-2.500981412	0.012384968	0.086501476	644815	FAM83G	17	18968789	19004804	-1	protein_coding	family with sequence similarity 83 member G [Source:HGNC Symbol;Acc:HGNC:32554]
ENSG00000168884	2.512488599	-1.229039811	0.573186759	-2.091598387	0.036474457	0.170277551	79155	TNIP2	4	2741648	2756376	-1	protein_coding	TNFAIP3 interacting protein 2 [Source:HGNC Symbol;Acc:HGNC:19118]
ENSG00000130513	16.92617444	-1.226388918	0.404209446	-3.034687567	0.00240785	0.02889881	9518	GDF15	19	18374731	18389176	1	protein_coding	growth differentiation factor 15 [Source:HGNC Symbol;Acc:HGNC:30142]
ENSG00000180182	4.802041827	-1.225876558	0.459365574	-2.60387916	0.009217525	0.071293572	9282	MED14	X	40648306	40735858	-1	protein_coding	mediator complex subunit 14 [Source:HGNC Symbol;Acc:HGNC:2370]
ENSG00000163814	22.85040394	-1.225818071	0.322873778	-3.797538574	1.46E-04	0.003691804	64866	CDCP1	3	45082278	45146422	-1	protein_coding	CUB domain containing protein 1 [Source:HGNC Symbol;Acc:HGNC:24357]
ENSG00000103888	5.167041043	-1.2249058	0.563216045	-2.255099664	0.024127074	0.131783886	57214	CEMIP	15	80779343	80951776	1	protein_coding	cell migration inducing hyaluronan binding protein [Source:HGNC Symbol;Acc:HGNC:29213]
ENSG00000165406	1.870574406	-1.224897259	0.601499488	-1.947175533	0.051513694	NA	220972	8-Mar	10	45454585	45594906	-1	protein_coding	membrane associated ring-CH-type finger 8 [Source:HGNC Symbol;Acc:HGNC:23356]
ENSG00000196453	1.303063766	-1.223057909	0.625696492	-1.959852187	0.050013069	NA	27153	ZNF777	7	149431363	149461123	-1	protein_coding	zinc finger protein 777 [Source:HGNC Symbol;Acc:HGNC:22213]
ENSG00000133424	0.70502858	-1.21996359	0.642336207	-1.972502276	0.048552297	NA	9215	LARGE1	22	33162226	33922841	-1	protein_coding	LARGE xylosyl- and glucuronyltransferase 1 [Source:HGNC Symbol;Acc:HGNC:6511]
ENSG00000056586	5.983175407	-1.219855589	0.431979515	-2.784936932	0.005353814	0.049515961	54542	RC3H2	9	122844556	122905341	-1	protein_coding	ring finger and CCCH-type domains 2 [Source:HGNC Symbol;Acc:HGNC:21461]
ENSG00000092421	20.21327419	-1.21873889	0.298119251	-4.080770567	4.49E-05	0.001528341	57556	SEMA6A	5	116443616	116574934	-1	protein_coding	semaphorin 6A [Source:HGNC Symbol;Acc:HGNC:10738]
ENSG00000287023	0.759003009	-1.216211407	0.642346002	-1.994336823	0.046115258	NA	NA	NA	NA	NA	NA	NA	NA	NA
ENSG00000173237	1.262488669	-1.215136044	0.638781988	-2.168116941	0.03014979	NA	254439	C11orf86	11	66975277	66977004	1	protein_coding	chromosome 11 open reading frame 86 [Source:HGNC Symbol;Acc:HGNC:34442]
ENSG00000274512	0.650704639	-1.21494166	0.634360833	-1.884884983	0.059445368	NA	729873	TBC1D3L	17	37977972	37989048	-1	protein_coding	TBC1 domain family member 3L [Source:HGNC Symbol;Acc:HGNC:51246]
ENSG00000274512	0.650704639	-1.21494166	0.634360833	-1.884884983	0.059445368	NA	101060376	TBC1D3L	17	37977972	37989048	-1	protein_coding	TBC1 domain family member 3L [Source:HGNC Symbol;Acc:HGNC:51246]
ENSG00000101665	1.887685477	-1.21462178	0.618019035	-2.066387249	0.038791929	NA	4092	SMAD7	18	48919853	48950711	-1	protein_coding	SMAD family member 7 [Source:HGNC Symbol;Acc:HGNC:6773]
ENSG00000124151	12.3653233	-1.214586455	0.377258265	-3.212454227	0.001316061	0.018336459	8202	NCOA3	20	47501902	47656877	1	protein_coding	nuclear receptor coactivator 3 [Source:HGNC Symbol;Acc:HGNC:7670]
ENSG00000172765	6.848517729	-1.212827288	0.385533286	-3.077466747	0.002087681	0.025951038	23023	TMCC1	3	129647792	129893576	-1	protein_coding	transmembrane and coiled-coil domain family 1 [Source:HGNC Symbol;Acc:HGNC:29116]
ENSG00000026025	50.09290477	-1.211662353	0.271331202	-4.450864728	8.55E-06	3.80E-04	7431	VIM	10	17228259	17237593	1	protein_coding	vimentin [Source:HGNC Symbol;Acc:HGNC:12692]
ENSG00000237004	1.025115863	-1.211086008	0.634624765	-1.825271479	0.067960072	NA	NA	ZNRF2P1	7	32728569	32729011	1	processed_pseudogene	zinc and ring finger 2 pseudogene 1 [Source:HGNC Symbol;Acc:HGNC:42792]
ENSG00000176678	4.988569969	-1.210531971	0.472472008	-2.519470599	0.011753146	0.083201646	2300	FOXL1	16	86576368	86582160	1	protein_coding	forkhead box L1 [Source:HGNC Symbol;Acc:HGNC:3817]
ENSG00000171421	1.138736029	-1.209442419	0.635497778	-2.055705487	0.039810913	NA	64979	MRPL36	5	1798386	1801366	-1	protein_coding	mitochondrial ribosomal protein L36 [Source:HGNC Symbol;Acc:HGNC:14490]
ENSG00000135821	11.95726837	-1.208227306	0.37176791	-3.238970878	0.001199618	0.016975175	2752	GLUL	1	182381704	182392206	-1	protein_coding	glutamate-ammonia ligase [Source:HGNC Symbol;Acc:HGNC:4341]
ENSG00000115461	2.127801043	-1.208222613	0.589485977	-1.996755353	0.045851766	0.19783837	3488	IGFBP5	2	216672105	216695525	-1	protein_coding	insulin like growth factor binding protein 5 [Source:HGNC Symbol;Acc:HGNC:5474]
ENSG00000160712	1.465788583	-1.205180595	0.622517808	-1.829858483	0.067271103	NA	3570	IL6R	1	154405193	154469450	1	protein_coding	interleukin 6 receptor [Source:HGNC Symbol;Acc:HGNC:6019]
ENSG00000187676	0.95553866	-1.204026475	0.638373168	-1.774043608	0.076055937	NA	145173	B3GLCT	13	31199936	31332276	1	protein_coding	beta 3-glucosyltransferase [Source:HGNC Symbol;Acc:HGNC:20207]
ENSG00000011638	6.030321529	-1.203722522	0.466504033	-2.56169056	0.010416408	0.077150303	57146	TMEM159	16	21158377	21180616	1	protein_coding	transmembrane protein 159 [Source:HGNC Symbol;Acc:HGNC:30136]
ENSG00000140443	7.888388388	-1.202620545	0.423315403	-2.819584302	0.00480859	0.045507274	3480	IGF1R	15	98648971	98964530	1	protein_coding	insulin like growth factor 1 receptor [Source:HGNC Symbol;Acc:HGNC:5465]
ENSG00000168005	1.919304616	-1.201929633	0.588419613	-1.962679642	0.04968341	NA	144097	C11orf84	11	63813388	63827718	1	protein_coding	chromosome 11 open reading frame 84 [Source:HGNC Symbol;Acc:HGNC:25115]
ENSG00000198517	20.18817746	-1.201606543	0.354108037	-3.397961153	6.79E-04	0.01129688	7975	MAFK	7	1530714	1543043	1	protein_coding	MAF bZIP transcription factor K [Source:HGNC Symbol;Acc:HGNC:6782]
ENSG00000162402	2.960540362	-1.200992315	0.541176659	-2.162712736	0.030563281	0.154793011	23358	USP24	1	55066359	55215113	-1	protein_coding	ubiquitin specific peptidase 24 [Source:HGNC Symbol;Acc:HGNC:12623]
ENSG00000092758	2.202604506	-1.200828361	0.606945366	-1.976030467	0.048151327	0.204909542	1299	COL9A3	20	62816244	62841159	1	protein_coding	collagen type IX alpha 3 chain [Source:HGNC Symbol;Acc:HGNC:2219]
ENSG00000213762	0.837296658	-1.200291016	0.642072516	-1.994821051	0.046062401	NA	7693	ZNF134	19	57614233	57624723	1	protein_coding	zinc finger protein 134 [Source:HGNC Symbol;Acc:HGNC:12918]
ENSG00000125482	0.593236789	-1.200277152	0.637582974	-1.683205802	0.092335258	NA	7270	TTF1	9	132375548	132406851	-1	protein_coding	transcription termination factor 1 [Source:HGNC Symbol;Acc:HGNC:12397]
ENSG00000164626	20.16062228	-1.200251574	0.261701914	-4.563324587	5.03E-06	2.39E-04	8645	KCNK5	6	39188973	39229450	-1	protein_coding	potassium two pore domain channel subfamily K member 5 [Source:HGNC Symbol;Acc:HGNC:6280]
ENSG00000198720	0.81436048	-1.199605098	0.638460649	-1.950975438	0.051059968	NA	124930	ANKRD13B	17	29589769	29614761	1	protein_coding	ankyrin repeat domain 13B [Source:HGNC Symbol;Acc:HGNC:26363]
ENSG00000132688	1.499420277	-1.197785533	0.636708655	-2.207178987	0.027301557	NA	10763	NES	1	156668763	156677397	-1	protein_coding	nestin [Source:HGNC Symbol;Acc:HGNC:7756]
ENSG00000204789	1.002906419	-1.194482442	0.642337996	-1.943461553	0.051960416	NA	NA	ZNF204P	6	27357825	27360221	-1	processed_pseudogene	zinc finger protein 204, pseudogene [Source:HGNC Symbol;Acc:HGNC:12995]
ENSG00000168209	50.56077644	-1.192119569	0.227123363	-5.2414196	1.59E-07	1.33E-05	54541	DDIT4	10	72273920	72276036	1	protein_coding	DNA damage inducible transcript 4 [Source:HGNC Symbol;Acc:HGNC:24944]
ENSG00000197885	1.02605399	-1.190755731	0.640392094	-1.961934078	0.04977016	NA	28512	NKIRAS1	3	23891660	23946591	-1	protein_coding	NFKB inhibitor interacting Ras like 1 [Source:HGNC Symbol;Acc:HGNC:17899]
ENSG00000188215	0.898097191	-1.190695109	0.641935367	-1.896015244	0.057958029	NA	123879	DCUN1D3	16	20854925	20900384	-1	protein_coding	defective in cullin neddylation 1 domain containing 3 [Source:HGNC Symbol;Acc:HGNC:28734]
ENSG00000013619	1.79377685	-1.189547382	0.614399432	-2.027671745	0.042593761	NA	10046	MAMLD1	X	150361422	150514178	1	protein_coding	mastermind like domain containing 1 [Source:HGNC Symbol;Acc:HGNC:2568]
ENSG00000148337	4.998503302	-1.189387393	0.458309658	-2.54545812	0.010913445	0.079688503	25792	CIZ1	9	128166064	128204383	-1	protein_coding	CDKN1A interacting zinc finger protein 1 [Source:HGNC Symbol;Acc:HGNC:16744]
ENSG00000134815	3.211401506	-1.189340333	0.539678925	-2.167104861	0.030226859	0.153585786	9704	DHX34	19	47349281	47382704	1	protein_coding	DExH-box helicase 34 [Source:HGNC Symbol;Acc:HGNC:16719]
ENSG00000169302	1.469496398	-1.188988072	0.633326443	-1.77574829	0.075774414	NA	202374	STK32A	5	147234963	147387852	1	protein_coding	serine/threonine kinase 32A [Source:HGNC Symbol;Acc:HGNC:28317]
ENSG00000138802	3.145327702	-1.187271675	0.555029383	-2.104101653	0.035369581	0.168638069	10427	SEC24B	4	109433772	109540896	1	protein_coding	SEC24 homolog B, COPII coat complex component [Source:HGNC Symbol;Acc:HGNC:10704]
ENSG00000126775	0.525413483	-1.186530964	0.637620776	-1.811534268	0.070058189	NA	22863	ATG14	14	55366392	55411858	-1	protein_coding	autophagy related 14 [Source:HGNC Symbol;Acc:HGNC:19962]
ENSG00000167676	0.8493943	-1.184903992	0.641506085	-1.967298712	0.049148783	NA	729359	PLIN4	19	4502180	4518465	-1	protein_coding	perilipin 4 [Source:HGNC Symbol;Acc:HGNC:29393]
ENSG00000146250	0.798425945	-1.183699642	0.633695436	-1.904330087	0.056867208	NA	167681	PRSS35	6	83512538	83525704	1	protein_coding	protease, serine 35 [Source:HGNC Symbol;Acc:HGNC:21387]
ENSG00000170537	1.775324219	-1.183192458	0.5859313	-1.892360582	0.058442954	NA	79905	TMC7	16	18983934	19063942	1	protein_coding	transmembrane channel like 7 [Source:HGNC Symbol;Acc:HGNC:23000]
ENSG00000102287	3.863675872	-1.182738655	0.548614222	-2.172625844	0.029808489	0.152404228	2564	GABRE	X	151953124	151974680	-1	protein_coding	gamma-aminobutyric acid type A receptor epsilon subunit [Source:HGNC Symbol;Acc:HGNC:4085]
ENSG00000165983	1.849388675	-1.181882804	0.596686251	-1.903081359	0.05702993	NA	9317	PTER	10	16436943	16513745	1	protein_coding	phosphotriesterase related [Source:HGNC Symbol;Acc:HGNC:9590]
ENSG00000181315	1.288666193	-1.181862535	0.631816015	-1.881767904	0.059867535	NA	79692	ZNF322	6	26634383	26659752	-1	protein_coding	zinc finger protein 322 [Source:HGNC Symbol;Acc:HGNC:23640]
ENSG00000147065	35.73810931	-1.181801876	0.298479484	-3.958923593	7.53E-05	0.002293595	4478	MSN	X	65588377	65741931	1	protein_coding	moesin [Source:HGNC Symbol;Acc:HGNC:7373]
ENSG00000137166	6.17918453	-1.181476568	0.431879776	-2.703800308	0.006855147	0.058698835	116113	FOXP4	6	41546426	41602384	1	protein_coding	forkhead box P4 [Source:HGNC Symbol;Acc:HGNC:20842]
ENSG00000096070	7.542918536	-1.181034711	0.395549411	-2.946870137	0.00321008	0.035426873	27154	BRPF3	6	36196744	36232790	1	protein_coding	bromodomain and PHD finger containing 3 [Source:HGNC Symbol;Acc:HGNC:14256]
ENSG00000162032	2.687750913	-1.177612228	0.553976288	-2.076606613	0.037837882	0.17421707	90864	SPSB3	16	1776712	1793700	-1	protein_coding	splA/ryanodine receptor domain and SOCS box containing 3 [Source:HGNC Symbol;Acc:HGNC:30629]
ENSG00000048649	3.534442423	-1.176431181	0.529122072	-2.161086376	0.030688668	0.155079736	51773	RSF1	11	77659996	77821017	-1	protein_coding	remodeling and spacing factor 1 [Source:HGNC Symbol;Acc:HGNC:18118]
ENSG00000153094	4.363103379	-1.173383095	0.490073407	-2.37381842	0.017605206	0.107816828	10018	BCL2L11	2	111119378	111168447	1	protein_coding	BCL2 like 11 [Source:HGNC Symbol;Acc:HGNC:994]
ENSG00000006712	10.89686507	-1.173076318	0.370954627	-3.150013823	0.001632627	0.021533496	54623	PAF1	19	39385852	39391195	-1	protein_coding	PAF1 homolog, Paf1/RNA polymerase II complex component [Source:HGNC Symbol;Acc:HGNC:25459]
ENSG00000183963	2.11416303	-1.172844956	0.603840872	-1.936649326	0.052788224	0.217571321	6525	SMTN	22	31064105	31104757	1	protein_coding	smoothelin [Source:HGNC Symbol;Acc:HGNC:11126]
ENSG00000065883	7.898545781	-1.172186362	0.404424911	-2.869264497	0.004114276	0.041537244	8621	CDK13	7	39950037	40097134	1	protein_coding	cyclin dependent kinase 13 [Source:HGNC Symbol;Acc:HGNC:1733]
ENSG00000118689	8.854371183	-1.171237433	0.390381513	-2.973182768	0.002947289	0.0335234	2309	FOXO3	6	108559835	108684774	1	protein_coding	forkhead box O3 [Source:HGNC Symbol;Acc:HGNC:3821]
ENSG00000198839	1.545957345	-1.171167246	0.618682151	-1.765123708	0.077542977	NA	11179	ZNF277	7	112206588	112343096	1	protein_coding	zinc finger protein 277 [Source:HGNC Symbol;Acc:HGNC:13070]
ENSG00000171425	3.811432102	-1.17110515	0.483624805	-2.355759788	0.018484867	0.111568102	51545	ZNF581	19	55635459	55645622	1	protein_coding	zinc finger protein 581 [Source:HGNC Symbol;Acc:HGNC:25017]
ENSG00000144659	4.211965329	-1.171016142	0.468294309	-2.430158329	0.015092228	0.098698132	54977	SLC25A38	3	39383348	39397351	1	protein_coding	solute carrier family 25 member 38 [Source:HGNC Symbol;Acc:HGNC:26054]
ENSG00000078177	0.666114125	-1.17024895	0.639117319	-1.863636712	0.062372738	NA	55728	N4BP2	4	40056826	40158252	1	protein_coding	NEDD4 binding protein 2 [Source:HGNC Symbol;Acc:HGNC:29851]
ENSG00000034677	9.959800829	-1.168021321	0.393759873	-2.968417327	0.002993376	0.033822691	25897	RNF19A	8	100257060	100336218	-1	protein_coding	ring finger protein 19A, RBR E3 ubiquitin protein ligase [Source:HGNC Symbol;Acc:HGNC:13432]
ENSG00000115419	14.00116341	-1.167873453	0.342224197	-3.415172414	6.37E-04	0.010812417	2744	GLS	2	190880827	190965552	1	protein_coding	glutaminase [Source:HGNC Symbol;Acc:HGNC:4331]
ENSG00000109458	1.125922527	-1.166934463	0.638044125	-1.984881145	0.047157697	NA	2549	GAB1	4	143336762	143474568	1	protein_coding	GRB2 associated binding protein 1 [Source:HGNC Symbol;Acc:HGNC:4066]
ENSG00000254528	0.875310292	-1.165949465	0.642178838	-1.85437247	0.063685891	NA	NA	AP000757.1	11	117833719	117838942	1	antisense_RNA
ENSG00000049089	2.502582428	-1.165854712	0.551198412	-2.051555593	0.040212872	0.181191547	1298	COL9A2	1	40300487	40317816	-1	protein_coding	collagen type IX alpha 2 chain [Source:HGNC Symbol;Acc:HGNC:2218]
ENSG00000125657	0.894547097	-1.165799939	0.642253606	-1.855136997	0.063576666	NA	8744	TNFSF9	19	6530999	6535928	1	protein_coding	TNF superfamily member 9 [Source:HGNC Symbol;Acc:HGNC:11939]
ENSG00000171169	0.782600207	-1.165223129	0.641072788	-1.770988613	0.076562595	NA	203245	NAIF1	9	128061233	128068206	-1	protein_coding	nuclear apoptosis inducing factor 1 [Source:HGNC Symbol;Acc:HGNC:25446]
ENSG00000132002	27.88831225	-1.1643803	0.323732406	-3.599708847	3.19E-04	0.006615821	3337	DNAJB1	19	14514770	14529770	-1	protein_coding	DnaJ heat shock protein family (Hsp40) member B1 [Source:HGNC Symbol;Acc:HGNC:5270]
ENSG00000196878	114.7480993	-1.162584689	0.250676978	-4.655147259	3.24E-06	1.66E-04	3914	LAMB3	1	209614870	209652466	-1	protein_coding	laminin subunit beta 3 [Source:HGNC Symbol;Acc:HGNC:6490]
ENSG00000081177	2.909180131	-1.162066213	0.540958366	-2.098125731	0.03589404	0.169174733	55218	EXD2	14	69191511	69244020	1	protein_coding	exonuclease 3'-5' domain containing 2 [Source:HGNC Symbol;Acc:HGNC:20217]
ENSG00000138468	0.940534499	-1.16119908	0.641838402	-1.88285252	0.059720357	NA	57337	SENP7	3	101324205	101513241	-1	protein_coding	SUMO1/sentrin specific peptidase 7 [Source:HGNC Symbol;Acc:HGNC:30402]
ENSG00000143479	1.818944557	-1.159353165	0.597170069	-1.869399524	0.061567251	NA	8444	DYRK3	1	206635536	206684419	1	protein_coding	dual specificity tyrosine phosphorylation regulated kinase 3 [Source:HGNC Symbol;Acc:HGNC:3094]
ENSG00000133874	2.351034758	-1.158372669	0.601352881	-1.890392668	0.058705463	0.229725001	79845	RNF122	8	33547755	33567125	-1	protein_coding	ring finger protein 122 [Source:HGNC Symbol;Acc:HGNC:21147]
ENSG00000169891	2.805206076	-1.15792113	0.563847518	-2.024147061	0.042955023	0.189382982	9185	REPS2	X	16946691	17153280	1	protein_coding	RALBP1 associated Eps domain containing 2 [Source:HGNC Symbol;Acc:HGNC:9963]
ENSG00000242265	22.45225185	-1.157731198	0.37058738	-3.134434391	0.001721858	0.022306169	23089	PEG10	7	94656325	94669695	1	protein_coding	paternally expressed 10 [Source:HGNC Symbol;Acc:HGNC:14005]
ENSG00000145246	1.471740184	-1.155089671	0.604698267	-1.776387647	0.075669046	NA	57205	ATP10D	4	47485288	47593486	1	protein_coding	ATPase phospholipid transporting 10D (putative) [Source:HGNC Symbol;Acc:HGNC:13549]
ENSG00000120685	1.775544846	-1.15399135	0.607727743	-1.824657188	0.068052778	NA	80209	PROSER1	13	39009866	39038076	-1	protein_coding	proline and serine rich 1 [Source:HGNC Symbol;Acc:HGNC:20291]
ENSG00000166046	2.465036211	-1.150801666	0.581657921	-1.969909187	0.048848779	0.206503106	255394	TCP11L2	12	106301929	106347015	1	protein_coding	t-complex 11 like 2 [Source:HGNC Symbol;Acc:HGNC:28627]
ENSG00000176624	8.967052053	-1.150243384	0.381826644	-2.988048951	0.002807646	0.032393925	51320	MEX3C	18	51174550	51218304	-1	protein_coding	mex-3 RNA binding family member C [Source:HGNC Symbol;Acc:HGNC:28040]
ENSG00000131459	1.342301721	-1.149448842	0.641338394	-2.052162454	0.040153877	NA	9945	GFPT2	5	180300690	180353387	-1	protein_coding	glutamine-fructose-6-phosphate transaminase 2 [Source:HGNC Symbol;Acc:HGNC:4242]
ENSG00000140332	4.556818129	-1.14772836	0.502955887	-2.271432201	0.023120827	0.128757316	7090	TLE3	15	70047790	70098176	-1	protein_coding	transducin like enhancer of split 3 [Source:HGNC Symbol;Acc:HGNC:11839]
ENSG00000066084	4.547523756	-1.144858088	0.481733418	-2.357873762	0.018379942	0.111256365	57609	DIP2B	12	50504985	50748667	1	protein_coding	disco interacting protein 2 homolog B [Source:HGNC Symbol;Acc:HGNC:29284]
ENSG00000079432	8.587103146	-1.144447205	0.405206566	-2.810138131	0.004952024	0.04651339	23152	CIC	19	42268537	42295797	1	protein_coding	capicua transcriptional repressor [Source:HGNC Symbol;Acc:HGNC:14214]
ENSG00000138386	7.581848588	-1.144138162	0.385111968	-2.939994915	0.003282176	0.035886274	4664	NAB1	2	190646746	190692766	1	protein_coding	NGFI-A binding protein 1 [Source:HGNC Symbol;Acc:HGNC:7626]
ENSG00000151694	7.82811964	-1.144123907	0.413157254	-2.756942444	0.005834462	0.052975224	6868	ADAM17	2	9488486	9555792	-1	protein_coding	ADAM metallopeptidase domain 17 [Source:HGNC Symbol;Acc:HGNC:195]
ENSG00000111907	3.223008659	-1.141465297	0.536989981	-2.10051905	0.035683207	0.169078548	7164	TPD52L1	6	125119049	125264407	1	protein_coding	tumor protein D52 like 1 [Source:HGNC Symbol;Acc:HGNC:12006]
ENSG00000152804	6.286161411	-1.140779893	0.414382825	-2.720401377	0.006520272	0.056847146	3087	HHEX	10	92689951	92695646	1	protein_coding	hematopoietically expressed homeobox [Source:HGNC Symbol;Acc:HGNC:4901]
ENSG00000160183	1.387196878	-1.14051421	0.623311823	-1.884267597	0.059528788	NA	64699	TMPRSS3	21	42371890	42396846	-1	protein_coding	transmembrane protease, serine 3 [Source:HGNC Symbol;Acc:HGNC:11877]
ENSG00000054277	4.303176914	-1.139742125	0.475536235	-2.359451268	0.018301985	0.110998967	23596	OPN3	1	241590102	241677376	-1	protein_coding	opsin 3 [Source:HGNC Symbol;Acc:HGNC:14007]
ENSG00000122482	5.035443691	-1.139586753	0.447454678	-2.505962592	0.012211854	0.085674428	84146	ZNF644	1	90915298	91022272	-1	protein_coding	zinc finger protein 644 [Source:HGNC Symbol;Acc:HGNC:29222]
ENSG00000198732	8.599461572	-1.139243449	0.435750708	-2.619610166	0.008803033	0.069357466	64093	SMOC1	14	69854131	70032366	1	protein_coding	SPARC related modular calcium binding 1 [Source:HGNC Symbol;Acc:HGNC:20318]
ENSG00000197989	0.799076978	-1.137653019	0.638243129	-1.867069071	0.061891943	NA	85028	SNHG12	1	28578538	28582983	-1	antisense_RNA	small nucleolar RNA host gene 12 [Source:HGNC Symbol;Acc:HGNC:30062]
ENSG00000149573	13.15709107	-1.137541617	0.344494259	-3.298193233	9.73E-04	0.01443214	10205	MPZL2	11	118253403	118264536	-1	protein_coding	myelin protein zero like 2 [Source:HGNC Symbol;Acc:HGNC:3496]
ENSG00000133065	4.281559771	-1.137522184	0.497460693	-2.265158552	0.023502952	0.130172265	254428	SLC41A1	1	205789093	205813748	-1	protein_coding	solute carrier family 41 member 1 [Source:HGNC Symbol;Acc:HGNC:19429]
ENSG00000140403	8.402304276	-1.137313345	0.394215949	-2.87031944	0.004100573	0.041537244	55466	DNAJA4	15	78264086	78282196	1	protein_coding	DnaJ heat shock protein family (Hsp40) member A4 [Source:HGNC Symbol;Acc:HGNC:14885]
ENSG00000072736	2.540442164	-1.13728993	0.556755407	-1.993600438	0.046195737	0.199048346	4775	NFATC3	16	68084751	68229259	1	protein_coding	nuclear factor of activated T-cells 3 [Source:HGNC Symbol;Acc:HGNC:7777]
ENSG00000137331	56.60740015	-1.136908551	0.302088079	-3.77947283	1.57E-04	0.003894899	8870	IER3	6	30743199	30744554	-1	protein_coding	immediate early response 3 [Source:HGNC Symbol;Acc:HGNC:5392]
ENSG00000147526	15.0754772	-1.135764541	0.313415389	-3.607640253	3.09E-04	0.006496143	6867	TACC1	8	38728186	38853028	1	protein_coding	transforming acidic coiled-coil containing protein 1 [Source:HGNC Symbol;Acc:HGNC:11522]
ENSG00000047249	1.665722052	-1.135642966	0.600072793	-1.804091626	0.071216944	NA	51606	ATP6V1H	8	53715557	53843558	-1	protein_coding	ATPase H+ transporting V1 subunit H [Source:HGNC Symbol;Acc:HGNC:18303]
ENSG00000112592	0.844321904	-1.135543338	0.641474265	-1.820598808	0.068667864	NA	6908	TBP	6	170554302	170572870	1	protein_coding	TATA-box binding protein [Source:HGNC Symbol;Acc:HGNC:11588]
ENSG00000124466	4.148196017	-1.135304035	0.548187102	-2.118116998	0.03416516	0.164649792	27076	LYPD3	19	43460787	43465660	-1	protein_coding	LY6/PLAUR domain containing 3 [Source:HGNC Symbol;Acc:HGNC:24880]
ENSG00000165891	1.746277851	-1.134787864	0.617649941	-1.764626566	0.077626548	NA	144455	E2F7	12	77021247	77065580	-1	protein_coding	E2F transcription factor 7 [Source:HGNC Symbol;Acc:HGNC:23820]
ENSG00000088387	1.368870816	-1.133903246	0.625143226	-1.861566601	0.062664205	NA	23348	DOCK9	13	98793429	99086625	-1	protein_coding	dedicator of cytokinesis 9 [Source:HGNC Symbol;Acc:HGNC:14132]
ENSG00000261609	1.59784191	-1.133756019	0.614285104	-1.791810469	0.073163331	NA	8139	GAN	16	81314952	81390884	1	protein_coding	gigaxonin [Source:HGNC Symbol;Acc:HGNC:4137]
ENSG00000181577	12.76406159	-1.133612796	0.400466387	-2.815832121	0.004865108	0.045903468	221416	C6orf223	6	44000580	44005958	1	protein_coding	chromosome 6 open reading frame 223 [Source:HGNC Symbol;Acc:HGNC:28692]
ENSG00000197019	8.194031584	-1.132326627	0.454368377	-2.496003592	0.012560133	0.08705964	29950	SERTAD1	19	40421592	40426025	-1	protein_coding	SERTA domain containing 1 [Source:HGNC Symbol;Acc:HGNC:17932]
ENSG00000062038	8.817160283	-1.131221455	0.36781389	-3.05200612	0.002273175	0.027815311	1001	CDH3	16	68636189	68722616	1	protein_coding	cadherin 3 [Source:HGNC Symbol;Acc:HGNC:1762]
ENSG00000170608	3.017843734	-1.131086299	0.551117824	-2.038400007	0.041509946	0.185227784	3171	FOXA3	19	45863989	45873797	1	protein_coding	forkhead box A3 [Source:HGNC Symbol;Acc:HGNC:5023]
ENSG00000024422	14.51738847	-1.129080909	0.309408667	-3.633751993	2.79E-04	0.00602061	30846	EHD2	19	47713343	47743134	1	protein_coding	EH domain containing 2 [Source:HGNC Symbol;Acc:HGNC:3243]
ENSG00000143622	3.069457856	-1.128855575	0.574389272	-1.944523943	0.051832301	0.21462615	6016	RIT1	1	155897808	155911404	-1	protein_coding	Ras like without CAAX 1 [Source:HGNC Symbol;Acc:HGNC:10023]
ENSG00000153714	7.920464337	-1.128269332	0.407758826	-2.736322611	0.006213008	0.054978102	286343	LURAP1L	9	12775021	12822131	1	protein_coding	leucine rich adaptor protein 1 like [Source:HGNC Symbol;Acc:HGNC:31452]
ENSG00000151151	3.389874704	-1.126890045	0.518421668	-2.141364786	0.032244632	0.160454823	253430	IPMK	10	58191517	58267934	-1	protein_coding	inositol polyphosphate multikinase [Source:HGNC Symbol;Acc:HGNC:20739]
ENSG00000108100	11.48461114	-1.125319378	0.331332181	-3.371890804	7.47E-04	0.012148248	219771	CCNY	10	35247025	35572669	1	protein_coding	cyclin Y [Source:HGNC Symbol;Acc:HGNC:23354]
ENSG00000173120	15.62718925	-1.124848319	0.326308957	-3.444482333	5.72E-04	0.010117152	22992	KDM2A	11	67119269	67258087	1	protein_coding	lysine demethylase 2A [Source:HGNC Symbol;Acc:HGNC:13606]
ENSG00000198074	27.93348495	-1.123070728	0.290796585	-3.870098393	1.09E-04	0.002925229	57016	AKR1B10	7	134527592	134541408	1	protein_coding	aldo-keto reductase family 1 member B10 [Source:HGNC Symbol;Acc:HGNC:382]
ENSG00000143126	1.966996774	-1.122706606	0.586667741	-1.867592996	0.061818823	NA	1952	CELSR2	1	109250019	109275750	1	protein_coding	cadherin EGF LAG seven-pass G-type receptor 2 [Source:HGNC Symbol;Acc:HGNC:3231]
ENSG00000164168	3.961888733	-1.121291578	0.484568437	-2.268433685	0.023302787	0.129539787	55751	TMEM184C	4	147617383	147672044	1	protein_coding	transmembrane protein 184C [Source:HGNC Symbol;Acc:HGNC:25587]
ENSG00000159921	5.32876888	-1.120105001	0.455935012	-2.430676559	0.015070661	0.098660077	10020	GNE	9	36214441	36277056	-1	protein_coding	glucosamine (UDP-N-acetyl)-2-epimerase/N-acetylmannosamine kinase [Source:HGNC Symbol;Acc:HGNC:23657]
ENSG00000125378	3.053712593	-1.119942722	0.53462154	-2.027638595	0.042597147	0.188335304	652	BMP4	14	53949736	53958761	-1	protein_coding	bone morphogenetic protein 4 [Source:HGNC Symbol;Acc:HGNC:1071]
ENSG00000180263	7.057121626	-1.119759013	0.419816221	-2.650397039	0.008039723	0.065584458	55785	FGD6	12	95076749	95217482	-1	protein_coding	FYVE, RhoGEF and PH domain containing 6 [Source:HGNC Symbol;Acc:HGNC:21740]
ENSG00000170921	3.706721988	-1.119679572	0.535099967	-2.084967688	0.037072234	0.17191528	26115	TANC2	17	63009556	63427699	1	protein_coding	tetratricopeptide repeat, ankyrin repeat and coiled-coil containing 2 [Source:HGNC Symbol;Acc:HGNC:30212]
ENSG00000135365	2.017259623	-1.119437765	0.585345448	-1.845038118	0.065031994	0.242149638	51317	PHF21A	11	45929323	46121178	-1	protein_coding	PHD finger protein 21A [Source:HGNC Symbol;Acc:HGNC:24156]
ENSG00000112039	0.648518509	-1.118967619	0.641989344	-1.668447166	0.095226992	NA	2178	FANCE	6	35452361	35467103	1	protein_coding	Fanconi anemia complementation group E [Source:HGNC Symbol;Acc:HGNC:3586]
ENSG00000137449	2.705135594	-1.118783861	0.562501151	-1.978393369	0.047884347	0.204356563	132864	CPEB2	4	15002674	15070153	1	protein_coding	cytoplasmic polyadenylation element binding protein 2 [Source:HGNC Symbol;Acc:HGNC:21745]
ENSG00000172661	2.19088077	-1.118629309	0.581423385	-1.877263418	0.060481999	0.233479668	253725	WASHC2C	10	45727200	45792961	1	protein_coding	WASH complex subunit 2C [Source:HGNC Symbol;Acc:HGNC:23414]
ENSG00000163249	2.182086774	-1.117540473	0.578227626	-1.854464818	0.063672689	0.239676724	151195	CCNYL1	2	207711540	207761839	1	protein_coding	cyclin Y like 1 [Source:HGNC Symbol;Acc:HGNC:26868]
ENSG00000056972	3.437508559	-1.116277005	0.534966535	-2.064318716	0.038987508	0.17738325	10758	TRAF3IP2	6	111556454	111606278	-1	protein_coding	TRAF3 interacting protein 2 [Source:HGNC Symbol;Acc:HGNC:1343]
ENSG00000177614	15.15966293	-1.115921038	0.337423714	-3.307998464	9.40E-04	0.014219632	79605	PGBD5	1	230314482	230426371	-1	protein_coding	piggyBac transposable element derived 5 [Source:HGNC Symbol;Acc:HGNC:19405]
ENSG00000196850	4.854615503	-1.11536844	0.452668134	-2.421888322	0.015440095	0.099826825	160760	PPTC7	12	110533245	110583320	-1	protein_coding	PTC7 protein phosphatase homolog [Source:HGNC Symbol;Acc:HGNC:30695]
ENSG00000019485	1.002070963	-1.114793279	0.641204536	-1.679367954	0.093080355	NA	56981	PRDM11	11	45095806	45235110	1	protein_coding	PR/SET domain 11 [Source:HGNC Symbol;Acc:HGNC:13996]
ENSG00000157111	3.442669303	-1.114654618	0.549802105	-2.040650753	0.041285554	0.184752853	134285	TMEM171	5	73120292	73131817	1	protein_coding	transmembrane protein 171 [Source:HGNC Symbol;Acc:HGNC:27031]
ENSG00000085433	1.36214516	-1.114430436	0.61412995	-1.722502699	0.084978494	NA	22911	WDR47	1	108970214	109042113	-1	protein_coding	WD repeat domain 47 [Source:HGNC Symbol;Acc:HGNC:29141]
ENSG00000088448	6.14924732	-1.113570301	0.479481749	-2.316890538	0.020509695	0.119639889	55608	ANKRD10	13	110878540	110915069	-1	protein_coding	ankyrin repeat domain 10 [Source:HGNC Symbol;Acc:HGNC:20265]
ENSG00000124587	4.396045289	-1.111557317	0.47854893	-2.29647227	0.021648893	0.123524876	5190	PEX6	6	42963870	42979220	-1	protein_coding	peroxisomal biogenesis factor 6 [Source:HGNC Symbol;Acc:HGNC:8859]
ENSG00000134215	8.217897381	-1.111517206	0.405245886	-2.706285538	0.006804051	0.058513942	10451	VAV3	1	107571160	107965144	-1	protein_coding	vav guanine nucleotide exchange factor 3 [Source:HGNC Symbol;Acc:HGNC:12659]
ENSG00000167601	0.601823375	-1.111105481	0.633000663	-1.741953842	0.081516521	NA	558	AXL	19	41219203	41261766	1	protein_coding	AXL receptor tyrosine kinase [Source:HGNC Symbol;Acc:HGNC:905]
ENSG00000140750	3.291767262	-1.110996883	0.509598514	-2.129429427	0.033218748	0.1625902	55114	ARHGAP17	16	24919385	25015666	-1	protein_coding	Rho GTPase activating protein 17 [Source:HGNC Symbol;Acc:HGNC:18239]
ENSG00000189223	15.75091204	-1.11007057	0.332640993	-3.328507076	8.73E-04	0.013440162	654433	PAX8-AS1	2	113211522	113276581	1	processed_transcript	PAX8 antisense RNA 1 [Source:HGNC Symbol;Acc:HGNC:49271]
ENSG00000196352	30.83303967	-1.108987757	0.334350415	-3.32192415	8.94E-04	0.013660602	1604	CD55	1	207321508	207386804	1	protein_coding	CD55 molecule (Cromer blood group) [Source:HGNC Symbol;Acc:HGNC:2665]
ENSG00000095752	0.692351515	-1.108763135	0.632516481	-1.774353186	0.076004748	NA	3589	IL11	19	55364389	55370463	-1	protein_coding	interleukin 11 [Source:HGNC Symbol;Acc:HGNC:5966]
ENSG00000186416	1.898182629	-1.10821196	0.579445846	-1.831665981	0.0670012	NA	55922	NKRF	X	119588337	119605895	-1	protein_coding	NFKB repressing factor [Source:HGNC Symbol;Acc:HGNC:19374]
ENSG00000217801	2.573456251	-1.106659498	0.572341917	-1.922572062	0.054533815	0.220564463	100288175	AL390719.1	1	1059734	1069355	1	transcribed_unprocessed_pseudogene
ENSG00000168994	1.4019099	-1.106177463	0.617912786	-1.708823168	0.08748371	NA	221749	PXDC1	6	3722614	3752026	-1	protein_coding	PX domain containing 1 [Source:HGNC Symbol;Acc:HGNC:21361]
ENSG00000169429	34.30495492	-1.105714158	0.541645829	-2.173679294	0.029729229	0.152292411	3576	CXCL8	4	73740506	73743716	1	protein_coding	C-X-C motif chemokine ligand 8 [Source:HGNC Symbol;Acc:HGNC:6025]
ENSG00000168517	0.817264406	-1.105676279	0.640722747	-1.720926184	0.085264219	NA	124790	HEXIM2	17	45160700	45170040	1	protein_coding	hexamethylene bisacetamide inducible 2 [Source:HGNC Symbol;Acc:HGNC:28591]
ENSG00000133639	44.45381572	-1.10481226	0.200041103	-5.517046737	3.45E-08	3.48E-06	694	BTG1	12	92140278	92145897	-1	protein_coding	BTG anti-proliferation factor 1 [Source:HGNC Symbol;Acc:HGNC:1130]
ENSG00000164086	3.585360345	-1.104782913	0.540289235	-2.034732673	0.041877779	0.185810399	1849	DUSP7	3	52048919	52056550	-1	protein_coding	dual specificity phosphatase 7 [Source:HGNC Symbol;Acc:HGNC:3073]
ENSG00000133794	2.180521222	-1.104511417	0.581264888	-1.857034116	0.063306301	0.239200768	406	ARNTL	11	13276652	13387266	1	protein_coding	aryl hydrocarbon receptor nuclear translocator like [Source:HGNC Symbol;Acc:HGNC:701]
ENSG00000134644	8.966984424	-1.103322713	0.388533703	-2.835056193	0.004581763	0.043958258	9698	PUM1	1	30931506	31065991	-1	protein_coding	pumilio RNA binding family member 1 [Source:HGNC Symbol;Acc:HGNC:14957]
ENSG00000241839	1.06772671	-1.102474871	0.643047888	-1.664143269	0.096083802	NA	80301	PLEKHO2	15	64841883	64868007	1	protein_coding	pleckstrin homology domain containing O2 [Source:HGNC Symbol;Acc:HGNC:30026]
ENSG00000114019	9.412291241	-1.101795366	0.398082389	-2.770641215	0.005594603	0.051317995	51421	AMOTL2	3	134355874	134375479	-1	protein_coding	angiomotin like 2 [Source:HGNC Symbol;Acc:HGNC:17812]
ENSG00000140006	1.482976612	-1.101732925	0.612376067	-1.735223184	0.082701282	NA	112840	WDR89	14	63597039	63641861	-1	protein_coding	WD repeat domain 89 [Source:HGNC Symbol;Acc:HGNC:20489]
ENSG00000168386	1.435838655	-1.100632034	0.628027582	-1.823308127	0.068256736	NA	11259	FILIP1L	3	99830141	100114513	-1	protein_coding	filamin A interacting protein 1 like [Source:HGNC Symbol;Acc:HGNC:24589]
ENSG00000271601	0.5870575	-1.100579311	0.640034604	-1.594651451	0.1107902	NA	128077	LIX1L	1	145933423	145958001	-1	protein_coding	limb and CNS expressed 1 like [Source:HGNC Symbol;Acc:HGNC:28715]
ENSG00000180884	0.643075158	-1.100203935	0.641610181	-1.639965713	0.101012296	NA	126375	ZNF792	19	34956354	34964049	-1	protein_coding	zinc finger protein 792 [Source:HGNC Symbol;Acc:HGNC:24751]
ENSG00000115568	1.868333746	-1.099209487	0.587838369	-1.787308121	0.073887702	NA	7701	ZNF142	2	218637916	218659655	-1	protein_coding	zinc finger protein 142 [Source:HGNC Symbol;Acc:HGNC:12927]
ENSG00000232677	0.588037318	-1.098460127	0.632870789	-1.721063971	0.085239216	NA	100506930	LINC00665	19	36313067	36331718	-1	lincRNA	long intergenic non-protein coding RNA 665 [Source:HGNC Symbol;Acc:HGNC:44323]
ENSG00000032219	1.73006811	-1.097035932	0.59903184	-1.727934584	0.083999953	NA	5926	ARID4A	14	58298385	58373887	1	protein_coding	AT-rich interaction domain 4A [Source:HGNC Symbol;Acc:HGNC:9885]
ENSG00000180815	0.54500765	-1.096203076	0.635720191	-1.549245368	0.121322747	NA	389840	MAP3K15	X	19360056	19515261	-1	protein_coding	mitogen-activated protein kinase kinase kinase 15 [Source:HGNC Symbol;Acc:HGNC:31689]
ENSG00000163536	1.075047505	-1.095738515	0.639639358	-1.699545787	0.089216395	NA	5274	SERPINI1	3	167735243	167825568	1	protein_coding	serpin family I member 1 [Source:HGNC Symbol;Acc:HGNC:8943]
ENSG00000159216	5.561280668	-1.095542543	0.448479836	-2.412007966	0.015864935	0.10162967	861	RUNX1	21	34787801	36004667	-1	protein_coding	runt related transcription factor 1 [Source:HGNC Symbol;Acc:HGNC:10471]
ENSG00000159216	5.561280668	-1.095542543	0.448479836	-2.412007966	0.015864935	0.10162967	100506403	RUNX1	21	34787801	36004667	-1	protein_coding	runt related transcription factor 1 [Source:HGNC Symbol;Acc:HGNC:10471]
ENSG00000077585	4.008952919	-1.095358334	0.495331915	-2.196217745	0.028076362	0.146338109	7107	GPR137B	1	236142505	236221865	1	protein_coding	G protein-coupled receptor 137B [Source:HGNC Symbol;Acc:HGNC:11862]
ENSG00000102786	1.793898622	-1.095026436	0.59046923	-1.761796411	0.078103701	NA	26512	INTS6	13	51354077	51454264	-1	protein_coding	integrator complex subunit 6 [Source:HGNC Symbol;Acc:HGNC:14879]
ENSG00000078487	0.588745451	-1.093522281	0.639142182	-1.585646415	0.112819541	NA	55063	ZCWPW1	7	100400826	100428992	-1	protein_coding	zinc finger CW-type and PWWP domain containing 1 [Source:HGNC Symbol;Acc:HGNC:23486]
ENSG00000236609	0.896589755	-1.093347485	0.64072585	-1.619251417	0.105393179	NA	54753	ZNF853	7	6615617	6624290	1	protein_coding	zinc finger protein 853 [Source:HGNC Symbol;Acc:HGNC:21767]
ENSG00000137486	3.633545699	-1.092398728	0.516403406	-2.090265083	0.036593994	0.170454552	408	ARRB1	11	75264182	75351705	-1	protein_coding	arrestin beta 1 [Source:HGNC Symbol;Acc:HGNC:711]
ENSG00000068323	9.159481802	-1.090953314	0.366122612	-2.959471369	0.003081673	0.034446048	7030	TFE3	X	49028726	49043486	-1	protein_coding	transcription factor binding to IGHM enhancer 3 [Source:HGNC Symbol;Acc:HGNC:11752]
ENSG00000163683	5.57346114	-1.090719497	0.442583246	-2.427605138	0.015198881	0.099085316	201895	SMIM14	4	39546330	39639090	-1	protein_coding	small integral membrane protein 14 [Source:HGNC Symbol;Acc:HGNC:27321]
ENSG00000183421	3.797831475	-1.090516296	0.505301329	-2.138372613	0.032486513	0.160948849	54101	RIPK4	21	41739369	41767106	-1	protein_coding	receptor interacting serine/threonine kinase 4 [Source:HGNC Symbol;Acc:HGNC:496]
ENSG00000100941	5.543799039	-1.089712979	0.498086383	-2.172096804	0.029848362	0.152404228	5411	PNN	14	39175183	39183218	1	protein_coding	pinin, desmosome associated protein [Source:HGNC Symbol;Acc:HGNC:9162]
ENSG00000166860	0.955997436	-1.089399026	0.638498641	-1.650975237	0.098743631	NA	9880	ZBTB39	12	56998834	57006446	-1	protein_coding	zinc finger and BTB domain containing 39 [Source:HGNC Symbol;Acc:HGNC:29014]
ENSG00000106258	4.702698281	-1.088960824	0.46837233	-2.309928775	0.020892098	0.120604374	1577	CYP3A5	7	99648194	99679998	-1	protein_coding	cytochrome P450 family 3 subfamily A member 5 [Source:HGNC Symbol;Acc:HGNC:2638]
ENSG00000073711	9.069239021	-1.08865275	0.397386035	-2.733604774	0.006264519	0.055122487	5523	PPP2R3A	3	135965673	136147891	1	protein_coding	protein phosphatase 2 regulatory subunit B''alpha [Source:HGNC Symbol;Acc:HGNC:9307]
ENSG00000187109	31.94854557	-1.087991127	0.225555773	-4.816066761	1.46E-06	8.74E-05	4673	NAP1L1	12	76036587	76085033	-1	protein_coding	nucleosome assembly protein 1 like 1 [Source:HGNC Symbol;Acc:HGNC:7637]
ENSG00000196136	1.839732082	-1.08655659	0.616919434	-1.763655701	0.077789964	NA	12	SERPINA3	14	94612377	94624055	1	protein_coding	serpin family A member 3 [Source:HGNC Symbol;Acc:HGNC:16]
ENSG00000016082	2.533908457	-1.086116344	0.594158312	-1.801247944	0.071663809	0.258030897	3670	ISL1	5	51383391	51394738	1	protein_coding	ISL LIM homeobox 1 [Source:HGNC Symbol;Acc:HGNC:6132]
ENSG00000132017	0.67108946	-1.083560537	0.639829996	-1.616838331	0.105913183	NA	90379	DCAF15	19	13952492	13961449	1	protein_coding	DDB1 and CUL4 associated factor 15 [Source:HGNC Symbol;Acc:HGNC:25095]
ENSG00000121653	0.83836864	-1.083527513	0.642358227	-1.83591976	0.066369525	NA	9479	MAPK8IP1	11	45885651	45906465	1	protein_coding	mitogen-activated protein kinase 8 interacting protein 1 [Source:HGNC Symbol;Acc:HGNC:6882]
ENSG00000148400	1.897801211	-1.083058593	0.60136959	-1.767415477	0.077158673	NA	4851	NOTCH1	9	136494444	136545862	-1	protein_coding	notch 1 [Source:HGNC Symbol;Acc:HGNC:7881]
ENSG00000136943	3.842118489	-1.082820708	0.512194165	-2.087174499	0.036872364	0.171368961	1515	CTSV	9	97029679	97039643	-1	protein_coding	cathepsin V [Source:HGNC Symbol;Acc:HGNC:2538]
ENSG00000166716	4.564747195	-1.082128996	0.475697862	-2.221823664	0.026295225	0.140423638	9640	ZNF592	15	84748635	84806432	1	protein_coding	zinc finger protein 592 [Source:HGNC Symbol;Acc:HGNC:28986]
ENSG00000143514	7.246801637	-1.082065166	0.443164013	-2.453406914	0.014151016	0.094315016	7159	TP53BP2	1	223779899	223845972	-1	protein_coding	tumor protein p53 binding protein 2 [Source:HGNC Symbol;Acc:HGNC:12000]
ENSG00000134333	219.4127122	-1.080625513	0.183813969	-5.878930789	4.13E-09	5.07E-07	3939	LDHA	11	18394388	18408425	1	protein_coding	lactate dehydrogenase A [Source:HGNC Symbol;Acc:HGNC:6535]
ENSG00000158161	1.972806993	-1.07778168	0.584635443	-1.782938125	0.074596376	NA	2140	EYA3	1	27970344	28088696	-1	protein_coding	EYA transcriptional coactivator and phosphatase 3 [Source:HGNC Symbol;Acc:HGNC:3521]
ENSG00000166188	1.40664503	-1.076589258	0.611561275	-1.645903076	0.099783716	NA	57567	ZNF319	16	57994668	58000453	-1	protein_coding	zinc finger protein 319 [Source:HGNC Symbol;Acc:HGNC:13644]
ENSG00000023892	0.649067628	-1.076538472	0.632371249	-1.719864603	0.085457056	NA	50619	DEF6	6	35297852	35321771	1	protein_coding	DEF6, guanine nucleotide exchange factor [Source:HGNC Symbol;Acc:HGNC:2760]
ENSG00000152684	3.397749712	-1.076326072	0.517076084	-2.060688013	0.039332814	0.178345246	53918	PELO	5	52787940	52804046	1	protein_coding	pelota mRNA surveillance and ribosome rescue factor [Source:HGNC Symbol;Acc:HGNC:8829]
ENSG00000157212	2.633956669	-1.075962716	0.54681161	-1.919735246	0.05489135	0.221724247	22976	PAXIP1	7	154943687	155003084	-1	protein_coding	PAX interacting protein 1 [Source:HGNC Symbol;Acc:HGNC:8624]
ENSG00000206418	1.351213721	-1.074540671	0.616649552	-1.612754468	0.106797862	NA	201475	RAB12	18	8609445	8639381	1	protein_coding	RAB12, member RAS oncogene family [Source:HGNC Symbol;Acc:HGNC:31332]
ENSG00000172264	6.275529809	-1.074438929	0.433321037	-2.467216152	0.013616813	0.091944912	140733	MACROD2	20	13995369	16053197	1	protein_coding	MACRO domain containing 2 [Source:HGNC Symbol;Acc:HGNC:16126]
ENSG00000011198	2.64676306	-1.073571892	0.565379906	-1.877998461	0.060381376	0.233479668	51099	ABHD5	3	43690113	43734371	1	protein_coding	abhydrolase domain containing 5 [Source:HGNC Symbol;Acc:HGNC:21396]
ENSG00000228502	1.009638529	-1.072802065	0.64049712	-1.812273867	0.06994389	NA	NA	EEF1A1P11	1	96446930	96448318	1	processed_pseudogene	eukaryotic translation elongation factor 1 alpha 1 pseudogene 11 [Source:HGNC Symbol;Acc:HGNC:3206]
ENSG00000103994	2.440885515	-1.070993215	0.565629407	-1.876970743	0.060522104	0.233479668	64397	ZNF106	15	42412823	42491123	-1	protein_coding	zinc finger protein 106 [Source:HGNC Symbol;Acc:HGNC:12886]
ENSG00000177150	5.48940137	-1.070621056	0.470953105	-2.220694664	0.026371649	0.140423638	125228	FAM210A	18	13663347	13726663	-1	protein_coding	family with sequence similarity 210 member A [Source:HGNC Symbol;Acc:HGNC:28346]
ENSG00000115756	7.733887725	-1.068569922	0.408887257	-2.604726461	0.009194763	0.071293556	3241	HPCAL1	2	10302889	10427617	1	protein_coding	hippocalcin like 1 [Source:HGNC Symbol;Acc:HGNC:5145]
ENSG00000182831	9.450320805	-1.068221515	0.385501774	-2.766393911	0.005668002	0.051763899	29035	C16orf72	16	9091648	9121640	1	protein_coding	chromosome 16 open reading frame 72 [Source:HGNC Symbol;Acc:HGNC:30103]
ENSG00000105993	15.53942128	-1.067850418	0.341678612	-3.128066967	0.001759601	0.02268292	10049	DNAJB6	7	157335381	157417439	1	protein_coding	DnaJ heat shock protein family (Hsp40) member B6 [Source:HGNC Symbol;Acc:HGNC:14888]
ENSG00000161202	14.71333978	-1.067599037	0.299364959	-3.547430135	3.89E-04	0.007696574	1857	DVL3	3	184155388	184173610	1	protein_coding	dishevelled segment polarity protein 3 [Source:HGNC Symbol;Acc:HGNC:3087]
ENSG00000158290	4.063821578	-1.06756553	0.487366686	-2.150983641	0.031477491	0.157986894	8450	CUL4B	X	120524609	120575794	-1	protein_coding	cullin 4B [Source:HGNC Symbol;Acc:HGNC:2555]
ENSG00000148120	3.893549426	-1.067253174	0.47768788	-2.194402484	0.028206488	0.146650327	84909	C9orf3	9	94726701	95087218	1	protein_coding	chromosome 9 open reading frame 3 [Source:HGNC Symbol;Acc:HGNC:1361]
ENSG00000168310	1.590239583	-1.066583576	0.623936763	-1.827637928	0.06760391	NA	3660	IRF2	4	184387713	184474580	-1	protein_coding	interferon regulatory factor 2 [Source:HGNC Symbol;Acc:HGNC:6117]
ENSG00000106948	0.526074727	-1.066068237	0.638956256	-1.679105624	0.09313146	NA	80709	AKNA	9	114334156	114394405	-1	protein_coding	AT-hook transcription factor [Source:HGNC Symbol;Acc:HGNC:24108]
ENSG00000147036	0.526821806	-1.065964086	0.638957007	-1.679108359	0.093130927	NA	347404	LANCL3	X	37571569	37684463	1	protein_coding	LanC like 3 [Source:HGNC Symbol;Acc:HGNC:24767]
ENSG00000185112	2.210927221	-1.06516564	0.627687492	-2.066746245	0.038758071	0.176853107	131583	FAM43A	3	194686544	194689037	1	protein_coding	family with sequence similarity 43 member A [Source:HGNC Symbol;Acc:HGNC:26888]
ENSG00000136891	1.453751534	-1.063940367	0.621724694	-1.659916696	0.096931212	NA	54881	TEX10	9	100302077	100352939	-1	protein_coding	testis expressed 10 [Source:HGNC Symbol;Acc:HGNC:25988]
ENSG00000123358	6.225997477	-1.063089455	0.540174509	-1.981306027	0.047556965	0.203653032	3164	NR4A1	12	52022832	52059507	1	protein_coding	nuclear receptor subfamily 4 group A member 1 [Source:HGNC Symbol;Acc:HGNC:7980]
ENSG00000181016	0.848337446	-1.063082157	0.634439528	-1.772151667	0.076369384	NA	286006	LSMEM1	7	112480853	112491062	1	protein_coding	leucine rich single-pass membrane protein 1 [Source:HGNC Symbol;Acc:HGNC:22036]
ENSG00000076604	8.469763227	-1.062111328	0.385481982	-2.742411123	0.006098995	0.05427586	9618	TRAF4	17	28743984	28750958	1	protein_coding	TNF receptor associated factor 4 [Source:HGNC Symbol;Acc:HGNC:12034]
ENSG00000111790	2.778259028	-1.06109763	0.547869823	-1.903879985	0.056925816	0.227063106	26127	FGFR1OP2	12	26938383	26966650	1	protein_coding	FGFR1 oncogene partner 2 [Source:HGNC Symbol;Acc:HGNC:23098]
ENSG00000150938	11.88152362	-1.061087084	0.363322587	-2.918380494	0.003518547	0.037810803	51232	CRIM1	2	36355926	36551135	1	protein_coding	cysteine rich transmembrane BMP regulator 1 [Source:HGNC Symbol;Acc:HGNC:2359]
ENSG00000170100	1.604915098	-1.060552379	0.616644445	-1.695365921	0.090006027	NA	197320	ZNF778	16	89217703	89237071	1	protein_coding	zinc finger protein 778 [Source:HGNC Symbol;Acc:HGNC:26479]
ENSG00000170852	6.029716528	-1.060248857	0.436997404	-2.398609754	0.016457444	0.104147358	25948	KBTBD2	7	32868172	32894131	-1	protein_coding	kelch repeat and BTB domain containing 2 [Source:HGNC Symbol;Acc:HGNC:21751]
ENSG00000261578	0.705748842	-1.06008398	0.640916977	-1.622288069	0.104741682	NA	NA	AP003119.3	11	76800364	76804555	1	sense_overlapping
ENSG00000122696	0.714681899	-1.059945452	0.641292535	-1.752758201	0.079643521	NA	92014	SLC25A51	9	37879400	37904353	-1	protein_coding	solute carrier family 25 member 51 [Source:HGNC Symbol;Acc:HGNC:23323]
ENSG00000204610	6.858115123	-1.059738182	0.427418551	-2.474077311	0.013358079	0.090965612	89870	TRIM15	6	30163206	30172696	1	protein_coding	tripartite motif containing 15 [Source:HGNC Symbol;Acc:HGNC:16284]
ENSG00000106366	0.853117814	-1.058935208	0.641565198	-1.793828204	0.072840594	NA	5054	SERPINE1	7	101127089	101139266	1	protein_coding	serpin family E member 1 [Source:HGNC Symbol;Acc:HGNC:8583]
ENSG00000109046	6.650084859	-1.058408872	0.398829954	-2.602686076	0.009249661	0.071453913	26118	WSB1	17	27294076	27315926	1	protein_coding	WD repeat and SOCS box containing 1 [Source:HGNC Symbol;Acc:HGNC:19221]
ENSG00000145623	23.4404718	-1.05802355	0.300455431	-3.522781709	4.27E-04	0.0083607	9180	OSMR	5	38845858	38945596	1	protein_coding	oncostatin M receptor [Source:HGNC Symbol;Acc:HGNC:8507]
ENSG00000198910	8.279536811	-1.057835942	0.4065291	-2.609944615	0.009055688	0.070740508	3897	L1CAM	X	153861514	153909223	-1	protein_coding	L1 cell adhesion molecule [Source:HGNC Symbol;Acc:HGNC:6470]
ENSG00000075426	21.89530626	-1.057212997	0.295204862	-3.578080972	3.46E-04	0.007063456	2355	FOSL2	2	28392448	28417312	1	protein_coding	FOS like 2, AP-1 transcription factor subunit [Source:HGNC Symbol;Acc:HGNC:3798]
ENSG00000151229	1.699709721	-1.056385486	0.592812541	-1.685800556	0.091834221	NA	114134	SLC2A13	12	39755021	40106089	-1	protein_coding	solute carrier family 2 member 13 [Source:HGNC Symbol;Acc:HGNC:15956]
ENSG00000143867	0.599083336	-1.054871544	0.635497303	-1.531834006	0.125563402	NA	130497	OSR1	2	19351485	19358653	-1	protein_coding	odd-skipped related transciption factor 1 [Source:HGNC Symbol;Acc:HGNC:8111]
ENSG00000204634	3.692591437	-1.05473098	0.525804929	-2.007055139	0.044743792	0.19507297	11138	TBC1D8	2	101007617	101252866	-1	protein_coding	TBC1 domain family member 8 [Source:HGNC Symbol;Acc:HGNC:17791]
ENSG00000117595	9.482631087	-1.053878394	0.39832291	-2.63892368	0.00831697	0.06711785	3664	IRF6	1	209785623	209806175	-1	protein_coding	interferon regulatory factor 6 [Source:HGNC Symbol;Acc:HGNC:6121]
ENSG00000079482	2.040149671	-1.053447723	0.58725748	-1.681525045	0.092660976	0.299315347	4983	OPHN1	X	68042344	68433913	-1	protein_coding	oligophrenin 1 [Source:HGNC Symbol;Acc:HGNC:8148]
ENSG00000111674	3.896741293	-1.053438287	0.504205515	-2.07040995	0.038413971	0.175702628	2026	ENO2	12	6913745	6923698	1	protein_coding	enolase 2 [Source:HGNC Symbol;Acc:HGNC:3353]
ENSG00000143367	4.852883845	-1.052832037	0.474734931	-2.199419531	0.027848105	0.145269258	7286	TUFT1	1	151540305	151583583	1	protein_coding	tuftelin 1 [Source:HGNC Symbol;Acc:HGNC:12422]
ENSG00000147257	2.136754969	-1.052510226	0.582337808	-1.77449514	0.075981285	0.267278356	2719	GPC3	X	133535745	133985895	-1	protein_coding	glypican 3 [Source:HGNC Symbol;Acc:HGNC:4451]
ENSG00000056736	5.764141434	-1.051773883	0.470758449	-2.247022998	0.024638557	0.134226575	55540	IL17RB	3	53846580	53865800	1	protein_coding	interleukin 17 receptor B [Source:HGNC Symbol;Acc:HGNC:18015]
ENSG00000071246	0.52585568	-1.05163748	0.623807853	-1.618644822	0.105523705	NA	22846	VASH1	14	76762189	76783015	1	protein_coding	vasohibin 1 [Source:HGNC Symbol;Acc:HGNC:19964]
ENSG00000084112	4.953731035	-1.05145663	0.461056787	-2.25577434	0.024084767	0.131721483	54434	SSH1	12	108778192	108857590	-1	protein_coding	slingshot protein phosphatase 1 [Source:HGNC Symbol;Acc:HGNC:30579]
ENSG00000067141	5.653408294	-1.051310454	0.447927703	-2.312617053	0.020743703	0.120444207	4756	NEO1	15	73051710	73305206	1	protein_coding	neogenin 1 [Source:HGNC Symbol;Acc:HGNC:7754]
ENSG00000084676	3.260936315	-1.050486573	0.52040851	-1.982652269	0.047406285	0.20314663	8648	NCOA1	2	24491914	24770702	1	protein_coding	nuclear receptor coactivator 1 [Source:HGNC Symbol;Acc:HGNC:7668]
ENSG00000206573	1.802643915	-1.050028251	0.598763852	-1.715296022	0.086290967	NA	440944	THUMPD3-AS1	3	9349689	9398579	-1	antisense_RNA	THUMPD3 antisense RNA 1 [Source:HGNC Symbol;Acc:HGNC:44478]
ENSG00000141570	1.511454406	-1.049605545	0.635258011	-1.754884317	0.079279097	NA	57332	CBX8	17	79792132	79801683	-1	protein_coding	chromobox 8 [Source:HGNC Symbol;Acc:HGNC:15962]
ENSG00000118263	2.777536933	-1.049183659	0.54947951	-1.880936393	0.059980572	0.232680051	8609	KLF7	2	207074137	207167267	-1	protein_coding	Kruppel like factor 7 [Source:HGNC Symbol;Acc:HGNC:6350]
ENSG00000175105	2.749426088	-1.046758223	0.547362954	-1.861726003	0.062641721	0.237620341	55279	ZNF654	3	88059274	88144665	1	protein_coding	zinc finger protein 654 [Source:HGNC Symbol;Acc:HGNC:25612]
ENSG00000172086	7.915817602	-1.046601458	0.377030593	-2.743552608	0.006077831	0.054164453	51315	KRCC1	2	88027205	88055729	-1	protein_coding	lysine rich coiled-coil 1 [Source:HGNC Symbol;Acc:HGNC:28039]
ENSG00000146535	11.96192933	-1.046373597	0.34953639	-2.98685346	0.002818648	0.032461083	2768	GNA12	7	2728112	2844324	-1	protein_coding	G protein subunit alpha 12 [Source:HGNC Symbol;Acc:HGNC:4380]
ENSG00000181982	1.07202148	-1.046319193	0.636605179	-1.648712869	0.099206472	NA	91050	CCDC149	4	24806117	24980204	-1	protein_coding	coiled-coil domain containing 149 [Source:HGNC Symbol;Acc:HGNC:25405]
ENSG00000233237	0.949967683	-1.045660587	0.64227897	-1.738101031	0.082193013	NA	NA	LINC00472	6	71344344	71420769	-1	lincRNA	long intergenic non-protein coding RNA 472 [Source:HGNC Symbol;Acc:HGNC:21380]
ENSG00000121274	3.196348295	-1.045308848	0.529952844	-1.935289305	0.052954804	0.2176202	64282	PAPD5	16	50152918	50235310	1	protein_coding	poly(A) RNA polymerase D5, non-canonical [Source:HGNC Symbol;Acc:HGNC:30758]
ENSG00000152104	5.251774186	-1.0450225	0.471906638	-2.193308868	0.028285133	0.146815542	5784	PTPN14	1	214348696	214552449	-1	protein_coding	protein tyrosine phosphatase, non-receptor type 14 [Source:HGNC Symbol;Acc:HGNC:9647]
ENSG00000114854	0.557062193	-1.044128749	0.634896636	-1.651866884	0.09856169	NA	7134	TNNC1	3	52451102	52454070	-1	protein_coding	troponin C1, slow skeletal and cardiac type [Source:HGNC Symbol;Acc:HGNC:11943]
ENSG00000152518	31.28610801	-1.043789292	0.268594203	-3.885737874	1.02E-04	0.002840677	678	ZFP36L2	2	43222402	43226609	-1	protein_coding	ZFP36 ring finger protein like 2 [Source:HGNC Symbol;Acc:HGNC:1108]
ENSG00000101457	4.288395564	-1.04254658	0.479100381	-2.149181484	0.031620016	0.158479523	116092	DNTTIP1	20	45791937	45811427	1	protein_coding	deoxynucleotidyltransferase terminal interacting protein 1 [Source:HGNC Symbol;Acc:HGNC:16160]
ENSG00000204498	2.774880519	-1.042469588	0.536354014	-1.892845817	0.058378377	0.229304407	4795	NFKBIL1	6	31546870	31558829	1	protein_coding	NFKB inhibitor like 1 [Source:HGNC Symbol;Acc:HGNC:7800]
ENSG00000173264	2.401729028	-1.041903596	0.572563726	-1.812476139	0.069912657	0.253327241	56834	GPR137	11	64270062	64289500	1	protein_coding	G protein-coupled receptor 137 [Source:HGNC Symbol;Acc:HGNC:24300]
ENSG00000204388	26.59708875	-1.04128796	0.301119236	-3.462449749	5.35E-04	0.009699456	3304	HSPA1B	6	31827735	31830255	1	protein_coding	heat shock protein family A (Hsp70) member 1B [Source:HGNC Symbol;Acc:HGNC:5233]
ENSG00000166741	2.135579017	-1.041117735	0.595552102	-1.778486212	0.075324034	0.26601266	4837	NNMT	11	114257787	114313285	1	protein_coding	nicotinamide N-methyltransferase [Source:HGNC Symbol;Acc:HGNC:7861]
ENSG00000197822	11.73810392	-1.04108996	0.349700971	-2.977339942	0.002907614	0.033180698	100506658	OCLN	5	69492292	69558104	1	protein_coding	occludin [Source:HGNC Symbol;Acc:HGNC:8104]
ENSG00000204580	115.9817023	-1.040841702	0.162280053	-6.414086374	1.42E-10	2.54E-08	780	DDR1	6	30876421	30900156	1	protein_coding	discoidin domain receptor tyrosine kinase 1 [Source:HGNC Symbol;Acc:HGNC:2730]
ENSG00000073417	6.34717624	-1.04047706	0.438479001	-2.373118682	0.017638595	0.107897701	5151	PDE8A	15	84980440	85139145	1	protein_coding	phosphodiesterase 8A [Source:HGNC Symbol;Acc:HGNC:8793]
ENSG00000162783	4.866522351	-1.040381341	0.506735266	-2.090688802	0.036555969	0.170404128	51278	IER5	1	181088712	181092899	1	protein_coding	immediate early response 5 [Source:HGNC Symbol;Acc:HGNC:5393]
ENSG00000128340	3.388862668	-1.039980639	0.531362838	-1.962479467	0.049706689	0.208715805	5880	RAC2	22	37225261	37244448	-1	protein_coding	ras-related C3 botulinum toxin substrate 2 (rho family, small GTP binding protein Rac2) [Source:HGNC Symbol;Acc:HGNC:9802]
ENSG00000070018	7.257516969	-1.038704298	0.403728247	-2.546005844	0.010896336	0.079688503	4040	LRP6	12	12116025	12267012	-1	protein_coding	LDL receptor related protein 6 [Source:HGNC Symbol;Acc:HGNC:6698]
ENSG00000180758	0.642439465	-1.038392155	0.639982235	-1.693249787	0.090407931	NA	80045	GPR157	1	9100305	9129170	-1	protein_coding	G protein-coupled receptor 157 [Source:HGNC Symbol;Acc:HGNC:23687]
ENSG00000141034	1.126974801	-1.038038536	0.639790659	-1.805815272	0.070947199	NA	79018	GID4	17	18039292	18068404	1	protein_coding	GID complex subunit 4 homolog [Source:HGNC Symbol;Acc:HGNC:28453]
ENSG00000274070	1.359622774	-1.037183448	0.634553269	-1.884296785	0.059524842	NA	729438	CASTOR2	7	74964818	75024798	1	protein_coding	cytosolic arginine sensor for mTORC1 subunit 2 [Source:HGNC Symbol;Acc:HGNC:37073]
ENSG00000160209	10.98665335	-1.036769969	0.363064766	-2.839558561	0.0045176	0.043677107	8566	PDXK	21	43719094	43762307	1	protein_coding	pyridoxal kinase [Source:HGNC Symbol;Acc:HGNC:8819]
ENSG00000160209	10.98665335	-1.036769969	0.363064766	-2.839558561	0.0045176	0.043677107	105372824	PDXK	21	43719094	43762307	1	protein_coding	pyridoxal kinase [Source:HGNC Symbol;Acc:HGNC:8819]
ENSG00000065809	23.80196369	-1.036492697	0.349276285	-2.985492936	0.002831217	0.03253678	83641	FAM107B	10	14518557	14774897	-1	protein_coding	family with sequence similarity 107 member B [Source:HGNC Symbol;Acc:HGNC:23726]
ENSG00000146859	1.228316509	-1.036022462	0.635658234	-1.538483196	0.123930514	NA	55281	TMEM140	7	135148072	135166215	1	protein_coding	transmembrane protein 140 [Source:HGNC Symbol;Acc:HGNC:21870]
ENSG00000140320	1.715035487	-1.035879699	0.621135812	-1.671528029	0.094617427	NA	22893	BAHD1	15	40439721	40468242	1	protein_coding	bromo adjacent homology domain containing 1 [Source:HGNC Symbol;Acc:HGNC:29153]
ENSG00000115009	58.19000562	-1.035867007	0.396011998	-2.663353055	0.007736619	0.063692405	6364	CCL20	2	227813842	227817564	1	protein_coding	C-C motif chemokine ligand 20 [Source:HGNC Symbol;Acc:HGNC:10619]
ENSG00000203326	0.825191122	-1.035460713	0.641948951	-1.656721691	0.097575756	NA	170958	ZNF525	19	53365693	53392217	1	protein_coding	zinc finger protein 525 [Source:HGNC Symbol;Acc:HGNC:29423]
ENSG00000181038	1.145481077	-1.034839777	0.633820736	-1.679487076	0.093057156	NA	124512	METTL23	17	76726830	76733936	1	protein_coding	methyltransferase like 23 [Source:HGNC Symbol;Acc:HGNC:26988]
ENSG00000066777	8.168873198	-1.034012185	0.377490563	-2.70961742	0.006736086	0.058128894	10565	ARFGEF1	8	67173511	67343677	-1	protein_coding	ADP ribosylation factor guanine nucleotide exchange factor 1 [Source:HGNC Symbol;Acc:HGNC:15772]
ENSG00000151208	3.85088426	-1.033391867	0.505347399	-1.988174016	0.046792448	0.200928502	9231	DLG5	10	77790791	77926526	-1	protein_coding	discs large MAGUK scaffold protein 5 [Source:HGNC Symbol;Acc:HGNC:2904]
ENSG00000204217	7.814916134	-1.033240323	0.394823405	-2.599688059	0.009330854	0.071992362	659	BMPR2	2	202376936	202567751	1	protein_coding	bone morphogenetic protein receptor type 2 [Source:HGNC Symbol;Acc:HGNC:1078]
ENSG00000183735	2.927485934	-1.032374814	0.527090606	-1.904239639	0.056878981	0.227063106	29110	TBK1	12	64451880	64502108	1	protein_coding	TANK binding kinase 1 [Source:HGNC Symbol;Acc:HGNC:11584]
ENSG00000126878	1.898592692	-1.031505481	0.596125379	-1.710472528	0.087178529	NA	83543	AIF1L	9	131096476	131123152	1	protein_coding	allograft inflammatory factor 1 like [Source:HGNC Symbol;Acc:HGNC:28904]
ENSG00000105929	1.074947091	-1.030493418	0.641881974	-1.814278842	0.069634807	NA	50617	ATP6V0A4	7	138706295	138799560	-1	protein_coding	ATPase H+ transporting V0 subunit a4 [Source:HGNC Symbol;Acc:HGNC:866]
ENSG00000188895	49.80725508	-1.030316238	0.207549544	-4.961305381	7.00E-07	4.87E-05	339287	MSL1	17	40122298	40136916	1	protein_coding	male specific lethal 1 homolog [Source:HGNC Symbol;Acc:HGNC:27905]
ENSG00000102878	0.527576711	-1.029897298	0.63572115	-1.624805821	0.10420394	NA	3299	HSF4	16	67164681	67169945	1	protein_coding	heat shock transcription factor 4 [Source:HGNC Symbol;Acc:HGNC:5227]
ENSG00000095787	16.83416729	-1.029678599	0.299815294	-3.429543931	6.05E-04	0.010408952	51322	WAC	10	28532493	28623112	1	protein_coding	WW domain containing adaptor with coiled-coil [Source:HGNC Symbol;Acc:HGNC:17327]
ENSG00000167034	1.283357807	-1.029677524	0.639649239	-1.830142849	0.067228581	NA	4824	NKX3-1	8	23678693	23682927	-1	protein_coding	NK3 homeobox 1 [Source:HGNC Symbol;Acc:HGNC:7838]
ENSG00000146576	4.273217753	-1.02951029	0.477809944	-2.137913778	0.032523742	0.160948849	79034	C7orf26	7	6590017	6608726	1	protein_coding	chromosome 7 open reading frame 26 [Source:HGNC Symbol;Acc:HGNC:21702]
ENSG00000003989	1.790378525	-1.029199912	0.602778157	-1.676319957	0.093675538	NA	6542	SLC7A2	8	17497088	17570573	1	protein_coding	solute carrier family 7 member 2 [Source:HGNC Symbol;Acc:HGNC:11060]
ENSG00000171206	6.872369741	-1.028660057	0.400829609	-2.525123261	0.011565772	0.082622074	81603	TRIM8	10	102644496	102658407	1	protein_coding	tripartite motif containing 8 [Source:HGNC Symbol;Acc:HGNC:15579]
ENSG00000155313	1.919035789	-1.027321823	0.576688549	-1.69646559	0.089797741	NA	29761	USP25	21	15730025	15880069	1	protein_coding	ubiquitin specific peptidase 25 [Source:HGNC Symbol;Acc:HGNC:12624]
ENSG00000168564	2.955052233	-1.025483769	0.550217325	-1.853742974	0.06377594	0.239676724	55602	CDKN2AIP	4	183444591	183448198	1	protein_coding	CDKN2A interacting protein [Source:HGNC Symbol;Acc:HGNC:24325]
ENSG00000164542	3.349871535	-1.023503071	0.500227703	-1.971863092	0.048625238	0.205800237	23366	KIAA0895	7	36324221	36390125	-1	protein_coding	KIAA0895 [Source:HGNC Symbol;Acc:HGNC:22206]
ENSG00000112531	3.564962655	-1.022846268	0.503562082	-1.9884761	0.04675906	0.200922846	9444	QKI	6	163414000	163578596	1	protein_coding	QKI, KH domain containing RNA binding [Source:HGNC Symbol;Acc:HGNC:21100]
ENSG00000154429	1.433620028	-1.022679759	0.625551189	-1.730929838	0.083464279	NA	126731	CCSAP	1	229321005	229343294	-1	protein_coding	centriole, cilia and spindle associated protein [Source:HGNC Symbol;Acc:HGNC:29578]
ENSG00000111961	1.252484979	-1.022169676	0.632269234	-1.679735065	0.093008874	NA	23328	SASH1	6	148272304	148552050	1	protein_coding	SAM and SH3 domain containing 1 [Source:HGNC Symbol;Acc:HGNC:19182]
ENSG00000157216	3.250563395	-1.022150931	0.52983684	-1.915815416	0.055388595	0.223588625	23648	SSBP3	1	54225432	54413479	-1	protein_coding	single stranded DNA binding protein 3 [Source:HGNC Symbol;Acc:HGNC:15674]
ENSG00000187079	7.237912012	-1.021329194	0.424458808	-2.406872724	0.016089776	0.102545725	7003	TEAD1	11	12674591	12944483	1	protein_coding	TEA domain transcription factor 1 [Source:HGNC Symbol;Acc:HGNC:11714]
ENSG00000198728	1.17913124	-1.021299091	0.634204271	-1.655486264	0.0978259	NA	8861	LDB1	10	102107560	102120453	-1	protein_coding	LIM domain binding 1 [Source:HGNC Symbol;Acc:HGNC:6532]
ENSG00000258667	0.427495641	-1.020947843	0.626566526	-1.549874007	0.12117176	NA	105370526	HIF1A-AS2	14	61715558	61751097	-1	lincRNA	HIF1A antisense RNA 2 [Source:HGNC Symbol;Acc:HGNC:43015]
ENSG00000123268	1.188058896	-1.020928998	0.632788224	-1.67012239	0.094895151	NA	466	ATF1	12	50763710	50821122	1	protein_coding	activating transcription factor 1 [Source:HGNC Symbol;Acc:HGNC:783]
ENSG00000156011	4.025154299	-1.020123759	0.499097815	-2.035226248	0.041828113	0.185721565	23362	PSD3	8	18527301	19084730	-1	protein_coding	pleckstrin and Sec7 domain containing 3 [Source:HGNC Symbol;Acc:HGNC:19093]
ENSG00000140044	0.998195665	-1.019319202	0.640363819	-1.578996879	0.114336773	NA	122953	JDP2	14	75427716	75474111	1	protein_coding	Jun dimerization protein 2 [Source:HGNC Symbol;Acc:HGNC:17546]
ENSG00000005893	37.16193124	-1.018147275	0.215200911	-4.728188662	2.27E-06	1.29E-04	3920	LAMP2	X	120427827	120469365	-1	protein_coding	lysosomal associated membrane protein 2 [Source:HGNC Symbol;Acc:HGNC:6501]
ENSG00000154122	3.17531877	-1.014825866	0.561137565	-1.79877333	0.072054544	0.258694393	56172	ANKH	5	14704804	14871778	-1	protein_coding	ANKH inorganic pyrophosphate transport regulator [Source:HGNC Symbol;Acc:HGNC:15492]
ENSG00000131149	5.093639043	-1.014272204	0.447742191	-2.241023199	0.025024572	0.135504707	23199	GSE1	16	85169525	85676204	1	protein_coding	Gse1 coiled-coil protein [Source:HGNC Symbol;Acc:HGNC:28979]
ENSG00000151014	1.247732203	-1.013776332	0.632063042	-1.676230905	0.093692973	NA	25819	NOCT	4	139015789	139045939	1	protein_coding	nocturnin [Source:HGNC Symbol;Acc:HGNC:14254]
ENSG00000136816	2.653920262	-1.012742832	0.577084559	-1.776625425	0.07562989	0.266491146	27348	TOR1B	9	129803153	129811281	1	protein_coding	torsin family 1 member B [Source:HGNC Symbol;Acc:HGNC:11995]
ENSG00000066422	2.607655868	-1.010747687	0.576469412	-1.748113469	0.080444381	0.276307044	27107	ZBTB11	3	101648889	101677495	-1	protein_coding	zinc finger and BTB domain containing 11 [Source:HGNC Symbol;Acc:HGNC:16740]
ENSG00000125089	1.199210896	-1.010536866	0.636841834	-1.639754419	0.101056239	NA	54436	SH3TC1	4	8182072	8241803	1	protein_coding	SH3 domain and tetratricopeptide repeats 1 [Source:HGNC Symbol;Acc:HGNC:26009]
ENSG00000229512	0.484646638	-1.009190512	0.6289951	-1.565741016	0.11740926	NA	NA	AC068580.1	11	1763009	1763749	-1	sense_intronic
ENSG00000076864	8.248270046	-1.007414712	0.362665029	-2.751214183	0.005937481	0.053318759	5909	RAP1GAP	1	21596215	21669363	-1	protein_coding	RAP1 GTPase activating protein [Source:HGNC Symbol;Acc:HGNC:9858]
ENSG00000131051	15.29354761	-1.007335564	0.291519346	-3.440524602	5.81E-04	0.010160848	9584	RBM39	20	35701347	35742312	-1	protein_coding	RNA binding motif protein 39 [Source:HGNC Symbol;Acc:HGNC:15923]
ENSG00000141068	1.010054986	-1.006751264	0.641778576	-1.560083107	0.118740243	NA	8844	KSR1	17	27456714	27626438	1	protein_coding	kinase suppressor of ras 1 [Source:HGNC Symbol;Acc:HGNC:6465]
ENSG00000071051	25.72108666	-1.006270738	0.296843454	-3.391835497	6.94E-04	0.011490454	8440	NCK2	2	105744897	105894274	1	protein_coding	NCK adaptor protein 2 [Source:HGNC Symbol;Acc:HGNC:7665]
ENSG00000113615	6.618755835	-1.006202663	0.41809902	-2.397232472	0.016519439	0.104319956	10802	SEC24A	5	134648789	134727823	1	protein_coding	SEC24 homolog A, COPII coat complex component [Source:HGNC Symbol;Acc:HGNC:10703]
ENSG00000126803	1.718536393	-1.006145768	0.629208693	-1.61821279	0.105616747	NA	3306	HSPA2	14	64535905	64546173	1	protein_coding	heat shock protein family A (Hsp70) member 2 [Source:HGNC Symbol;Acc:HGNC:5235]
ENSG00000112658	8.12299214	-1.005724334	0.383833361	-2.597678533	0.009385632	0.07232593	6722	SRF	6	43171299	43181507	1	protein_coding	serum response factor [Source:HGNC Symbol;Acc:HGNC:11291]
ENSG00000058085	164.7223432	-1.005182312	0.207151267	-4.86307825	1.16E-06	7.10E-05	3918	LAMC2	1	183186238	183244900	1	protein_coding	laminin subunit gamma 2 [Source:HGNC Symbol;Acc:HGNC:6493]
ENSG00000102974	5.981034009	-1.004095762	0.429933951	-2.320146713	0.020332942	0.118830114	10664	CTCF	16	67562407	67639183	1	protein_coding	CCCTC-binding factor [Source:HGNC Symbol;Acc:HGNC:13723]
ENSG00000204256	35.86970741	-1.003831094	0.287105522	-3.497656213	4.69E-04	0.008883917	6046	BRD2	6	32968660	32981505	1	protein_coding	bromodomain containing 2 [Source:HGNC Symbol;Acc:HGNC:1103]
ENSG00000107242	1.372799606	-1.002191621	0.611425401	-1.485393175	0.137439703	NA	8395	PIP5K1B	9	68705414	69009176	1	protein_coding	phosphatidylinositol-4-phosphate 5-kinase type 1 beta [Source:HGNC Symbol;Acc:HGNC:8995]
ENSG00000219481	0.584731115	-1.00211101	0.635893966	-1.612194564	0.106919608	NA	101930059	NBPF1	1	16562319	16613562	-1	protein_coding	NBPF member 1 [Source:HGNC Symbol;Acc:HGNC:26088]
ENSG00000007047	3.679972891	-1.001715811	0.492480564	-2.011972252	0.044222862	0.193745616	57787	MARK4	19	45079288	45305283	1	protein_coding	microtubule affinity regulating kinase 4 [Source:HGNC Symbol;Acc:HGNC:13538]
ENSG00000134352	20.84810872	-0.999424703	0.344839412	-2.912981051	0.003579963	0.038208637	3572	IL6ST	5	55935095	55994993	-1	protein_coding	interleukin 6 signal transducer [Source:HGNC Symbol;Acc:HGNC:6021]
ENSG00000134369	1.826093035	-0.998264092	0.628954836	-1.920435116	0.054802961	NA	89796	NAV1	1	201622885	201826969	1	protein_coding	neuron navigator 1 [Source:HGNC Symbol;Acc:HGNC:15989]
ENSG00000234545	0.71238308	-0.997961457	0.642992253	-1.392523901	0.163763809	NA	257415	FAM133B	7	92560793	92590394	-1	protein_coding	family with sequence similarity 133 member B [Source:HGNC Symbol;Acc:HGNC:28629]
ENSG00000272221	0.476329319	-0.997947759	0.628873061	-1.546949363	0.121875456	NA	101929072	AL645933.2	6	31394289	31395495	-1	lincRNA
ENSG00000040608	1.507865116	-0.99777185	0.604359766	-1.583463857	0.113315778	NA	65078	RTN4R	22	20241415	20283246	-1	protein_coding	reticulon 4 receptor [Source:HGNC Symbol;Acc:HGNC:18601]
ENSG00000185033	19.06838494	-0.996572117	0.278271313	-3.570676582	3.56E-04	0.007181473	10509	SEMA4B	15	90160604	90229679	1	protein_coding	semaphorin 4B [Source:HGNC Symbol;Acc:HGNC:10730]
ENSG00000087884	0.817161739	-0.995828246	0.642599371	-1.427720954	0.153372192	NA	28971	AAMDC	11	77821109	77918432	1	protein_coding	adipogenesis associated Mth938 domain containing [Source:HGNC Symbol;Acc:HGNC:30205]
ENSG00000104447	2.92184667	-0.995582055	0.539933468	-1.800319141	0.07181026	0.258261355	7227	TRPS1	8	115408496	115809673	-1	protein_coding	transcriptional repressor GATA binding 1 [Source:HGNC Symbol;Acc:HGNC:12340]
ENSG00000103196	0.514956922	-0.99547326	0.603938023	-1.519733963	0.128577852	NA	83716	CRISPLD2	16	84819984	84920768	1	protein_coding	cysteine rich secretory protein LCCL domain containing 2 [Source:HGNC Symbol;Acc:HGNC:25248]
ENSG00000099364	4.658182767	-0.995267257	0.47578872	-2.094385842	0.036225623	0.169621471	54620	FBXL19	16	30923055	30948783	1	protein_coding	F-box and leucine rich repeat protein 19 [Source:HGNC Symbol;Acc:HGNC:25300]
ENSG00000105856	6.939161842	-0.995256258	0.432791863	-2.309763206	0.020901267	0.120604374	26959	HBP1	7	107168961	107202529	1	protein_coding	HMG-box transcription factor 1 [Source:HGNC Symbol;Acc:HGNC:23200]
ENSG00000182759	0.662887451	-0.995178685	0.622341551	-1.60679148	0.108100118	NA	389692	MAFA	8	143419182	143430406	-1	protein_coding	MAF bZIP transcription factor A [Source:HGNC Symbol;Acc:HGNC:23145]
ENSG00000158828	5.277175383	-0.994817035	0.478625881	-2.090734382	0.036551881	0.170404128	65018	PINK1	1	20633455	20651511	1	protein_coding	PTEN induced putative kinase 1 [Source:HGNC Symbol;Acc:HGNC:14581]
ENSG00000115919	10.34907951	-0.994561622	0.371114279	-2.686964922	0.007210452	0.060802686	8942	KYNU	2	142877498	143055832	1	protein_coding	kynureninase [Source:HGNC Symbol;Acc:HGNC:6469]
ENSG00000005483	3.481826316	-0.993991492	0.521230328	-1.907579015	0.05644565	0.226107413	55904	KMT2E	7	105014179	105114361	1	protein_coding	lysine methyltransferase 2E [Source:HGNC Symbol;Acc:HGNC:18541]
ENSG00000152767	3.709281691	-0.993932548	0.491121002	-1.96591055	0.049308944	0.207747502	10160	FARP1	13	98142562	98455176	1	protein_coding	FERM, ARH/RhoGEF and pleckstrin domain protein 1 [Source:HGNC Symbol;Acc:HGNC:3591]
ENSG00000105722	12.40768764	-0.993188734	0.381216546	-2.596277888	0.009423981	0.072442173	2077	ERF	19	42247572	42255157	-1	protein_coding	ETS2 repressor factor [Source:HGNC Symbol;Acc:HGNC:3444]
ENSG00000132970	1.361489385	-0.992609796	0.623711504	-1.551163006	0.120862625	NA	10810	WASF3	13	26557703	26688948	1	protein_coding	WAS protein family member 3 [Source:HGNC Symbol;Acc:HGNC:12734]
ENSG00000180357	5.548537852	-0.991165847	0.453041401	-2.16660398	0.030265064	0.153655287	23060	ZNF609	15	64460742	64686068	1	protein_coding	zinc finger protein 609 [Source:HGNC Symbol;Acc:HGNC:29003]
ENSG00000204516	6.746548284	-0.989760434	0.424348773	-2.33352084	0.019620826	0.116426235	4277	MICB	6	31494881	31511124	1	protein_coding	MHC class I polypeptide-related sequence B [Source:HGNC Symbol;Acc:HGNC:7091]
ENSG00000179454	1.221484409	-0.989585913	0.642026229	-1.601206468	0.109331197	NA	54813	KLHL28	14	44924319	45042322	-1	protein_coding	kelch like family member 28 [Source:HGNC Symbol;Acc:HGNC:19741]
ENSG00000167081	0.646409343	-0.989103147	0.642288931	-1.526790629	0.126813082	NA	5090	PBX3	9	125747345	125967377	1	protein_coding	PBX homeobox 3 [Source:HGNC Symbol;Acc:HGNC:8634]
ENSG00000152193	0.590633812	-0.988837764	0.640902365	-1.486269524	0.137207845	NA	79596	RNF219	13	78614291	78659179	-1	protein_coding	ring finger protein 219 [Source:HGNC Symbol;Acc:HGNC:20308]
ENSG00000139266	3.0932291	-0.988618025	0.555319312	-1.806205337	0.070886272	0.255525024	92979	9-Mar	12	57755098	57760407	1	protein_coding	membrane associated ring-CH-type finger 9 [Source:HGNC Symbol;Acc:HGNC:25139]
ENSG00000228232	1.371468835	-0.987513401	0.620079282	-1.501375663	0.133258425	NA	NA	GAPDHP1	X	39787132	39788136	-1	processed_pseudogene	glyceraldehyde-3-phosphate dehydrogenase pseudogene 1 [Source:HGNC Symbol;Acc:HGNC:4159]
ENSG00000158373	6.322972183	-0.987197751	0.450286266	-2.17244889	0.029821821	0.152404228	3017	HIST1H2BD	6	26158146	26171349	1	protein_coding	histone cluster 1 H2B family member d [Source:HGNC Symbol;Acc:HGNC:4747]
ENSG00000072110	19.19481742	-0.986648614	0.285035652	-3.445904601	5.69E-04	0.010117152	87	ACTN1	14	68874143	68979440	-1	protein_coding	actinin alpha 1 [Source:HGNC Symbol;Acc:HGNC:163]
ENSG00000156603	1.292075026	-0.986391883	0.627153455	-1.521063092	0.128244005	NA	219541	MED19	11	57703714	57712323	-1	protein_coding	mediator complex subunit 19 [Source:HGNC Symbol;Acc:HGNC:29600]
ENSG00000160326	0.946457601	-0.984811562	0.642331096	-1.642078274	0.100573783	NA	11182	SLC2A6	9	133471095	133479137	-1	protein_coding	solute carrier family 2 member 6 [Source:HGNC Symbol;Acc:HGNC:11011]
ENSG00000168143	2.341781847	-0.984797871	0.543124872	-1.737083052	0.082372512	0.278704873	222584	FAM83B	6	54846771	54942022	1	protein_coding	family with sequence similarity 83 member B [Source:HGNC Symbol;Acc:HGNC:21357]
ENSG00000169258	2.435714417	-0.983996838	0.559747489	-1.740360503	0.081795736	0.278354312	114787	GPRIN1	5	176595802	176610133	-1	protein_coding	G protein regulated inducer of neurite outgrowth 1 [Source:HGNC Symbol;Acc:HGNC:24835]
ENSG00000080200	2.132585121	-0.982557542	0.588216301	-1.65819309	0.097278499	0.308383605	131544	CRYBG3	3	97822040	97944963	1	protein_coding	crystallin beta-gamma domain containing 3 [Source:HGNC Symbol;Acc:HGNC:34427]
ENSG00000174373	1.541985007	-0.982501539	0.602085729	-1.534606292	0.124880566	NA	253959	RALGAPA1	14	35538352	35809304	-1	protein_coding	Ral GTPase activating protein catalytic alpha subunit 1 [Source:HGNC Symbol;Acc:HGNC:17770]
ENSG00000062650	2.914257258	-0.981101684	0.543776788	-1.781199991	0.074879785	0.265040596	23063	WAPL	10	86435256	86521815	-1	protein_coding	WAPL cohesin release factor [Source:HGNC Symbol;Acc:HGNC:23293]
ENSG00000077150	4.701597747	-0.980451843	0.495722608	-2.007702059	0.044674962	0.194948455	4791	NFKB2	10	102394110	102402529	1	protein_coding	nuclear factor kappa B subunit 2 [Source:HGNC Symbol;Acc:HGNC:7795]
ENSG00000092964	11.11556453	-0.980130925	0.376783511	-2.591125465	0.009566261	0.073267266	1808	DPYSL2	8	26514022	26658178	1	protein_coding	dihydropyrimidinase like 2 [Source:HGNC Symbol;Acc:HGNC:3014]
ENSG00000060749	5.118108267	-0.979908713	0.482234593	-2.042524024	0.041099579	0.184113432	79832	QSER1	11	32893178	32993316	1	protein_coding	glutamine and serine rich 1 [Source:HGNC Symbol;Acc:HGNC:26154]
ENSG00000070770	7.871815812	-0.979742444	0.396574675	-2.456885516	0.014014734	0.093859998	1459	CSNK2A2	16	58157907	58197920	-1	protein_coding	casein kinase 2 alpha 2 [Source:HGNC Symbol;Acc:HGNC:2459]
ENSG00000147130	1.847220345	-0.979626343	0.596053172	-1.596856173	0.110297771	NA	9203	ZMYM3	X	71239624	71255146	-1	protein_coding	zinc finger MYM-type containing 3 [Source:HGNC Symbol;Acc:HGNC:13054]
ENSG00000188130	1.602298156	-0.979512612	0.624425357	-1.715289944	0.086292081	NA	6300	MAPK12	22	50245450	50261825	-1	protein_coding	mitogen-activated protein kinase 12 [Source:HGNC Symbol;Acc:HGNC:6874]
ENSG00000150347	3.420958776	-0.978903886	0.511921252	-1.897611268	0.057747309	0.228226648	84159	ARID5B	10	61901300	62096944	1	protein_coding	AT-rich interaction domain 5B [Source:HGNC Symbol;Acc:HGNC:17362]
ENSG00000080561	0.895494571	-0.977212445	0.638683674	-1.675487676	0.093838587	NA	11043	MID2	X	107825755	107927193	1	protein_coding	midline 2 [Source:HGNC Symbol;Acc:HGNC:7096]
ENSG00000136021	6.874655577	-0.976407573	0.41276841	-2.344710958	0.019041835	0.113833107	55681	SCYL2	12	100267140	100341724	1	protein_coding	SCY1 like pseudokinase 2 [Source:HGNC Symbol;Acc:HGNC:19286]
ENSG00000101126	9.829665454	-0.976302299	0.407921201	-2.405688695	0.016142013	0.102774099	23394	ADNP	20	50888919	50931240	-1	protein_coding	activity dependent neuroprotector homeobox [Source:HGNC Symbol;Acc:HGNC:15766]
ENSG00000185220	0.524655996	-0.976050962	0.6304859	-1.545483448	0.122229369	NA	267002	PGBD2	1	248906196	248919946	1	protein_coding	piggyBac transposable element derived 2 [Source:HGNC Symbol;Acc:HGNC:19399]
ENSG00000196781	7.90610965	-0.975877907	0.408568238	-2.372223434	0.017681395	0.107966801	7088	TLE1	9	81583683	81689305	-1	protein_coding	transducin like enhancer of split 1 [Source:HGNC Symbol;Acc:HGNC:11837]
ENSG00000132256	2.386171923	-0.975511419	0.541162712	-1.734503919	0.082828711	0.27974225	85363	TRIM5	11	5663557	5938619	-1	protein_coding	tripartite motif containing 5 [Source:HGNC Symbol;Acc:HGNC:16276]
ENSG00000151746	2.98530049	-0.975144717	0.541433633	-1.783373357	0.074525547	0.264234609	636	BICD1	12	32106835	32383633	1	protein_coding	BICD cargo adaptor 1 [Source:HGNC Symbol;Acc:HGNC:1049]
ENSG00000179965	0.781788296	-0.974912887	0.642308291	-1.572836172	0.115756758	NA	51333	ZNF771	16	30407297	30431108	1	protein_coding	zinc finger protein 771 [Source:HGNC Symbol;Acc:HGNC:29653]
ENSG00000166483	4.002553943	-0.973619245	0.513667855	-1.896741846	0.057862018	0.228226648	7465	WEE1	11	9573681	9593457	1	protein_coding	WEE1 G2 checkpoint kinase [Source:HGNC Symbol;Acc:HGNC:12761]
ENSG00000146950	2.385628036	-0.972119104	0.568720636	-1.692270706	0.090594371	0.29530371	357	SHROOM2	X	9786456	9949443	1	protein_coding	shroom family member 2 [Source:HGNC Symbol;Acc:HGNC:630]
ENSG00000181827	2.54906053	-0.972070513	0.559889619	-1.730759191	0.083494723	0.281384853	64864	RFX7	15	56087280	56243266	-1	protein_coding	regulatory factor X7 [Source:HGNC Symbol;Acc:HGNC:25777]
ENSG00000204681	2.14628814	-0.971573137	0.589960326	-1.639017938	0.101209524	0.314991389	2550	GABBR1	6	29555629	29633976	-1	protein_coding	gamma-aminobutyric acid type B receptor subunit 1 [Source:HGNC Symbol;Acc:HGNC:4070]
ENSG00000157106	13.91981879	-0.971565665	0.33105848	-2.932739979	0.003359852	0.036480883	23049	SMG1	16	18804853	18926454	-1	protein_coding	SMG1, nonsense mediated mRNA decay associated PI3K related kinase [Source:HGNC Symbol;Acc:HGNC:30045]
ENSG00000109089	14.28811258	-0.970899696	0.345930337	-2.821141237	0.004785313	0.0453555	30850	CDR2L	17	74987632	75005800	1	protein_coding	cerebellar degeneration related protein 2 like [Source:HGNC Symbol;Acc:HGNC:29999]
ENSG00000142192	117.2351707	-0.970822804	0.182273809	-5.329936385	9.82E-08	9.05E-06	351	APP	21	25880550	26171128	-1	protein_coding	amyloid beta precursor protein [Source:HGNC Symbol;Acc:HGNC:620]
ENSG00000166780	1.4942194	-0.969577372	0.616054365	-1.515666026	0.129603822	NA	89927	C16orf45	16	15434295	15625028	1	protein_coding	chromosome 16 open reading frame 45 [Source:HGNC Symbol;Acc:HGNC:19213]
ENSG00000153294	1.606675548	-0.968525642	0.615739173	-1.580224606	0.114055439	NA	221393	ADGRF4	6	47685864	47722021	1	protein_coding	adhesion G protein-coupled receptor F4 [Source:HGNC Symbol;Acc:HGNC:19011]
ENSG00000088826	7.26928232	-0.968346076	0.43365832	-2.222450662	0.026252865	0.140423638	54498	SMOX	20	4120980	4187747	1	protein_coding	spermine oxidase [Source:HGNC Symbol;Acc:HGNC:15862]
ENSG00000165288	4.812565619	-0.968270209	0.468357088	-2.060599319	0.039341282	0.178345246	254065	BRWD3	X	80670854	80809688	-1	protein_coding	bromodomain and WD repeat domain containing 3 [Source:HGNC Symbol;Acc:HGNC:17342]
ENSG00000078081	1.483790937	-0.967875915	0.623484639	-1.543460797	0.122719012	NA	27074	LAMP3	3	183122213	183163839	-1	protein_coding	lysosomal associated membrane protein 3 [Source:HGNC Symbol;Acc:HGNC:14582]
ENSG00000198646	8.72337653	-0.967686921	0.374567244	-2.56663881	0.010268951	0.077047882	23054	NCOA6	20	34689097	34825649	-1	protein_coding	nuclear receptor coactivator 6 [Source:HGNC Symbol;Acc:HGNC:15936]
ENSG00000134698	1.579369209	-0.966769949	0.622563648	-1.559496724	0.118878859	NA	192670	AGO4	1	35808172	35857890	1	protein_coding	argonaute 4, RISC catalytic component [Source:HGNC Symbol;Acc:HGNC:18424]
ENSG00000176171	5.53750028	-0.965846865	0.456105563	-2.099048714	0.035812607	0.169174733	664	BNIP3	10	131966455	131982013	-1	protein_coding	BCL2 interacting protein 3 [Source:HGNC Symbol;Acc:HGNC:1084]
ENSG00000183729	0.600516425	-0.965813147	0.631020697	-1.561918351	0.118307225	NA	2831	NPBWR1	8	52938431	52941117	1	protein_coding	neuropeptides B and W receptor 1 [Source:HGNC Symbol;Acc:HGNC:4522]
ENSG00000075413	7.537615152	-0.965803279	0.389039096	-2.46396047	0.013741127	0.092369268	4140	MARK3	14	103385392	103503831	1	protein_coding	microtubule affinity regulating kinase 3 [Source:HGNC Symbol;Acc:HGNC:6897]
ENSG00000122557	3.538591833	-0.96577271	0.496228559	-1.899568905	0.057489716	0.227864963	64224	HERPUD2	7	35632659	35695571	-1	protein_coding	HERPUD family member 2 [Source:HGNC Symbol;Acc:HGNC:21915]
ENSG00000108582	56.98072339	-0.965679138	0.261547213	-3.692597579	2.22E-04	0.005002425	1362	CPD	17	30378905	30469989	1	protein_coding	carboxypeptidase D [Source:HGNC Symbol;Acc:HGNC:2301]
ENSG00000103995	0.538375661	-0.965538674	0.636822766	-1.412352757	0.157846119	NA	22995	CEP152	15	48712928	48811146	-1	protein_coding	centrosomal protein 152 [Source:HGNC Symbol;Acc:HGNC:29298]
ENSG00000118503	2.032701161	-0.965251817	0.604346898	-1.646155179	0.099731814	0.312253782	7128	TNFAIP3	6	137867188	137883312	1	protein_coding	TNF alpha induced protein 3 [Source:HGNC Symbol;Acc:HGNC:11896]
ENSG00000138079	4.082173374	-0.963710974	0.491913313	-1.928365493	0.053809681	0.218765509	6519	SLC3A1	2	44275458	44321494	1	protein_coding	solute carrier family 3 member 1 [Source:HGNC Symbol;Acc:HGNC:11025]
ENSG00000132718	1.022782087	-0.961969176	0.640792254	-1.664706586	0.095971308	NA	23208	SYT11	1	155859509	155885199	1	protein_coding	synaptotagmin 11 [Source:HGNC Symbol;Acc:HGNC:19239]
ENSG00000095932	5.075907313	-0.96146012	0.454341096	-2.10759679	0.035065882	0.168085499	284422	SMIM24	19	3473986	3480542	-1	protein_coding	small integral membrane protein 24 [Source:HGNC Symbol;Acc:HGNC:37244]
ENSG00000136811	1.201095769	-0.96098012	0.620706859	-1.423309772	0.154646376	NA	4957	ODF2	9	128455186	128501292	1	protein_coding	outer dense fiber of sperm tails 2 [Source:HGNC Symbol;Acc:HGNC:8114]
ENSG00000033867	4.987336716	-0.959630734	0.439829537	-2.154347958	0.031212895	0.156941239	9497	SLC4A7	3	27372721	27484420	-1	protein_coding	solute carrier family 4 member 7 [Source:HGNC Symbol;Acc:HGNC:11033]
ENSG00000213866	0.628460108	-0.959280276	0.636381977	-1.448016797	0.147612353	NA	NA	YBX1P10	9	35971344	35972318	-1	processed_pseudogene	Y-box binding protein 1 pseudogene 10 [Source:HGNC Symbol;Acc:HGNC:42432]
ENSG00000196154	9.453875275	-0.959005868	0.355301197	-2.674747941	0.007478545	0.062304637	6275	S100A4	1	153543613	153550136	-1	protein_coding	S100 calcium binding protein A4 [Source:HGNC Symbol;Acc:HGNC:10494]
ENSG00000166452	1.025405245	-0.958852934	0.63694272	-1.384914896	0.166078492	NA	56672	AKIP1	11	8911139	8920084	1	protein_coding	A-kinase interacting protein 1 [Source:HGNC Symbol;Acc:HGNC:1170]
ENSG00000082269	8.924285272	-0.958489885	0.372799605	-2.564254158	0.01033978	0.077048253	57579	FAM135A	6	70412941	70561174	1	protein_coding	family with sequence similarity 135 member A [Source:HGNC Symbol;Acc:HGNC:21084]
ENSG00000180370	9.457877031	-0.958135195	0.380805835	-2.507466572	0.012160008	0.085502191	5062	PAK2	3	196739857	196832647	1	protein_coding	p21 (RAC1) activated kinase 2 [Source:HGNC Symbol;Acc:HGNC:8591]
ENSG00000137502	0.825453237	-0.958090146	0.642495987	-1.576452253	0.114921614	NA	27314	RAB30	11	82973133	83071923	-1	protein_coding	RAB30, member RAS oncogene family [Source:HGNC Symbol;Acc:HGNC:9770]
ENSG00000159259	0.995656142	-0.958020616	0.634929979	-1.384162533	0.166308693	NA	8208	CHAF1B	21	36385378	36419015	1	protein_coding	chromatin assembly factor 1 subunit B [Source:HGNC Symbol;Acc:HGNC:1911]
ENSG00000137261	1.077725829	-0.957734658	0.630431172	-1.420579526	0.155439034	NA	9856	KIAA0319	6	24544104	24646155	-1	protein_coding	KIAA0319 [Source:HGNC Symbol;Acc:HGNC:21580]
ENSG00000141219	1.856704879	-0.95733017	0.584853122	-1.597041619	0.11025643	NA	55028	C17orf80	17	73232233	73248947	1	protein_coding	chromosome 17 open reading frame 80 [Source:HGNC Symbol;Acc:HGNC:29601]
ENSG00000198752	14.49588892	-0.957196632	0.312367369	-3.04883566	0.002297301	0.028040736	9578	CDC42BPB	14	102932379	103057462	-1	protein_coding	CDC42 binding protein kinase beta [Source:HGNC Symbol;Acc:HGNC:1738]
ENSG00000169184	0.655199904	-0.955662843	0.640569835	-1.476523339	0.139803454	NA	4330	MN1	22	27748277	27801498	-1	protein_coding	MN1 proto-oncogene, transcriptional regulator [Source:HGNC Symbol;Acc:HGNC:7180]
ENSG00000121903	0.767733655	-0.955344177	0.642171761	-1.540045474	0.123549269	NA	7579	ZSCAN20	1	33472645	33496507	1	protein_coding	zinc finger and SCAN domain containing 20 [Source:HGNC Symbol;Acc:HGNC:13093]
ENSG00000156804	5.781206262	-0.954482854	0.435965327	-2.189208035	0.028581723	0.147864983	114907	FBXO32	8	123497889	123541206	-1	protein_coding	F-box protein 32 [Source:HGNC Symbol;Acc:HGNC:16731]
ENSG00000128791	6.080780938	-0.953814613	0.408693873	-2.313605012	0.020689399	0.120351979	57045	TWSG1	18	9334767	9402420	1	protein_coding	twisted gastrulation BMP signaling modulator 1 [Source:HGNC Symbol;Acc:HGNC:12429]
ENSG00000102103	6.663028696	-0.951443187	0.404827872	-2.332279192	0.019686008	0.11652544	10084	PQBP1	X	48897912	48903143	1	protein_coding	polyglutamine binding protein 1 [Source:HGNC Symbol;Acc:HGNC:9330]
ENSG00000196517	2.177365332	-0.951396886	0.589999863	-1.61400532	0.106526272	0.323974319	6536	SLC6A9	1	43991500	44031467	-1	protein_coding	solute carrier family 6 member 9 [Source:HGNC Symbol;Acc:HGNC:11056]
ENSG00000049759	12.57357555	-0.951347974	0.396078614	-2.401212268	0.016340854	0.103618879	23327	NEDD4L	18	58044367	58401540	1	protein_coding	neural precursor cell expressed, developmentally down-regulated 4-like, E3 ubiquitin protein ligase [Source:HGNC Symbol;Acc:HGNC:7728]
ENSG00000135127	4.300139501	-0.950371381	0.507807046	-1.887140606	0.059141416	0.230366392	92558	BICDL1	12	119989869	120094494	1	protein_coding	BICD family like cargo adaptor 1 [Source:HGNC Symbol;Acc:HGNC:28095]
ENSG00000087448	2.305311937	-0.949743311	0.571514891	-1.618809429	0.105488273	0.322854923	57542	KLHL42	12	27780020	27803040	1	protein_coding	kelch like family member 42 [Source:HGNC Symbol;Acc:HGNC:29252]
ENSG00000111885	10.89010545	-0.949443486	0.331276952	-2.856868565	0.00427843	0.042399072	4121	MAN1A1	6	119177209	119349761	-1	protein_coding	mannosidase alpha class 1A member 1 [Source:HGNC Symbol;Acc:HGNC:6821]
ENSG00000135924	13.14009822	-0.948856684	0.370272858	-2.573667099	0.010062704	0.075863829	3300	DNAJB2	2	219279267	219286900	1	protein_coding	DnaJ heat shock protein family (Hsp40) member B2 [Source:HGNC Symbol;Acc:HGNC:5228]
ENSG00000100320	6.771562029	-0.948437096	0.396300196	-2.36206133	0.018173635	0.110541578	23543	RBFOX2	22	35738736	36028425	-1	protein_coding	RNA binding protein, fox-1 homolog 2 [Source:HGNC Symbol;Acc:HGNC:9906]
ENSG00000104689	2.892518628	-0.948250584	0.555220877	-1.710099059	0.087247557	0.288751159	8797	TNFRSF10A	8	23190452	23225126	-1	protein_coding	TNF receptor superfamily member 10a [Source:HGNC Symbol;Acc:HGNC:11904]
ENSG00000183508	2.274922602	-0.947527761	0.565317329	-2.072541068	0.03821501	0.175525689	54855	FAM46C	1	117605934	117628372	1	protein_coding	family with sequence similarity 46 member C [Source:HGNC Symbol;Acc:HGNC:24712]
ENSG00000131446	17.41730507	-0.947037375	0.279732426	-3.374328747	7.40E-04	0.012072515	4245	MGAT1	5	180784782	180815652	-1	protein_coding	mannosyl (alpha-1,3-)-glycoprotein beta-1,2-N-acetylglucosaminyltransferase [Source:HGNC Symbol;Acc:HGNC:7044]
ENSG00000164190	5.709753317	-0.946468933	0.427664599	-2.186770426	0.028759287	0.148343928	25836	NIPBL	5	36876759	37066413	1	protein_coding	NIPBL, cohesin loading factor [Source:HGNC Symbol;Acc:HGNC:28862]
ENSG00000154642	1.014223271	-0.946347951	0.637126429	-1.366673233	0.171727751	NA	54149	C21orf91	21	17788967	17819386	-1	protein_coding	chromosome 21 open reading frame 91 [Source:HGNC Symbol;Acc:HGNC:16459]
ENSG00000204764	1.294451967	-0.945972869	0.628404202	-1.404856532	0.160063944	NA	64901	RANBP17	5	170861870	171300015	1	protein_coding	RAN binding protein 17 [Source:HGNC Symbol;Acc:HGNC:14428]
ENSG00000080845	8.604154607	-0.945624062	0.40832994	-2.306210229	0.021098888	0.121048109	22839	DLGAP4	20	36306336	36528637	1	protein_coding	DLG associated protein 4 [Source:HGNC Symbol;Acc:HGNC:24476]
ENSG00000179335	5.299142	-0.945455939	0.467198663	-2.040214927	0.041328924	0.184814923	1198	CLK3	15	74598500	74645414	1	protein_coding	CDC like kinase 3 [Source:HGNC Symbol;Acc:HGNC:2071]
ENSG00000066427	1.062470601	-0.944621236	0.632532086	-1.396814396	0.162469392	NA	4287	ATXN3	14	92038652	92106621	-1	protein_coding	ataxin 3 [Source:HGNC Symbol;Acc:HGNC:7106]
ENSG00000106799	2.727246136	-0.944211384	0.545739494	-1.720906105	0.085267864	0.284604776	7046	TGFBR1	9	99104038	99154192	1	protein_coding	transforming growth factor beta receptor 1 [Source:HGNC Symbol;Acc:HGNC:11772]
ENSG00000133597	2.302897077	-0.943142942	0.555711448	-1.627617319	0.103606054	0.31974972	90956	ADCK2	7	140673153	140696261	1	protein_coding	aarF domain containing kinase 2 [Source:HGNC Symbol;Acc:HGNC:19039]
ENSG00000166833	2.256041124	-0.943054616	0.583747812	-1.649369516	0.099071956	0.310848702	89797	NAV2	11	19350724	20121598	1	protein_coding	neuron navigator 2 [Source:HGNC Symbol;Acc:HGNC:15997]
ENSG00000156273	6.169012188	-0.942697493	0.454631252	-2.092802589	0.036366781	0.17000937	571	BACH1	21	29194071	29630751	1	protein_coding	BTB domain and CNC homolog 1 [Source:HGNC Symbol;Acc:HGNC:935]
ENSG00000156273	6.169012188	-0.942697493	0.454631252	-2.092802589	0.036366781	0.17000937	100379661	BACH1	21	29194071	29630751	1	protein_coding	BTB domain and CNC homolog 1 [Source:HGNC Symbol;Acc:HGNC:935]
ENSG00000184428	1.95491164	-0.942624358	0.580720101	-1.599739561	0.109656372	NA	116447	TOP1MT	8	143304384	143359979	-1	protein_coding	topoisomerase (DNA) I, mitochondrial [Source:HGNC Symbol;Acc:HGNC:29787]
ENSG00000175866	2.265208964	-0.942440515	0.609810872	-1.561709613	0.118356413	0.343780917	10458	BAIAP2	17	81035122	81117432	1	protein_coding	BAI1 associated protein 2 [Source:HGNC Symbol;Acc:HGNC:947]
ENSG00000161010	0.708426947	-0.94157588	0.640889219	-1.486764673	0.137076975	NA	51149	MRNIP	5	179835133	179862173	-1	protein_coding	MRN complex interacting protein [Source:HGNC Symbol;Acc:HGNC:30817]
ENSG00000186951	9.201086395	-0.941027601	0.414111132	-2.271885886	0.023093404	0.128757316	5465	PPARA	22	46150521	46243756	1	protein_coding	peroxisome proliferator activated receptor alpha [Source:HGNC Symbol;Acc:HGNC:9232]
ENSG00000164105	1.02672775	-0.940383983	0.64142675	-1.642271434	0.100533764	NA	8819	SAP30	4	173369969	173377532	1	protein_coding	Sin3A associated protein 30 [Source:HGNC Symbol;Acc:HGNC:10532]
ENSG00000169641	2.809384902	-0.940235559	0.528442619	-1.736823098	0.082418401	0.278704873	7798	LUZP1	1	23084023	23177808	-1	protein_coding	leucine zipper protein 1 [Source:HGNC Symbol;Acc:HGNC:14985]
ENSG00000100532	0.901118636	-0.940094936	0.642150004	-1.451519211	0.146635337	NA	10668	CGRRF1	14	54509812	54539309	1	protein_coding	cell growth regulator with ring finger domain 1 [Source:HGNC Symbol;Acc:HGNC:15528]
ENSG00000274487	0.782125208	-0.93974847	0.641473656	-1.517105988	0.129239927	NA	440434	AC244154.1	17	38195740	38257152	-1	unprocessed_pseudogene
ENSG00000163605	8.098461172	-0.939528617	0.39223118	-2.388923023	0.016897842	0.105393348	151987	PPP4R2	3	72996785	73069199	1	protein_coding	protein phosphatase 4 regulatory subunit 2 [Source:HGNC Symbol;Acc:HGNC:18296]
ENSG00000175595	0.770807962	-0.939086197	0.641779906	-1.515894359	0.129546067	NA	2072	ERCC4	16	13920157	13952345	1	protein_coding	ERCC excision repair 4, endonuclease catalytic subunit [Source:HGNC Symbol;Acc:HGNC:3436]
ENSG00000183337	2.401597658	-0.938965183	0.565887359	-1.628705341	0.103375412	0.319195147	54880	BCOR	X	40049815	40177329	-1	protein_coding	BCL6 corepressor [Source:HGNC Symbol;Acc:HGNC:20893]
ENSG00000124882	45.46389492	-0.938201319	0.481184949	-1.984164589	0.047237495	0.202561878	2069	EREG	4	74365143	74388751	1	protein_coding	epiregulin [Source:HGNC Symbol;Acc:HGNC:3443]
ENSG00000143333	2.162587694	-0.938153049	0.619024069	-1.931023447	0.053480153	0.218210471	6004	RGS16	1	182598623	182604408	-1	protein_coding	regulator of G protein signaling 16 [Source:HGNC Symbol;Acc:HGNC:9997]
ENSG00000185551	16.26568873	-0.937910734	0.309985826	-3.01647401	0.002557331	0.030287986	7026	NR2F2	15	96325938	96340263	1	protein_coding	nuclear receptor subfamily 2 group F member 2 [Source:HGNC Symbol;Acc:HGNC:7976]
ENSG00000092148	16.26208543	-0.936365747	0.295741713	-3.157425398	0.00159169	0.021126981	25831	HECTD1	14	31100112	31207804	-1	protein_coding	HECT domain E3 ubiquitin protein ligase 1 [Source:HGNC Symbol;Acc:HGNC:20157]
ENSG00000135999	1.300929503	-0.936257872	0.618845797	-1.479302576	0.139059465	NA	26122	EPC2	2	148644440	148787568	1	protein_coding	enhancer of polycomb homolog 2 [Source:HGNC Symbol;Acc:HGNC:24543]
ENSG00000130766	2.024656099	-0.935337173	0.572393121	-1.589792671	0.111881547	0.332355566	83667	SESN2	1	28259527	28282491	1	protein_coding	sestrin 2 [Source:HGNC Symbol;Acc:HGNC:20746]
ENSG00000111424	2.040595227	-0.93533095	0.579802096	-1.599929579	0.109614207	0.328423245	7421	VDR	12	47841537	47943048	-1	protein_coding	vitamin D receptor [Source:HGNC Symbol;Acc:HGNC:12679]
ENSG00000108840	4.645565395	-0.934388717	0.462077004	-2.005632909	0.044895428	0.195359518	10014	HDAC5	17	44076746	44123702	-1	protein_coding	histone deacetylase 5 [Source:HGNC Symbol;Acc:HGNC:14068]
ENSG00000172137	3.754986442	-0.934123247	0.514710372	-1.812511529	0.069907194	0.253327241	794	CALB2	16	71358713	71390438	1	protein_coding	calbindin 2 [Source:HGNC Symbol;Acc:HGNC:1435]
ENSG00000117298	17.88745817	-0.933573846	0.328237455	-2.858000134	0.004263202	0.042327989	1889	ECE1	1	21217247	21345504	-1	protein_coding	endothelin converting enzyme 1 [Source:HGNC Symbol;Acc:HGNC:3146]
ENSG00000106351	7.666060679	-0.933239732	0.396874853	-2.339994242	0.019284037	0.115018977	3268	AGFG2	7	100539211	100568219	1	protein_coding	ArfGAP with FG repeats 2 [Source:HGNC Symbol;Acc:HGNC:5177]
ENSG00000072133	0.408934519	-0.932843175	0.616070305	-1.422914988	0.154760801	NA	27330	RPS6KA6	X	84058346	84187907	-1	protein_coding	ribosomal protein S6 kinase A6 [Source:HGNC Symbol;Acc:HGNC:10435]
ENSG00000165105	6.479439622	-0.932669561	0.442779025	-2.09600107	0.036082096	0.169174733	158158	RASEF	9	82979585	83063177	-1	protein_coding	RAS and EF-hand domain containing [Source:HGNC Symbol;Acc:HGNC:26464]
ENSG00000226221	1.207171639	-0.932610754	0.627480496	-1.43265791	0.151955623	NA	NA	AC022431.1	5	56504635	56505072	-1	processed_pseudogene
ENSG00000139211	1.654028627	-0.932524381	0.609550794	-1.510733951	0.130856249	NA	347902	AMIGO2	12	47075707	47079951	-1	protein_coding	adhesion molecule with Ig like domain 2 [Source:HGNC Symbol;Acc:HGNC:24073]
ENSG00000107968	2.230171332	-0.932223246	0.592783486	-1.612162236	0.106926641	0.324719051	1326	MAP3K8	10	30433937	30461833	1	protein_coding	mitogen-activated protein kinase kinase kinase 8 [Source:HGNC Symbol;Acc:HGNC:6860]
ENSG00000108669	3.221149204	-0.932199813	0.542879856	-1.738580921	0.082108505	0.278678616	9267	CYTH1	17	78674048	78782297	-1	protein_coding	cytohesin 1 [Source:HGNC Symbol;Acc:HGNC:9501]
ENSG00000187605	2.184670053	-0.931859537	0.57539296	-1.62109854	0.104996507	0.32283163	200424	TET3	2	73986404	74108176	1	protein_coding	tet methylcytosine dioxygenase 3 [Source:HGNC Symbol;Acc:HGNC:28313]
ENSG00000128309	13.31140459	-0.931600535	0.305504436	-3.035170337	0.002403999	0.02889881	4357	MPST	22	37019635	37029822	1	protein_coding	mercaptopyruvate sulfurtransferase [Source:HGNC Symbol;Acc:HGNC:7223]
ENSG00000125870	1.02843193	-0.931508507	0.638014225	-1.50892899	0.13131693	NA	6629	SNRPB2	20	16729961	16742563	1	protein_coding	small nuclear ribonucleoprotein polypeptide B2 [Source:HGNC Symbol;Acc:HGNC:11155]
ENSG00000101986	1.81730857	-0.931391005	0.598696769	-1.518120887	0.128983927	NA	215	ABCD1	X	153724868	153744762	1	protein_coding	ATP binding cassette subfamily D member 1 [Source:HGNC Symbol;Acc:HGNC:61]
ENSG00000254615	0.777151941	-0.93085072	0.642386489	-1.588422441	0.112190846	NA	NA	AC027031.2	8	106270144	106272899	1	lincRNA
ENSG00000104290	0.837748977	-0.929963909	0.643409497	-1.384188448	0.16630076	NA	7976	FZD3	8	28494205	28574268	1	protein_coding	frizzled class receptor 3 [Source:HGNC Symbol;Acc:HGNC:4041]
ENSG00000136068	18.24761062	-0.929716131	0.321454157	-2.889219438	0.003861995	0.039911571	2317	FLNB	3	58008400	58172251	1	protein_coding	filamin B [Source:HGNC Symbol;Acc:HGNC:3755]
ENSG00000067606	1.780889866	-0.928611029	0.608216584	-1.526929286	0.126778596	NA	5590	PRKCZ	1	2050470	2185395	1	protein_coding	protein kinase C zeta [Source:HGNC Symbol;Acc:HGNC:9412]
ENSG00000059122	3.98062406	-0.927756673	0.489490462	-1.887825805	0.05904934	0.230351254	84256	FLYWCH1	16	2911937	2951208	1	protein_coding	FLYWCH-type zinc finger 1 [Source:HGNC Symbol;Acc:HGNC:25404]
ENSG00000104907	1.240768178	-0.92775461	0.621122586	-1.394365471	0.16320727	NA	55621	TRMT1	19	13104902	13117567	-1	protein_coding	tRNA methyltransferase 1 [Source:HGNC Symbol;Acc:HGNC:25980]
ENSG00000155850	4.345391813	-0.927292494	0.502409408	-1.844309165	0.065138097	0.242149638	1836	SLC26A2	5	149960737	149993455	1	protein_coding	solute carrier family 26 member 2 [Source:HGNC Symbol;Acc:HGNC:10994]
ENSG00000240891	1.918099535	-0.926687611	0.591581795	-1.510911403	0.130811025	NA	257068	PLCXD2	3	111674676	111846447	1	protein_coding	phosphatidylinositol specific phospholipase C X domain containing 2 [Source:HGNC Symbol;Acc:HGNC:26462]
ENSG00000186594	0.8377613	-0.926613682	0.6421486	-1.527198799	0.126711585	NA	84981	MIR22HG	17	1711493	1717174	-1	lincRNA	MIR22 host gene [Source:HGNC Symbol;Acc:HGNC:28219]
ENSG00000081059	2.834003789	-0.926360753	0.54477182	-1.683737946	0.092232325	0.298314669	6932	TCF7	5	134114711	134151865	1	protein_coding	transcription factor 7 [Source:HGNC Symbol;Acc:HGNC:11639]
ENSG00000121879	3.969077682	-0.926349147	0.495282482	-1.863841807	0.062343923	0.237161244	5290	PIK3CA	3	179148114	179240093	1	protein_coding	phosphatidylinositol-4,5-bisphosphate 3-kinase catalytic subunit alpha [Source:HGNC Symbol;Acc:HGNC:8975]
ENSG00000178607	2.416772068	-0.925490688	0.580741861	-1.593732329	0.110996	0.330822997	2081	ERN1	17	64039142	64130819	-1	protein_coding	endoplasmic reticulum to nucleus signaling 1 [Source:HGNC Symbol;Acc:HGNC:3449]
ENSG00000239305	12.25732255	-0.925418552	0.324337871	-2.84444097	0.004448943	0.043483037	7844	RNF103	2	86603393	86623866	-1	protein_coding	ring finger protein 103 [Source:HGNC Symbol;Acc:HGNC:12859]
ENSG00000186063	3.266826564	-0.924567154	0.52871547	-1.754761437	0.079300122	0.273807507	64853	AIDA	1	222668013	222713210	-1	protein_coding	axin interactor, dorsalization associated [Source:HGNC Symbol;Acc:HGNC:25761]
ENSG00000100796	6.167394434	-0.924547749	0.44707995	-2.07593025	0.037900402	0.174336286	55671	PPP4R3A	14	91457611	91510554	-1	protein_coding	protein phosphatase 4 regulatory subunit 3A [Source:HGNC Symbol;Acc:HGNC:20219]
ENSG00000221968	2.685701456	-0.924343934	0.580704119	-1.613320575	0.106674879	0.324268858	3995	FADS3	11	61873519	61892051	-1	protein_coding	fatty acid desaturase 3 [Source:HGNC Symbol;Acc:HGNC:3576]
ENSG00000198805	16.03196896	-0.924190772	0.519139926	-1.788780653	0.073650148	0.262321445	4860	PNP	14	20468954	20477094	1	protein_coding	purine nucleoside phosphorylase [Source:HGNC Symbol;Acc:HGNC:7892]
ENSG00000066629	0.412234157	-0.92413725	0.614051151	-1.412178533	0.1578974	NA	2009	EML1	14	99737693	99942060	1	protein_coding	echinoderm microtubule associated protein like 1 [Source:HGNC Symbol;Acc:HGNC:3330]
ENSG00000163961	2.839854804	-0.92369231	0.526534931	-1.717923378	0.085810592	0.285697911	165918	RNF168	3	196468783	196503768	-1	protein_coding	ring finger protein 168 [Source:HGNC Symbol;Acc:HGNC:26661]
ENSG00000130449	3.168114409	-0.923608816	0.532475142	-1.719447644	0.085532893	0.285337367	57688	ZSWIM6	5	61332273	61546170	1	protein_coding	zinc finger SWIM-type containing 6 [Source:HGNC Symbol;Acc:HGNC:29316]
ENSG00000170293	1.249281377	-0.923565357	0.625596491	-1.437096748	0.150690505	NA	152189	CMTM8	3	32238679	32370325	1	protein_coding	CKLF like MARVEL transmembrane domain containing 8 [Source:HGNC Symbol;Acc:HGNC:19179]
ENSG00000126777	15.02957525	-0.922754979	0.304288569	-3.030044832	0.002445174	0.029234766	3895	KTN1	14	55559072	55701526	1	protein_coding	kinectin 1 [Source:HGNC Symbol;Acc:HGNC:6467]
ENSG00000171310	0.947439807	-0.922700929	0.642515551	-1.573957563	0.115497261	NA	50515	CHST11	12	104455295	104762014	1	protein_coding	carbohydrate sulfotransferase 11 [Source:HGNC Symbol;Acc:HGNC:17422]
ENSG00000113924	6.129200806	-0.922641777	0.393980959	-2.296670351	0.021637582	0.123524876	3081	HGD	3	120628173	120682571	-1	protein_coding	homogentisate 1,2-dioxygenase [Source:HGNC Symbol;Acc:HGNC:4892]
ENSG00000148572	3.332409625	-0.922148965	0.520582585	-1.749972554	0.08012305	0.275505437	29982	NRBF2	10	63133247	63155031	1	protein_coding	nuclear receptor binding factor 2 [Source:HGNC Symbol;Acc:HGNC:19692]
ENSG00000269190	1.839728713	-0.921462234	0.59242699	-1.524744769	0.127322771	NA	115290	FBXO17	19	38941401	38975910	-1	protein_coding	F-box protein 17 [Source:HGNC Symbol;Acc:HGNC:18754]
ENSG00000164056	1.312291222	-0.92124954	0.616599297	-1.414092135	0.157334852	NA	10252	SPRY1	4	123396795	123403760	1	protein_coding	sprouty RTK signaling antagonist 1 [Source:HGNC Symbol;Acc:HGNC:11269]
ENSG00000210082	435.6297167	-0.921093329	0.277519595	-3.314589271	9.18E-04	0.013956028	4550	MT-RNR2	MT	1671	3229	1	Mt_rRNA	mitochondrially encoded 16S RNA [Source:HGNC Symbol;Acc:HGNC:7471]
ENSG00000274180	1.180319036	-0.92004994	0.634741097	-1.52834009	0.126428121	NA	256302	NATD1	17	21238870	21253410	-1	protein_coding	N-acetyltransferase domain containing 1 [Source:HGNC Symbol;Acc:HGNC:30770]
ENSG00000118007	5.102863253	-0.919833358	0.43336222	-2.096786802	0.036012452	0.169174733	10274	STAG1	3	136336233	136752403	-1	protein_coding	stromal antigen 1 [Source:HGNC Symbol;Acc:HGNC:11354]
ENSG00000100330	7.368205522	-0.91870063	0.421118041	-2.164085438	0.030457793	0.15441088	8897	MTMR3	22	29883155	30030866	1	protein_coding	myotubularin related protein 3 [Source:HGNC Symbol;Acc:HGNC:7451]
ENSG00000127511	1.60137133	-0.917541035	0.618768887	-1.460892675	0.144044897	NA	23309	SIN3B	19	16829400	16880353	1	protein_coding	SIN3 transcription regulator family member B [Source:HGNC Symbol;Acc:HGNC:19354]
ENSG00000180354	1.724257378	-0.917060159	0.614699792	-1.488792926	0.136541906	NA	222166	MTURN	7	30134810	30162762	1	protein_coding	maturin, neural progenitor differentiation regulator homolog [Source:HGNC Symbol;Acc:HGNC:25457]
ENSG00000165023	0.528379044	-0.916196353	0.622454007	-1.461906748	0.143766766	NA	54769	DIRAS2	9	90609832	90643105	-1	protein_coding	DIRAS family GTPase 2 [Source:HGNC Symbol;Acc:HGNC:19323]
ENSG00000196924	68.57240453	-0.915772153	0.242758848	-3.779271231	1.57E-04	0.003894899	2316	FLNA	X	154348524	154374638	-1	protein_coding	filamin A [Source:HGNC Symbol;Acc:HGNC:3754]
ENSG00000164975	1.184527217	-0.915446902	0.628496956	-1.405477547	0.159879322	NA	6619	SNAPC3	9	15422704	15465953	1	protein_coding	small nuclear RNA activating complex polypeptide 3 [Source:HGNC Symbol;Acc:HGNC:11136]
ENSG00000156931	2.619675015	-0.915403612	0.551733119	-1.668717597	0.09517336	0.304370138	23355	VPS8	3	184812143	185052614	1	protein_coding	VPS8, CORVET complex subunit [Source:HGNC Symbol;Acc:HGNC:29122]
ENSG00000149532	5.005911608	-0.915398039	0.432086607	-2.082204059	0.037323835	0.172343738	79869	CPSF7	11	61402641	61430031	-1	protein_coding	cleavage and polyadenylation specific factor 7 [Source:HGNC Symbol;Acc:HGNC:30098]
ENSG00000110876	0.66847454	-0.914236014	0.639620767	-1.526980765	0.126765794	NA	6404	SELPLG	12	108622277	108633959	-1	protein_coding	selectin P ligand [Source:HGNC Symbol;Acc:HGNC:10722]
ENSG00000188786	2.003824062	-0.913953495	0.602020947	-1.545790542	0.122155162	0.348925919	4520	MTF1	1	37809567	37859620	-1	protein_coding	metal regulatory transcription factor 1 [Source:HGNC Symbol;Acc:HGNC:7428]
ENSG00000284024	2.244345253	-0.913849211	0.58299913	-1.580676466	0.113952032	0.334996258	NA	AC069544.2	10	14838166	14844727	1	protein_coding
ENSG00000212802	4.195065467	-0.912332437	0.491440386	-1.839094577	0.065901277	0.244158189	NA	RPL15P3	6	12514110	12514724	1	processed_pseudogene	ribosomal protein L15 pseudogene 3 [Source:HGNC Symbol;Acc:HGNC:21538]
ENSG00000204599	1.148310179	-0.912276775	0.63188355	-1.380189576	0.167528283	NA	56658	TRIM39	6	30326479	30343729	1	protein_coding	tripartite motif containing 39 [Source:HGNC Symbol;Acc:HGNC:10065]
ENSG00000111328	8.857042767	-0.912260552	0.393340824	-2.307802862	0.021010104	0.120759908	8099	CDK2AP1	12	123260971	123272334	-1	protein_coding	cyclin dependent kinase 2 associated protein 1 [Source:HGNC Symbol;Acc:HGNC:14002]
ENSG00000155508	6.151437774	-0.911694172	0.425217066	-2.132928956	0.032930555	0.161762408	9337	CNOT8	5	154857553	154876793	1	protein_coding	CCR4-NOT transcription complex subunit 8 [Source:HGNC Symbol;Acc:HGNC:9207]
ENSG00000214655	5.545248341	-0.911617888	0.458289573	-2.000306116	0.045467219	0.197098136	23053	ZSWIM8	10	73785582	73801797	1	protein_coding	zinc finger SWIM-type containing 8 [Source:HGNC Symbol;Acc:HGNC:23528]
ENSG00000152601	10.39319523	-0.911351328	0.344028796	-2.632347502	0.008479708	0.067861068	4154	MBNL1	3	152243828	152465780	1	protein_coding	muscleblind like splicing regulator 1 [Source:HGNC Symbol;Acc:HGNC:6923]
ENSG00000122778	1.056571834	-0.910802715	0.635048279	-1.34673763	0.178064748	NA	57670	KIAA1549	7	138831381	138981318	-1	protein_coding	KIAA1549 [Source:HGNC Symbol;Acc:HGNC:22219]
ENSG00000135424	0.885078645	-0.91061553	0.64256221	-1.529649117	0.126103605	NA	3679	ITGA7	12	55684568	55716043	-1	protein_coding	integrin subunit alpha 7 [Source:HGNC Symbol;Acc:HGNC:6143]
ENSG00000156689	2.011351395	-0.910377309	0.621607284	-1.418556382	0.15602839	0.39733257	219970	GLYATL2	11	58834065	58904215	-1	protein_coding	glycine-N-acyltransferase like 2 [Source:HGNC Symbol;Acc:HGNC:24178]
ENSG00000107341	6.668716137	-0.909842367	0.420613333	-2.162232878	0.03060023	0.154854963	54926	UBE2R2	9	33817567	33920404	1	protein_coding	ubiquitin conjugating enzyme E2 R2 [Source:HGNC Symbol;Acc:HGNC:19907]
ENSG00000099617	1.241663513	-0.909507938	0.634038529	-1.530211427	0.125964404	NA	1943	EFNA2	19	1286154	1300237	1	protein_coding	ephrin A2 [Source:HGNC Symbol;Acc:HGNC:3222]
ENSG00000143369	0.48852025	-0.909415191	0.624058751	-1.301524886	0.193078852	NA	1893	ECM1	1	150508062	150513789	1	protein_coding	extracellular matrix protein 1 [Source:HGNC Symbol;Acc:HGNC:3153]
ENSG00000167468	20.45562794	-0.909081687	0.270049823	-3.363271372	7.70E-04	0.012373312	2879	GPX4	19	1103926	1106791	1	protein_coding	glutathione peroxidase 4 [Source:HGNC Symbol;Acc:HGNC:4556]
ENSG00000134909	5.822406113	-0.90852736	0.43778494	-2.076511408	0.037846677	0.17421707	9743	ARHGAP32	11	128965060	129279324	-1	protein_coding	Rho GTPase activating protein 32 [Source:HGNC Symbol;Acc:HGNC:17399]
ENSG00000128165	4.723462211	-0.908263242	0.461432715	-1.941850009	0.052155261	0.215678356	79924	ADM2	22	50481556	50486440	1	protein_coding	adrenomedullin 2 [Source:HGNC Symbol;Acc:HGNC:28898]
ENSG00000170464	0.661525149	-0.907971757	0.639602279	-1.516137461	0.129484598	NA	202052	DNAJC18	5	139408588	139444491	-1	protein_coding	DnaJ heat shock protein family (Hsp40) member C18 [Source:HGNC Symbol;Acc:HGNC:28429]
ENSG00000083857	19.02467171	-0.907784041	0.338248174	-2.695138597	0.007035936	0.059729184	2195	FAT1	4	186587783	186726722	-1	protein_coding	FAT atypical cadherin 1 [Source:HGNC Symbol;Acc:HGNC:3595]
ENSG00000148498	7.444344326	-0.905766198	0.382110607	-2.352528606	0.018646255	0.11243387	56288	PARD3	10	34109560	34815325	-1	protein_coding	par-3 family cell polarity regulator [Source:HGNC Symbol;Acc:HGNC:16051]
ENSG00000234741	10.66442455	-0.905361379	0.364329483	-2.478113893	0.013207898	0.090127078	60674	GAS5	1	173863900	173868882	-1	processed_transcript	growth arrest specific 5 (non-protein coding) [Source:HGNC Symbol;Acc:HGNC:16355]
ENSG00000074211	1.963369468	-0.904751812	0.597615771	-1.504262843	0.132513702	NA	5522	PPP2R2C	4	6320578	6563600	-1	protein_coding	protein phosphatase 2 regulatory subunit Bgamma [Source:HGNC Symbol;Acc:HGNC:9306]
ENSG00000137145	5.258146049	-0.903921114	0.436367475	-2.053031803	0.040069493	0.180964307	55667	DENND4C	9	19230435	19373545	1	protein_coding	DENN domain containing 4C [Source:HGNC Symbol;Acc:HGNC:26079]
ENSG00000010404	3.63494721	-0.903636004	0.505852583	-1.782154676	0.074724012	0.264638741	3423	IDS	X	149476990	149521096	-1	protein_coding	iduronate 2-sulfatase [Source:HGNC Symbol;Acc:HGNC:5389]
ENSG00000140853	0.699240396	-0.90291277	0.641178081	-1.52334519	0.127672367	NA	84166	NLRC5	16	56989485	57083531	1	protein_coding	NLR family CARD domain containing 5 [Source:HGNC Symbol;Acc:HGNC:29933]
ENSG00000184307	1.888459273	-0.902266468	0.591969203	-1.471105666	0.141262543	NA	254887	ZDHHC23	3	113947901	113965401	1	protein_coding	zinc finger DHHC-type containing 23 [Source:HGNC Symbol;Acc:HGNC:28654]
ENSG00000139645	4.908424235	-0.901323654	0.482617576	-1.866945738	0.061909166	0.236360599	283373	ANKRD52	12	56237807	56258391	-1	protein_coding	ankyrin repeat domain 52 [Source:HGNC Symbol;Acc:HGNC:26614]
ENSG00000124831	22.07750611	-0.901240977	0.265316938	-3.391499527	6.95E-04	0.011490454	9208	LRRFIP1	2	237627576	237813682	1	protein_coding	LRR binding FLII interacting protein 1 [Source:HGNC Symbol;Acc:HGNC:6702]
ENSG00000109689	1.554047773	-0.901145074	0.60502939	-1.462530804	0.143595809	NA	57620	STIM2	4	26857678	27025381	1	protein_coding	stromal interaction molecule 2 [Source:HGNC Symbol;Acc:HGNC:19205]
ENSG00000198925	2.600680603	-0.901007186	0.584664623	-1.612970306	0.106750959	0.324342754	79065	ATG9A	2	219209772	219229717	-1	protein_coding	autophagy related 9A [Source:HGNC Symbol;Acc:HGNC:22408]
ENSG00000155760	2.641152371	-0.899554878	0.55870446	-1.605501751	0.108383428	0.326767169	8324	FZD7	2	202034587	202038445	1	protein_coding	frizzled class receptor 7 [Source:HGNC Symbol;Acc:HGNC:4045]
ENSG00000148175	9.676765731	-0.899448221	0.379442715	-2.387435723	0.016966369	0.105555416	2040	STOM	9	121338988	121370304	-1	protein_coding	stomatin [Source:HGNC Symbol;Acc:HGNC:3383]
ENSG00000107897	4.916272478	-0.899345004	0.451854737	-1.986104038	0.047021773	0.201774937	91452	ACBD5	10	27195214	27242130	-1	protein_coding	acyl-CoA binding domain containing 5 [Source:HGNC Symbol;Acc:HGNC:23338]
ENSG00000079313	0.884018109	-0.898408981	0.642174323	-1.564150739	0.117782173	NA	57455	REXO1	19	1815246	1848463	-1	protein_coding	RNA exonuclease 1 homolog [Source:HGNC Symbol;Acc:HGNC:24616]
ENSG00000164070	2.170156869	-0.898305012	0.58706811	-1.511822155	0.130579112	0.36334277	22824	HSPA4L	4	127781821	127840733	1	protein_coding	heat shock protein family A (Hsp70) member 4 like [Source:HGNC Symbol;Acc:HGNC:17041]
ENSG00000143458	0.716318202	-0.89640589	0.638019156	-1.418377559	0.156080564	NA	126626	GABPB2	1	151070578	151125542	1	protein_coding	GA binding protein transcription factor beta subunit 2 [Source:HGNC Symbol;Acc:HGNC:28441]
ENSG00000240914	0.422226723	-0.895886212	0.630372125	-1.404652263	0.160124707	NA	NA	AL121612.1	14	94800849	94801463	-1	processed_pseudogene
ENSG00000164236	1.030722841	-0.895829983	0.642825481	-1.556479551	0.119594102	NA	651746	ANKRD33B	5	10564330	10657816	1	protein_coding	ankyrin repeat domain 33B [Source:HGNC Symbol;Acc:HGNC:35240]
ENSG00000105879	1.541207615	-0.895586677	0.608265714	-1.446471437	0.148045018	NA	79872	CBLL1	7	107743697	107761667	1	protein_coding	Cbl proto-oncogene like 1 [Source:HGNC Symbol;Acc:HGNC:21225]
ENSG00000072364	13.60224246	-0.895307481	0.330124903	-2.711953074	0.006688806	0.057800511	27125	AFF4	5	132875379	132963634	-1	protein_coding	AF4/FMR2 family member 4 [Source:HGNC Symbol;Acc:HGNC:17869]
ENSG00000153487	1.348901176	-0.895288604	0.637021729	-1.52453111	0.127376092	NA	3621	ING1	13	110712736	110723339	1	protein_coding	inhibitor of growth family member 1 [Source:HGNC Symbol;Acc:HGNC:6062]
ENSG00000110852	0.421253149	-0.89463026	0.630344297	-1.402547525	0.160751809	NA	9976	CLEC2B	12	9852984	9870136	-1	protein_coding	C-type lectin domain family 2 member B [Source:HGNC Symbol;Acc:HGNC:2053]
ENSG00000266094	1.761777563	-0.894372185	0.601613352	-1.488994519	0.136488812	NA	83593	RASSF5	1	206507530	206589448	1	protein_coding	Ras association domain family member 5 [Source:HGNC Symbol;Acc:HGNC:17609]
ENSG00000160050	0.484740871	-0.893688097	0.632504714	-1.430400978	0.152601968	NA	79140	CCDC28B	1	32200386	32205387	1	protein_coding	coiled-coil domain containing 28B [Source:HGNC Symbol;Acc:HGNC:28163]
ENSG00000076984	3.32352743	-0.893015856	0.519086268	-1.690184662	0.090992632	0.29607064	5609	MAP2K7	19	7903843	7914478	1	protein_coding	mitogen-activated protein kinase kinase 7 [Source:HGNC Symbol;Acc:HGNC:6847]
ENSG00000196914	17.98045153	-0.892745891	0.306246385	-2.919393589	0.003507131	0.037810803	23365	ARHGEF12	11	120336914	120489936	1	protein_coding	Rho guanine nucleotide exchange factor 12 [Source:HGNC Symbol;Acc:HGNC:14193]
ENSG00000240356	0.551070653	-0.891676017	0.634391821	-1.452915925	0.146247099	NA	NA	RPL23AP7	2	113610502	113627090	-1	transcribed_processed_pseudogene	ribosomal protein L23a pseudogene 7 [Source:HGNC Symbol;Acc:HGNC:17336]
ENSG00000168246	3.876560475	-0.890567903	0.501807878	-1.782203867	0.074715992	0.264638741	92181	UBTD2	5	172209640	172284071	-1	protein_coding	ubiquitin domain containing 2 [Source:HGNC Symbol;Acc:HGNC:24463]
ENSG00000172071	5.26185408	-0.890239699	0.456095986	-1.936378299	0.052821385	0.217571321	9451	EIF2AK3	2	88556741	88627576	-1	protein_coding	eukaryotic translation initiation factor 2 alpha kinase 3 [Source:HGNC Symbol;Acc:HGNC:3255]
ENSG00000121892	5.789819828	-0.889932547	0.43306642	-2.038801522	0.04146984	0.185227784	23244	PDS5A	4	39822863	39977956	-1	protein_coding	PDS5 cohesin associated factor A [Source:HGNC Symbol;Acc:HGNC:29088]
ENSG00000143442	4.062283805	-0.889580863	0.487718819	-1.825146645	0.067978903	0.248890966	23126	POGZ	1	151402724	151459465	-1	protein_coding	pogo transposable element derived with ZNF domain [Source:HGNC Symbol;Acc:HGNC:18801]
ENSG00000135083	1.57053093	-0.889482981	0.618527007	-1.464248057	0.143126184	NA	79616	CCNJL	5	160251652	160345396	-1	protein_coding	cyclin J like [Source:HGNC Symbol;Acc:HGNC:25876]
ENSG00000137936	2.961487983	-0.888831122	0.562987346	-1.539663788	0.123642328	0.351620147	8412	BCAR3	1	93561786	93847150	-1	protein_coding	breast cancer anti-estrogen resistance 3 [Source:HGNC Symbol;Acc:HGNC:973]
ENSG00000221926	0.769170583	-0.888724788	0.642440409	-1.332070603	0.182836989	NA	10626	TRIM16	17	15627960	15684311	-1	protein_coding	tripartite motif containing 16 [Source:HGNC Symbol;Acc:HGNC:17241]
ENSG00000221926	0.769170583	-0.888724788	0.642440409	-1.332070603	0.182836989	NA	147166	TRIM16	17	15627960	15684311	-1	protein_coding	tripartite motif containing 16 [Source:HGNC Symbol;Acc:HGNC:17241]
ENSG00000237330	0.529138513	-0.888505768	0.617729296	-1.424151585	0.154402597	NA	401934	RNF223	1	1070966	1074307	-1	protein_coding	ring finger protein 223 [Source:HGNC Symbol;Acc:HGNC:40020]
ENSG00000170265	2.825376541	-0.888451967	0.516368818	-1.670633614	0.094794069	0.3040885	8427	ZNF282	7	149195485	149226248	1	protein_coding	zinc finger protein 282 [Source:HGNC Symbol;Acc:HGNC:13076]
ENSG00000143674	3.638336124	-0.888110103	0.487182669	-1.794631373	0.072712451	0.260459409	84451	MAP3K21	1	233327768	233385148	1	protein_coding	mitogen-activated protein kinase kinase kinase 21 [Source:HGNC Symbol;Acc:HGNC:29798]
ENSG00000135766	4.812485002	-0.887424115	0.467814625	-1.893265427	0.05832258	0.229304407	54583	EGLN1	1	231363751	231425044	-1	protein_coding	egl-9 family hypoxia inducible factor 1 [Source:HGNC Symbol;Acc:HGNC:1232]
ENSG00000154305	3.287449732	-0.88739846	0.511644481	-1.703131425	0.088543476	0.29128912	375056	MIA3	1	222618086	222668012	1	protein_coding	MIA family member 3, ER export factor [Source:HGNC Symbol;Acc:HGNC:24008]
ENSG00000065970	1.5038525	-0.88736364	0.615331127	-1.411678334	0.158044696	NA	55810	FOXJ2	12	8032703	8055503	1	protein_coding	forkhead box J2 [Source:HGNC Symbol;Acc:HGNC:24818]
ENSG00000212719	0.65784994	-0.887063964	0.634030437	-1.375126051	0.169092369	NA	339263	C17orf51	17	21524790	21574458	-1	protein_coding	chromosome 17 open reading frame 51 [Source:HGNC Symbol;Acc:HGNC:27904]
ENSG00000164088	0.946632273	-0.886938868	0.642911338	-1.403063341	0.160597952	NA	132160	PPM1M	3	52245793	52250597	1	protein_coding	protein phosphatase, Mg2+/Mn2+ dependent 1M [Source:HGNC Symbol;Acc:HGNC:26506]
ENSG00000132357	2.922774471	-0.886470237	0.536111586	-1.665554597	0.095802161	0.305445566	84674	CARD6	5	40841184	40860175	1	protein_coding	caspase recruitment domain family member 6 [Source:HGNC Symbol;Acc:HGNC:16394]
ENSG00000134250	9.503174445	-0.886332617	0.387120495	-2.300932701	0.021395435	0.122413153	4853	NOTCH2	1	119911553	120069626	-1	protein_coding	notch 2 [Source:HGNC Symbol;Acc:HGNC:7882]
ENSG00000186591	24.02808064	-0.884923385	0.260391698	-3.399508429	6.75E-04	0.011278186	7328	UBE2H	7	129830732	129952949	-1	protein_coding	ubiquitin conjugating enzyme E2 H [Source:HGNC Symbol;Acc:HGNC:12484]
ENSG00000167996	411.7825262	-0.884789351	0.143088566	-6.185201774	6.20E-10	1.02E-07	2495	FTH1	11	61959718	61967660	-1	protein_coding	ferritin heavy chain 1 [Source:HGNC Symbol;Acc:HGNC:3976]
ENSG00000115825	2.446878233	-0.884783674	0.570409977	-1.53588526	0.124566524	0.353126367	23683	PRKD3	2	37250502	37324808	-1	protein_coding	protein kinase D3 [Source:HGNC Symbol;Acc:HGNC:9408]
ENSG00000039523	4.286465368	-0.884529321	0.48200794	-1.814793422	0.069555662	0.252618099	79567	RIPOR1	16	67518418	67546788	1	protein_coding	RHO family interacting cell polarization regulator 1 [Source:HGNC Symbol;Acc:HGNC:25836]
ENSG00000115904	5.52801094	-0.884273029	0.472959183	-1.885729045	0.059331477	0.230733521	6654	SOS1	2	38981396	39124345	-1	protein_coding	SOS Ras/Rac guanine nucleotide exchange factor 1 [Source:HGNC Symbol;Acc:HGNC:11187]
ENSG00000140968	0.984817089	-0.884143989	0.642260777	-1.518907136	0.128785872	NA	3394	IRF8	16	85898803	85922609	1	protein_coding	interferon regulatory factor 8 [Source:HGNC Symbol;Acc:HGNC:5358]
ENSG00000174021	1.620242413	-0.884000522	0.602476189	-1.41421889	0.157297643	NA	2787	GNG5	1	84498325	84506565	-1	protein_coding	G protein subunit gamma 5 [Source:HGNC Symbol;Acc:HGNC:4408]
ENSG00000007944	2.061064728	-0.883965472	0.578116559	-1.501868653	0.133131034	0.366977532	29116	MYLIP	6	16129125	16148248	1	protein_coding	myosin regulatory light chain interacting protein [Source:HGNC Symbol;Acc:HGNC:21155]
ENSG00000126016	4.109387474	-0.88391699	0.474736722	-1.844158349	0.065160066	0.242149638	154796	AMOT	X	112774503	112840815	-1	protein_coding	angiomotin [Source:HGNC Symbol;Acc:HGNC:17810]
ENSG00000163349	6.585646084	-0.883610749	0.428381668	-2.069271402	0.038520626	0.175897755	204851	HIPK1	1	113929192	113977869	1	protein_coding	homeodomain interacting protein kinase 1 [Source:HGNC Symbol;Acc:HGNC:19006]
ENSG00000106780	4.987590303	-0.883336234	0.463609258	-1.899193146	0.057539086	0.227864963	1955	MEGF9	9	120600813	120714470	-1	protein_coding	multiple EGF like domains 9 [Source:HGNC Symbol;Acc:HGNC:3234]
ENSG00000054179	1.684833295	-0.883016241	0.601042639	-1.387352384	0.165334337	NA	954	ENTPD2	9	137048098	137054045	-1	protein_coding	ectonucleoside triphosphate diphosphohydrolase 2 [Source:HGNC Symbol;Acc:HGNC:3364]
ENSG00000173821	21.07036679	-0.882729977	0.305780016	-2.897920697	0.003756456	0.039486903	57674	RNF213	17	80260866	80398786	1	protein_coding	ring finger protein 213 [Source:HGNC Symbol;Acc:HGNC:14539]
ENSG00000106415	0.407334805	-0.880630558	0.629814237	-1.379234327	0.167822518	NA	113263	GLCCI1	7	7968794	8094272	1	protein_coding	glucocorticoid induced 1 [Source:HGNC Symbol;Acc:HGNC:18713]
ENSG00000108256	11.49350598	-0.880435193	0.356595269	-2.469311539	0.01353733	0.091588958	57532	NUFIP2	17	29255836	29294118	-1	protein_coding	NUFIP2, FMR1 interacting protein 2 [Source:HGNC Symbol;Acc:HGNC:17634]
ENSG00000237172	1.132409646	-0.880095912	0.642209799	-1.585925468	0.112756218	NA	84752	B3GNT9	16	67148105	67151214	-1	protein_coding	UDP-GlcNAc:betaGal beta-1,3-N-acetylglucosaminyltransferase 9 [Source:HGNC Symbol;Acc:HGNC:28714]
ENSG00000071575	4.271563215	-0.880014414	0.541415715	-1.670049788	0.094909513	0.304147367	28951	TRIB2	2	12716889	12742734	1	protein_coding	tribbles pseudokinase 2 [Source:HGNC Symbol;Acc:HGNC:30809]
ENSG00000071655	3.884825337	-0.876840874	0.48573078	-1.779236283	0.075201032	0.265877239	53615	MBD3	19	1573596	1592801	-1	protein_coding	methyl-CpG binding domain protein 3 [Source:HGNC Symbol;Acc:HGNC:6918]
ENSG00000168118	4.335697101	-0.876819275	0.469391597	-1.849309905	0.064413076	0.240780384	5867	RAB4A	1	229271062	229305894	1	protein_coding	RAB4A, member RAS oncogene family [Source:HGNC Symbol;Acc:HGNC:9781]
ENSG00000018408	25.58420085	-0.876800202	0.291662524	-3.00019033	0.00269811	0.031477944	25937	WWTR1	3	149517235	149736714	-1	protein_coding	WW domain containing transcription regulator 1 [Source:HGNC Symbol;Acc:HGNC:24042]
ENSG00000070269	1.48507851	-0.876411481	0.618343614	-1.388159429	0.165088503	NA	54916	TMEM260	14	56488354	56650606	1	protein_coding	transmembrane protein 260 [Source:HGNC Symbol;Acc:HGNC:20185]
ENSG00000104976	1.946162682	-0.87622897	0.615775223	-1.418592001	0.156017999	NA	6618	SNAPC2	19	7920316	7923250	1	protein_coding	small nuclear RNA activating complex polypeptide 2 [Source:HGNC Symbol;Acc:HGNC:11135]
ENSG00000163872	10.29319784	-0.876138312	0.340165427	-2.563788843	0.010353651	0.077048253	55689	YEATS2	3	183697818	183812625	1	protein_coding	YEATS domain containing 2 [Source:HGNC Symbol;Acc:HGNC:25489]
ENSG00000141179	2.538656216	-0.875200657	0.558456634	-1.560416866	0.118661402	0.344160577	58488	PCTP	17	55750979	55842830	1	protein_coding	phosphatidylcholine transfer protein [Source:HGNC Symbol;Acc:HGNC:8752]
ENSG00000108379	0.446028178	-0.875139879	0.598517059	-1.35830639	0.174366483	NA	7473	WNT3	17	46762506	46833154	-1	protein_coding	Wnt family member 3 [Source:HGNC Symbol;Acc:HGNC:12782]
ENSG00000108379	0.446028178	-0.875139879	0.598517059	-1.35830639	0.174366483	NA	101929777	WNT3	17	46762506	46833154	-1	protein_coding	Wnt family member 3 [Source:HGNC Symbol;Acc:HGNC:12782]
ENSG00000179562	5.878003627	-0.874083925	0.424417968	-2.05279636	0.040092332	0.180964307	79571	GCC1	7	127580618	127593611	-1	protein_coding	GRIP and coiled-coil domain containing 1 [Source:HGNC Symbol;Acc:HGNC:19095]
ENSG00000151090	2.597672038	-0.873948443	0.574250566	-1.545020273	0.12234136	0.349188437	7068	THRB	3	24117160	24495282	-1	protein_coding	thyroid hormone receptor beta [Source:HGNC Symbol;Acc:HGNC:11799]
ENSG00000166900	12.42740236	-0.873290138	0.354115141	-2.45667833	0.014022818	0.093859998	6809	STX3	11	59713456	59805882	1	protein_coding	syntaxin 3 [Source:HGNC Symbol;Acc:HGNC:11438]
ENSG00000103404	2.826974759	-0.872976961	0.53047792	-1.619709959	0.105294596	0.32283163	57478	USP31	16	23061406	23149270	-1	protein_coding	ubiquitin specific peptidase 31 [Source:HGNC Symbol;Acc:HGNC:20060]
ENSG00000198576	11.17962243	-0.872557489	0.587194708	-3.023326649	NA	NA	23237	ARC	8	142611044	142614472	-1	protein_coding	activity regulated cytoskeleton associated protein [Source:HGNC Symbol;Acc:HGNC:648]
ENSG00000166889	8.49246435	-0.872527045	0.378010561	-2.291391052	0.021940807	0.124622986	219988	PATL1	11	59636716	59668980	-1	protein_coding	PAT1 homolog 1, processing body mRNA decay factor [Source:HGNC Symbol;Acc:HGNC:26721]
ENSG00000184863	6.002272137	-0.872488094	0.448275206	-1.951184803	0.051035066	0.212402939	155435	RBM33	7	155644451	155781485	1	protein_coding	RNA binding motif protein 33 [Source:HGNC Symbol;Acc:HGNC:27223]
ENSG00000063046	29.76400822	-0.872154924	0.227078392	-3.835588286	1.25E-04	0.003271682	1975	EIF4B	12	53006158	53042209	1	protein_coding	eukaryotic translation initiation factor 4B [Source:HGNC Symbol;Acc:HGNC:3285]
ENSG00000155858	0.601879005	-0.871789483	0.635038425	-1.441966377	0.149311859	NA	134353	LSM11	5	157743695	157760709	1	protein_coding	LSM11, U7 small nuclear RNA associated [Source:HGNC Symbol;Acc:HGNC:30860]
ENSG00000084093	3.486419939	-0.871588674	0.539576646	-1.628833194	0.103348336	0.319195147	5978	REST	4	56907876	56966678	1	protein_coding	RE1 silencing transcription factor [Source:HGNC Symbol;Acc:HGNC:9966]
ENSG00000164048	0.579945542	-0.870774227	0.630908345	-1.314271361	0.188754901	NA	51385	ZNF589	3	48241100	48299253	1	protein_coding	zinc finger protein 589 [Source:HGNC Symbol;Acc:HGNC:16747]
ENSG00000167395	2.117442698	-0.870207566	0.585341356	-1.440862147	0.149623632	0.390014477	9726	ZNF646	16	31074422	31084196	1	protein_coding	zinc finger protein 646 [Source:HGNC Symbol;Acc:HGNC:29004]
ENSG00000186432	21.39436923	-0.869965203	0.312943076	-2.788247403	0.005299406	0.049237337	3840	KPNA4	3	160494995	160565588	-1	protein_coding	karyopherin subunit alpha 4 [Source:HGNC Symbol;Acc:HGNC:6397]
ENSG00000134030	2.996129284	-0.869257224	0.527341248	-1.632613226	0.102550368	0.318058443	9811	CTIF	18	48539046	48863217	1	protein_coding	cap binding complex dependent translation initiation factor [Source:HGNC Symbol;Acc:HGNC:23925]
ENSG00000272763	0.663208889	-0.867908122	0.641106919	-1.218264804	0.22312336	NA	NA	AC103702.2	17	48635923	48647023	-1	lincRNA
ENSG00000198429	0.531998169	-0.867615724	0.634115956	-1.412402529	0.157831472	NA	7620	ZNF69	19	11887784	11914329	1	protein_coding	zinc finger protein 69 [Source:HGNC Symbol;Acc:HGNC:13138]
ENSG00000114544	8.140057499	-0.866606087	0.360385017	-2.389095144	0.016889928	0.105393348	54946	SLC41A3	3	126006355	126101561	-1	protein_coding	solute carrier family 41 member 3 [Source:HGNC Symbol;Acc:HGNC:31046]
ENSG00000130821	7.793044902	-0.865125313	0.389491809	-2.213922039	0.026834142	0.141869959	6535	SLC6A8	X	153688099	153696593	1	protein_coding	solute carrier family 6 member 8 [Source:HGNC Symbol;Acc:HGNC:11055]
ENSG00000157827	6.663041349	-0.864437966	0.44074725	-1.962204684	0.049738659	0.208715805	114793	FMNL2	2	152335237	152649834	1	protein_coding	formin like 2 [Source:HGNC Symbol;Acc:HGNC:18267]
ENSG00000077044	1.266462733	-0.864323387	0.619984674	-1.265697715	0.205621327	NA	8527	DGKD	2	233354507	233472104	1	protein_coding	diacylglycerol kinase delta [Source:HGNC Symbol;Acc:HGNC:2851]
ENSG00000177606	22.20182026	-0.863931125	0.470456859	-1.861614622	0.062657431	0.237620341	3725	JUN	1	58780788	58784327	-1	protein_coding	Jun proto-oncogene, AP-1 transcription factor subunit [Source:HGNC Symbol;Acc:HGNC:6204]
ENSG00000136367	0.651935957	-0.863692426	0.642608971	-1.378627951	0.168009494	NA	85446	ZFHX2	14	23520855	23556192	-1	protein_coding	zinc finger homeobox 2 [Source:HGNC Symbol;Acc:HGNC:20152]
ENSG00000124003	0.578731371	-0.863491216	0.639074853	-1.166087202	0.243579191	NA	116255	MOGAT1	2	222671786	222709930	1	protein_coding	monoacylglycerol O-acyltransferase 1 [Source:HGNC Symbol;Acc:HGNC:18210]
ENSG00000136379	12.95191461	-0.863210974	0.333841818	-2.589557908	0.009609926	0.073422177	58489	ABHD17C	15	80679684	80755621	1	protein_coding	abhydrolase domain containing 17C [Source:HGNC Symbol;Acc:HGNC:26925]
ENSG00000123908	14.64405649	-0.862115998	0.3448288	-2.496264328	0.012550904	0.08705964	27161	AGO2	8	140520156	140635619	-1	protein_coding	argonaute 2, RISC catalytic component [Source:HGNC Symbol;Acc:HGNC:3263]
ENSG00000011347	1.771192263	-0.862111161	0.606391274	-1.437385077	0.150608607	NA	9066	SYT7	11	61515313	61581148	-1	protein_coding	synaptotagmin 7 [Source:HGNC Symbol;Acc:HGNC:11514]
ENSG00000165886	1.460107568	-0.862029887	0.629700553	-1.390743714	0.164303157	NA	80019	UBTD1	10	97498868	97571209	1	protein_coding	ubiquitin domain containing 1 [Source:HGNC Symbol;Acc:HGNC:25683]
ENSG00000197111	6.805697157	-0.861936324	0.44345712	-1.930855179	0.053500964	0.218210471	5094	PCBP2	12	53452102	53481162	1	protein_coding	poly(rC) binding protein 2 [Source:HGNC Symbol;Acc:HGNC:8648]
ENSG00000081760	4.217357573	-0.86082051	0.460423091	-1.818419832	0.06899999	0.251182414	65985	AACS	12	125065379	125143333	1	protein_coding	acetoacetyl-CoA synthetase [Source:HGNC Symbol;Acc:HGNC:21298]
ENSG00000100504	5.795278874	-0.860775718	0.437086345	-1.950991367	0.051058073	0.212402939	5836	PYGL	14	50857891	50944736	-1	protein_coding	glycogen phosphorylase L [Source:HGNC Symbol;Acc:HGNC:9725]
ENSG00000124225	34.79978255	-0.860508039	0.232991833	-3.69265948	2.22E-04	0.005002425	56937	PMEPA1	20	57648392	57711536	-1	protein_coding	prostate transmembrane protein, androgen induced 1 [Source:HGNC Symbol;Acc:HGNC:14107]
ENSG00000179818	0.83862788	-0.860459776	0.641703948	-1.338065822	0.180874981	NA	400960	PCBP1-AS1	2	69962263	70103220	-1	processed_transcript	PCBP1 antisense RNA 1 [Source:HGNC Symbol;Acc:HGNC:42948]
ENSG00000164292	0.588222376	-0.859959482	0.634938671	-1.421349438	0.155215198	NA	22836	RHOBTB3	5	95713522	95824383	1	protein_coding	Rho related BTB domain containing 3 [Source:HGNC Symbol;Acc:HGNC:18757]
ENSG00000140545	3.602023903	-0.859560065	0.524817334	-1.668943878	0.095128503	0.304370138	4240	MFGE8	15	88898683	88913411	-1	protein_coding	milk fat globule-EGF factor 8 protein [Source:HGNC Symbol;Acc:HGNC:7036]
ENSG00000163050	3.088240094	-0.859379044	0.553600823	-1.582579064	0.113517438	0.334361425	56997	COQ8A	1	226897536	226987545	1	protein_coding	coenzyme Q8A [Source:HGNC Symbol;Acc:HGNC:16812]
ENSG00000068354	1.594456284	-0.858769001	0.604000851	-1.371888989	0.170097999	NA	4943	TBC1D25	X	48539457	48562609	1	protein_coding	TBC1 domain family member 25 [Source:HGNC Symbol;Acc:HGNC:8092]
ENSG00000133739	0.663459483	-0.858459383	0.640460227	-1.20516074	0.228141255	NA	85444	LRRCC1	8	85107147	85146076	1	protein_coding	leucine rich repeat and coiled-coil centrosomal protein 1 [Source:HGNC Symbol;Acc:HGNC:29373]
ENSG00000157077	1.475694259	-0.857948824	0.616471541	-1.316834011	0.18789427	NA	9372	ZFYVE9	1	52142094	52346686	1	protein_coding	zinc finger FYVE-type containing 9 [Source:HGNC Symbol;Acc:HGNC:6775]
ENSG00000179456	2.255185168	-0.857233294	0.563366191	-1.518389179	0.128916318	0.360885046	10472	ZBTB18	1	244048939	244057476	1	protein_coding	zinc finger and BTB domain containing 18 [Source:HGNC Symbol;Acc:HGNC:13030]
ENSG00000196505	1.7176599	-0.856936173	0.598093827	-1.403340145	0.160515432	NA	54834	GDAP2	1	117863485	117929630	-1	protein_coding	ganglioside induced differentiation associated protein 2 [Source:HGNC Symbol;Acc:HGNC:18010]
ENSG00000108557	2.964294618	-0.856787374	0.543868632	-1.579645017	0.114188184	0.335076801	10743	RAI1	17	17681473	17811453	1	protein_coding	retinoic acid induced 1 [Source:HGNC Symbol;Acc:HGNC:9834]
ENSG00000177508	0.710606406	-0.856648283	0.637193963	-1.451621378	0.146606911	NA	79191	IRX3	16	54283304	54286763	-1	protein_coding	iroquois homeobox 3 [Source:HGNC Symbol;Acc:HGNC:14360]
ENSG00000186832	0.943083073	-0.85646413	0.637733139	-1.241411383	0.214453816	NA	3868	KRT16	17	41609778	41615899	-1	protein_coding	keratin 16 [Source:HGNC Symbol;Acc:HGNC:6423]
ENSG00000137142	0.585301498	-0.855750494	0.634905194	-1.414343721	0.157261006	NA	347252	IGFBPL1	9	38408994	38424447	-1	protein_coding	insulin like growth factor binding protein like 1 [Source:HGNC Symbol;Acc:HGNC:20081]
ENSG00000205339	21.41025612	-0.855740211	0.267647953	-3.18902164	0.001427552	0.019233576	10527	IPO7	11	9384622	9448126	1	protein_coding	importin 7 [Source:HGNC Symbol;Acc:HGNC:9852]
ENSG00000150977	0.669240533	-0.855709479	0.641792614	-1.367160673	0.171574949	NA	196383	RILPL2	12	123410683	123436717	-1	protein_coding	Rab interacting lysosomal protein like 2 [Source:HGNC Symbol;Acc:HGNC:28787]
ENSG00000155324	2.027607367	-0.855663754	0.579886899	-1.452149187	0.146460128	0.385859	65983	GRAMD2B	5	126360132	126496494	1	protein_coding	GRAM domain containing 2B [Source:HGNC Symbol;Acc:HGNC:24911]
ENSG00000144959	46.05023039	-0.855039218	0.220363097	-3.886955384	1.02E-04	0.002839091	57552	NCEH1	3	172630249	172711218	-1	protein_coding	neutral cholesterol ester hydrolase 1 [Source:HGNC Symbol;Acc:HGNC:29260]
ENSG00000118454	2.210047226	-0.854685943	0.565507192	-1.454565915	0.145789473	0.385388628	81573	ANKRD13C	1	70260588	70354734	-1	protein_coding	ankyrin repeat domain 13C [Source:HGNC Symbol;Acc:HGNC:25374]
ENSG00000204540	1.740533929	-0.85463781	0.616497219	-1.445898378	0.148205707	NA	170679	PSORS1C1	6	31114750	31140092	1	protein_coding	psoriasis susceptibility 1 candidate 1 [Source:HGNC Symbol;Acc:HGNC:17202]
ENSG00000149480	6.311531756	-0.854557162	0.436484888	-1.957633439	0.050273041	0.210254072	9219	MTA2	11	62593214	62601840	-1	protein_coding	metastasis associated 1 family member 2 [Source:HGNC Symbol;Acc:HGNC:7411]
ENSG00000108106	9.497808102	-0.854215225	0.482534289	-1.763169829	0.077871851	0.271328485	27338	UBE2S	19	55399745	55407777	-1	protein_coding	ubiquitin conjugating enzyme E2 S [Source:HGNC Symbol;Acc:HGNC:17895]
ENSG00000093167	3.399668801	-0.853107403	0.495157029	-1.659628538	0.096989204	0.307976361	9209	LRRFIP2	3	37052656	37183689	-1	protein_coding	LRR binding FLII interacting protein 2 [Source:HGNC Symbol;Acc:HGNC:6703]
ENSG00000168556	0.715946512	-0.853022728	0.642637057	-1.39056357	0.16435781	NA	3622	ING2	4	183504994	183511096	1	protein_coding	inhibitor of growth family member 2 [Source:HGNC Symbol;Acc:HGNC:6063]
ENSG00000147548	12.45049556	-0.852202311	0.337667649	-2.525531446	0.011552344	0.082620361	54904	NSD3	8	38269697	38382272	-1	protein_coding	nuclear receptor binding SET domain protein 3 [Source:HGNC Symbol;Acc:HGNC:12767]
ENSG00000163251	6.728677496	-0.851679181	0.4009754	-2.10959529	0.03489323	0.167738658	7855	FZD5	2	207762586	207769563	-1	protein_coding	frizzled class receptor 5 [Source:HGNC Symbol;Acc:HGNC:4043]
ENSG00000171988	7.72053575	-0.851076112	0.400537806	-2.118708816	0.034115083	0.164649792	221037	JMJD1C	10	63167221	63521850	-1	protein_coding	jumonji domain containing 1C [Source:HGNC Symbol;Acc:HGNC:12313]
ENSG00000048052	7.294600641	-0.850914558	0.407671658	-2.087569963	0.036836644	0.171330047	9734	HDAC9	7	18086949	19002416	1	protein_coding	histone deacetylase 9 [Source:HGNC Symbol;Acc:HGNC:14065]
ENSG00000185917	0.636883655	-0.850759657	0.640906797	-1.186341617	0.235487418	NA	54093	SETD4	21	36034541	36079389	-1	protein_coding	SET domain containing 4 [Source:HGNC Symbol;Acc:HGNC:1258]
ENSG00000167978	31.81441048	-0.84982222	0.225470701	-3.767087983	1.65E-04	0.004073799	23524	SRRM2	16	2752329	2772538	1	protein_coding	serine/arginine repetitive matrix 2 [Source:HGNC Symbol;Acc:HGNC:16639]
ENSG00000176406	0.424051546	-0.849099758	0.623696105	-1.338002485	0.180895627	NA	9699	RIMS2	8	103500748	104256094	1	protein_coding	regulating synaptic membrane exocytosis 2 [Source:HGNC Symbol;Acc:HGNC:17283]
ENSG00000228106	0.346786563	-0.848623249	0.594751204	-1.278602392	0.201037107	NA	102724017	AL392172.1	1	222815022	222837384	1	lincRNA
ENSG00000183137	0.362071061	-0.848286575	0.619752034	-1.313608843	0.188977871	NA	285753	CEP57L1	6	109095110	109163932	1	protein_coding	centrosomal protein 57 like 1 [Source:HGNC Symbol;Acc:HGNC:21561]
ENSG00000108950	0.412574674	-0.84757498	0.599443431	-1.311335715	0.189744367	NA	54757	FAM20A	17	68535113	68601389	-1	protein_coding	FAM20A, golgi associated secretory pathway pseudokinase [Source:HGNC Symbol;Acc:HGNC:23015]
ENSG00000071054	21.40152771	-0.847445942	0.291248862	-2.920448077	0.003495284	0.037755097	9448	MAP4K4	2	101696850	101894689	1	protein_coding	mitogen-activated protein kinase kinase kinase kinase 4 [Source:HGNC Symbol;Acc:HGNC:6866]
ENSG00000159263	1.49087817	-0.846605699	0.632265971	-1.372983803	0.169757382	NA	6493	SIM2	21	36699133	36749917	1	protein_coding	single-minded family bHLH transcription factor 2 [Source:HGNC Symbol;Acc:HGNC:10883]
ENSG00000184009	231.6955407	-0.846295829	0.155557955	-5.441453047	5.28E-08	5.09E-06	71	ACTG1	17	81509971	81523847	-1	protein_coding	actin gamma 1 [Source:HGNC Symbol;Acc:HGNC:144]
ENSG00000100167	0.938991437	-0.846038175	0.64185459	-1.45431527	0.145858919	NA	55964	3-Sep	22	41976272	41998221	1	protein_coding	septin 3 [Source:HGNC Symbol;Acc:HGNC:10750]
ENSG00000188897	0.54701633	-0.845895798	0.628883188	-1.385450708	0.165914695	NA	400499	AC099489.1	16	11359845	11523588	-1	protein_coding
ENSG00000105656	0.947125214	-0.845777975	0.637671377	-1.227926905	0.219474408	NA	8178	ELL	19	18442663	18522127	-1	protein_coding	elongation factor for RNA polymerase II [Source:HGNC Symbol;Acc:HGNC:23114]
ENSG00000164889	12.14119875	-0.845403305	0.340067028	-2.486055298	0.012916789	0.088898904	6522	SLC4A2	7	151057210	151076527	1	protein_coding	solute carrier family 4 member 2 [Source:HGNC Symbol;Acc:HGNC:11028]
ENSG00000107863	8.226325925	-0.845334665	0.412842629	-2.046738342	0.040683782	0.182843542	57584	ARHGAP21	10	24583609	24723668	-1	protein_coding	Rho GTPase activating protein 21 [Source:HGNC Symbol;Acc:HGNC:23725]
ENSG00000171227	0.410554815	-0.845261582	0.599239025	-1.307903311	0.190906106	NA	140738	TMEM37	2	119429901	119438520	1	protein_coding	transmembrane protein 37 [Source:HGNC Symbol;Acc:HGNC:18216]
ENSG00000099942	15.60129864	-0.845226121	0.312740813	-2.699398044	0.006946504	0.059291343	1399	CRKL	22	20917426	20953749	1	protein_coding	CRK like proto-oncogene, adaptor protein [Source:HGNC Symbol;Acc:HGNC:2363]
ENSG00000006451	13.17521761	-0.844889159	0.321139824	-2.621899194	0.008744129	0.069081927	5898	RALA	7	39623483	39708124	1	protein_coding	RAS like proto-oncogene A [Source:HGNC Symbol;Acc:HGNC:9839]
ENSG00000172164	3.828041008	-0.844673372	0.463917868	-1.772993075	0.076229854	0.267701815	6641	SNTB1	8	120535745	120813273	-1	protein_coding	syntrophin beta 1 [Source:HGNC Symbol;Acc:HGNC:11168]
ENSG00000061938	4.947717184	-0.844543939	0.466965472	-1.806241348	0.070880649	0.255525024	10188	TNK2	3	195863364	195911945	-1	protein_coding	tyrosine kinase non receptor 2 [Source:HGNC Symbol;Acc:HGNC:19297]
ENSG00000189362	0.526999358	-0.843059326	0.621052685	-1.243419348	0.213713344	NA	100131211	NEMP2	2	190504342	190534722	-1	protein_coding	nuclear envelope integral membrane protein 2 [Source:HGNC Symbol;Acc:HGNC:33700]
ENSG00000173848	17.10338136	-0.84188049	0.311677036	-2.698821337	0.006958552	0.059313374	10276	NET1	10	5412551	5458463	1	protein_coding	neuroepithelial cell transforming 1 [Source:HGNC Symbol;Acc:HGNC:14592]
ENSG00000122779	2.364212481	-0.841638288	0.552785577	-1.485874697	0.137312268	0.373864127	8805	TRIM24	7	138460334	138589993	1	protein_coding	tripartite motif containing 24 [Source:HGNC Symbol;Acc:HGNC:11812]
ENSG00000176749	0.793561525	-0.841220623	0.643304636	-1.265010607	0.205867526	NA	8851	CDK5R1	17	32486619	32491256	1	protein_coding	cyclin dependent kinase 5 regulatory subunit 1 [Source:HGNC Symbol;Acc:HGNC:1775]
ENSG00000185252	2.377719943	-0.84041336	0.56755241	-1.491871827	0.135732749	0.371201325	7625	ZNF74	22	20394115	20408461	1	protein_coding	zinc finger protein 74 [Source:HGNC Symbol;Acc:HGNC:13144]
ENSG00000163399	199.8116015	-0.839446244	0.141020671	-5.953694114	2.62E-09	3.49E-07	476	ATP1A1	1	116372668	116410261	1	protein_coding	ATPase Na+/K+ transporting subunit alpha 1 [Source:HGNC Symbol;Acc:HGNC:799]
ENSG00000225830	0.774169184	-0.839300335	0.643491144	-1.271124397	0.203684397	NA	2074	ERCC6	10	49455368	49539538	-1	protein_coding	ERCC excision repair 6, chromatin remodeling factor [Source:HGNC Symbol;Acc:HGNC:3438]
ENSG00000225830	0.774169184	-0.839300335	0.643491144	-1.271124397	0.203684397	NA	267004	ERCC6	10	49455368	49539538	-1	protein_coding	ERCC excision repair 6, chromatin remodeling factor [Source:HGNC Symbol;Acc:HGNC:3438]
ENSG00000171451	7.377695314	-0.839054252	0.40014499	-2.082559107	0.03729143	0.172343738	92126	DSEL	18	67506582	67516980	-1	protein_coding	dermatan sulfate epimerase-like [Source:HGNC Symbol;Acc:HGNC:18144]
ENSG00000186812	0.759698877	-0.839015034	0.643470612	-1.256407867	0.208968131	NA	84307	ZNF397	18	35241030	35267133	1	protein_coding	zinc finger protein 397 [Source:HGNC Symbol;Acc:HGNC:18818]
ENSG00000170145	2.136074439	-0.838898989	0.584128138	-1.428898379	0.153033444	0.39341589	23235	SIK2	11	111602391	111730853	1	protein_coding	salt inducible kinase 2 [Source:HGNC Symbol;Acc:HGNC:21680]
ENSG00000180667	3.360666261	-0.838829183	0.542170223	-1.558954023	0.119007262	0.344643654	55432	YOD1	1	207043849	207052980	-1	protein_coding	YOD1 deubiquitinase [Source:HGNC Symbol;Acc:HGNC:25035]
ENSG00000101190	4.212882664	-0.838396108	0.474438613	-1.760212856	0.078371723	0.272021521	10732	TCFL5	20	62841115	62861763	-1	protein_coding	transcription factor like 5 [Source:HGNC Symbol;Acc:HGNC:11646]
ENSG00000108961	0.714207838	-0.838269122	0.642951944	-1.229360882	0.21893653	NA	29098	RANGRF	17	8288497	8290092	1	protein_coding	RAN guanine nucleotide release factor [Source:HGNC Symbol;Acc:HGNC:17679]
ENSG00000125845	4.267546113	-0.838029573	0.465975475	-1.792568363	0.073041969	0.261191744	650	BMP2	20	6767664	6780280	1	protein_coding	bone morphogenetic protein 2 [Source:HGNC Symbol;Acc:HGNC:1069]
ENSG00000144228	4.24524872	-0.836835438	0.487274261	-1.722229343	0.085027981	0.284047371	339745	SPOPL	2	138501801	138573547	1	protein_coding	speckle type BTB/POZ protein like [Source:HGNC Symbol;Acc:HGNC:27934]
ENSG00000166340	9.379864862	-0.836276628	0.360503121	-2.322427981	0.020209902	0.118442504	1200	TPP1	11	6612763	6619461	-1	protein_coding	tripeptidyl peptidase 1 [Source:HGNC Symbol;Acc:HGNC:2073]
ENSG00000166398	1.996249822	-0.836049636	0.591198024	-1.424366715	0.154340344	NA	9710	KIAA0355	19	34254537	34355586	1	protein_coding	KIAA0355 [Source:HGNC Symbol;Acc:HGNC:29016]
ENSG00000130054	2.55776361	-0.835934824	0.560735378	-1.514343848	0.129938653	0.362612766	27112	FAM155B	X	69505241	69532508	1	protein_coding	family with sequence similarity 155 member B [Source:HGNC Symbol;Acc:HGNC:30701]
ENSG00000204389	65.55308324	-0.835356274	0.239064624	-3.502979608	4.60E-04	0.008787898	3303	HSPA1A	6	31815464	31817946	1	protein_coding	heat shock protein family A (Hsp70) member 1A [Source:HGNC Symbol;Acc:HGNC:5232]
ENSG00000125485	0.895640128	-0.835235273	0.6422875	-1.318378454	0.18737699	NA	64794	DDX31	9	132592997	132670401	-1	protein_coding	DEAD-box helicase 31 [Source:HGNC Symbol;Acc:HGNC:16715]
ENSG00000167981	0.551682317	-0.834383691	0.636128299	-1.271144731	0.203677165	NA	146434	ZNF597	16	3432422	3443542	-1	protein_coding	zinc finger protein 597 [Source:HGNC Symbol;Acc:HGNC:26573]
ENSG00000103540	1.022676544	-0.834362298	0.639238094	-1.364259393	0.172485941	NA	9738	CCP110	16	19523811	19553408	1	protein_coding	centriolar coiled-coil protein 110 [Source:HGNC Symbol;Acc:HGNC:24342]
ENSG00000176915	11.6365616	-0.833596291	0.341270111	-2.450438102	0.014268249	0.09479383	23141	ANKLE2	12	132725503	132761888	-1	protein_coding	ankyrin repeat and LEM domain containing 2 [Source:HGNC Symbol;Acc:HGNC:29101]
ENSG00000116117	1.127137046	-0.833583194	0.630399332	-1.286757467	0.198178836	NA	117583	PARD3B	2	204545793	205620162	1	protein_coding	par-3 family cell polarity regulator beta [Source:HGNC Symbol;Acc:HGNC:14446]
ENSG00000139625	0.409480193	-0.833020995	0.623007109	-1.31122607	0.189781397	NA	7786	MAP3K12	12	53479669	53500063	-1	protein_coding	mitogen-activated protein kinase kinase kinase 12 [Source:HGNC Symbol;Acc:HGNC:6851]
ENSG00000137203	2.714414859	-0.832838687	0.5467133	-1.496303168	0.13457467	0.369299302	7020	TFAP2A	6	10393186	10419659	-1	protein_coding	transcription factor AP-2 alpha [Source:HGNC Symbol;Acc:HGNC:11742]
ENSG00000100647	6.042154415	-0.832411999	0.44076196	-1.891879561	0.05850703	0.22937831	9766	SUSD6	14	69611596	69715142	1	protein_coding	sushi domain containing 6 [Source:HGNC Symbol;Acc:HGNC:19956]
ENSG00000115464	10.41468203	-0.83233644	0.373392767	-2.221972423	0.026285169	0.140423638	9736	USP34	2	61187463	61470769	-1	protein_coding	ubiquitin specific peptidase 34 [Source:HGNC Symbol;Acc:HGNC:20066]
ENSG00000130956	1.016280339	-0.831833239	0.636931311	-1.236171019	0.216395001	NA	22927	HABP4	9	96450201	96491336	1	protein_coding	hyaluronan binding protein 4 [Source:HGNC Symbol;Acc:HGNC:17062]
ENSG00000157107	2.677138434	-0.831824703	0.543192497	-1.502709348	0.132914011	0.366977532	115548	FCHO2	5	72955981	73090522	1	protein_coding	FCH domain only 2 [Source:HGNC Symbol;Acc:HGNC:25180]
ENSG00000095203	1.321631333	-0.831784766	0.622907521	-1.339310642	0.180469566	NA	54566	EPB41L4B	9	109171975	109320964	-1	protein_coding	erythrocyte membrane protein band 4.1 like 4B [Source:HGNC Symbol;Acc:HGNC:19818]
ENSG00000178502	0.872325643	-0.83171002	0.641975958	-1.308104094	0.190838005	NA	55175	KLHL11	17	41853545	41865431	-1	protein_coding	kelch like family member 11 [Source:HGNC Symbol;Acc:HGNC:19008]
ENSG00000197568	0.553976882	-0.83159263	0.636290348	-1.266296356	0.205407001	NA	11147	HHLA3	1	70354805	70385339	1	protein_coding	HERV-H LTR-associating 3 [Source:HGNC Symbol;Acc:HGNC:4906]
ENSG00000130165	2.773237007	-0.831464361	0.545450357	-1.520203014	0.12845996	0.360090224	84337	ELOF1	19	11551147	11559236	-1	protein_coding	elongation factor 1 homolog [Source:HGNC Symbol;Acc:HGNC:28691]
ENSG00000105974	4.528615502	-0.830728345	0.493797097	-1.707565637	0.087716969	0.289845364	857	CAV1	7	116524785	116561184	1	protein_coding	caveolin 1 [Source:HGNC Symbol;Acc:HGNC:1527]
ENSG00000177706	1.40453219	-0.830584222	0.642172528	-1.318475431	0.187344545	NA	56975	FAM20C	7	192969	260745	1	protein_coding	FAM20C, golgi associated secretory pathway kinase [Source:HGNC Symbol;Acc:HGNC:22140]
ENSG00000154582	3.547630334	-0.829519845	0.528727826	-1.575693158	0.115096535	0.336795793	6921	ELOC	8	73939169	73972287	-1	protein_coding	elongin C [Source:HGNC Symbol;Acc:HGNC:11617]
ENSG00000138678	0.543982511	-0.828911653	0.63598333	-1.262419098	0.206798021	NA	84803	GPAT3	4	83535914	83605875	1	protein_coding	glycerol-3-phosphate acyltransferase 3 [Source:HGNC Symbol;Acc:HGNC:28157]
ENSG00000196843	1.994638835	-0.828818191	0.608573269	-1.374543534	0.169273005	NA	10865	ARID5A	2	96536743	96552638	1	protein_coding	AT-rich interaction domain 5A [Source:HGNC Symbol;Acc:HGNC:17361]
ENSG00000118804	0.47348373	-0.82799862	0.634577028	-1.223527531	0.221130512	NA	8987	STBD1	4	76306026	76311599	1	protein_coding	starch binding domain 1 [Source:HGNC Symbol;Acc:HGNC:24854]
ENSG00000106479	1.468175374	-0.82768065	0.629663513	-1.350367613	0.176898094	NA	643641	ZNF862	7	149838367	149867479	1	protein_coding	zinc finger protein 862 [Source:HGNC Symbol;Acc:HGNC:34519]
ENSG00000123595	5.993626343	-0.827609801	0.420756247	-1.961639328	0.04980449	0.208773985	9367	RAB9A	X	13689125	13710506	1	protein_coding	RAB9A, member RAS oncogene family [Source:HGNC Symbol;Acc:HGNC:9792]
ENSG00000135540	0.964737731	-0.827424312	0.641936777	-1.330693376	0.183289923	NA	57224	NHSL1	6	138422043	138692571	-1	protein_coding	NHS like 1 [Source:HGNC Symbol;Acc:HGNC:21021]
ENSG00000221886	0.586926168	-0.827140019	0.639722545	-1.290155369	0.196996719	NA	63920	ZBED8	5	160393148	160400097	-1	protein_coding	zinc finger BED-type containing 8 [Source:HGNC Symbol;Acc:HGNC:30804]
ENSG00000084092	3.004274881	-0.827094403	0.520252178	-1.565701027	0.117418626	0.341358557	84273	NOA1	4	56963370	56978823	-1	protein_coding	nitric oxide associated 1 [Source:HGNC Symbol;Acc:HGNC:28473]
ENSG00000051128	1.177314225	-0.825689341	0.627520373	-1.295431089	0.195171559	NA	9454	HOMER3	19	18929201	18941261	-1	protein_coding	homer scaffolding protein 3 [Source:HGNC Symbol;Acc:HGNC:17514]
ENSG00000104497	1.168218223	-0.825243578	0.636384705	-1.40516969	0.159970825	NA	64089	SNX16	8	81799581	81842866	-1	protein_coding	sorting nexin 16 [Source:HGNC Symbol;Acc:HGNC:14980]
ENSG00000167257	1.14950142	-0.82410212	0.632865545	-1.272790151	0.203092517	NA	257160	RNF214	11	117232625	117286445	1	protein_coding	ring finger protein 214 [Source:HGNC Symbol;Acc:HGNC:25335]
ENSG00000116731	2.202594393	-0.823146994	0.594654941	-1.416354399	0.156671768	0.398355774	7799	PRDM2	1	13700198	13825079	1	protein_coding	PR/SET domain 2 [Source:HGNC Symbol;Acc:HGNC:9347]
ENSG00000168056	4.304000012	-0.823014046	0.49040826	-1.68759965	0.091488107	0.296673389	4054	LTBP3	11	65538805	65558930	-1	protein_coding	latent transforming growth factor beta binding protein 3 [Source:HGNC Symbol;Acc:HGNC:6716]
ENSG00000226287	0.663151404	-0.822986759	0.640418189	-1.314747317	0.188594839	NA	84222	TMEM191A	22	20701114	20704606	1	transcribed_unprocessed_pseudogene	transmembrane protein 191A (pseudogene) [Source:HGNC Symbol;Acc:HGNC:25317]
ENSG00000103066	2.607735851	-0.822303175	0.548559303	-1.486060171	0.137263206	0.373864127	23659	PLA2G15	16	68245304	68261062	1	protein_coding	phospholipase A2 group XV [Source:HGNC Symbol;Acc:HGNC:17163]
ENSG00000138162	3.410931764	-0.82210846	0.545145329	-1.541880707	0.123102585	0.350722008	10579	TACC2	10	121989174	122254545	1	protein_coding	transforming acidic coiled-coil containing protein 2 [Source:HGNC Symbol;Acc:HGNC:11523]
ENSG00000169032	9.995716252	-0.821603408	0.362537057	-2.268095859	0.023323365	0.129539787	5604	MAP2K1	15	66386817	66492312	1	protein_coding	mitogen-activated protein kinase kinase 1 [Source:HGNC Symbol;Acc:HGNC:6840]
ENSG00000259354	0.532799937	-0.821283186	0.627064174	-1.346369758	0.178183299	NA	NA	AC025580.2	15	45448427	45513767	1	antisense_RNA
ENSG00000172175	4.139354114	-0.82087596	0.501256969	-1.620242337	0.10518023	0.32283163	10892	MALT1	18	58671386	58754477	1	protein_coding	MALT1 paracaspase [Source:HGNC Symbol;Acc:HGNC:6819]
ENSG00000139926	3.140392913	-0.819795387	0.511707739	-1.587972469	0.112292565	0.332976561	122786	FRMD6	14	51489100	51730727	1	protein_coding	FERM domain containing 6 [Source:HGNC Symbol;Acc:HGNC:19839]
ENSG00000147996	0.767471506	-0.81896711	0.642338902	-1.359326397	0.174043183	NA	220869	CBWD5	9	65668805	65734041	1	protein_coding	COBW domain containing 5 [Source:HGNC Symbol;Acc:HGNC:24584]
ENSG00000147996	0.767471506	-0.81896711	0.642338902	-1.359326397	0.174043183	NA	445571	CBWD5	9	65668805	65734041	1	protein_coding	COBW domain containing 5 [Source:HGNC Symbol;Acc:HGNC:24584]
ENSG00000147996	0.767471506	-0.81896711	0.642338902	-1.359326397	0.174043183	NA	644019	CBWD5	9	65668805	65734041	1	protein_coding	COBW domain containing 5 [Source:HGNC Symbol;Acc:HGNC:24584]
ENSG00000020426	0.534426792	-0.818892573	0.635886605	-1.245963453	0.212777813	NA	4331	MNAT1	14	60734742	60969953	1	protein_coding	MNAT1, CDK activating kinase assembly factor [Source:HGNC Symbol;Acc:HGNC:7181]
ENSG00000176018	4.692388976	-0.818003835	0.448704051	-1.799181133	0.071990033	0.258610984	116068	LYSMD3	5	90515611	90529584	-1	protein_coding	LysM domain containing 3 [Source:HGNC Symbol;Acc:HGNC:26969]
ENSG00000187678	2.742280578	-0.81787152	0.562648484	-1.47109143	0.141266392	0.379354457	81848	SPRY4	5	142310427	142326455	-1	protein_coding	sprouty RTK signaling antagonist 4 [Source:HGNC Symbol;Acc:HGNC:15533]
ENSG00000226964	0.981859514	-0.816954326	0.641867306	-1.331619711	0.182985184	NA	NA	RHEBP2	10	47706203	47706802	1	processed_pseudogene	Ras-homolog enriched in brain pseudogene 2 [Source:HGNC Symbol;Acc:HGNC:44991]
ENSG00000181472	1.374843672	-0.816565646	0.622601729	-1.329666112	0.183628305	NA	57621	ZBTB2	6	151364117	151391548	-1	protein_coding	zinc finger and BTB domain containing 2 [Source:HGNC Symbol;Acc:HGNC:20868]
ENSG00000233762	1.060776894	-0.816561295	0.634104335	-1.23947348	0.215170204	NA	NA	AC007969.1	2	171517270	171517716	-1	processed_pseudogene
ENSG00000125462	0.577725769	-0.816261333	0.622985095	-1.23940955	0.215193866	NA	10485	C1orf61	1	156404250	156430701	-1	protein_coding	chromosome 1 open reading frame 61 [Source:HGNC Symbol;Acc:HGNC:30780]
ENSG00000095951	1.473990973	-0.816243347	0.608286768	-1.327973309	0.184186925	NA	3096	HIVEP1	6	12008762	12164999	1	protein_coding	human immunodeficiency virus type I enhancer binding protein 1 [Source:HGNC Symbol;Acc:HGNC:4920]
ENSG00000087903	0.465074256	-0.816220664	0.624070781	-1.314155081	0.188794021	NA	5990	RFX2	19	5993164	6199572	-1	protein_coding	regulatory factor X2 [Source:HGNC Symbol;Acc:HGNC:9983]
ENSG00000136802	7.615040786	-0.815516016	0.414810142	-1.974970753	0.048271467	0.205031011	56262	LRRC8A	9	128882112	128918039	1	protein_coding	leucine rich repeat containing 8 family member A [Source:HGNC Symbol;Acc:HGNC:19027]
ENSG00000187266	0.652580952	-0.81503548	0.640405882	-1.30131177	0.19315176	NA	2057	EPOR	19	11377205	11384342	-1	protein_coding	erythropoietin receptor [Source:HGNC Symbol;Acc:HGNC:3416]
ENSG00000161551	0.465536572	-0.81479934	0.624057523	-1.312119613	0.189479779	NA	84765	ZNF577	19	51804816	51890950	-1	protein_coding	zinc finger protein 577 [Source:HGNC Symbol;Acc:HGNC:28673]
ENSG00000039560	4.165849866	-0.814360784	0.48711995	-1.667235676	0.095467551	0.304922689	26064	RAI14	5	34656237	34832627	1	protein_coding	retinoic acid induced 14 [Source:HGNC Symbol;Acc:HGNC:14873]
ENSG00000164038	2.99369051	-0.814299636	0.526497883	-1.540280994	0.123491875	0.35141241	133308	SLC9B2	4	103019868	103085829	-1	protein_coding	solute carrier family 9 member B2 [Source:HGNC Symbol;Acc:HGNC:25143]
ENSG00000115616	2.440041758	-0.814281568	0.571237879	-1.423763918	0.154514824	0.395277816	6549	SLC9A2	2	102619707	102711318	1	protein_coding	solute carrier family 9 member A2 [Source:HGNC Symbol;Acc:HGNC:11072]
ENSG00000177119	8.233913931	-0.813763581	0.385707124	-2.098468247	0.035863802	0.169174733	196527	ANO6	12	45215987	45440404	1	protein_coding	anoctamin 6 [Source:HGNC Symbol;Acc:HGNC:25240]
ENSG00000145198	1.012083824	-0.812700881	0.642147552	-1.442570034	0.14914163	NA	90113	VWA5B2	3	184230429	184242329	1	protein_coding	von Willebrand factor A domain containing 5B2 [Source:HGNC Symbol;Acc:HGNC:25144]
ENSG00000082074	1.058759814	-0.81221324	0.636306279	-1.229196261	0.21899823	NA	2533	FYB1	5	39105236	39274528	-1	protein_coding	FYN binding protein 1 [Source:HGNC Symbol;Acc:HGNC:4036]
ENSG00000148339	3.370564454	-0.812122717	0.532549755	-1.554350097	0.12010093	0.346053272	114789	SLC25A25	9	128068201	128109245	1	protein_coding	solute carrier family 25 member 25 [Source:HGNC Symbol;Acc:HGNC:20663]
ENSG00000117500	12.7405954	-0.811199307	0.341433236	-2.371253245	0.01772788	0.108145244	50999	TMED5	1	93149742	93180728	-1	protein_coding	transmembrane p24 trafficking protein 5 [Source:HGNC Symbol;Acc:HGNC:24251]
ENSG00000125386	1.112062312	-0.810929961	0.633469096	-1.24942931	0.211508094	NA	8603	FAM193A	4	2536631	2732565	1	protein_coding	family with sequence similarity 193 member A [Source:HGNC Symbol;Acc:HGNC:16822]
ENSG00000198740	1.662648153	-0.810806168	0.621390831	-1.321501087	0.18633434	NA	22834	ZNF652	17	49289206	49362473	-1	protein_coding	zinc finger protein 652 [Source:HGNC Symbol;Acc:HGNC:29147]
ENSG00000157450	3.271796224	-0.809156383	0.513986846	-1.568889933	0.116673588	0.340297965	54778	RNF111	15	58865175	59097419	1	protein_coding	ring finger protein 111 [Source:HGNC Symbol;Acc:HGNC:17384]
ENSG00000133612	4.252554238	-0.808733008	0.484978672	-1.657515015	0.097415396	0.308383605	116988	AGAP3	7	151085831	151144436	1	protein_coding	ArfGAP with GTPase domain, ankyrin repeat and PH domain 3 [Source:HGNC Symbol;Acc:HGNC:16923]
ENSG00000119844	11.18404841	-0.807969307	0.341178756	-2.363752566	0.018090891	0.110145219	54812	AFTPH	2	64524305	64593005	1	protein_coding	aftiphilin [Source:HGNC Symbol;Acc:HGNC:25951]
ENSG00000153561	11.84093175	-0.807701155	0.334110887	-2.415649515	0.015707172	0.101032274	64795	RMND5A	2	86720173	86778041	1	protein_coding	required for meiotic nuclear division 5 homolog A [Source:HGNC Symbol;Acc:HGNC:25850]
ENSG00000123933	3.715997337	-0.807609835	0.495035241	-1.631873216	0.102706197	0.31822667	10608	MXD4	4	2247432	2262294	-1	protein_coding	MAX dimerization protein 4 [Source:HGNC Symbol;Acc:HGNC:13906]
ENSG00000177337	0.963247279	-0.806746085	0.642903269	-1.300963611	0.193270911	NA	NA	DLGAP1-AS1	18	3593732	3598352	1	antisense_RNA	DLGAP1 antisense RNA 1 [Source:HGNC Symbol;Acc:HGNC:31676]
ENSG00000137076	11.43963376	-0.806685569	0.358114942	-2.262147158	0.023688313	0.130870617	7094	TLN1	9	35696948	35732395	-1	protein_coding	talin 1 [Source:HGNC Symbol;Acc:HGNC:11845]
ENSG00000139990	3.511266409	-0.806437037	0.507246332	-1.583030346	0.113414548	0.334215495	8816	DCAF5	14	69050881	69153150	-1	protein_coding	DDB1 and CUL4 associated factor 5 [Source:HGNC Symbol;Acc:HGNC:20224]
ENSG00000130699	3.401152371	-0.805591507	0.50151119	-1.580467243	0.113999903	0.334996258	6874	TAF4	20	61953469	62065810	-1	protein_coding	TATA-box binding protein associated factor 4 [Source:HGNC Symbol;Acc:HGNC:11537]
ENSG00000044459	0.4941081	-0.805560974	0.627615651	-1.199213457	0.230444956	NA	54875	CNTLN	9	17134982	17503923	1	protein_coding	centlein [Source:HGNC Symbol;Acc:HGNC:23432]
ENSG00000124253	0.44047787	-0.80513905	0.6121892	-1.284611918	0.198927932	NA	5105	PCK1	20	57561080	57568112	1	protein_coding	phosphoenolpyruvate carboxykinase 1 [Source:HGNC Symbol;Acc:HGNC:8724]
ENSG00000119953	1.96659856	-0.804921121	0.57749758	-1.347083864	0.177953224	NA	10285	SMNDC1	10	110290730	110304951	-1	protein_coding	survival motor neuron domain containing 1 [Source:HGNC Symbol;Acc:HGNC:16900]
ENSG00000186312	0.791792138	-0.804910332	0.641856712	-1.211343747	0.225763689	NA	340591	CA5BP1	X	15674932	15703724	1	transcribed_unprocessed_pseudogene	carbonic anhydrase 5B pseudogene 1 [Source:HGNC Symbol;Acc:HGNC:29544]
ENSG00000109743	0.429939181	-0.804733875	0.613686374	-1.281158741	0.200137915	NA	683	BST1	4	15702950	15738313	1	protein_coding	bone marrow stromal cell antigen 1 [Source:HGNC Symbol;Acc:HGNC:1118]
ENSG00000186212	1.014676833	-0.804547812	0.638387209	-1.196748314	0.231404669	NA	345079	SOWAHB	4	76894928	76898147	-1	protein_coding	sosondowah ankyrin repeat domain family member B [Source:HGNC Symbol;Acc:HGNC:32958]
ENSG00000248333	1.449100126	-0.80399356	0.622968087	-1.275139991	0.202259697	NA	984	CDK11B	1	1635227	1659012	-1	protein_coding	cyclin dependent kinase 11B [Source:HGNC Symbol;Acc:HGNC:1729]
ENSG00000156304	1.998675632	-0.803878122	0.589955813	-1.37691229	0.168539367	NA	57466	SCAF4	21	31671033	31732075	-1	protein_coding	SR-related CTD associated factor 4 [Source:HGNC Symbol;Acc:HGNC:19304]
ENSG00000133740	1.322571308	-0.803514952	0.62831759	-1.238074335	0.215688499	NA	1875	E2F5	8	85177225	85217158	1	protein_coding	E2F transcription factor 5 [Source:HGNC Symbol;Acc:HGNC:3119]
ENSG00000114638	1.770485903	-0.803248713	0.587601198	-1.290687234	0.196812153	NA	7348	UPK1B	3	119173517	119205153	1	protein_coding	uroplakin 1B [Source:HGNC Symbol;Acc:HGNC:12578]
ENSG00000175931	2.730991347	-0.80302154	0.546930578	-1.467081911	0.142353774	0.380156179	63893	UBE2O	17	76389451	76453206	-1	protein_coding	ubiquitin conjugating enzyme E2 O [Source:HGNC Symbol;Acc:HGNC:29554]
ENSG00000134453	4.214907865	-0.802961423	0.456442453	-1.728513036	0.083896286	0.282116367	84991	RBM17	10	6088987	6117457	1	protein_coding	RNA binding motif protein 17 [Source:HGNC Symbol;Acc:HGNC:16944]
ENSG00000174996	2.653357452	-0.802541091	0.565883729	-1.434432103	0.151448992	0.391997547	64837	KLC2	11	66257294	66267860	1	protein_coding	kinesin light chain 2 [Source:HGNC Symbol;Acc:HGNC:20716]
ENSG00000169733	2.149368721	-0.802378011	0.559111938	-1.408612837	0.158949681	0.401702199	5986	RFNG	17	82047902	82051831	-1	protein_coding	RFNG O-fucosylpeptide 3-beta-N-acetylglucosaminyltransferase [Source:HGNC Symbol;Acc:HGNC:9974]
ENSG00000005810	2.138141849	-0.801508438	0.56248273	-1.398522471	0.16195623	0.407001917	23077	MYCBP2	13	77044655	77327050	-1	protein_coding	MYC binding protein 2, E3 ubiquitin protein ligase [Source:HGNC Symbol;Acc:HGNC:23386]
ENSG00000013588	50.46440975	-0.800530758	0.200350756	-3.9940484	6.50E-05	0.002034703	9052	GPRC5A	12	12890782	12917937	1	protein_coding	G protein-coupled receptor class C group 5 member A [Source:HGNC Symbol;Acc:HGNC:9836]
ENSG00000164603	1.601660244	-0.800496792	0.626062455	-1.28903649	0.197385401	NA	154743	BMT2	7	112819147	112939916	-1	protein_coding	base methyltransferase of 25S rRNA 2 homolog [Source:HGNC Symbol;Acc:HGNC:26475]
ENSG00000254815	0.606504358	-0.800333347	0.63602373	-1.252439525	0.210409752	NA	692247	AP006284.1	11	557595	560107	1	antisense_RNA
ENSG00000130758	2.793416994	-0.800176116	0.549119143	-1.460979269	0.144021131	0.382659828	4294	MAP3K10	19	40191744	40215575	1	protein_coding	mitogen-activated protein kinase kinase kinase 10 [Source:HGNC Symbol;Acc:HGNC:6849]
ENSG00000171223	16.73344554	-0.80016967	0.336403091	-2.377237102	0.017442872	0.107347341	3726	JUNB	19	12791496	12793315	1	protein_coding	JunB proto-oncogene, AP-1 transcription factor subunit [Source:HGNC Symbol;Acc:HGNC:6205]
ENSG00000277363	3.064455078	-0.799779675	0.527366996	-1.50266398	0.132925716	0.366977532	80725	SRCIN1	17	38530016	38605930	-1	protein_coding	SRC kinase signaling inhibitor 1 [Source:HGNC Symbol;Acc:HGNC:29506]
ENSG00000119314	16.74274269	-0.799729892	0.301199904	-2.666885343	0.007655779	0.06334514	9991	PTBP3	9	112217716	112333667	-1	protein_coding	polypyrimidine tract binding protein 3 [Source:HGNC Symbol;Acc:HGNC:10253]
ENSG00000151150	3.860652476	-0.799436953	0.483273393	-1.615734365	0.106151758	0.323620809	288	ANK3	10	60026298	60733490	-1	protein_coding	ankyrin 3 [Source:HGNC Symbol;Acc:HGNC:494]
ENSG00000167202	4.234389546	-0.798853047	0.480356814	-1.671760044	0.094571649	0.303685997	23102	TBC1D2B	15	77984036	78077724	-1	protein_coding	TBC1 domain family member 2B [Source:HGNC Symbol;Acc:HGNC:29183]
ENSG00000141985	5.178146214	-0.798665451	0.452493016	-1.744446397	0.081081281	0.277127235	6455	SH3GL1	19	4360370	4400547	-1	protein_coding	SH3 domain containing GRB2 like 1, endophilin A2 [Source:HGNC Symbol;Acc:HGNC:10830]
ENSG00000165006	5.481075328	-0.797535023	0.43441255	-1.816683206	0.069265635	0.251856762	51271	UBAP1	9	34179005	34252523	1	protein_coding	ubiquitin associated protein 1 [Source:HGNC Symbol;Acc:HGNC:12461]
ENSG00000124789	2.918656932	-0.797448431	0.555532014	-1.430454236	0.152586691	0.393142351	9972	NUP153	6	17615035	17706834	-1	protein_coding	nucleoporin 153 [Source:HGNC Symbol;Acc:HGNC:8062]
ENSG00000172262	2.420460012	-0.796687939	0.578080077	-1.403677372	0.160414944	0.403881265	7690	ZNF131	5	43065176	43192021	1	protein_coding	zinc finger protein 131 [Source:HGNC Symbol;Acc:HGNC:12915]
ENSG00000169193	2.271034534	-0.796573511	0.561238901	-1.405787466	0.159787245	0.403006075	90693	CCDC126	7	23597379	23644708	1	protein_coding	coiled-coil domain containing 126 [Source:HGNC Symbol;Acc:HGNC:22398]
ENSG00000146232	6.028313686	-0.796420139	0.463034402	-1.740738425	0.08172944	0.278279858	4794	NFKBIE	6	44258166	44265788	-1	protein_coding	NFKB inhibitor epsilon [Source:HGNC Symbol;Acc:HGNC:7799]
ENSG00000152782	0.709116962	-0.796083516	0.640445792	-1.297591772	0.194427651	NA	53354	PANK1	10	89579497	89645572	-1	protein_coding	pantothenate kinase 1 [Source:HGNC Symbol;Acc:HGNC:8598]
ENSG00000214357	0.836194308	-0.796021728	0.642161248	-1.351218842	0.176625341	NA	54492	NEURL1B	5	172641266	172691540	1	protein_coding	neuralized E3 ubiquitin protein ligase 1B [Source:HGNC Symbol;Acc:HGNC:35422]
ENSG00000205269	0.642831307	-0.795986717	0.63959448	-1.27262062	0.203152698	NA	100113407	TMEM170B	6	11538278	11583524	1	protein_coding	transmembrane protein 170B [Source:HGNC Symbol;Acc:HGNC:34244]
ENSG00000143303	3.454227097	-0.795786362	0.510232148	-1.551741025	0.120724202	0.346625631	51093	RRNAD1	1	156728442	156736960	1	protein_coding	ribosomal RNA adenine dimethylase domain containing 1 [Source:HGNC Symbol;Acc:HGNC:24273]
ENSG00000163516	3.561686681	-0.79564597	0.499959439	-1.587925493	0.112303188	0.332976561	55139	ANKZF1	2	219229757	219236669	1	protein_coding	ankyrin repeat and zinc finger domain containing 1 [Source:HGNC Symbol;Acc:HGNC:25527]
ENSG00000116106	0.371167224	-0.795507888	0.609002192	-1.25393741	0.209864756	NA	2043	EPHA4	2	221418027	221574202	-1	protein_coding	EPH receptor A4 [Source:HGNC Symbol;Acc:HGNC:3388]
ENSG00000171943	0.406525185	-0.795496851	0.625732251	-1.146213394	0.251706867	NA	653464	SRGAP2C	1	121184810	121392822	1	protein_coding	SLIT-ROBO Rho GTPase activating protein 2C [Source:HGNC Symbol;Acc:HGNC:30584]
ENSG00000082701	6.987102538	-0.794055934	0.43427301	-1.836234909	0.066322922	0.244707364	2932	GSK3B	3	119821323	120094417	-1	protein_coding	glycogen synthase kinase 3 beta [Source:HGNC Symbol;Acc:HGNC:4617]
ENSG00000117222	3.151107432	-0.793461235	0.538504994	-1.48116965	0.138561372	0.375632624	5929	RBBP5	1	205086142	205122015	-1	protein_coding	RB binding protein 5, histone lysine methyltransferase complex subunit [Source:HGNC Symbol;Acc:HGNC:9888]
ENSG00000129315	1.733019512	-0.792701106	0.613068111	-1.36146506	0.173366768	NA	904	CCNT1	12	48688458	48716998	-1	protein_coding	cyclin T1 [Source:HGNC Symbol;Acc:HGNC:1599]
ENSG00000149639	5.968701093	-0.792383724	0.424208734	-1.855928602	0.063463735	0.239374053	140710	SOGA1	20	36777442	36863686	-1	protein_coding	suppressor of glucose, autophagy associated 1 [Source:HGNC Symbol;Acc:HGNC:16111]
ENSG00000091039	4.624482901	-0.79186836	0.445558174	-1.762667304	0.077956618	0.271332341	114882	OSBPL8	12	76351797	76559809	-1	protein_coding	oxysterol binding protein like 8 [Source:HGNC Symbol;Acc:HGNC:16396]
ENSG00000122863	1.59268889	-0.791541253	0.609567214	-1.308880555	0.190574814	NA	9469	CHST3	10	71964365	72013564	1	protein_coding	carbohydrate sulfotransferase 3 [Source:HGNC Symbol;Acc:HGNC:1971]
ENSG00000105229	1.823328518	-0.791398819	0.601458594	-1.315282466	0.188414989	NA	51588	PIAS4	19	4007646	4039386	1	protein_coding	protein inhibitor of activated STAT 4 [Source:HGNC Symbol;Acc:HGNC:17002]
ENSG00000142599	6.626680743	-0.791377346	0.443507731	-1.792127462	0.073112551	0.261294998	473	RERE	1	8352397	8817643	-1	protein_coding	arginine-glutamic acid dipeptide repeats [Source:HGNC Symbol;Acc:HGNC:9965]
ENSG00000091136	10.21691899	-0.790621783	0.328206168	-2.387894922	0.016945186	0.105528419	3912	LAMB1	7	107923799	108003255	-1	protein_coding	laminin subunit beta 1 [Source:HGNC Symbol;Acc:HGNC:6486]
ENSG00000134901	0.363385152	-0.790396704	0.60853959	-1.236470089	0.216283877	NA	79070	KDELC1	13	102784281	102799007	-1	protein_coding	KDEL motif containing 1 [Source:HGNC Symbol;Acc:HGNC:19350]
ENSG00000137275	1.327608013	-0.789727552	0.628429542	-1.219105442	0.222804175	NA	8737	RIPK1	6	3063991	3115187	1	protein_coding	receptor interacting serine/threonine kinase 1 [Source:HGNC Symbol;Acc:HGNC:10019]
ENSG00000090621	6.530345913	-0.789437665	0.404666683	-1.933843733	0.053132344	0.217653427	8761	PABPC4	1	39560816	39576790	-1	protein_coding	poly(A) binding protein cytoplasmic 4 [Source:HGNC Symbol;Acc:HGNC:8557]
ENSG00000105793	0.595443538	-0.78929584	0.635943142	-1.234396855	0.21705506	NA	85865	GTPBP10	7	90335223	90391455	1	protein_coding	GTP binding protein 10 [Source:HGNC Symbol;Acc:HGNC:25106]
ENSG00000105793	0.595443538	-0.78929584	0.635943142	-1.234396855	0.21705506	NA	101927446	GTPBP10	7	90335223	90391455	1	protein_coding	GTP binding protein 10 [Source:HGNC Symbol;Acc:HGNC:25106]
ENSG00000179869	0.759479086	-0.789224239	0.641234209	-1.31060475	0.189991333	NA	154664	ABCA13	7	48171458	48647496	1	protein_coding	ATP binding cassette subfamily A member 13 [Source:HGNC Symbol;Acc:HGNC:14638]
ENSG00000162878	1.475137038	-0.788959561	0.611685337	-1.188596553	0.234598465	NA	91461	PKDCC	2	42048020	42058528	1	protein_coding	protein kinase domain containing, cytoplasmic [Source:HGNC Symbol;Acc:HGNC:25123]
ENSG00000133398	1.774595254	-0.788702315	0.617985646	-1.313707015	0.188944819	NA	84246	MED10	5	6371881	6378594	-1	protein_coding	mediator complex subunit 10 [Source:HGNC Symbol;Acc:HGNC:28760]
ENSG00000100731	4.389196779	-0.788404785	0.468835665	-1.669278847	0.09506213	0.304370138	22990	PCNX1	14	70907405	71115382	1	protein_coding	pecanex homolog 1 [Source:HGNC Symbol;Acc:HGNC:19740]
ENSG00000119862	1.307938153	-0.787098131	0.639894306	-1.181249528	0.237503611	NA	29094	LGALSL	2	64453969	64461381	1	protein_coding	galectin like [Source:HGNC Symbol;Acc:HGNC:25012]
ENSG00000137642	0.886152341	-0.786203174	0.644047867	-1.102382331	0.27029549	NA	6653	SORL1	11	121452203	121633693	1	protein_coding	sortilin related receptor 1 [Source:HGNC Symbol;Acc:HGNC:11185]
ENSG00000221869	5.705479242	-0.78616162	0.427047415	-1.82848382	0.067476972	0.247652741	1052	CEBPD	8	47736909	47739086	-1	protein_coding	CCAAT/enhancer binding protein delta [Source:HGNC Symbol;Acc:HGNC:1835]
ENSG00000175040	1.063908298	-0.785986051	0.642409307	-1.41663758	0.156588915	NA	9435	CHST2	3	143119331	143124014	1	protein_coding	carbohydrate sulfotransferase 2 [Source:HGNC Symbol;Acc:HGNC:1970]
ENSG00000225190	9.67654559	-0.785964241	0.356158455	-2.202310128	0.027643409	0.144683341	9842	PLEKHM1	17	45435900	45490749	-1	protein_coding	pleckstrin homology and RUN domain containing M1 [Source:HGNC Symbol;Acc:HGNC:29017]
ENSG00000103257	26.36534239	-0.785488981	0.271949197	-2.888817753	0.003866931	0.039911571	8140	SLC7A5	16	87830023	87869488	-1	protein_coding	solute carrier family 7 member 5 [Source:HGNC Symbol;Acc:HGNC:11063]
ENSG00000180773	1.667731234	-0.785451487	0.608909075	-1.310937002	0.189879048	NA	120103	SLC36A4	11	93144171	93197964	-1	protein_coding	solute carrier family 36 member 4 [Source:HGNC Symbol;Acc:HGNC:19660]
ENSG00000169967	7.287450409	-0.785131682	0.38950376	-2.012817516	0.04413383	0.193626364	10746	MAP3K2	2	127298730	127388465	-1	protein_coding	mitogen-activated protein kinase kinase kinase 2 [Source:HGNC Symbol;Acc:HGNC:6854]
ENSG00000104375	2.890313559	-0.784769486	0.521033092	-1.447241966	0.147829167	0.387780571	6788	STK3	8	98401403	98942827	-1	protein_coding	serine/threonine kinase 3 [Source:HGNC Symbol;Acc:HGNC:11406]
ENSG00000188747	0.591488652	-0.783815849	0.642320296	-1.104106226	0.269547061	NA	10811	NOXA1	9	137423350	137434406	1	protein_coding	NADPH oxidase activator 1 [Source:HGNC Symbol;Acc:HGNC:10668]
ENSG00000170439	6.723236212	-0.783317815	0.40187036	-1.927562062	0.053909622	0.219029688	196410	METTL7B	12	55681546	55684611	1	protein_coding	methyltransferase like 7B [Source:HGNC Symbol;Acc:HGNC:28276]
ENSG00000185728	5.996819153	-0.782501027	0.407553068	-1.891416759	0.058568733	0.229476619	253943	YTHDF3	8	63168553	63212786	1	protein_coding	YTH N6-methyladenosine RNA binding protein 3 [Source:HGNC Symbol;Acc:HGNC:26465]
ENSG00000196639	1.00221888	-0.782375803	0.642734292	-1.393182349	0.163564656	NA	3269	HRH1	3	11137093	11263557	1	protein_coding	histamine receptor H1 [Source:HGNC Symbol;Acc:HGNC:5182]
ENSG00000176700	0.463338995	-0.781901614	0.62841336	-1.158857155	0.246514415	NA	NA	SCAND2P	15	84631451	84647478	1	transcribed_unprocessed_pseudogene	SCAN domain containing 2 pseudogene [Source:HGNC Symbol;Acc:HGNC:10567]
ENSG00000164081	5.949912437	-0.779280147	0.432618524	-1.795705575	0.072541355	0.259995188	51368	TEX264	3	51662693	51704323	1	protein_coding	testis expressed 264 [Source:HGNC Symbol;Acc:HGNC:30247]
ENSG00000125945	1.477244009	-0.779277918	0.616880454	-1.259769169	0.207752645	NA	80818	ZNF436	1	23359448	23369442	-1	protein_coding	zinc finger protein 436 [Source:HGNC Symbol;Acc:HGNC:20814]
ENSG00000278970	2.880885155	-0.779252567	0.516725638	-1.483830621	0.137853861	0.374571119	100859930	HEIH	5	180829954	180831605	-1	TEC	hepatocellular carcinoma up-regulated EZH2-associated long non-coding RNA [Source:HGNC Symbol;Acc:HGNC:45049]
ENSG00000153827	12.65859478	-0.77907354	0.305896688	-2.541846109	0.011026871	0.080010328	9320	TRIP12	2	229763838	229923239	-1	protein_coding	thyroid hormone receptor interactor 12 [Source:HGNC Symbol;Acc:HGNC:12306]
ENSG00000103222	4.390984416	-0.778898051	0.499721536	-1.577393602	0.114704987	0.336278307	4363	ABCC1	16	15949577	16143074	1	protein_coding	ATP binding cassette subfamily C member 1 [Source:HGNC Symbol;Acc:HGNC:51]
ENSG00000059728	4.719417192	-0.77811505	0.515902214	-1.558800044	0.119043714	0.344643654	4084	MXD1	2	69897688	69942945	1	protein_coding	MAX dimerization protein 1 [Source:HGNC Symbol;Acc:HGNC:6761]
ENSG00000234127	7.062679502	-0.776738532	0.394902742	-1.965405785	0.04936729	0.207778543	7726	TRIM26	6	30184455	30213427	-1	protein_coding	tripartite motif containing 26 [Source:HGNC Symbol;Acc:HGNC:12962]
ENSG00000198265	3.5911132	-0.776092615	0.490109645	-1.560202428	0.118712052	0.344160577	9931	HELZ	17	67070438	67245989	-1	protein_coding	helicase with zinc finger [Source:HGNC Symbol;Acc:HGNC:16878]
ENSG00000151893	4.815324517	-0.775369411	0.476894848	-1.645251908	0.099917873	0.312523951	143384	CACUL1	10	118674167	118755249	-1	protein_coding	CDK2 associated cullin domain 1 [Source:HGNC Symbol;Acc:HGNC:23727]
ENSG00000113594	2.078546335	-0.775081228	0.585158071	-1.352755233	0.176133839	0.426587492	3977	LIFR	5	38474963	38608354	-1	protein_coding	LIF receptor alpha [Source:HGNC Symbol;Acc:HGNC:6597]
ENSG00000174738	3.898727748	-0.774813034	0.513384615	-1.501822926	0.133142846	0.366977532	9975	NR1D2	3	23945260	23980618	1	protein_coding	nuclear receptor subfamily 1 group D member 2 [Source:HGNC Symbol;Acc:HGNC:7963]
ENSG00000147050	3.48390558	-0.774723139	0.503892783	-1.52132648	0.128177928	0.35962146	7403	KDM6A	X	44873177	45112602	1	protein_coding	lysine demethylase 6A [Source:HGNC Symbol;Acc:HGNC:12637]
ENSG00000100600	6.192322514	-0.774543313	0.395967663	-1.926756871	0.054009937	0.219295044	5641	LGMN	14	92703807	92748702	-1	protein_coding	legumain [Source:HGNC Symbol;Acc:HGNC:9472]
ENSG00000148331	3.172172694	-0.774441565	0.535590449	-1.441004593	0.149583385	0.390014477	140459	ASB6	9	129634604	129642169	-1	protein_coding	ankyrin repeat and SOCS box containing 6 [Source:HGNC Symbol;Acc:HGNC:17181]
ENSG00000243364	1.838435438	-0.77427605	0.596581096	-1.303919558	0.192261011	NA	1945	EFNA4	1	155063731	155069553	1	protein_coding	ephrin A4 [Source:HGNC Symbol;Acc:HGNC:3224]
ENSG00000120693	0.47476369	-0.773614678	0.616579758	-1.257719852	0.20849309	NA	4093	SMAD9	13	36844831	36920765	-1	protein_coding	SMAD family member 9 [Source:HGNC Symbol;Acc:HGNC:6774]
ENSG00000164830	3.321129656	-0.773491101	0.50307688	-1.513864643	0.130060173	0.362643027	55074	OXR1	8	106359476	106752694	1	protein_coding	oxidation resistance 1 [Source:HGNC Symbol;Acc:HGNC:15822]
ENSG00000156515	10.67957212	-0.773169988	0.351993063	-2.194853032	0.028174142	0.14660382	3098	HK1	10	69269984	69401882	1	protein_coding	hexokinase 1 [Source:HGNC Symbol;Acc:HGNC:4922]
ENSG00000213937	0.716034463	-0.772840295	0.637309164	-1.128912624	0.258934695	NA	9080	CLDN9	16	3012456	3014505	1	protein_coding	claudin 9 [Source:HGNC Symbol;Acc:HGNC:2051]
ENSG00000168807	2.795786631	-0.772725164	0.547676871	-1.419212413	0.155837098	0.39720074	6645	SNTB2	16	69187129	69309052	1	protein_coding	syntrophin beta 2 [Source:HGNC Symbol;Acc:HGNC:11169]
ENSG00000172927	7.09034139	-0.772491466	0.406549516	-1.892061474	0.058482791	0.22937831	26579	MYEOV	11	69294138	69367726	1	protein_coding	myeloma overexpressed [Source:HGNC Symbol;Acc:HGNC:7563]
ENSG00000107581	13.39276042	-0.771429781	0.319415148	-2.407985566	0.016040815	0.102337788	8661	EIF3A	10	119033670	119080823	-1	protein_coding	eukaryotic translation initiation factor 3 subunit A [Source:HGNC Symbol;Acc:HGNC:3271]
ENSG00000102977	2.217675081	-0.771253528	0.559195207	-1.339176375	0.180513262	0.432969213	65057	ACD	16	67657512	67660815	-1	protein_coding	ACD, shelterin complex subunit and telomerase recruitment factor [Source:HGNC Symbol;Acc:HGNC:25070]
ENSG00000007062	15.9544603	-0.771167237	0.326469044	-2.346918556	0.018929392	0.113377286	8842	PROM1	4	15963076	16084378	-1	protein_coding	prominin 1 [Source:HGNC Symbol;Acc:HGNC:9454]
ENSG00000283154	1.337979378	-0.770859657	0.630979466	-1.188813734	0.234512972	NA	29970	IQCJ-SCHIP1	3	158962235	159897366	1	protein_coding	IQCJ-SCHIP1 readthrough [Source:HGNC Symbol;Acc:HGNC:38842]
ENSG00000283154	1.337979378	-0.770859657	0.630979466	-1.188813734	0.234512972	NA	100505385	IQCJ-SCHIP1	3	158962235	159897366	1	protein_coding	IQCJ-SCHIP1 readthrough [Source:HGNC Symbol;Acc:HGNC:38842]
ENSG00000197696	2.437915687	-0.770810541	0.586235222	-1.370728553	0.170459591	0.419453784	4828	NMB	15	84655129	84658563	-1	protein_coding	neuromedin B [Source:HGNC Symbol;Acc:HGNC:7842]
ENSG00000166997	0.413456941	-0.770713826	0.610765206	-1.226932828	0.219847839	NA	245812	CNPY4	7	100119613	100125511	1	protein_coding	canopy FGF signaling regulator 4 [Source:HGNC Symbol;Acc:HGNC:28631]
ENSG00000143862	3.320910239	-0.770705324	0.534493315	-1.432036678	0.152133325	0.392977142	127829	ARL8A	1	202133404	202144743	-1	protein_coding	ADP ribosylation factor like GTPase 8A [Source:HGNC Symbol;Acc:HGNC:25192]
ENSG00000172301	2.069757278	-0.770249228	0.58480576	-1.317525171	0.18766265	0.441054725	55352	COPRS	17	31851864	31859337	-1	protein_coding	coordinator of PRMT5 and differentiation stimulator [Source:HGNC Symbol;Acc:HGNC:28848]
ENSG00000156983	1.470768394	-0.770075018	0.6267085	-1.277888264	0.201288827	NA	7862	BRPF1	3	9731729	9748018	1	protein_coding	bromodomain and PHD finger containing 1 [Source:HGNC Symbol;Acc:HGNC:14255]
ENSG00000105186	3.129268183	-0.769924493	0.505609305	-1.502083148	0.133075637	0.366977532	84079	ANKRD27	19	32597007	32676597	-1	protein_coding	ankyrin repeat domain 27 [Source:HGNC Symbol;Acc:HGNC:25310]
ENSG00000240370	0.436738283	-0.769855191	0.615420341	-1.120698079	0.2624164	NA	NA	RPL13P5	12	6873389	6884741	1	transcribed_processed_pseudogene	ribosomal protein L13 pseudogene 5 [Source:HGNC Symbol;Acc:HGNC:30363]
ENSG00000257267	2.359800499	-0.769531228	0.557613703	-1.357718375	0.174553064	0.425297431	10778	ZNF271P	18	35290282	35328390	1	transcribed_unitary_pseudogene	zinc finger protein 271, pseudogene [Source:HGNC Symbol;Acc:HGNC:13065]
ENSG00000115641	9.715358553	-0.769064956	0.394875805	-1.943832764	0.051915621	0.214829173	2274	FHL2	2	105357712	105438513	-1	protein_coding	four and a half LIM domains 2 [Source:HGNC Symbol;Acc:HGNC:3703]
ENSG00000082781	26.05422747	-0.768968141	0.231618518	-3.310334148	9.32E-04	0.014135639	3693	ITGB5	3	124761948	124901418	-1	protein_coding	integrin subunit beta 5 [Source:HGNC Symbol;Acc:HGNC:6160]
ENSG00000217128	3.882385695	-0.768932345	0.490977855	-1.567462605	0.1170066	0.341084001	96459	FNIP1	5	131641714	131797063	-1	protein_coding	folliculin interacting protein 1 [Source:HGNC Symbol;Acc:HGNC:29418]
ENSG00000224032	1.970914863	-0.768801001	0.582193749	-1.309091438	0.190503379	NA	NA	EPB41L4A-AS1	5	112160526	112164276	1	lincRNA	EPB41L4A antisense RNA 1 [Source:HGNC Symbol;Acc:HGNC:30749]
ENSG00000177888	3.284206446	-0.76842779	0.508598588	-1.498358211	0.134040208	0.368316623	360023	ZBTB41	1	197153680	197200542	-1	protein_coding	zinc finger and BTB domain containing 41 [Source:HGNC Symbol;Acc:HGNC:24819]
ENSG00000154803	1.227554523	-0.768148602	0.634771243	-1.219078344	0.222814458	NA	201163	FLCN	17	17212212	17237188	-1	protein_coding	folliculin [Source:HGNC Symbol;Acc:HGNC:27310]
ENSG00000162409	0.818194793	-0.76808309	0.641661732	-1.30557869	0.191695871	NA	5563	PRKAA2	1	56645322	56715335	1	protein_coding	protein kinase AMP-activated catalytic subunit alpha 2 [Source:HGNC Symbol;Acc:HGNC:9377]
ENSG00000219507	3.218037002	-0.767861932	0.509370022	-1.491611478	0.135801027	0.371201325	NA	FTH1P8	X	148052233	148052746	1	processed_pseudogene	ferritin heavy chain 1 pseudogene 8 [Source:HGNC Symbol;Acc:HGNC:3995]
ENSG00000261221	3.14202674	-0.766839448	0.519070006	-1.458418281	0.144725285	0.383708807	100507290	ZNF865	19	55605405	55617269	1	protein_coding	zinc finger protein 865 [Source:HGNC Symbol;Acc:HGNC:38705]
ENSG00000140941	15.45188848	-0.76660314	0.318159568	-2.41310094	0.015817438	0.101533044	81631	MAP1LC3B	16	87383995	87404779	1	protein_coding	microtubule associated protein 1 light chain 3 beta [Source:HGNC Symbol;Acc:HGNC:13352]
ENSG00000101255	11.41658721	-0.766209006	0.357692634	-2.123809148	0.033686106	0.163481271	57761	TRIB3	20	362835	397559	1	protein_coding	tribbles pseudokinase 3 [Source:HGNC Symbol;Acc:HGNC:16228]
ENSG00000048028	2.298039288	-0.765634733	0.557719206	-1.34504266	0.178611458	0.43088209	57646	USP28	11	113797874	113875570	-1	protein_coding	ubiquitin specific peptidase 28 [Source:HGNC Symbol;Acc:HGNC:12625]
ENSG00000128923	3.9687104	-0.765258072	0.497139635	-1.554803712	0.119992825	0.345972721	54629	MINDY2	15	58771192	58861900	1	protein_coding	MINDY lysine 48 deubiquitinase 2 [Source:HGNC Symbol;Acc:HGNC:26954]
ENSG00000129422	20.85728021	-0.764867838	0.263284824	-2.903188025	0.003693848	0.039157288	57509	MTUS1	8	17643795	17800917	-1	protein_coding	microtubule associated scaffold protein 1 [Source:HGNC Symbol;Acc:HGNC:29789]
ENSG00000170776	14.39691881	-0.764348603	0.32698889	-2.339258249	0.019322072	0.115069184	11214	AKAP13	15	85380571	85749358	1	protein_coding	A-kinase anchoring protein 13 [Source:HGNC Symbol;Acc:HGNC:371]
ENSG00000134108	10.56275308	-0.763575203	0.378359226	-2.017475933	0.04364587	0.191888685	55207	ARL8B	3	5122220	5180912	1	protein_coding	ADP ribosylation factor like GTPase 8B [Source:HGNC Symbol;Acc:HGNC:25564]
ENSG00000213178	1.528195451	-0.763473187	0.6194684	-1.241521787	0.214413055	NA	NA	AC074033.1	3	169483671	169484080	-1	processed_pseudogene
ENSG00000089723	2.131155274	-0.762868604	0.590105525	-1.329135243	0.183803355	0.437046596	78990	OTUB2	14	94026329	94048930	1	protein_coding	OTU deubiquitinase, ubiquitin aldehyde binding 2 [Source:HGNC Symbol;Acc:HGNC:20351]
ENSG00000100227	7.132316072	-0.761837405	0.4119094	-1.834918469	0.066517771	0.245137549	84271	POLDIP3	22	42583721	42614962	-1	protein_coding	DNA polymerase delta interacting protein 3 [Source:HGNC Symbol;Acc:HGNC:23782]
ENSG00000175938	0.667307325	-0.761759293	0.64316719	-1.121972589	0.261874095	NA	93129	ORAI3	16	30949066	30956461	1	protein_coding	ORAI calcium release-activated calcium modulator 3 [Source:HGNC Symbol;Acc:HGNC:28185]
ENSG00000102802	1.473863156	-0.761527513	0.628728864	-1.263793443	0.206304175	NA	84935	MEDAG	13	30906191	30925572	1	protein_coding	mesenteric estrogen dependent adipogenesis [Source:HGNC Symbol;Acc:HGNC:25926]
ENSG00000163755	6.997087512	-0.761389665	0.405714722	-1.885289104	0.059390816	0.230821008	84343	HPS3	3	149129584	149173732	1	protein_coding	HPS3, biogenesis of lysosomal organelles complex 2 subunit 1 [Source:HGNC Symbol;Acc:HGNC:15597]
ENSG00000170653	2.10310872	-0.761030662	0.59104713	-1.321669684	0.186278168	0.439637359	11016	ATF7	12	53507856	53626410	-1	protein_coding	activating transcription factor 7 [Source:HGNC Symbol;Acc:HGNC:792]
ENSG00000043039	8.060569793	-0.760315887	0.366245864	-2.069915515	0.038460257	0.175750188	8538	BARX2	11	129375940	129452279	1	protein_coding	BARX homeobox 2 [Source:HGNC Symbol;Acc:HGNC:956]
ENSG00000163728	1.301627206	-0.75985516	0.635277843	-1.221516102	0.221890673	NA	151613	TTC14	3	180602130	180617828	1	protein_coding	tetratricopeptide repeat domain 14 [Source:HGNC Symbol;Acc:HGNC:24697]
ENSG00000230590	1.293786487	-0.759840423	0.636180246	-1.34626397	0.178217401	NA	100302692	FTX	X	73946555	74293574	-1	lincRNA	FTX transcript, XIST regulator (non-protein coding) [Source:HGNC Symbol;Acc:HGNC:37190]
ENSG00000028839	1.143603053	-0.759783285	0.627164174	-1.143604243	0.252787801	NA	9519	TBPL1	6	133952170	133990432	1	protein_coding	TATA-box binding protein like 1 [Source:HGNC Symbol;Acc:HGNC:11589]
ENSG00000153885	2.140154577	-0.75960384	0.571080702	-1.31081241	0.189921149	0.44364504	79047	KCTD15	19	33795933	33815763	1	protein_coding	potassium channel tetramerization domain containing 15 [Source:HGNC Symbol;Acc:HGNC:23297]
ENSG00000143061	7.593214196	-0.759546744	0.416592149	-1.845321615	0.064990768	0.242149638	3321	IGSF3	1	116574399	116667755	-1	protein_coding	immunoglobulin superfamily member 3 [Source:HGNC Symbol;Acc:HGNC:5950]
ENSG00000037749	2.194443996	-0.759520633	0.577221809	-1.328723451	0.183939225	0.437046596	4238	MFAP3	5	154038906	154220478	1	protein_coding	microfibril associated protein 3 [Source:HGNC Symbol;Acc:HGNC:7034]
ENSG00000116584	3.204138844	-0.758888585	0.529938987	-1.446572368	0.14801673	0.388002014	9181	ARHGEF2	1	155946851	156007070	-1	protein_coding	Rho/Rac guanine nucleotide exchange factor 2 [Source:HGNC Symbol;Acc:HGNC:682]
ENSG00000179604	13.60192495	-0.758582217	0.309007623	-2.459042014	0.013930831	0.09344396	23580	CDC42EP4	17	73283624	73312175	-1	protein_coding	CDC42 effector protein 4 [Source:HGNC Symbol;Acc:HGNC:17147]
ENSG00000198730	4.125882176	-0.758466113	0.477307676	-1.580071997	0.11409038	0.334996258	9646	CTR9	11	10750987	10779743	1	protein_coding	CTR9 homolog, Paf1/RNA polymerase II complex component [Source:HGNC Symbol;Acc:HGNC:16850]
ENSG00000264522	2.547172008	-0.758156273	0.563968769	-1.359975895	0.173837552	0.42509456	56957	OTUD7B	1	149937812	150010676	-1	protein_coding	OTU deubiquitinase 7B [Source:HGNC Symbol;Acc:HGNC:16683]
ENSG00000168283	1.598165421	-0.75772464	0.614606333	-1.252611476	0.210347136	NA	648	BMI1	10	22321211	22331484	1	protein_coding	BMI1 proto-oncogene, polycomb ring finger [Source:HGNC Symbol;Acc:HGNC:1066]
ENSG00000183458	0.522298524	-0.75760303	0.617978698	-1.254264902	0.209745737	NA	NA	AC138932.1	16	14911551	14935708	1	transcribed_unprocessed_pseudogene
ENSG00000127663	2.854513533	-0.757204682	0.539371352	-1.365702155	0.172032468	0.421833037	23030	KDM4B	19	4969113	5153595	1	protein_coding	lysine demethylase 4B [Source:HGNC Symbol;Acc:HGNC:29136]
ENSG00000074755	1.496352838	-0.757190402	0.622600484	-1.220084988	0.222432659	NA	23140	ZZEF1	17	4004445	4143020	-1	protein_coding	zinc finger ZZ-type and EF-hand domain containing 1 [Source:HGNC Symbol;Acc:HGNC:29027]
ENSG00000076108	12.77405045	-0.755692319	0.323935516	-2.329713968	0.019821274	0.117040792	11176	BAZ2A	12	56595596	56636816	-1	protein_coding	bromodomain adjacent to zinc finger domain 2A [Source:HGNC Symbol;Acc:HGNC:962]
ENSG00000159256	1.136503525	-0.75552752	0.642884468	-1.399450353	0.161677976	NA	23515	MORC3	21	36320189	36386148	1	protein_coding	MORC family CW-type zinc finger 3 [Source:HGNC Symbol;Acc:HGNC:23572]
ENSG00000100425	4.667466187	-0.755410787	0.473892725	-1.6192038	0.105403421	0.32283163	23774	BRD1	22	49773283	49827512	-1	protein_coding	bromodomain containing 1 [Source:HGNC Symbol;Acc:HGNC:1102]
ENSG00000260025	0.462205832	-0.754868188	0.614095734	-1.228682548	0.219190852	NA	NA	AC009414.2	2	36354749	36355114	-1	lincRNA
ENSG00000100345	83.16633104	-0.754716656	0.180847369	-4.179265881	2.92E-05	0.001091782	4627	MYH9	22	36281281	36388018	-1	protein_coding	myosin heavy chain 9 [Source:HGNC Symbol;Acc:HGNC:7579]
ENSG00000006007	9.138672702	-0.754596958	0.357553142	-2.102632305	0.035497924	0.168959291	51573	GDE1	16	19501689	19522145	-1	protein_coding	glycerophosphodiester phosphodiesterase 1 [Source:HGNC Symbol;Acc:HGNC:29644]
ENSG00000130363	1.412053766	-0.754577994	0.629840425	-1.137856225	0.255180523	NA	83861	RSPH3	6	158972871	159000187	-1	protein_coding	radial spoke head 3 homolog [Source:HGNC Symbol;Acc:HGNC:21054]
ENSG00000114982	4.037149271	-0.753812557	0.475244238	-1.584154606	0.11315854	0.333932292	55683	KANSL3	2	96593170	96642787	-1	protein_coding	KAT8 regulatory NSL complex subunit 3 [Source:HGNC Symbol;Acc:HGNC:25473]
ENSG00000170836	2.07372614	-0.753421593	0.59163604	-1.249482139	0.211488782	0.473544396	8493	PPM1D	17	60600183	60666280	1	protein_coding	protein phosphatase, Mg2+/Mn2+ dependent 1D [Source:HGNC Symbol;Acc:HGNC:9277]
ENSG00000070159	5.548028897	-0.753381004	0.426851219	-1.758732665	0.078622926	0.272591386	5774	PTPN3	9	109375466	109498313	-1	protein_coding	protein tyrosine phosphatase, non-receptor type 3 [Source:HGNC Symbol;Acc:HGNC:9655]
ENSG00000132819	8.292358898	-0.753205143	0.417820809	-1.81400787	0.069676514	0.252763961	55544	RBM38	20	57391407	57409333	1	protein_coding	RNA binding motif protein 38 [Source:HGNC Symbol;Acc:HGNC:15818]
ENSG00000123689	1.788143668	-0.753111393	0.627033293	-1.419376558	0.155789263	NA	50486	G0S2	1	209675420	209676388	1	protein_coding	G0/G1 switch 2 [Source:HGNC Symbol;Acc:HGNC:30229]
ENSG00000177459	0.422509195	-0.752838217	0.614651451	-1.094062518	0.27392756	NA	203111	ERICH5	8	98064311	98093610	1	protein_coding	glutamate rich 5 [Source:HGNC Symbol;Acc:HGNC:26823]
ENSG00000102572	8.805137215	-0.752170778	0.380593953	-1.968895882	0.048965049	0.206844724	8428	STK24	13	98445185	98577940	-1	protein_coding	serine/threonine kinase 24 [Source:HGNC Symbol;Acc:HGNC:11403]
ENSG00000068305	3.932689697	-0.752138102	0.48922055	-1.532470114	0.125406467	0.354705853	4205	MEF2A	15	99565417	99716466	1	protein_coding	myocyte enhancer factor 2A [Source:HGNC Symbol;Acc:HGNC:6993]
ENSG00000135870	4.320506771	-0.7521354	0.459619533	-1.617215066	0.105831865	0.323432506	149041	RC3H1	1	173931214	174022297	-1	protein_coding	ring finger and CCCH-type domains 1 [Source:HGNC Symbol;Acc:HGNC:29434]
ENSG00000103342	26.21870079	-0.75148252	0.300795047	-2.508499311	0.01212452	0.085352936	2935	GSPT1	16	11868128	11916082	-1	protein_coding	G1 to S phase transition 1 [Source:HGNC Symbol;Acc:HGNC:4621]
ENSG00000188994	3.809801706	-0.750927245	0.52378806	-1.437496011	0.150577105	0.391466433	23036	ZNF292	6	87152833	87264196	1	protein_coding	zinc finger protein 292 [Source:HGNC Symbol;Acc:HGNC:18410]
ENSG00000164576	3.766078512	-0.750523932	0.501721265	-1.506870015	0.131843979	0.364681027	79685	SAP30L	5	154445957	154461054	1	protein_coding	SAP30 like [Source:HGNC Symbol;Acc:HGNC:25663]
ENSG00000144791	4.808382436	-0.750124381	0.455575053	-1.643372821	0.10030582	0.313209217	8994	LIMD1	3	45555394	45686338	1	protein_coding	LIM domains containing 1 [Source:HGNC Symbol;Acc:HGNC:6612]
ENSG00000120071	6.545483393	-0.749158708	0.424768211	-1.767273561	0.077182425	0.269698551	284058	KANSL1	17	46029916	46225389	-1	protein_coding	KAT8 regulatory NSL complex subunit 1 [Source:HGNC Symbol;Acc:HGNC:24565]
ENSG00000177565	20.28665936	-0.748755255	0.275807671	-2.719463254	0.006538796	0.056896607	79718	TBL1XR1	3	177019340	177228000	-1	protein_coding	transducin beta like 1 X-linked receptor 1 [Source:HGNC Symbol;Acc:HGNC:29529]
ENSG00000164151	4.127166735	-0.747894867	0.482804328	-1.551988288	0.120665026	0.346625631	23379	ICE1	5	5420664	5490234	1	protein_coding	interactor of little elongation complex ELL subunit 1 [Source:HGNC Symbol;Acc:HGNC:29154]
ENSG00000136872	7.748207728	-0.747854661	0.393237576	-1.873034544	0.061063615	0.234413939	229	ALDOB	9	101420578	101435823	-1	protein_coding	aldolase, fructose-bisphosphate B [Source:HGNC Symbol;Acc:HGNC:417]
ENSG00000101079	3.610377445	-0.747836022	0.507340774	-1.4685073	0.141966475	0.379445378	57446	NDRG3	20	36651766	36746078	-1	protein_coding	NDRG family member 3 [Source:HGNC Symbol;Acc:HGNC:14462]
ENSG00000127418	3.202684044	-0.74743312	0.525503973	-1.409521078	0.158681145	0.401509441	53834	FGFRL1	4	1009936	1026897	1	protein_coding	fibroblast growth factor receptor like 1 [Source:HGNC Symbol;Acc:HGNC:3693]
ENSG00000080371	5.502489572	-0.747210786	0.440141726	-1.691609531	0.090720448	0.295560898	23011	RAB21	12	71754874	71800285	1	protein_coding	RAB21, member RAS oncogene family [Source:HGNC Symbol;Acc:HGNC:18263]
ENSG00000100811	13.34501383	-0.745688326	0.297938248	-2.492997168	0.012666986	0.087689133	7528	YY1	14	100238298	100282792	1	protein_coding	YY1 transcription factor [Source:HGNC Symbol;Acc:HGNC:12856]
ENSG00000102078	0.779469987	-0.744869489	0.641391752	-1.159281812	0.246341333	NA	9016	SLC25A14	X	130339888	130373361	1	protein_coding	solute carrier family 25 member 14 [Source:HGNC Symbol;Acc:HGNC:10984]
ENSG00000078699	3.000729312	-0.744563169	0.535553296	-1.397428721	0.162284687	0.407286997	9139	CBFA2T2	20	33490075	33650036	1	protein_coding	CBFA2/RUNX1 translocation partner 2 [Source:HGNC Symbol;Acc:HGNC:1536]
ENSG00000204520	6.300686588	-0.744294802	0.44371737	-1.660637997	0.096786173	0.307697671	100507436	MICA	6	31399784	31415315	1	protein_coding	MHC class I polypeptide-related sequence A [Source:HGNC Symbol;Acc:HGNC:7090]
ENSG00000138767	1.426992645	-0.743784674	0.607626376	-1.178317241	0.238670157	NA	246175	CNOT6L	4	77713387	77819615	-1	protein_coding	CCR4-NOT transcription complex subunit 6 like [Source:HGNC Symbol;Acc:HGNC:18042]
ENSG00000092203	4.061719978	-0.743782979	0.514003216	-1.44881824	0.147388349	0.387164782	9878	TOX4	14	21476597	21499175	1	protein_coding	TOX high mobility group box family member 4 [Source:HGNC Symbol;Acc:HGNC:20161]
ENSG00000196498	14.48145396	-0.743655514	0.295290006	-2.508480744	0.012125158	0.085352936	9612	NCOR2	12	124324415	124567589	-1	protein_coding	nuclear receptor corepressor 2 [Source:HGNC Symbol;Acc:HGNC:7673]
ENSG00000162105	1.198938588	-0.743630694	0.626203189	-1.138976578	0.254712923	NA	22941	SHANK2	11	70467856	71252577	-1	protein_coding	SH3 and multiple ankyrin repeat domains 2 [Source:HGNC Symbol;Acc:HGNC:14295]
ENSG00000197860	0.65997764	-0.743577809	0.642953847	-1.097678415	0.272344938	NA	54557	SGTB	5	65665928	65723035	-1	protein_coding	small glutamine rich tetratricopeptide repeat containing beta [Source:HGNC Symbol;Acc:HGNC:23567]
ENSG00000138617	0.879100036	-0.743372598	0.64047905	-1.080490331	0.27992389	NA	54956	PARP16	15	65234460	65300618	-1	protein_coding	poly(ADP-ribose) polymerase family member 16 [Source:HGNC Symbol;Acc:HGNC:26040]
ENSG00000182379	0.478484795	-0.742859977	0.634933282	-1.219189271	0.222772363	NA	11247	NXPH4	12	57216795	57226449	1	protein_coding	neurexophilin 4 [Source:HGNC Symbol;Acc:HGNC:8078]
ENSG00000186104	0.957072507	-0.740874731	0.63737629	-1.108612815	0.267597247	NA	120227	CYP2R1	11	14877440	14892252	-1	protein_coding	cytochrome P450 family 2 subfamily R member 1 [Source:HGNC Symbol;Acc:HGNC:20580]
ENSG00000180198	10.3135097	-0.74066031	0.379328992	-1.961513333	0.049819171	0.208773985	1104	RCC1	1	28505943	28539300	1	protein_coding	regulator of chromosome condensation 1 [Source:HGNC Symbol;Acc:HGNC:1913]
ENSG00000197119	4.431604734	-0.739704064	0.489656448	-1.54309534	0.122807645	0.350200226	123096	SLC25A29	14	100291111	100306547	-1	protein_coding	solute carrier family 25 member 29 [Source:HGNC Symbol;Acc:HGNC:20116]
ENSG00000231274	0.465424376	-0.7392065	0.611149105	-1.208115979	0.227002654	NA	100130827	SBK3	19	55540656	55545543	-1	protein_coding	SH3 domain binding kinase family member 3 [Source:HGNC Symbol;Acc:HGNC:44121]
ENSG00000163684	1.0301996	-0.739076389	0.637001899	-1.128157503	0.259253408	NA	11102	RPP14	3	58306247	58324695	1	protein_coding	ribonuclease P/MRP subunit p14 [Source:HGNC Symbol;Acc:HGNC:30327]
ENSG00000273117	0.403438337	-0.739019359	0.615756468	-1.070036432	0.28460291	NA	NA	AC144652.1	7	155295918	155297541	-1	lincRNA
ENSG00000101290	3.552480663	-0.738786507	0.524268117	-1.390458173	0.164389792	0.409666686	8760	CDS2	20	5126786	5197887	1	protein_coding	CDP-diacylglycerol synthase 2 [Source:HGNC Symbol;Acc:HGNC:1801]
ENSG00000131931	1.156256179	-0.738641647	0.631739161	-1.106235588	0.268624563	NA	55145	THAP1	8	42836674	42843325	-1	protein_coding	THAP domain containing 1 [Source:HGNC Symbol;Acc:HGNC:20856]
ENSG00000132906	0.890430374	-0.738147466	0.639995661	-1.20686648	0.227483569	NA	842	CASP9	1	15490832	15526534	-1	protein_coding	caspase 9 [Source:HGNC Symbol;Acc:HGNC:1511]
ENSG00000132466	5.844627292	-0.737346305	0.440505801	-1.676667462	0.093607527	0.301517303	26057	ANKRD17	4	73073376	73258798	-1	protein_coding	ankyrin repeat domain 17 [Source:HGNC Symbol;Acc:HGNC:23575]
ENSG00000105698	11.61038807	-0.735651952	0.324386428	-2.264874992	0.023520352	0.130172265	7392	USF2	19	35268978	35279821	1	protein_coding	upstream transcription factor 2, c-fos interacting [Source:HGNC Symbol;Acc:HGNC:12594]
ENSG00000240024	1.71746363	-0.735420196	0.59060161	-1.177415771	0.239029598	NA	100505687	LINC00888	3	183447608	183456013	1	transcribed_unprocessed_pseudogene	long intergenic non-protein coding RNA 888 [Source:HGNC Symbol;Acc:HGNC:48575]
ENSG00000196792	2.35797528	-0.73389137	0.585384148	-1.286128964	0.198398057	0.456634597	29966	STRN3	14	30893799	31026401	-1	protein_coding	striatin 3 [Source:HGNC Symbol;Acc:HGNC:15720]
ENSG00000109220	0.716792207	-0.732703572	0.643308624	-1.108584863	0.267609311	NA	26511	CHIC2	4	54009789	54064690	-1	protein_coding	cysteine rich hydrophobic domain 2 [Source:HGNC Symbol;Acc:HGNC:1935]
ENSG00000112378	37.85999373	-0.731643565	0.222404383	-3.289999025	0.001001877	0.014734181	64065	PERP	6	138088505	138107511	-1	protein_coding	PERP, TP53 apoptosis effector [Source:HGNC Symbol;Acc:HGNC:17637]
ENSG00000146067	1.607273492	-0.730707578	0.595765553	-1.212580845	0.225290116	NA	54540	FAM193B	5	177519788	177554541	-1	protein_coding	family with sequence similarity 193 member B [Source:HGNC Symbol;Acc:HGNC:25524]
ENSG00000141446	2.444620664	-0.730168428	0.544101244	-1.332707772	0.182627722	0.435705513	114799	ESCO1	18	21529281	21600884	-1	protein_coding	establishment of sister chromatid cohesion N-acetyltransferase 1 [Source:HGNC Symbol;Acc:HGNC:24645]
ENSG00000115718	0.403506893	-0.729749196	0.613474981	-1.058417933	0.289864947	NA	5624	PROC	2	127418427	127429246	1	protein_coding	protein C, inactivator of coagulation factors Va and VIIIa [Source:HGNC Symbol;Acc:HGNC:9451]
ENSG00000162889	12.48379955	-0.72854191	0.317555965	-2.290507254	0.021991929	0.124662931	9261	MAPKAPK2	1	206684944	206734283	1	protein_coding	mitogen-activated protein kinase-activated protein kinase 2 [Source:HGNC Symbol;Acc:HGNC:6887]
ENSG00000187867	0.602968278	-0.72787139	0.638057937	-1.030361858	0.302840171	NA	342979	PALM3	19	14053365	14059159	-1	protein_coding	paralemmin 3 [Source:HGNC Symbol;Acc:HGNC:33274]
ENSG00000128563	1.245939888	-0.727330582	0.621960397	-1.080016129	0.280134998	NA	79706	PRKRIP1	7	102363872	102426676	1	protein_coding	PRKR interacting protein 1 (IL11 inducible) [Source:HGNC Symbol;Acc:HGNC:21894]
ENSG00000049769	1.836455152	-0.727281364	0.587049188	-1.192451443	0.23308428	NA	89801	PPP1R3F	X	49269843	49301461	1	protein_coding	protein phosphatase 1 regulatory subunit 3F [Source:HGNC Symbol;Acc:HGNC:14944]
ENSG00000164077	1.260952769	-0.726398329	0.624114091	-1.133186102	0.257136109	NA	84315	MON1A	3	49908862	49930173	-1	protein_coding	MON1 homolog A, secretory trafficking associated [Source:HGNC Symbol;Acc:HGNC:28207]
ENSG00000080298	0.649134987	-0.726321509	0.641654556	-1.062263462	0.288116097	NA	5991	RFX3	9	3218297	3526004	-1	protein_coding	regulatory factor X3 [Source:HGNC Symbol;Acc:HGNC:9984]
ENSG00000139132	2.25188811	-0.726010556	0.56530574	-1.237499297	0.215901775	0.47829725	121512	FGD4	12	32399529	32646050	1	protein_coding	FYVE, RhoGEF and PH domain containing 4 [Source:HGNC Symbol;Acc:HGNC:19125]
ENSG00000114120	6.771388977	-0.725604053	0.431893333	-1.68510674	0.09196798	0.298075216	55186	SLC25A36	3	140941830	140979933	1	protein_coding	solute carrier family 25 member 36 [Source:HGNC Symbol;Acc:HGNC:25554]
ENSG00000004478	19.6479005	-0.725502509	0.282382477	-2.571231638	0.010133752	0.076216035	2288	FKBP4	12	2794953	2805423	1	protein_coding	FK506 binding protein 4 [Source:HGNC Symbol;Acc:HGNC:3720]
ENSG00000127948	7.855147184	-0.725353396	0.386796869	-1.877399987	0.060463293	0.233479668	5447	POR	7	75899200	75986855	1	protein_coding	cytochrome p450 oxidoreductase [Source:HGNC Symbol;Acc:HGNC:9208]
ENSG00000154781	1.248469472	-0.725334722	0.6254848	-1.128120345	0.259269098	NA	51244	CCDC174	3	14651746	14672659	1	protein_coding	coiled-coil domain containing 174 [Source:HGNC Symbol;Acc:HGNC:28033]
ENSG00000138448	28.78269413	-0.725278778	0.264072734	-2.757010205	0.005833253	0.052975224	3685	ITGAV	2	186590065	186680901	1	protein_coding	integrin subunit alpha V [Source:HGNC Symbol;Acc:HGNC:6150]
ENSG00000184575	12.45334253	-0.72527189	0.315290565	-2.292727165	0.021863718	0.124410709	11260	XPOT	12	64404350	64451127	1	protein_coding	exportin for tRNA [Source:HGNC Symbol;Acc:HGNC:12826]
ENSG00000204070	5.295559806	-0.725192194	0.438211816	-1.651949722	0.098544801	0.309804359	90196	SYS1	20	45361937	45376798	1	protein_coding	SYS1, golgi trafficking protein [Source:HGNC Symbol;Acc:HGNC:16162]
ENSG00000145321	3.321285708	-0.72498734	0.506735598	-1.401710349	0.161001759	0.404928149	2638	GC	4	71741693	71804041	-1	protein_coding	GC, vitamin D binding protein [Source:HGNC Symbol;Acc:HGNC:4187]
ENSG00000102096	3.218541115	-0.724926793	0.523200541	-1.375705476	0.168912836	0.416805057	11040	PIM2	X	48913182	48919024	-1	protein_coding	Pim-2 proto-oncogene, serine/threonine kinase [Source:HGNC Symbol;Acc:HGNC:8987]
ENSG00000147905	0.724061126	-0.724171727	0.642863864	-1.097414817	0.272460099	NA	84186	ZCCHC7	9	37120539	37358149	1	protein_coding	zinc finger CCHC-type containing 7 [Source:HGNC Symbol;Acc:HGNC:26209]
ENSG00000070190	1.914656595	-0.724019441	0.577877692	-1.215770545	0.224072342	NA	27071	DAPP1	4	99816833	99870154	1	protein_coding	dual adaptor of phosphotyrosine and 3-phosphoinositides 1 [Source:HGNC Symbol;Acc:HGNC:16500]
ENSG00000171634	5.467818658	-0.724011992	0.427922839	-1.675355549	0.093864493	0.302135668	2186	BPTF	17	67825524	67984378	1	protein_coding	bromodomain PHD finger transcription factor [Source:HGNC Symbol;Acc:HGNC:3581]
ENSG00000146833	3.405636904	-0.7233631	0.495996428	-1.445364089	0.148355645	0.38840289	89122	TRIM4	7	99876958	99919600	-1	protein_coding	tripartite motif containing 4 [Source:HGNC Symbol;Acc:HGNC:16275]
ENSG00000103126	7.736799112	-0.72271446	0.379711243	-1.889018313	0.058889375	0.230157164	8312	AXIN1	16	287440	352673	-1	protein_coding	axin 1 [Source:HGNC Symbol;Acc:HGNC:903]
ENSG00000184481	3.623229839	-0.722623089	0.534237183	-1.377329827	0.168410298	0.416373526	4303	FOXO4	X	71096197	71103535	1	protein_coding	forkhead box O4 [Source:HGNC Symbol;Acc:HGNC:7139]
ENSG00000175215	22.64648217	-0.722475485	0.247010542	-2.924389631	0.003451324	0.037344642	10106	CTDSP2	12	57819927	57846739	-1	protein_coding	CTD small phosphatase 2 [Source:HGNC Symbol;Acc:HGNC:17077]
ENSG00000148143	1.900916511	-0.722209724	0.586066685	-1.16292921	0.244858225	NA	58499	ZNF462	9	106863097	107013634	1	protein_coding	zinc finger protein 462 [Source:HGNC Symbol;Acc:HGNC:21684]
ENSG00000050820	17.94614608	-0.722112896	0.291700139	-2.480944754	0.013103468	0.089719374	9564	BCAR1	16	75228187	75268053	-1	protein_coding	BCAR1, Cas family scaffolding protein [Source:HGNC Symbol;Acc:HGNC:971]
ENSG00000055163	5.093175706	-0.721816314	0.441421676	-1.640942678	0.100809315	0.314370511	26999	CYFIP2	5	157266079	157395595	1	protein_coding	cytoplasmic FMR1 interacting protein 2 [Source:HGNC Symbol;Acc:HGNC:13760]
ENSG00000145390	5.023546644	-0.720932241	0.464741653	-1.557314209	0.119395904	0.345344107	54532	USP53	4	119212587	119295517	1	protein_coding	ubiquitin specific peptidase 53 [Source:HGNC Symbol;Acc:HGNC:29255]
ENSG00000160007	15.49668066	-0.720775857	0.31491361	-2.289794628	0.022033225	0.124695712	2909	ARHGAP35	19	46918676	47005077	1	protein_coding	Rho GTPase activating protein 35 [Source:HGNC Symbol;Acc:HGNC:4591]
ENSG00000137731	0.658415951	-0.720745336	0.636653463	-1.228004082	0.219445436	NA	486	FXYD2	11	117800844	117828698	-1	protein_coding	FXYD domain containing ion transport regulator 2 [Source:HGNC Symbol;Acc:HGNC:4026]
ENSG00000124067	1.560016	-0.720076673	0.608566093	-1.1641307	0.244371049	NA	6560	SLC12A4	16	67943474	67969601	-1	protein_coding	solute carrier family 12 member 4 [Source:HGNC Symbol;Acc:HGNC:10913]
ENSG00000165355	2.631176507	-0.719939007	0.543904494	-1.310942248	0.189877276	0.44364504	254170	FBXO33	14	39397669	39432500	-1	protein_coding	F-box protein 33 [Source:HGNC Symbol;Acc:HGNC:19833]
ENSG00000148842	0.93080523	-0.719936969	0.640073023	-1.072143882	0.283655411	NA	54805	CNNM2	10	102918293	103090221	1	protein_coding	cyclin and CBS domain divalent metal cation transport mediator 2 [Source:HGNC Symbol;Acc:HGNC:103]
ENSG00000120709	8.05229588	-0.719803772	0.408816196	-1.771124765	0.076539957	0.268339579	51307	FAM53C	5	138331935	138349729	1	protein_coding	family with sequence similarity 53 member C [Source:HGNC Symbol;Acc:HGNC:1336]
ENSG00000120709	8.05229588	-0.719803772	0.408816196	-1.771124765	0.076539957	0.268339579	100128966	FAM53C	5	138331935	138349729	1	protein_coding	family with sequence similarity 53 member C [Source:HGNC Symbol;Acc:HGNC:1336]
ENSG00000125247	0.361268422	-0.719434085	0.592124943	-1.144941367	0.252233447	NA	84899	TMTC4	13	100603927	100675093	-1	protein_coding	transmembrane and tetratricopeptide repeat containing 4 [Source:HGNC Symbol;Acc:HGNC:25904]
ENSG00000198742	5.570283294	-0.719324873	0.450945944	-1.594273085	0.110874883	0.330619298	57154	SMURF1	7	99027438	99144100	-1	protein_coding	SMAD specific E3 ubiquitin protein ligase 1 [Source:HGNC Symbol;Acc:HGNC:16807]
ENSG00000115339	11.23164296	-0.718612534	0.323124235	-2.219132611	0.026477704	0.140817331	2591	GALNT3	2	165747591	165794682	-1	protein_coding	polypeptide N-acetylgalactosaminyltransferase 3 [Source:HGNC Symbol;Acc:HGNC:4125]
ENSG00000113838	2.39865929	-0.717525047	0.556524776	-1.257004106	0.208752149	0.470105036	55171	TBCCD1	3	186546073	186570543	-1	protein_coding	TBCC domain containing 1 [Source:HGNC Symbol;Acc:HGNC:25546]
ENSG00000115317	2.356998275	-0.717268908	0.562040295	-1.283011808	0.199487939	0.458394885	27429	HTRA2	2	74529377	74533348	1	protein_coding	HtrA serine peptidase 2 [Source:HGNC Symbol;Acc:HGNC:14348]
ENSG00000170260	1.123652047	-0.717161534	0.632721256	-1.134156762	0.256728797	NA	7988	ZNF212	7	149239651	149255609	1	protein_coding	zinc finger protein 212 [Source:HGNC Symbol;Acc:HGNC:13004]
ENSG00000182957	2.694001118	-0.71663372	0.537862952	-1.323957192	0.185517262	0.438756379	221178	SPATA13	13	23979805	24307074	1	protein_coding	spermatogenesis associated 13 [Source:HGNC Symbol;Acc:HGNC:23222]
ENSG00000173156	5.92958961	-0.716625778	0.402647385	-1.762093302	0.078053535	0.271428142	29984	RHOD	11	67056818	67072013	1	protein_coding	ras homolog family member D [Source:HGNC Symbol;Acc:HGNC:670]
ENSG00000229119	1.752500873	-0.716265988	0.600672249	-1.16522708	0.243927087	NA	NA	AC026403.1	5	166382305	166382599	1	processed_pseudogene
ENSG00000127526	4.979015922	-0.716058782	0.445302043	-1.591911869	0.111404508	0.331508975	79939	SLC35E1	19	16549831	16572382	-1	protein_coding	solute carrier family 35 member E1 [Source:HGNC Symbol;Acc:HGNC:20803]
ENSG00000164114	1.016961062	-0.715763744	0.637794842	-1.093804397	0.274040775	NA	79884	MAP9	4	155342658	155376970	-1	protein_coding	microtubule associated protein 9 [Source:HGNC Symbol;Acc:HGNC:26118]
ENSG00000130714	1.01139589	-0.714825692	0.636968055	-1.093199441	0.274306242	NA	10585	POMT1	9	131502902	131523806	1	protein_coding	protein O-mannosyltransferase 1 [Source:HGNC Symbol;Acc:HGNC:9202]
ENSG00000198586	2.859229888	-0.71477776	0.544553125	-1.300057388	0.193581301	0.449513288	9874	TLK1	2	170990823	171231314	-1	protein_coding	tousled like kinase 1 [Source:HGNC Symbol;Acc:HGNC:11841]
ENSG00000170322	1.953250966	-0.714560278	0.585449978	-1.192073047	0.233232604	NA	4798	NFRKB	11	129863636	129895590	-1	protein_coding	nuclear factor related to kappaB binding protein [Source:HGNC Symbol;Acc:HGNC:7802]
ENSG00000064995	3.395369191	-0.714439131	0.504799688	-1.415773721	0.156841766	0.39854662	6882	TAF11	6	34877778	34888089	-1	protein_coding	TATA-box binding protein associated factor 11 [Source:HGNC Symbol;Acc:HGNC:11544]
ENSG00000224531	1.059522504	-0.714160222	0.635471694	-1.110431729	0.266813032	NA	221710	SMIM13	6	11094033	11138733	1	protein_coding	small integral membrane protein 13 [Source:HGNC Symbol;Acc:HGNC:27356]
ENSG00000162636	3.304738314	-0.713610129	0.530580094	-1.342474855	0.179442078	0.432539155	284611	FAM102B	1	108560089	108644900	1	protein_coding	family with sequence similarity 102 member B [Source:HGNC Symbol;Acc:HGNC:27637]
ENSG00000156453	32.90978088	-0.713487328	0.218448147	-3.264524097	0.001096481	0.015828239	5097	PCDH1	5	141853111	141879246	-1	protein_coding	protocadherin 1 [Source:HGNC Symbol;Acc:HGNC:8655]
ENSG00000186575	4.626153077	-0.713322353	0.459829503	-1.55477445	0.119999796	0.345972721	4771	NF2	22	29603556	29698598	1	protein_coding	neurofibromin 2 [Source:HGNC Symbol;Acc:HGNC:7773]
ENSG00000100908	0.957420102	-0.713221197	0.639647473	-1.200483933	0.229951449	NA	51016	EMC9	14	24138959	24141588	-1	protein_coding	ER membrane protein complex subunit 9 [Source:HGNC Symbol;Acc:HGNC:20273]
ENSG00000167637	0.35119476	-0.71263813	0.591228662	-1.121272823	0.26217175	NA	284349	ZNF283	19	43827292	43852017	1	protein_coding	zinc finger protein 283 [Source:HGNC Symbol;Acc:HGNC:13077]
ENSG00000164366	1.906599293	-0.711896979	0.582886998	-1.215249878	0.224270802	NA	133957	CCDC127	5	196871	218215	-1	protein_coding	coiled-coil domain containing 127 [Source:HGNC Symbol;Acc:HGNC:30520]
ENSG00000144026	0.965069458	-0.71184542	0.640602938	-1.196651451	0.231442437	NA	84874	ZNF514	2	95147330	95165413	-1	protein_coding	zinc finger protein 514 [Source:HGNC Symbol;Acc:HGNC:25894]
ENSG00000166478	1.609106289	-0.711567888	0.604868887	-1.166910094	0.243246679	NA	7702	ZNF143	11	9460319	9528524	1	protein_coding	zinc finger protein 143 [Source:HGNC Symbol;Acc:HGNC:12928]
ENSG00000160218	2.496761922	-0.711233642	0.548050854	-1.276106595	0.201917841	0.461418	7109	TRAPPC10	21	44012319	44106552	1	protein_coding	trafficking protein particle complex 10 [Source:HGNC Symbol;Acc:HGNC:11868]
ENSG00000117707	0.477476746	-0.710981319	0.630598476	-1.173443516	0.240617995	NA	5629	PROX1	1	213983181	214041502	1	protein_coding	prospero homeobox 1 [Source:HGNC Symbol;Acc:HGNC:9459]
ENSG00000125648	8.305105818	-0.710944254	0.381689683	-1.861855572	0.062623451	0.237620341	79085	SLC25A23	19	6436079	6465203	-1	protein_coding	solute carrier family 25 member 23 [Source:HGNC Symbol;Acc:HGNC:19375]
ENSG00000095015	4.049946071	-0.710536137	0.490939145	-1.471469883	0.141164087	0.379242282	4214	MAP3K1	5	56815574	56896152	1	protein_coding	mitogen-activated protein kinase kinase kinase 1 [Source:HGNC Symbol;Acc:HGNC:6848]
ENSG00000230383	0.845311491	-0.710275382	0.643088745	-1.151604522	0.249483622	NA	NA	AC009245.1	7	137721985	137722846	1	processed_pseudogene
ENSG00000081052	2.449779464	-0.709903423	0.554503237	-1.254150346	0.209787364	0.471250568	1286	COL4A4	2	227002711	227164113	-1	protein_coding	collagen type IV alpha 4 chain [Source:HGNC Symbol;Acc:HGNC:2206]
ENSG00000154217	1.248320642	-0.709589489	0.626641361	-1.158958341	0.246473166	NA	26207	PITPNC1	17	67377281	67697261	1	protein_coding	phosphatidylinositol transfer protein, cytoplasmic 1 [Source:HGNC Symbol;Acc:HGNC:21045]
ENSG00000136720	5.07999398	-0.709458771	0.455250154	-1.559394942	0.118902933	0.34455452	9394	HS6ST1	2	128236716	128318577	-1	protein_coding	heparan sulfate 6-O-sulfotransferase 1 [Source:HGNC Symbol;Acc:HGNC:5201]
ENSG00000108599	1.608591459	-0.709316887	0.604295726	-1.125685263	0.260298764	NA	11216	AKAP10	17	19904302	19978343	-1	protein_coding	A-kinase anchoring protein 10 [Source:HGNC Symbol;Acc:HGNC:368]
ENSG00000166012	3.925971799	-0.709242484	0.517887834	-1.357415447	0.174649243	0.425297431	79101	TAF1D	11	93729948	93784391	-1	protein_coding	TATA-box binding protein associated factor, RNA polymerase I subunit D [Source:HGNC Symbol;Acc:HGNC:28759]
ENSG00000127603	47.14259697	-0.709114224	0.229664947	-3.088462223	0.002011953	0.025311237	23499	MACF1	1	39081316	39487177	1	protein_coding	microtubule-actin crosslinking factor 1 [Source:HGNC Symbol;Acc:HGNC:13664]
ENSG00000127603	47.14259697	-0.709114224	0.229664947	-3.088462223	0.002011953	0.025311237	643314	MACF1	1	39081316	39487177	1	protein_coding	microtubule-actin crosslinking factor 1 [Source:HGNC Symbol;Acc:HGNC:13664]
ENSG00000121931	1.594296565	-0.70861012	0.607387343	-1.195226131	0.231998691	NA	55791	LRIF1	1	110947185	110964079	-1	protein_coding	ligand dependent nuclear receptor interacting factor 1 [Source:HGNC Symbol;Acc:HGNC:30299]
ENSG00000067113	3.833858509	-0.708525291	0.490516202	-1.440665067	0.149679328	0.390014477	8611	PLPP1	5	55424854	55535050	-1	protein_coding	phospholipid phosphatase 1 [Source:HGNC Symbol;Acc:HGNC:9228]
ENSG00000261512	0.412216192	-0.707714297	0.627774118	-1.142822723	0.253112202	NA	NA	AC092368.3	16	46622861	46624451	-1	lincRNA
ENSG00000136111	2.184614708	-0.707656956	0.568055481	-1.218317483	0.223103349	0.487357908	9882	TBC1D4	13	75284665	75482114	-1	protein_coding	TBC1 domain family member 4 [Source:HGNC Symbol;Acc:HGNC:19165]
ENSG00000163293	0.938269372	-0.707095276	0.64108422	-1.053930568	0.291914707	NA	152519	NIPAL1	4	47914142	48040173	1	protein_coding	NIPA like domain containing 1 [Source:HGNC Symbol;Acc:HGNC:27194]
ENSG00000101132	2.086272603	-0.7068807	0.568741359	-1.228546416	0.219241917	0.48262495	5203	PFDN4	20	54207847	54228052	1	protein_coding	prefoldin subunit 4 [Source:HGNC Symbol;Acc:HGNC:8868]
ENSG00000175471	0.831136993	-0.706830358	0.643106512	-1.1437067	0.252745294	NA	79772	MCTP1	5	94703741	95284575	-1	protein_coding	multiple C2 and transmembrane domain containing 1 [Source:HGNC Symbol;Acc:HGNC:26183]
ENSG00000286156	0.70367646	-0.706662772	0.630993721	-1.167333746	0.243075616	NA	NA	NA	NA	NA	NA	NA	NA	NA
ENSG00000076928	4.927070566	-0.706458836	0.437555637	-1.59009657	0.111813039	0.332309625	9138	ARHGEF1	19	41883161	41930150	1	protein_coding	Rho guanine nucleotide exchange factor 1 [Source:HGNC Symbol;Acc:HGNC:681]
ENSG00000076928	4.927070566	-0.706458836	0.437555637	-1.59009657	0.111813039	0.332309625	100505585	ARHGEF1	19	41883161	41930150	1	protein_coding	Rho guanine nucleotide exchange factor 1 [Source:HGNC Symbol;Acc:HGNC:681]
ENSG00000128272	53.86299758	-0.706168483	0.197727337	-3.570357367	3.56E-04	0.007181473	468	ATF4	22	39519695	39522685	1	protein_coding	activating transcription factor 4 [Source:HGNC Symbol;Acc:HGNC:786]
ENSG00000006704	3.093117071	-0.705571151	0.536912009	-1.31640586	0.188037857	0.441054725	9569	GTF2IRD1	7	74453790	74602604	1	protein_coding	GTF2I repeat domain containing 1 [Source:HGNC Symbol;Acc:HGNC:4661]
ENSG00000204618	0.531629922	-0.705386184	0.633054034	-1.176814137	0.239269699	NA	80352	RNF39	6	30070266	30075887	-1	protein_coding	ring finger protein 39 [Source:HGNC Symbol;Acc:HGNC:18064]
ENSG00000099804	3.991429504	-0.704983364	0.495607436	-1.445980759	0.148182599	0.388112032	997	CDC34	19	531712	542092	1	protein_coding	cell division cycle 34 [Source:HGNC Symbol;Acc:HGNC:1734]
ENSG00000114346	14.4563899	-0.704963945	0.311482317	-2.257492679	0.023977306	0.131424169	1894	ECT2	3	172750682	172821474	1	protein_coding	epithelial cell transforming 2 [Source:HGNC Symbol;Acc:HGNC:3155]
ENSG00000172893	12.30315517	-0.704868129	0.319740383	-2.193515808	0.028270237	0.146815542	1717	DHCR7	11	71428193	71452868	-1	protein_coding	7-dehydrocholesterol reductase [Source:HGNC Symbol;Acc:HGNC:2860]
ENSG00000170458	0.822485925	-0.704757711	0.636768262	-1.211099956	0.225857098	NA	929	CD14	5	140631728	140633701	-1	protein_coding	CD14 molecule [Source:HGNC Symbol;Acc:HGNC:1628]
ENSG00000169902	1.375829968	-0.704624312	0.62193136	-1.180028632	0.237988828	NA	8460	TPST1	7	66205199	66420543	1	protein_coding	tyrosylprotein sulfotransferase 1 [Source:HGNC Symbol;Acc:HGNC:12020]
ENSG00000165997	3.240820532	-0.70444145	0.531534379	-1.334294061	0.182107503	0.434850498	221079	ARL5B	10	18659405	18681639	1	protein_coding	ADP ribosylation factor like GTPase 5B [Source:HGNC Symbol;Acc:HGNC:23052]
ENSG00000162769	3.242411924	-0.704227668	0.521614676	-1.372076187	0.170039722	0.41874955	28982	FLVCR1	1	212858255	212899363	1	protein_coding	feline leukemia virus subgroup C cellular receptor 1 [Source:HGNC Symbol;Acc:HGNC:24682]
ENSG00000008869	1.548862491	-0.702570969	0.616384483	-1.123336073	0.261294789	NA	54497	HEATR5B	2	36968383	37084342	-1	protein_coding	HEAT repeat containing 5B [Source:HGNC Symbol;Acc:HGNC:29273]
ENSG00000100296	2.743569445	-0.702341978	0.553024328	-1.285922149	0.198470233	0.456634597	8563	THOC5	22	29505879	29555216	-1	protein_coding	THO complex 5 [Source:HGNC Symbol;Acc:HGNC:19074]
ENSG00000171204	0.953833392	-0.702275704	0.641653251	-1.048185934	0.29455295	NA	55863	TMEM126B	11	85628573	85636539	1	protein_coding	transmembrane protein 126B [Source:HGNC Symbol;Acc:HGNC:30883]
ENSG00000138439	1.568680411	-0.702168678	0.617164969	-1.164087371	0.244388606	NA	150864	FAM117B	2	202635188	202769757	1	protein_coding	family with sequence similarity 117 member B [Source:HGNC Symbol;Acc:HGNC:14440]
ENSG00000283498	0.702710235	-0.701899229	0.642793338	-1.061363637	0.288524676	NA	100422885	MIR1244-2	5	118974586	118974670	1	miRNA	microRNA 1244-2 [Source:HGNC Symbol;Acc:HGNC:38321]
ENSG00000050165	0.772918791	-0.701775939	0.636689007	-1.220064197	0.22244054	NA	27122	DKK3	11	11963106	12009769	-1	protein_coding	dickkopf WNT signaling pathway inhibitor 3 [Source:HGNC Symbol;Acc:HGNC:2893]
ENSG00000170099	3.578521064	-0.701480224	0.507906193	-1.379620767	0.16770344	0.415445651	866	SERPINA6	14	94304248	94323394	-1	protein_coding	serpin family A member 6 [Source:HGNC Symbol;Acc:HGNC:1540]
ENSG00000008311	0.47795267	-0.701258048	0.636506076	-1.080414335	0.279957715	NA	10157	AASS	7	122075647	122144280	-1	protein_coding	aminoadipate-semialdehyde synthase [Source:HGNC Symbol;Acc:HGNC:17366]
ENSG00000158195	8.959118399	-0.701072552	0.365470898	-1.907259937	0.056486935	0.226128211	10163	WASF2	1	27404226	27490158	-1	protein_coding	WAS protein family member 2 [Source:HGNC Symbol;Acc:HGNC:12733]
ENSG00000119048	5.264021245	-0.700524412	0.43643676	-1.583472862	0.113313727	0.334169765	7320	UBE2B	5	134371179	134391992	1	protein_coding	ubiquitin conjugating enzyme E2 B [Source:HGNC Symbol;Acc:HGNC:12473]
ENSG00000215301	39.43473895	-0.700503544	0.258181303	-2.717499712	0.006577721	0.057076764	1654	DDX3X	X	41333348	41364472	1	protein_coding	DEAD-box helicase 3, X-linked [Source:HGNC Symbol;Acc:HGNC:2745]
ENSG00000084764	1.127645007	-0.70045598	0.634099078	-1.11011274	0.266950448	NA	22924	MAPRE3	2	26970612	27027196	1	protein_coding	microtubule associated protein RP/EB family member 3 [Source:HGNC Symbol;Acc:HGNC:6892]
ENSG00000133884	3.053485263	-0.700022458	0.530466023	-1.334223806	0.18213052	0.434850498	5977	DPF2	11	65333754	65353249	1	protein_coding	double PHD fingers 2 [Source:HGNC Symbol;Acc:HGNC:9964]
ENSG00000176170	0.763236774	-0.699955902	0.637552283	-1.215354885	0.224230767	NA	8877	SPHK1	17	76376584	76387860	1	protein_coding	sphingosine kinase 1 [Source:HGNC Symbol;Acc:HGNC:11240]
ENSG00000136867	0.675737282	-0.699849633	0.641478681	-1.15544373	0.247908763	NA	1318	SLC31A2	9	113150942	113164137	1	protein_coding	solute carrier family 31 member 2 [Source:HGNC Symbol;Acc:HGNC:11017]
ENSG00000240032	0.302089708	-0.699821394	0.583727494	-1.108028553	0.267849485	NA	109729161	LNCSRLR	3	146066344	146069185	-1	antisense_RNA	lncRNA sorafenib resistance in renal cell carcinoma associated [Source:HGNC Symbol;Acc:HGNC:52753]
ENSG00000274211	9.114497699	-0.699725544	0.374173855	-1.870169877	0.061460231	0.235359627	30837	SOCS7	17	38352228	38405593	1	protein_coding	suppressor of cytokine signaling 7 [Source:HGNC Symbol;Acc:HGNC:29846]
ENSG00000135269	13.03921733	-0.699371043	0.351511122	-1.994394066	0.046109006	0.198811373	26136	TES	7	116210493	116258783	1	protein_coding	testin LIM domain protein [Source:HGNC Symbol;Acc:HGNC:14620]
ENSG00000164638	2.725721541	-0.699139762	0.543631432	-1.265814579	0.205579474	0.465638252	222962	SLC29A4	7	5274369	5306870	1	protein_coding	solute carrier family 29 member 4 [Source:HGNC Symbol;Acc:HGNC:23097]
ENSG00000080822	2.726184271	-0.698677027	0.552615622	-1.298081656	0.194259277	0.450272488	56650	CLDND1	3	98497912	98523066	-1	protein_coding	claudin domain containing 1 [Source:HGNC Symbol;Acc:HGNC:1322]
ENSG00000136830	33.78072925	-0.698485764	0.222069557	-3.140911253	0.001684231	0.021982718	64855	FAM129B	9	127505339	127578989	-1	protein_coding	family with sequence similarity 129 member B [Source:HGNC Symbol;Acc:HGNC:25282]
ENSG00000067082	21.35217016	-0.698420517	0.282127265	-2.478243058	0.013203117	0.090127078	1316	KLF6	10	3775996	3785281	-1	protein_coding	Kruppel like factor 6 [Source:HGNC Symbol;Acc:HGNC:2235]
ENSG00000132744	0.298786696	-0.698227112	0.583326851	-1.099562646	0.271522725	NA	91703	ACY3	11	67642555	67650659	-1	protein_coding	aminoacylase 3 [Source:HGNC Symbol;Acc:HGNC:24104]
ENSG00000147324	6.88704466	-0.698087922	0.412798081	-1.708401069	0.087561949	0.28948581	9258	MFHAS1	8	8783354	8893645	-1	protein_coding	malignant fibrous histiocytoma amplified sequence 1 [Source:HGNC Symbol;Acc:HGNC:16982]
ENSG00000119655	6.03537413	-0.698024552	0.423873972	-1.650312538	0.098879029	0.310514846	10577	NPC2	14	74476192	74494177	-1	protein_coding	NPC intracellular cholesterol transporter 2 [Source:HGNC Symbol;Acc:HGNC:14537]
ENSG00000089289	9.733574257	-0.697728365	0.37032222	-1.86853203	0.06168795	0.23591417	3476	IGBP1	X	70133449	70166324	1	protein_coding	immunoglobulin binding protein 1 [Source:HGNC Symbol;Acc:HGNC:5461]
ENSG00000183943	1.841816913	-0.697510096	0.600084412	-1.217927512	0.22325152	NA	5613	PRKX	X	3604370	3713608	-1	protein_coding	protein kinase, X-linked [Source:HGNC Symbol;Acc:HGNC:9441]
ENSG00000110888	1.07011263	-0.697327124	0.638735878	-1.201524072	0.229547975	NA	65981	CAPRIN2	12	30709552	30754951	-1	protein_coding	caprin family member 2 [Source:HGNC Symbol;Acc:HGNC:21259]
ENSG00000204977	1.618612442	-0.697307805	0.608275246	-1.140143536	0.254226507	NA	10206	TRIM13	13	49995888	50020481	1	protein_coding	tripartite motif containing 13 [Source:HGNC Symbol;Acc:HGNC:9976]
ENSG00000187098	2.956722094	-0.696292466	0.53050683	-1.292396244	0.196219957	0.452954322	4286	MITF	3	69739435	69968337	1	protein_coding	melanogenesis associated transcription factor [Source:HGNC Symbol;Acc:HGNC:7105]
ENSG00000137970	1.676066206	-0.695985084	0.606834456	-1.1117627	0.266240193	NA	NA	RPL7P9	1	96678874	96679620	-1	processed_pseudogene	ribosomal protein L7 pseudogene 9 [Source:HGNC Symbol;Acc:HGNC:37028]
ENSG00000135625	0.736118162	-0.695855018	0.633404978	-1.205291899	0.228090636	NA	1961	EGR4	2	73290929	73293705	-1	protein_coding	early growth response 4 [Source:HGNC Symbol;Acc:HGNC:3241]
ENSG00000070214	12.66132031	-0.695281865	0.322502826	-2.150742759	0.031496509	0.157986894	23446	SLC44A1	9	105244622	105439171	1	protein_coding	solute carrier family 44 member 1 [Source:HGNC Symbol;Acc:HGNC:18798]
ENSG00000234742	0.548744554	-0.695272941	0.637778401	-1.101425575	0.27071148	NA	NA	AC144530.1	3	197850400	197850954	-1	processed_pseudogene
ENSG00000248905	0.533819996	-0.694781647	0.631805066	-1.161476785	0.245448059	NA	342184	FMN1	15	32765545	33194733	-1	protein_coding	formin 1 [Source:HGNC Symbol;Acc:HGNC:3768]
ENSG00000115216	6.926936162	-0.69427813	0.418014464	-1.657607437	0.097396728	0.308383605	29959	NRBP1	2	27427790	27442259	1	protein_coding	nuclear receptor binding protein 1 [Source:HGNC Symbol;Acc:HGNC:7993]
ENSG00000102531	6.491960663	-0.693738196	0.390198749	-1.765343237	0.077506097	0.270515709	22862	FNDC3A	13	48975912	49209779	1	protein_coding	fibronectin type III domain containing 3A [Source:HGNC Symbol;Acc:HGNC:20296]
ENSG00000082153	26.92993645	-0.693632757	0.249703258	-2.78163692	0.005408551	0.049903641	9689	BZW1	2	200810594	200827338	1	protein_coding	basic leucine zipper and W2 domains 1 [Source:HGNC Symbol;Acc:HGNC:18380]
ENSG00000126460	1.617815941	-0.693017298	0.611667296	-1.127722181	0.259437267	NA	5639	PRRG2	19	49580646	49591015	1	protein_coding	proline rich and Gla domain 2 [Source:HGNC Symbol;Acc:HGNC:9470]
ENSG00000173175	0.639866505	-0.693016103	0.639341005	-1.012148464	0.311467073	NA	111	ADCY5	3	123282296	123449758	-1	protein_coding	adenylate cyclase 5 [Source:HGNC Symbol;Acc:HGNC:236]
ENSG00000169299	1.073402925	-0.692762704	0.631775458	-0.968215286	0.332936862	NA	55276	PGM2	4	37826633	37862937	1	protein_coding	phosphoglucomutase 2 [Source:HGNC Symbol;Acc:HGNC:8906]
ENSG00000099625	0.850164805	-0.69243781	0.64370417	-1.125003885	0.260587388	NA	255057	CBARP	19	1228287	1238027	-1	protein_coding	CACN beta subunit associated regulatory protein [Source:HGNC Symbol;Acc:HGNC:28617]
ENSG00000204386	37.30776841	-0.692405095	0.244539887	-2.836353382	0.004563192	0.043914594	4758	NEU1	6	31857659	31862906	-1	protein_coding	neuraminidase 1 [Source:HGNC Symbol;Acc:HGNC:7758]
ENSG00000197265	3.046063484	-0.691749128	0.537195119	-1.288450883	0.197589056	0.45522001	2961	GTF2E2	8	30578318	30658251	-1	protein_coding	general transcription factor IIE subunit 2 [Source:HGNC Symbol;Acc:HGNC:4651]
ENSG00000182107	31.03970933	-0.691643961	0.232139054	-2.98002146	0.002882282	0.033011876	161291	TMEM30B	14	61277370	61281840	-1	protein_coding	transmembrane protein 30B [Source:HGNC Symbol;Acc:HGNC:27254]
ENSG00000235750	6.12314464	-0.691586343	0.419508153	-1.64466418	0.100039084	0.312746936	9674	KIAA0040	1	175156987	175192999	-1	protein_coding	KIAA0040 [Source:HGNC Symbol;Acc:HGNC:28950]
ENSG00000166233	6.476127113	-0.691259464	0.390857338	-1.760651065	0.07829748	0.271914475	25820	ARIH1	15	72474326	72602985	1	protein_coding	ariadne RBR E3 ubiquitin protein ligase 1 [Source:HGNC Symbol;Acc:HGNC:689]
ENSG00000085224	3.947978565	-0.691043854	0.480827612	-1.43050513	0.152572095	0.393142351	546	ATRX	X	77504878	77786269	-1	protein_coding	ATRX, chromatin remodeler [Source:HGNC Symbol;Acc:HGNC:886]
ENSG00000080603	0.491265799	-0.690789072	0.624508683	-1.151521461	0.249517771	NA	10847	SRCAP	16	30698209	30741409	1	protein_coding	Snf2 related CREBBP activator protein [Source:HGNC Symbol;Acc:HGNC:16974]
ENSG00000138623	7.04985442	-0.690677027	0.468195515	-1.538889252	0.123831336	0.351956204	8482	SEMA7A	15	74409289	74434467	-1	protein_coding	semaphorin 7A (John Milton Hagen blood group) [Source:HGNC Symbol;Acc:HGNC:10741]
ENSG00000151458	2.136797257	-0.690658217	0.581901467	-1.181472967	0.237414886	0.503425438	57182	ANKRD50	4	124664052	124712732	-1	protein_coding	ankyrin repeat domain 50 [Source:HGNC Symbol;Acc:HGNC:29223]
ENSG00000140455	4.934059566	-0.690240981	0.443454608	-1.541930524	0.123090477	0.350722008	9960	USP3	15	63504511	63594640	1	protein_coding	ubiquitin specific peptidase 3 [Source:HGNC Symbol;Acc:HGNC:12626]
ENSG00000102760	0.723253156	-0.690206614	0.628861299	-1.149112061	0.250509776	NA	28984	RGCC	13	41457559	41470882	1	protein_coding	regulator of cell cycle [Source:HGNC Symbol;Acc:HGNC:20369]
ENSG00000176153	68.0154857	-0.690032474	0.170576537	-4.042820761	5.28E-05	0.001759932	2877	GPX2	14	64939152	64942905	-1	protein_coding	glutathione peroxidase 2 [Source:HGNC Symbol;Acc:HGNC:4554]
ENSG00000162775	1.953362162	-0.689785455	0.598537498	-1.219599672	0.222616671	NA	64783	RBM15	1	110338506	110346681	1	protein_coding	RNA binding motif protein 15 [Source:HGNC Symbol;Acc:HGNC:14959]
ENSG00000270231	0.70726468	-0.688647098	0.641789169	-1.044494775	0.296256535	NA	NA	NBPF8	1	120436353	120467739	1	unprocessed_pseudogene	NBPF member 8 [Source:HGNC Symbol;Acc:HGNC:31990]
ENSG00000186132	0.61404635	-0.688646399	0.638908128	-1.115650609	0.26457172	NA	130355	C2orf76	2	119302225	119366828	-1	protein_coding	chromosome 2 open reading frame 76 [Source:HGNC Symbol;Acc:HGNC:27017]
ENSG00000186907	1.163671868	-0.68855086	0.637894769	-1.092403609	0.274655737	NA	349667	RTN4RL2	11	57460549	57477534	1	protein_coding	reticulon 4 receptor like 2 [Source:HGNC Symbol;Acc:HGNC:23053]
ENSG00000158292	1.664554872	-0.688463658	0.609649629	-1.132310546	0.257503898	NA	387509	GPR153	1	6247346	6260975	-1	protein_coding	G protein-coupled receptor 153 [Source:HGNC Symbol;Acc:HGNC:23618]
ENSG00000205639	0.589258185	-0.688414796	0.640713489	-1.113004597	0.265706455	NA	388931	MFSD2B	2	24010081	24063321	1	protein_coding	major facilitator superfamily domain containing 2B [Source:HGNC Symbol;Acc:HGNC:37207]
ENSG00000256229	0.71083998	-0.68811384	0.641323738	-1.043040804	0.296929395	NA	90649	ZNF486	19	20167228	20200490	1	protein_coding	zinc finger protein 486 [Source:HGNC Symbol;Acc:HGNC:20807]
ENSG00000171246	0.48895387	-0.687271481	0.624455363	-1.146249122	0.251692088	NA	4884	NPTX1	17	80467148	80477843	-1	protein_coding	neuronal pentraxin 1 [Source:HGNC Symbol;Acc:HGNC:7952]
ENSG00000105771	1.960722025	-0.687199774	0.592014376	-1.165564608	0.243790524	NA	56006	SMG9	19	43727992	43754990	-1	protein_coding	SMG9, nonsense mediated mRNA decay factor [Source:HGNC Symbol;Acc:HGNC:25763]
ENSG00000104450	1.55986341	-0.686600972	0.622235581	-1.133267099	0.257102104	NA	6674	SPAG1	8	100157906	100259278	1	protein_coding	sperm associated antigen 1 [Source:HGNC Symbol;Acc:HGNC:11212]
ENSG00000165359	0.985495911	-0.686382387	0.643622741	-1.148661431	0.250695616	NA	203522	INTS6L	X	135520643	135582510	1	protein_coding	integrator complex subunit 6 like [Source:HGNC Symbol;Acc:HGNC:27334]
ENSG00000240087	0.590749633	-0.68593909	0.640702379	-1.109496173	0.267216194	NA	NA	RPSAP12	12	68552995	68553882	-1	processed_pseudogene	ribosomal protein SA pseudogene 12 [Source:HGNC Symbol;Acc:HGNC:6504]
ENSG00000130827	6.760771865	-0.685753978	0.415872865	-1.660669453	0.096779852	0.307697671	55558	PLXNA3	X	154458281	154477779	1	protein_coding	plexin A3 [Source:HGNC Symbol;Acc:HGNC:9101]
ENSG00000123191	1.341674271	-0.685167341	0.628842123	-1.037378014	0.299559721	NA	540	ATP7B	13	51930436	52012125	-1	protein_coding	ATPase copper transporting beta [Source:HGNC Symbol;Acc:HGNC:870]
ENSG00000106346	2.890817604	-0.685011895	0.516704693	-1.302499007	0.192745857	0.448071538	84132	USP42	7	6104884	6161564	1	protein_coding	ubiquitin specific peptidase 42 [Source:HGNC Symbol;Acc:HGNC:20068]
ENSG00000178718	3.986390935	-0.68474207	0.470878975	-1.449289709	0.147256694	0.386981203	54913	RPP25	15	74954416	74957464	-1	protein_coding	ribonuclease P and MRP subunit p25 [Source:HGNC Symbol;Acc:HGNC:30361]
ENSG00000183255	28.11822635	-0.684106424	0.240977179	-2.842487566	0.004476298	0.043508221	754	PTTG1IP	21	44849585	44873903	-1	protein_coding	PTTG1 interacting protein [Source:HGNC Symbol;Acc:HGNC:13524]
ENSG00000112367	1.189994941	-0.684005444	0.634310862	-1.101059681	0.270870683	NA	9896	FIG4	6	109691312	109825428	1	protein_coding	FIG4 phosphoinositide 5-phosphatase [Source:HGNC Symbol;Acc:HGNC:16873]
ENSG00000115963	6.361213609	-0.683966646	0.419018957	-1.632917142	0.102486424	0.318017558	390	RND3	2	150468195	150539011	-1	protein_coding	Rho family GTPase 3 [Source:HGNC Symbol;Acc:HGNC:671]
ENSG00000145555	11.47126851	-0.683845909	0.322753733	-2.120070007	0.034000142	0.16423353	NA	MYO10	5	16661914	16936276	-1	protein_coding	myosin X [Source:HGNC Symbol;Acc:HGNC:7593]
ENSG00000099381	3.816178351	-0.683836678	0.529456793	-1.314871243	0.188553179	0.441597532	9739	SETD1A	16	30957294	30984664	1	protein_coding	SET domain containing 1A [Source:HGNC Symbol;Acc:HGNC:29010]
ENSG00000135956	15.24204597	-0.683445554	0.315258199	-2.172312504	0.0298321	0.152404228	55654	TMEM127	2	96248516	96265994	-1	protein_coding	transmembrane protein 127 [Source:HGNC Symbol;Acc:HGNC:26038]
ENSG00000167302	1.318297259	-0.683334732	0.629981422	-1.075022995	0.282364433	NA	146705	TEPSIN	17	81228277	81239091	-1	protein_coding	TEPSIN, adaptor related protein complex 4 accessory protein [Source:HGNC Symbol;Acc:HGNC:26458]
ENSG00000160360	0.411954687	-0.682998319	0.602358434	-0.998700726	0.317939689	NA	26086	GPSM1	9	136327476	136359605	1	protein_coding	G protein signaling modulator 1 [Source:HGNC Symbol;Acc:HGNC:17858]
ENSG00000197724	1.111044718	-0.682952491	0.638483617	-1.010682368	0.312168479	NA	5253	PHF2	9	93576407	93679587	1	protein_coding	PHD finger protein 2 [Source:HGNC Symbol;Acc:HGNC:8920]
ENSG00000236439	0.974584103	-0.682284336	0.643629155	-1.139277254	0.254587532	NA	NA	AC099336.2	1	202471864	202472117	-1	processed_pseudogene
ENSG00000273559	3.865243587	-0.682138232	0.482129316	-1.385684758	0.165843184	0.412468261	54883	CWC25	17	38800434	38825481	-1	protein_coding	CWC25 spliceosome associated protein homolog [Source:HGNC Symbol;Acc:HGNC:25989]
ENSG00000119242	2.761401524	-0.681836371	0.533016932	-1.24775453	0.212120965	0.47428095	80212	CCDC92	12	123918660	123972831	-1	protein_coding	coiled-coil domain containing 92 [Source:HGNC Symbol;Acc:HGNC:29563]
ENSG00000166987	5.474384407	-0.681702114	0.424215352	-1.600341196	0.109522913	0.328357401	114785	MBD6	12	57520710	57530148	1	protein_coding	methyl-CpG binding domain protein 6 [Source:HGNC Symbol;Acc:HGNC:20445]
ENSG00000147010	17.99518217	-0.681611225	0.277098912	-2.455314849	0.014076124	0.094015905	30011	SH3KBP1	X	19533975	19887601	-1	protein_coding	SH3 domain containing kinase binding protein 1 [Source:HGNC Symbol;Acc:HGNC:13867]
ENSG00000176842	0.898483951	-0.681303911	0.643140681	-1.132267388	0.257522036	NA	10265	IRX5	16	54930862	54934485	1	protein_coding	iroquois homeobox 5 [Source:HGNC Symbol;Acc:HGNC:14361]
ENSG00000177105	4.291077703	-0.681237077	0.491050132	-1.393685721	0.16341253	0.408464497	391	RHOG	11	3826978	3840983	-1	protein_coding	ras homolog family member G [Source:HGNC Symbol;Acc:HGNC:672]
ENSG00000139190	0.605456155	-0.681010721	0.62950393	-1.159070614	0.246427403	NA	6843	VAMP1	12	6462237	6470987	-1	protein_coding	vesicle associated membrane protein 1 [Source:HGNC Symbol;Acc:HGNC:12642]
ENSG00000173889	4.943301312	-0.680907599	0.463623564	-1.462815322	0.143517919	0.382070768	80012	PHC3	3	170086732	170181749	-1	protein_coding	polyhomeotic homolog 3 [Source:HGNC Symbol;Acc:HGNC:15682]
ENSG00000168394	7.460599321	-0.679915464	0.427425093	-1.609522101	0.107502226	0.325835243	6890	TAP1	6	32845209	32853978	-1	protein_coding	transporter 1, ATP binding cassette subfamily B member [Source:HGNC Symbol;Acc:HGNC:43]
ENSG00000100060	1.078467925	-0.679887337	0.638495741	-1.197197138	0.231229725	NA	4242	MFNG	22	37469063	37486401	-1	protein_coding	MFNG O-fucosylpeptide 3-beta-N-acetylglucosaminyltransferase [Source:HGNC Symbol;Acc:HGNC:7038]
ENSG00000117262	0.530795681	-0.677848442	0.637602725	-1.072196168	0.283631931	NA	51463	GPR89A	1	145607990	145670648	1	protein_coding	G protein-coupled receptor 89A [Source:HGNC Symbol;Acc:HGNC:31984]
ENSG00000117262	0.530795681	-0.677848442	0.637602725	-1.072196168	0.283631931	NA	653519	GPR89A	1	145607990	145670648	1	protein_coding	G protein-coupled receptor 89A [Source:HGNC Symbol;Acc:HGNC:31984]
ENSG00000167363	1.23669666	-0.677607159	0.635017501	-1.214395741	0.224596641	NA	64122	FN3K	17	82735575	82751197	1	protein_coding	fructosamine 3 kinase [Source:HGNC Symbol;Acc:HGNC:24822]
ENSG00000058453	0.714961712	-0.677173508	0.641982755	-1.138557936	0.254887581	NA	9696	CROCC	1	16740273	16972979	1	protein_coding	ciliary rootlet coiled-coil, rootletin [Source:HGNC Symbol;Acc:HGNC:21299]
ENSG00000170075	0.662856054	-0.676726501	0.629102352	-1.165611084	0.243771724	NA	9283	GPR37L1	1	202122858	202133592	1	protein_coding	G protein-coupled receptor 37 like 1 [Source:HGNC Symbol;Acc:HGNC:14923]
ENSG00000183960	0.52958633	-0.676428797	0.637591455	-1.069835767	0.28469324	NA	131096	KCNH8	3	19148454	19535646	1	protein_coding	potassium voltage-gated channel subfamily H member 8 [Source:HGNC Symbol;Acc:HGNC:18864]
ENSG00000100364	18.6086129	-0.676309429	0.266028911	-2.540415371	0.011072089	0.08010004	23313	KIAA0930	22	45190338	45240769	-1	protein_coding	KIAA0930 [Source:HGNC Symbol;Acc:HGNC:1314]
ENSG00000123643	1.945964153	-0.676279951	0.600797592	-1.101937092	0.270489022	NA	206358	SLC36A1	5	151437046	151492381	1	protein_coding	solute carrier family 36 member 1 [Source:HGNC Symbol;Acc:HGNC:18761]
ENSG00000224597	0.875347331	-0.675210119	0.643535702	-1.10628243	0.268604294	NA	102724316	SVIL-AS1	10	29409402	29487745	1	antisense_RNA	SVIL antisense RNA 1 [Source:HGNC Symbol;Acc:HGNC:51219]
ENSG00000186866	2.059173744	-0.675199074	0.597209637	-1.148546203	0.250743151	0.518921966	23275	POFUT2	21	45263928	45287898	-1	protein_coding	protein O-fucosyltransferase 2 [Source:HGNC Symbol;Acc:HGNC:14683]
ENSG00000075461	0.598657365	-0.675068788	0.638706737	-1.093916627	0.273991546	NA	27092	CACNG4	17	66964910	67033398	1	protein_coding	calcium voltage-gated channel auxiliary subunit gamma 4 [Source:HGNC Symbol;Acc:HGNC:1408]
ENSG00000135709	2.553203114	-0.675061626	0.571919821	-1.209665147	0.226407409	0.490132141	9764	KIAA0513	16	85027751	85094230	1	protein_coding	KIAA0513 [Source:HGNC Symbol;Acc:HGNC:29058]
ENSG00000137834	4.26415361	-0.674973108	0.468098861	-1.439153077	0.150107157	0.390865061	4091	SMAD6	15	66702228	66782848	1	protein_coding	SMAD family member 6 [Source:HGNC Symbol;Acc:HGNC:6772]
ENSG00000215908	0.55928067	-0.674534627	0.63299953	-1.074083132	0.282785424	NA	84809	CROCCP2	1	16618253	16657232	-1	transcribed_unprocessed_pseudogene	ciliary rootlet coiled-coil, rootletin pseudogene 2 [Source:HGNC Symbol;Acc:HGNC:28170]
ENSG00000168904	1.056432066	-0.674274099	0.642753871	-0.969056972	0.332516764	NA	123355	LRRC28	15	99251362	99390729	1	protein_coding	leucine rich repeat containing 28 [Source:HGNC Symbol;Acc:HGNC:28355]
ENSG00000141452	2.445501459	-0.674148773	0.589680661	-1.215771245	0.224072076	0.488084645	29919	C18orf8	18	23503470	23531807	1	protein_coding	chromosome 18 open reading frame 8 [Source:HGNC Symbol;Acc:HGNC:24326]
ENSG00000287358	0.364720206	-0.674122861	0.617214989	-1.100083407	0.271295783	NA	NA	NA	NA	NA	NA	NA	NA	NA
ENSG00000204569	8.752549663	-0.673910306	0.396405933	-1.697978605	0.0895118	0.293122826	5514	PPP1R10	6	30600400	30618612	-1	protein_coding	protein phosphatase 1 regulatory subunit 10 [Source:HGNC Symbol;Acc:HGNC:9284]
ENSG00000132170	5.537396482	-0.673866049	0.42721774	-1.548370462	0.121533129	0.347832367	5468	PPARG	3	12287368	12434356	1	protein_coding	peroxisome proliferator activated receptor gamma [Source:HGNC Symbol;Acc:HGNC:9236]
ENSG00000115421	0.937512157	-0.673697543	0.642778496	-1.126264841	0.260053435	NA	64895	PAPOLG	2	60756230	60802085	1	protein_coding	poly(A) polymerase gamma [Source:HGNC Symbol;Acc:HGNC:14982]
ENSG00000141551	12.05471983	-0.673673504	0.319855431	-2.10470148	0.035317302	0.168517056	1453	CSNK1D	17	82239023	82273731	-1	protein_coding	casein kinase 1 delta [Source:HGNC Symbol;Acc:HGNC:2452]
ENSG00000152749	0.943046946	-0.673525723	0.643078544	-1.124491436	0.260804602	NA	160897	GPR180	13	94601903	94634645	1	protein_coding	G protein-coupled receptor 180 [Source:HGNC Symbol;Acc:HGNC:28899]
ENSG00000115350	1.598534144	-0.67341492	0.617643628	-1.128373847	0.259162068	NA	56655	POLE4	2	74958492	74970128	1	protein_coding	DNA polymerase epsilon 4, accessory subunit [Source:HGNC Symbol;Acc:HGNC:18755]
ENSG00000156381	3.422605837	-0.67303916	0.492755751	-1.337606225	0.181024834	0.433759771	122416	ANKRD9	14	102501760	102509799	-1	protein_coding	ankyrin repeat domain 9 [Source:HGNC Symbol;Acc:HGNC:20096]
ENSG00000151012	10.62313816	-0.672216433	0.362865717	-1.860148946	0.062864456	0.23811718	23657	SLC7A11	4	138164097	138242349	-1	protein_coding	solute carrier family 7 member 11 [Source:HGNC Symbol;Acc:HGNC:11059]
ENSG00000257086	0.474745977	-0.671824242	0.624125467	-1.11456368	0.265037442	NA	NA	AP001453.3	11	64246939	64249494	-1	lincRNA
ENSG00000189190	0.354024636	-0.671655795	0.616897577	-1.073159242	0.283199674	NA	162966	ZNF600	19	52764195	52786791	-1	protein_coding	zinc finger protein 600 [Source:HGNC Symbol;Acc:HGNC:30951]
ENSG00000239306	4.828552769	-0.671637347	0.453251705	-1.486980461	0.137019972	0.373392832	10432	RBM14	11	66616582	66627347	1	protein_coding	RNA binding motif protein 14 [Source:HGNC Symbol;Acc:HGNC:14219]
ENSG00000198169	2.156923665	-0.671454203	0.567890222	-1.159130549	0.246402975	0.513715355	90987	ZNF251	8	144720907	144756417	-1	protein_coding	zinc finger protein 251 [Source:HGNC Symbol;Acc:HGNC:13045]
ENSG00000113108	0.527072277	-0.671398612	0.627456272	-1.128111319	0.259272909	NA	10307	APBB3	5	140558268	140564781	-1	protein_coding	amyloid beta precursor protein binding family B member 3 [Source:HGNC Symbol;Acc:HGNC:20708]
ENSG00000276805	0.408128782	-0.671356121	0.62985949	-1.007582975	0.313654706	NA	NA	AL133216.2	10	38403189	38452153	1	transcribed_unprocessed_pseudogene
ENSG00000125384	0.359661871	-0.670799771	0.616870064	-1.092619582	0.274560861	NA	5732	PTGER2	14	52314305	52328606	1	protein_coding	prostaglandin E receptor 2 [Source:HGNC Symbol;Acc:HGNC:9594]
ENSG00000113328	9.957201268	-0.670565539	0.34433935	-1.94616045	0.051635469	0.213952523	900	CCNG1	5	163437569	163446151	1	protein_coding	cyclin G1 [Source:HGNC Symbol;Acc:HGNC:1592]
ENSG00000163882	11.29146766	-0.66979476	0.333352359	-2.010409231	0.044387894	0.194086514	5437	POLR2H	3	184361718	184368596	1	protein_coding	RNA polymerase II subunit H [Source:HGNC Symbol;Acc:HGNC:9195]
ENSG00000138495	2.896887769	-0.669729087	0.533479958	-1.234449401	0.21703549	0.479351085	10063	COX17	3	119654513	119677454	-1	protein_coding	COX17, cytochrome c oxidase copper chaperone [Source:HGNC Symbol;Acc:HGNC:2264]
ENSG00000271254	0.474629237	-0.669524858	0.632342144	-1.034140944	0.301070277	NA	NA	AC240274.1	KI270711.1	4612	29626	-1	protein_coding
ENSG00000005075	2.438978984	-0.669398235	0.544190377	-1.211634293	0.225652402	0.489471926	5439	POLR2J	7	102473118	102478907	-1	protein_coding	RNA polymerase II subunit J [Source:HGNC Symbol;Acc:HGNC:9197]
ENSG00000182272	0.827814026	-0.669138061	0.642738126	-1.164149089	0.244363598	NA	338707	B4GALNT4	11	369796	382116	1	protein_coding	beta-1,4-N-acetyl-galactosaminyltransferase 4 [Source:HGNC Symbol;Acc:HGNC:26315]
ENSG00000128881	0.595224259	-0.669104297	0.63879874	-1.083260741	0.278692706	NA	146057	TTBK2	15	42738734	42920809	-1	protein_coding	tau tubulin kinase 2 [Source:HGNC Symbol;Acc:HGNC:19141]
ENSG00000172780	0.412226403	-0.6687894	0.620488593	-1.088201744	0.276506055	NA	339122	RAB43	3	129087569	129122801	-1	protein_coding	RAB43, member RAS oncogene family [Source:HGNC Symbol;Acc:HGNC:19983]
ENSG00000025039	0.412260878	-0.66877811	0.620488787	-1.088180617	0.27651538	NA	58528	RRAGD	6	89364636	89412270	-1	protein_coding	Ras related GTP binding D [Source:HGNC Symbol;Acc:HGNC:19903]
ENSG00000137802	0.468530545	-0.668657046	0.62400843	-1.108256342	0.267751125	NA	23005	MAPKBP1	15	41774434	41827855	1	protein_coding	mitogen-activated protein kinase binding protein 1 [Source:HGNC Symbol;Acc:HGNC:29536]
ENSG00000164690	0.408735823	-0.668536004	0.620436736	-1.087851297	0.27666076	NA	6469	SHH	7	155799986	155812273	-1	protein_coding	sonic hedgehog [Source:HGNC Symbol;Acc:HGNC:10848]
ENSG00000165240	2.318943152	-0.668187751	0.553483155	-1.178537455	0.238582409	0.504802024	538	ATP7A	X	77910656	78050395	1	protein_coding	ATPase copper transporting alpha [Source:HGNC Symbol;Acc:HGNC:869]
ENSG00000083444	27.60188471	-0.667506525	0.281162858	-2.376802554	0.017463433	0.107368409	5351	PLOD1	1	11934205	11975538	1	protein_coding	procollagen-lysine,2-oxoglutarate 5-dioxygenase 1 [Source:HGNC Symbol;Acc:HGNC:9081]
ENSG00000156345	0.407703427	-0.667171805	0.620393703	-1.085427172	0.277732503	NA	23552	CDK20	9	87966441	87974753	-1	protein_coding	cyclin dependent kinase 20 [Source:HGNC Symbol;Acc:HGNC:21420]
ENSG00000126705	4.202074556	-0.66688867	0.478356556	-1.390483942	0.164381972	0.409666686	27245	AHDC1	1	27534035	27604431	-1	protein_coding	AT-hook DNA binding motif containing 1 [Source:HGNC Symbol;Acc:HGNC:25230]
ENSG00000156650	2.258203827	-0.666776602	0.559871929	-1.156407748	0.247514414	0.514984078	23522	KAT6B	10	74825582	75032622	1	protein_coding	lysine acetyltransferase 6B [Source:HGNC Symbol;Acc:HGNC:17582]
ENSG00000125875	3.277122165	-0.66662096	0.505375461	-1.32023009	0.186758208	0.440030153	128637	TBC1D20	20	435480	462553	-1	protein_coding	TBC1 domain family member 20 [Source:HGNC Symbol;Acc:HGNC:16133]
ENSG00000153339	3.520500845	-0.666476173	0.532876558	-1.252573161	0.210361087	0.47186259	22878	TRAPPC8	18	31829173	31953136	-1	protein_coding	trafficking protein particle complex 8 [Source:HGNC Symbol;Acc:HGNC:29169]
ENSG00000052802	13.19127803	-0.666274192	0.321122701	-2.07152611	0.038309657	0.175702628	6307	MSMO1	4	165327623	165343160	1	protein_coding	methylsterol monooxygenase 1 [Source:HGNC Symbol;Acc:HGNC:10545]
ENSG00000259342	0.588810749	-0.666083637	0.638647915	-1.078836981	0.280660406	NA	NA	AC025580.1	15	45430652	45441808	-1	antisense_RNA
ENSG00000112679	0.774176458	-0.6655744	0.641694113	-1.140612479	0.254031222	NA	56940	DUSP22	6	291630	351355	1	protein_coding	dual specificity phosphatase 22 [Source:HGNC Symbol;Acc:HGNC:16077]
ENSG00000259953	0.713075367	-0.665144705	0.641076295	-1.028181369	0.303864521	NA	NA	AL138756.1	9	112032555	112037730	-1	sense_overlapping
ENSG00000106829	0.46867249	-0.665037219	0.623979682	-1.102310628	0.270326651	NA	7091	TLE4	9	79571773	79726882	1	protein_coding	transducin like enhancer of split 4 [Source:HGNC Symbol;Acc:HGNC:11840]
ENSG00000176390	0.530396069	-0.664809079	0.625900462	-1.119854048	0.262775963	NA	51379	CRLF3	17	30769388	30824776	-1	protein_coding	cytokine receptor like factor 3 [Source:HGNC Symbol;Acc:HGNC:17177]
ENSG00000198816	2.228974966	-0.664662301	0.585403805	-1.140593272	0.254039218	0.521979135	140467	ZNF358	19	7515292	7521026	1	protein_coding	zinc finger protein 358 [Source:HGNC Symbol;Acc:HGNC:16838]
ENSG00000091542	8.778301607	-0.66464217	0.379494689	-1.750411971	0.080047252	0.275395954	54890	ALKBH5	17	18183078	18209954	1	protein_coding	alkB homolog 5, RNA demethylase [Source:HGNC Symbol;Acc:HGNC:25996]
ENSG00000170037	0.960731232	-0.664295197	0.643028427	-1.12800877	0.259316215	NA	116840	CNTROB	17	7932101	7949918	1	protein_coding	centrobin, centriole duplication and spindle assembly protein [Source:HGNC Symbol;Acc:HGNC:29616]
ENSG00000105732	1.887876038	-0.663960443	0.590187957	-1.096152566	0.273012014	NA	64763	ZNF574	19	42068477	42081549	1	protein_coding	zinc finger protein 574 [Source:HGNC Symbol;Acc:HGNC:26166]
ENSG00000119801	6.822524658	-0.663511779	0.38909519	-1.701126125	0.088919306	0.292123468	51646	YPEL5	2	30146941	30160533	1	protein_coding	yippee like 5 [Source:HGNC Symbol;Acc:HGNC:18329]
ENSG00000137575	27.77839013	-0.663426523	0.290949202	-2.291419571	0.021939159	0.124622986	6386	SDCBP	8	58552924	58582860	1	protein_coding	syndecan binding protein [Source:HGNC Symbol;Acc:HGNC:10662]
ENSG00000145284	1.770617324	-0.66317843	0.579927063	-1.103276392	0.269907156	NA	79966	SCD5	4	82629539	82798857	-1	protein_coding	stearoyl-CoA desaturase 5 [Source:HGNC Symbol;Acc:HGNC:21088]
ENSG00000204178	3.231258373	-0.661840651	0.548128244	-1.223357665	0.221194636	0.484879074	55219	TMEM57	1	25430858	25500209	1	protein_coding	transmembrane protein 57 [Source:HGNC Symbol;Acc:HGNC:25572]
ENSG00000173039	8.268039546	-0.661306505	0.378747743	-1.754257309	0.079386427	0.273807507	5970	RELA	11	65653596	65663094	-1	protein_coding	RELA proto-oncogene, NF-kB subunit [Source:HGNC Symbol;Acc:HGNC:9955]
ENSG00000167323	6.384306764	-0.661147716	0.401446144	-1.63040058	0.103016862	0.318807233	6786	STIM1	11	3854527	4093210	1	protein_coding	stromal interaction molecule 1 [Source:HGNC Symbol;Acc:HGNC:11386]
ENSG00000102081	3.281321925	-0.661103119	0.534095495	-1.214549887	0.224537812	0.488431762	2332	FMR1	X	147911951	147951125	1	protein_coding	fragile X mental retardation 1 [Source:HGNC Symbol;Acc:HGNC:3775]
ENSG00000185650	14.3266539	-0.660840913	0.325969837	-2.049079762	0.040454316	0.181942779	677	ZFP36L1	14	68787660	68796253	-1	protein_coding	ZFP36 ring finger protein like 1 [Source:HGNC Symbol;Acc:HGNC:1107]
ENSG00000147119	1.423140775	-0.660250622	0.604888891	-1.066964197	0.285988004	NA	56548	CHST7	X	46573784	46598408	1	protein_coding	carbohydrate sulfotransferase 7 [Source:HGNC Symbol;Acc:HGNC:13817]
ENSG00000227615	1.578602455	-0.659733166	0.61877813	-1.057716694	0.290184622	NA	NA	AP001324.1	11	74745716	74746114	-1	processed_pseudogene
ENSG00000127481	11.53661901	-0.659547455	0.372316382	-1.784893274	0.07427863	0.263580049	23352	UBR4	1	19074506	19210276	-1	protein_coding	ubiquitin protein ligase E3 component n-recognin 4 [Source:HGNC Symbol;Acc:HGNC:30313]
ENSG00000178695	1.177014061	-0.659289443	0.62395965	-0.976592728	0.328770821	NA	115207	KCTD12	13	76880166	76886390	-1	protein_coding	potassium channel tetramerization domain containing 12 [Source:HGNC Symbol;Acc:HGNC:14678]
ENSG00000167258	13.98356737	-0.658986667	0.307185819	-2.146709927	0.031816382	0.159078242	51755	CDK12	17	39461511	39564907	1	protein_coding	cyclin dependent kinase 12 [Source:HGNC Symbol;Acc:HGNC:24224]
ENSG00000206527	7.785277693	-0.658212666	0.373339634	-1.751846744	0.079800164	0.274696719	201562	HACD2	3	123490820	123585185	-1	protein_coding	3-hydroxyacyl-CoA dehydratase 2 [Source:HGNC Symbol;Acc:HGNC:9640]
ENSG00000142892	2.623757789	-0.657671695	0.544174228	-1.18724378	0.235131477	0.500883611	10026	PIGK	1	77088990	77219430	-1	protein_coding	phosphatidylinositol glycan anchor biosynthesis class K [Source:HGNC Symbol;Acc:HGNC:8965]
ENSG00000134686	8.347255419	-0.657641538	0.357982509	-1.830395067	0.067190885	0.2467473	1912	PHC2	1	33323623	33431052	-1	protein_coding	polyhomeotic homolog 2 [Source:HGNC Symbol;Acc:HGNC:3183]
ENSG00000025434	0.53987036	-0.657040481	0.634207341	-1.04239064	0.297230604	NA	10062	NR1H3	11	47248300	47269032	1	protein_coding	nuclear receptor subfamily 1 group H member 3 [Source:HGNC Symbol;Acc:HGNC:7966]
ENSG00000221823	5.71047505	-0.655203835	0.446728608	-1.47415142	0.140440827	0.378435173	5534	PPP3R1	2	68178857	68256237	-1	protein_coding	protein phosphatase 3 regulatory subunit B, alpha [Source:HGNC Symbol;Acc:HGNC:9317]
ENSG00000168453	18.02248847	-0.655097111	0.329883167	-1.972313998	0.048573773	0.205800237	55806	HR	8	22114415	22133384	-1	protein_coding	HR, lysine demethylase and nuclear receptor corepressor [Source:HGNC Symbol;Acc:HGNC:5172]
ENSG00000115109	2.68898216	-0.654711119	0.543497316	-1.188375554	0.234685483	0.50027375	57669	EPB41L5	2	120013005	120179119	1	protein_coding	erythrocyte membrane protein band 4.1 like 5 [Source:HGNC Symbol;Acc:HGNC:19819]
ENSG00000188283	0.719551398	-0.65426944	0.644134093	-0.889474265	0.373748248	NA	163087	ZNF383	19	37217926	37248738	1	protein_coding	zinc finger protein 383 [Source:HGNC Symbol;Acc:HGNC:18609]
ENSG00000170412	11.37640196	-0.654039573	0.310509695	-2.096542815	0.036034066	0.169174733	55890	GPRC5C	17	74424851	74451653	1	protein_coding	G protein-coupled receptor class C group 5 member C [Source:HGNC Symbol;Acc:HGNC:13309]
ENSG00000158715	1.974566055	-0.653785328	0.581998058	-1.080359814	0.279981984	NA	85414	SLC45A3	1	205657851	205680459	-1	protein_coding	solute carrier family 45 member 3 [Source:HGNC Symbol;Acc:HGNC:8642]
ENSG00000197620	1.170170423	-0.653416206	0.639694562	-1.04945542	0.293968563	NA	91966	CXorf40A	X	149540355	149550510	1	protein_coding	chromosome X open reading frame 40A [Source:HGNC Symbol;Acc:HGNC:28089]
ENSG00000117155	1.523586133	-0.652722293	0.60896751	-1.061230883	0.288584988	NA	117178	SSX2IP	1	84643707	84690803	-1	protein_coding	SSX family member 2 interacting protein [Source:HGNC Symbol;Acc:HGNC:16509]
ENSG00000132680	2.808480115	-0.65267617	0.535299115	-1.211216288	0.225812522	0.489471926	22889	KIAA0907	1	155913043	155934400	-1	protein_coding	KIAA0907 [Source:HGNC Symbol;Acc:HGNC:29145]
ENSG00000178719	18.04432872	-0.65211216	0.274759345	-2.372820172	0.017652856	0.107897701	2907	GRINA	8	143990058	143993415	1	protein_coding	glutamate ionotropic receptor NMDA type subunit associated protein 1 [Source:HGNC Symbol;Acc:HGNC:4589]
ENSG00000174292	1.012985842	-0.651778169	0.635851006	-0.952547261	0.340819509	NA	8711	TNK1	17	7380534	7389774	1	protein_coding	tyrosine kinase non receptor 1 [Source:HGNC Symbol;Acc:HGNC:11940]
ENSG00000107290	3.808186065	-0.651461321	0.516666391	-1.275186527	0.202243229	0.461418	23064	SETX	9	132261356	132354985	-1	protein_coding	senataxin [Source:HGNC Symbol;Acc:HGNC:445]
ENSG00000102265	32.22722651	-0.651460332	0.248498907	-2.628971921	0.008564343	0.068177396	7076	TIMP1	X	47582313	47586789	1	protein_coding	TIMP metallopeptidase inhibitor 1 [Source:HGNC Symbol;Acc:HGNC:11820]
ENSG00000112640	4.696855509	-0.651205221	0.456054307	-1.400355786	0.161406803	0.405783957	5528	PPP2R5D	6	42984499	43012342	1	protein_coding	protein phosphatase 2 regulatory subunit B'delta [Source:HGNC Symbol;Acc:HGNC:9312]
ENSG00000163435	41.92053134	-0.651202032	0.241344986	-2.700758496	0.006918155	0.059129936	1999	ELF3	1	202007945	202017188	1	protein_coding	E74 like ETS transcription factor 3 [Source:HGNC Symbol;Acc:HGNC:3318]
ENSG00000166446	0.941095163	-0.651106368	0.643462559	-1.103924366	0.269625948	NA	124359	CDYL2	16	80597906	80804329	-1	protein_coding	chromodomain Y like 2 [Source:HGNC Symbol;Acc:HGNC:23030]
ENSG00000180035	2.0872766	-0.650883814	0.573693049	-1.13148165	0.257852423	0.526762612	197407	ZNF48	16	30378106	30400108	1	protein_coding	zinc finger protein 48 [Source:HGNC Symbol;Acc:HGNC:13114]
ENSG00000082898	21.77910761	-0.650556259	0.29578478	-2.203458327	0.027562461	0.144501104	7514	XPO1	2	61477849	61538626	-1	protein_coding	exportin 1 [Source:HGNC Symbol;Acc:HGNC:12825]
ENSG00000111371	22.1039671	-0.650494234	0.264523016	-2.456089263	0.014045826	0.093913663	81539	SLC38A1	12	46183063	46270017	-1	protein_coding	solute carrier family 38 member 1 [Source:HGNC Symbol;Acc:HGNC:13447]
ENSG00000114999	5.302467927	-0.650475184	0.483217873	-1.380316936	0.167489083	0.415328799	150465	TTL	2	112482154	112541739	1	protein_coding	tubulin tyrosine ligase [Source:HGNC Symbol;Acc:HGNC:21586]
ENSG00000180304	8.533163265	-0.650211663	0.386570457	-1.675195129	0.093895953	0.302135668	4947	OAZ2	15	64687573	64703281	-1	protein_coding	ornithine decarboxylase antizyme 2 [Source:HGNC Symbol;Acc:HGNC:8096]
ENSG00000139289	16.32504023	-0.649394813	0.303837237	-2.133985089	0.032844001	0.161513084	22822	PHLDA1	12	76025447	76033932	-1	protein_coding	pleckstrin homology like domain family A member 1 [Source:HGNC Symbol;Acc:HGNC:8933]
ENSG00000099290	1.531852074	-0.648981573	0.600485423	-1.038404703	0.299081681	NA	387680	WASHC2A	10	50067888	50133506	1	protein_coding	WASH complex subunit 2A [Source:HGNC Symbol;Acc:HGNC:23416]
ENSG00000162378	1.446331571	-0.648793942	0.627395274	-1.00275191	0.315980577	NA	79699	ZYG11B	1	52726467	52827342	1	protein_coding	zyg-11 family member B, cell cycle regulator [Source:HGNC Symbol;Acc:HGNC:25820]
ENSG00000101745	3.042988859	-0.648745225	0.542732853	-1.216931224	0.223630384	0.48773651	23253	ANKRD12	18	9136228	9285985	1	protein_coding	ankyrin repeat domain 12 [Source:HGNC Symbol;Acc:HGNC:29135]
ENSG00000171700	1.363068447	-0.647482521	0.633958697	-1.084231586	0.27826213	NA	10287	RGS19	20	64073181	64079988	-1	protein_coding	regulator of G protein signaling 19 [Source:HGNC Symbol;Acc:HGNC:13735]
ENSG00000169957	4.813039654	-0.647366475	0.434860285	-1.481378536	0.138505731	0.375632624	79724	ZNF768	16	30524001	30526821	-1	protein_coding	zinc finger protein 768 [Source:HGNC Symbol;Acc:HGNC:26273]
ENSG00000151929	5.222837874	-0.646420912	0.478893688	-1.368105555	0.171279038	0.42064413	9531	BAG3	10	119651370	119677819	1	protein_coding	BCL2 associated athanogene 3 [Source:HGNC Symbol;Acc:HGNC:939]
ENSG00000170631	0.990798471	-0.646081633	0.634544813	-0.944551354	0.344887973	NA	7564	ZNF16	8	144930358	144950888	-1	protein_coding	zinc finger protein 16 [Source:HGNC Symbol;Acc:HGNC:12947]
ENSG00000100485	2.319517473	-0.646056991	0.558969617	-1.171657751	0.241334492	0.507965935	6655	SOS2	14	50117120	50231558	-1	protein_coding	SOS Ras/Rho guanine nucleotide exchange factor 2 [Source:HGNC Symbol;Acc:HGNC:11188]
ENSG00000166783	3.781850695	-0.645632283	0.480669032	-1.33485072	0.181925209	0.434850498	9665	MARF1	16	15594386	15643166	-1	protein_coding	meiosis regulator and mRNA stability factor 1 [Source:HGNC Symbol;Acc:HGNC:29562]
ENSG00000070495	5.191836009	-0.645608151	0.45845202	-1.411206126	0.158183844	0.400557528	23210	JMJD6	17	76712832	76726799	-1	protein_coding	arginine demethylase and lysine hydroxylase [Source:HGNC Symbol;Acc:HGNC:19355]
ENSG00000075407	1.005702316	-0.645403312	0.643108436	-1.18178044	0.237292831	NA	7587	ZNF37A	10	38094334	38150293	1	protein_coding	zinc finger protein 37A [Source:HGNC Symbol;Acc:HGNC:13102]
ENSG00000128191	2.01547018	-0.645337055	0.570696264	-1.121714986	0.261983642	0.530658752	54487	DGCR8	22	20080232	20111877	1	protein_coding	DGCR8, microprocessor complex subunit [Source:HGNC Symbol;Acc:HGNC:2847]
ENSG00000204843	6.834112147	-0.644649422	0.384509697	-1.653517199	0.098225649	0.309393509	1639	DCTN1	2	74361154	74392087	-1	protein_coding	dynactin subunit 1 [Source:HGNC Symbol;Acc:HGNC:2711]
ENSG00000104765	10.27293078	-0.64389645	0.367756887	-1.755068462	0.079247598	0.273807507	665	BNIP3L	8	26382898	26505636	1	protein_coding	BCL2 interacting protein 3 like [Source:HGNC Symbol;Acc:HGNC:1085]
ENSG00000110090	9.860070605	-0.643653391	0.360232438	-1.789868805	0.073475005	0.262008348	1374	CPT1A	11	68754620	68844410	-1	protein_coding	carnitine palmitoyltransferase 1A [Source:HGNC Symbol;Acc:HGNC:2328]
ENSG00000162645	10.72266018	-0.643409332	0.338255651	-1.908961028	0.056267119	0.225976285	2634	GBP2	1	89106132	89150456	-1	protein_coding	guanylate binding protein 2 [Source:HGNC Symbol;Acc:HGNC:4183]
ENSG00000164615	4.659207791	-0.643082104	0.465613762	-1.385258518	0.165973433	0.412503906	819	CAMLG	5	134738501	134752160	1	protein_coding	calcium modulating ligand [Source:HGNC Symbol;Acc:HGNC:1471]
ENSG00000175906	0.946105168	-0.642724396	0.64281773	-1.085367908	0.27775874	NA	379	ARL4D	17	43398959	43401137	1	protein_coding	ADP ribosylation factor like GTPase 4D [Source:HGNC Symbol;Acc:HGNC:656]
ENSG00000261068	0.816963571	-0.642587979	0.643016536	-1.036098425	0.300156227	NA	NA	AL512274.1	6	42092233	42094259	-1	lincRNA
ENSG00000117862	1.417941352	-0.642509843	0.609924517	-1.03136248	0.302370869	NA	51060	TXNDC12	1	52020131	52056171	-1	protein_coding	thioredoxin domain containing 12 [Source:HGNC Symbol;Acc:HGNC:24626]
ENSG00000163681	7.990216417	-0.641767425	0.387724847	-1.668792923	0.095158426	0.304370138	7871	SLMAP	3	57755450	57929168	1	protein_coding	sarcolemma associated protein [Source:HGNC Symbol;Acc:HGNC:16643]
ENSG00000131471	0.654243038	-0.641598805	0.636916206	-1.064028833	0.287315638	NA	8639	AOC3	17	42851184	42858130	1	protein_coding	amine oxidase, copper containing 3 [Source:HGNC Symbol;Acc:HGNC:550]
ENSG00000007545	1.363750555	-0.641528649	0.617433984	-1.006507903	0.314171312	NA	57585	CRAMP1	16	1612325	1677908	1	protein_coding	cramped chromatin regulator homolog 1 [Source:HGNC Symbol;Acc:HGNC:14122]
ENSG00000163291	0.834155597	-0.64143164	0.642220093	-0.937668098	0.348415004	NA	152559	PAQR3	4	78887127	78939438	-1	protein_coding	progestin and adipoQ receptor family member 3 [Source:HGNC Symbol;Acc:HGNC:30130]
ENSG00000281332	0.940495129	-0.641195718	0.643670149	-1.090988168	0.275278089	NA	NA	AC018645.3	7	32760279	32762924	1	lincRNA
ENSG00000165959	10.16386623	-0.64013634	0.337629036	-1.89630243	0.057920065	0.228226648	79789	CLMN	14	95181940	95319906	-1	protein_coding	calmin [Source:HGNC Symbol;Acc:HGNC:19972]
ENSG00000102221	2.05300107	-0.639563372	0.588238781	-1.107624621	0.268023966	0.537334446	9767	JADE3	X	46912276	47061242	1	protein_coding	jade family PHD finger 3 [Source:HGNC Symbol;Acc:HGNC:22982]
ENSG00000174231	7.954015201	-0.638854685	0.403784794	-1.585741217	0.112798025	0.333280102	10594	PRPF8	17	1650629	1684882	-1	protein_coding	pre-mRNA processing factor 8 [Source:HGNC Symbol;Acc:HGNC:17340]
ENSG00000010278	28.5455525	-0.638506811	0.251488034	-2.553338688	0.010669569	0.078640999	928	CD9	12	6199715	6238271	1	protein_coding	CD9 molecule [Source:HGNC Symbol;Acc:HGNC:1709]
ENSG00000171307	1.906695492	-0.638444057	0.587592883	-1.066029795	0.286410173	NA	84287	ZDHHC16	10	97446131	97457370	1	protein_coding	zinc finger DHHC-type containing 16 [Source:HGNC Symbol;Acc:HGNC:20714]
ENSG00000108819	8.623407385	-0.638278249	0.366864524	-1.727051766	0.084158367	0.282254909	84687	PPP1R9B	17	50133735	50150630	-1	protein_coding	protein phosphatase 1 regulatory subunit 9B [Source:HGNC Symbol;Acc:HGNC:9298]
ENSG00000116786	4.350995451	-0.638042736	0.512798043	-1.276871262	0.201647702	0.461418	23207	PLEKHM2	1	15684332	15734769	1	protein_coding	pleckstrin homology and RUN domain containing M2 [Source:HGNC Symbol;Acc:HGNC:29131]
ENSG00000204209	7.22978303	-0.637705221	0.398180817	-1.606796908	0.108098927	0.326380615	1616	DAXX	6	33318558	33329286	-1	protein_coding	death domain associated protein [Source:HGNC Symbol;Acc:HGNC:2681]
ENSG00000180479	0.431222244	-0.637105315	0.610656327	-1.076997537	0.281481366	NA	51276	ZNF571	19	37554782	37594790	-1	protein_coding	zinc finger protein 571 [Source:HGNC Symbol;Acc:HGNC:25000]
ENSG00000117479	4.102351417	-0.636994874	0.497242694	-1.27676184	0.201686342	0.461418	10560	SLC19A2	1	169463909	169486003	-1	protein_coding	solute carrier family 19 member 2 [Source:HGNC Symbol;Acc:HGNC:10938]
ENSG00000101191	7.245266145	-0.636400527	0.389349308	-1.620426408	0.105140711	0.32283163	11083	DIDO1	20	62877738	62937952	-1	protein_coding	death inducer-obliterator 1 [Source:HGNC Symbol;Acc:HGNC:2680]
ENSG00000167658	122.4121661	-0.636241525	0.150006353	-4.242903121	2.21E-05	0.00086397	1938	EEF2	19	3976056	3985469	-1	protein_coding	eukaryotic translation elongation factor 2 [Source:HGNC Symbol;Acc:HGNC:3214]
ENSG00000080802	2.411711945	-0.635922773	0.561938911	-1.154643585	0.248236411	0.515479321	4850	CNOT4	7	135361795	135510127	-1	protein_coding	CCR4-NOT transcription complex subunit 4 [Source:HGNC Symbol;Acc:HGNC:7880]
ENSG00000204923	0.551184917	-0.635439242	0.628486043	-1.016292196	0.309490264	NA	554251	FBXO48	2	68459419	68467258	-1	protein_coding	F-box protein 48 [Source:HGNC Symbol;Acc:HGNC:33857]
ENSG00000181555	6.360193793	-0.635149672	0.447341491	-1.435914929	0.15102655	0.391934693	29072	SETD2	3	47016429	47163967	-1	protein_coding	SET domain containing 2 [Source:HGNC Symbol;Acc:HGNC:18420]
ENSG00000272449	0.472731152	-0.634710095	0.625989923	-0.985720596	0.32427024	NA	NA	AL139246.5	1	2546465	2547460	1	lincRNA
ENSG00000008086	1.896271649	-0.634627725	0.586589946	-1.089668431	0.275859227	NA	6792	CDKL5	X	18425583	18653629	1	protein_coding	cyclin dependent kinase like 5 [Source:HGNC Symbol;Acc:HGNC:11411]
ENSG00000148154	7.68467473	-0.634467923	0.394752028	-1.611199374	0.107136274	0.325198042	7357	UGCG	9	111896766	111935369	1	protein_coding	UDP-glucose ceramide glucosyltransferase [Source:HGNC Symbol;Acc:HGNC:12524]
ENSG00000140682	1.148637903	-0.634101432	0.632972331	-0.969802735	0.332144829	NA	7041	TGFB1I1	16	31471585	31477960	1	protein_coding	transforming growth factor beta 1 induced transcript 1 [Source:HGNC Symbol;Acc:HGNC:11767]
ENSG00000116874	0.493822218	-0.633711642	0.634931954	-0.86988089	0.3843655	NA	10352	WARS2	1	119031216	119140671	-1	protein_coding	tryptophanyl tRNA synthetase 2, mitochondrial [Source:HGNC Symbol;Acc:HGNC:12730]
ENSG00000167105	1.902539818	-0.633549957	0.587483199	-1.086691454	0.277173192	NA	162461	TMEM92	17	50271406	50281485	1	protein_coding	transmembrane protein 92 [Source:HGNC Symbol;Acc:HGNC:26579]
ENSG00000186792	0.422428361	-0.633531701	0.610398153	-1.05831319	0.289912681	NA	8372	HYAL3	3	50292831	50299468	-1	protein_coding	hyaluronoglucosaminidase 3 [Source:HGNC Symbol;Acc:HGNC:5322]
ENSG00000011243	3.29517568	-0.633446338	0.531721904	-1.197745936	0.23101594	0.495995499	26993	AKAP8L	19	15380048	15419141	-1	protein_coding	A-kinase anchoring protein 8 like [Source:HGNC Symbol;Acc:HGNC:29857]
ENSG00000165186	0.765120226	-0.631939694	0.643965189	-0.891855313	0.372470489	NA	139411	PTCHD1	X	23334016	23404372	1	protein_coding	patched domain containing 1 [Source:HGNC Symbol;Acc:HGNC:26392]
ENSG00000111802	11.63898816	-0.631780887	0.330385878	-1.908468967	0.05633063	0.225976285	51567	TDP2	6	24649977	24667033	-1	protein_coding	tyrosyl-DNA phosphodiesterase 2 [Source:HGNC Symbol;Acc:HGNC:17768]
ENSG00000163376	0.427919232	-0.631594182	0.610493731	-1.068995405	0.28507174	NA	84541	KBTBD8	3	66998307	67011210	1	protein_coding	kelch repeat and BTB domain containing 8 [Source:HGNC Symbol;Acc:HGNC:30691]
ENSG00000143891	2.233655663	-0.6312357	0.570702344	-1.119362628	0.262985467	0.531551216	130589	GALM	2	38665910	38741237	1	protein_coding	galactose mutarotase [Source:HGNC Symbol;Acc:HGNC:24063]
ENSG00000159713	2.256433618	-0.631074688	0.577529076	-1.130217219	0.258384706	0.526889757	51673	TPPP3	16	67389809	67393535	-1	protein_coding	tubulin polymerization promoting protein family member 3 [Source:HGNC Symbol;Acc:HGNC:24162]
ENSG00000143515	0.483010592	-0.630816181	0.614899683	-1.065047187	0.286854577	NA	57198	ATP8B2	1	154325553	154351307	1	protein_coding	ATPase phospholipid transporting 8B2 [Source:HGNC Symbol;Acc:HGNC:13534]
ENSG00000223813	0.475247314	-0.630720045	0.626322846	-0.978438075	0.327857704	NA	NA	AC007255.1	7	29514225	29563670	-1	antisense_RNA
ENSG00000130544	0.475117758	-0.630680456	0.62631497	-0.97838374	0.327884567	NA	79230	ZNF557	19	7069444	7087968	1	protein_coding	zinc finger protein 557 [Source:HGNC Symbol;Acc:HGNC:28632]
ENSG00000114529	1.697993856	-0.630547243	0.602151018	-1.034443284	0.300928978	NA	79669	C3orf52	3	112086335	112131004	1	protein_coding	chromosome 3 open reading frame 52 [Source:HGNC Symbol;Acc:HGNC:26255]
ENSG00000109787	9.660377159	-0.629465627	0.37128834	-1.697770891	0.089551012	0.293122826	51274	KLF3	4	38664196	38701042	1	protein_coding	Kruppel like factor 3 [Source:HGNC Symbol;Acc:HGNC:16516]
ENSG00000152422	1.679981349	-0.629293092	0.590789117	-0.983949326	0.325140429	NA	7518	XRCC4	5	83077498	83353787	1	protein_coding	X-ray repair cross complementing 4 [Source:HGNC Symbol;Acc:HGNC:12831]
ENSG00000008294	15.25571338	-0.629186496	0.302766651	-2.070465907	0.038408735	0.175702628	9043	SPAG9	17	50962174	51120865	-1	protein_coding	sperm associated antigen 9 [Source:HGNC Symbol;Acc:HGNC:14524]
ENSG00000112759	6.708649707	-0.629178363	0.418005496	-1.507856778	0.131591187	0.364620319	2030	SLC29A1	6	44219505	44234151	1	protein_coding	solute carrier family 29 member 1 (Augustine blood group) [Source:HGNC Symbol;Acc:HGNC:11003]
ENSG00000164695	3.335877987	-0.629174095	0.551112576	-1.096827806	0.272716672	0.543611184	92421	CHMP4C	8	81732434	81759515	1	protein_coding	charged multivesicular body protein 4C [Source:HGNC Symbol;Acc:HGNC:30599]
ENSG00000183955	3.950834677	-0.628917058	0.481778141	-1.295658469	0.195093176	0.451017987	387893	KMT5A	12	123383773	123409358	1	protein_coding	lysine methyltransferase 5A [Source:HGNC Symbol;Acc:HGNC:29489]
ENSG00000125952	4.727798884	-0.627398483	0.476012605	-1.325671589	0.184948502	0.438072728	4149	MAX	14	65006174	65102695	-1	protein_coding	MYC associated factor X [Source:HGNC Symbol;Acc:HGNC:6913]
ENSG00000112514	8.340836714	-0.627362646	0.380144461	-1.652343305	0.098464586	0.309804359	51596	CUTA	6	33416442	33418317	-1	protein_coding	cutA divalent cation tolerance homolog [Source:HGNC Symbol;Acc:HGNC:21101]
ENSG00000186625	0.447361582	-0.627289589	0.612734657	-0.958619989	0.337750219	NA	11104	KATNA1	6	149594873	149648972	-1	protein_coding	katanin catalytic subunit A1 [Source:HGNC Symbol;Acc:HGNC:6216]
ENSG00000183864	11.24270938	-0.627221821	0.329613423	-1.896614869	0.057878787	0.228226648	10766	TOB2	22	41433492	41447023	-1	protein_coding	transducer of ERBB2, 2 [Source:HGNC Symbol;Acc:HGNC:11980]
ENSG00000185621	0.418775478	-0.6270145	0.610197448	-1.047818202	0.294722375	NA	89782	LMLN	3	197960200	198043720	1	protein_coding	leishmanolysin like peptidase [Source:HGNC Symbol;Acc:HGNC:15991]
ENSG00000174010	1.011093389	-0.626740075	0.634973177	-0.986191127	0.324039333	NA	80311	KLHL15	X	23983720	24027186	-1	protein_coding	kelch like family member 15 [Source:HGNC Symbol;Acc:HGNC:29347]
ENSG00000160211	21.38123548	-0.626706511	0.269408248	-2.326720816	0.019980129	0.117425431	2539	G6PD	X	154531391	154547572	-1	protein_coding	glucose-6-phosphate dehydrogenase [Source:HGNC Symbol;Acc:HGNC:4057]
ENSG00000177666	10.9188404	-0.62634481	0.364786552	-1.729580162	0.083705313	0.281791395	57104	PNPLA2	11	818902	825573	1	protein_coding	patatin like phospholipase domain containing 2 [Source:HGNC Symbol;Acc:HGNC:30802]
ENSG00000155974	0.594548589	-0.625818323	0.642000048	-0.922501516	0.35626704	NA	23426	GRIP1	12	66347431	66804186	-1	protein_coding	glutamate receptor interacting protein 1 [Source:HGNC Symbol;Acc:HGNC:18708]
ENSG00000146376	5.104177222	-0.625692874	0.468601764	-1.338949596	0.180587082	0.432980509	93663	ARHGAP18	6	129576132	129710225	-1	protein_coding	Rho GTPase activating protein 18 [Source:HGNC Symbol;Acc:HGNC:21035]
ENSG00000203993	0.418228337	-0.625088202	0.610143575	-1.044693166	0.296164804	NA	85026	ARRDC1-AS1	9	137615332	137618906	-1	antisense_RNA	ARRDC1 antisense RNA 1 [Source:HGNC Symbol;Acc:HGNC:23395]
ENSG00000172354	11.52434552	-0.624845389	0.318495747	-1.953133105	0.050803825	0.212049277	2783	GNB2	7	100673531	100679174	1	protein_coding	G protein subunit beta 2 [Source:HGNC Symbol;Acc:HGNC:4398]
ENSG00000177663	5.696704139	-0.624696727	0.447345857	-1.41226752	0.157871206	0.399944645	23765	IL17RA	22	17084954	17115694	1	protein_coding	interleukin 17 receptor A [Source:HGNC Symbol;Acc:HGNC:5985]
ENSG00000068903	11.07145901	-0.624365021	0.332928318	-1.87378335	0.060960292	0.234413939	22933	SIRT2	19	38878555	38899862	-1	protein_coding	sirtuin 2 [Source:HGNC Symbol;Acc:HGNC:10886]
ENSG00000108091	18.34182742	-0.624174924	0.293811192	-2.129602731	0.033204425	0.1625902	8030	CCDC6	10	59788763	59906656	-1	protein_coding	coiled-coil domain containing 6 [Source:HGNC Symbol;Acc:HGNC:18782]
ENSG00000127993	0.644380365	-0.624094791	0.635861371	-1.036128386	0.300142251	NA	84060	RBM48	7	92528773	92538005	1	protein_coding	RNA binding motif protein 48 [Source:HGNC Symbol;Acc:HGNC:21785]
ENSG00000184319	1.068529339	-0.623745039	0.634933225	-0.932950964	0.350845287	NA	NA	RPL23AP82	22	50756948	50801309	1	transcribed_unprocessed_pseudogene	ribosomal protein L23a pseudogene 82 [Source:HGNC Symbol;Acc:HGNC:33730]
ENSG00000258890	1.217088703	-0.623672199	0.63110217	-0.97282086	0.330642343	NA	90799	CEP95	17	64506588	64542461	1	protein_coding	centrosomal protein 95 [Source:HGNC Symbol;Acc:HGNC:25141]
ENSG00000245571	0.417233873	-0.623572879	0.61009401	-1.042259876	0.297291209	NA	NA	AP001258.1	11	59130133	59143015	-1	lincRNA
ENSG00000120868	1.779706764	-0.623511586	0.60018796	-1.067051938	0.285948383	NA	317	APAF1	12	98645141	98735433	1	protein_coding	apoptotic peptidase activating factor 1 [Source:HGNC Symbol;Acc:HGNC:576]
ENSG00000115020	2.761277071	-0.623273219	0.556482761	-1.131272594	0.257940376	0.526762612	200576	PIKFYVE	2	208266267	208358751	1	protein_coding	phosphoinositide kinase, FYVE-type zinc finger containing [Source:HGNC Symbol;Acc:HGNC:23785]
ENSG00000243199	1.450172609	-0.622918398	0.611503168	-1.001105163	0.316775969	NA	NA	AC115223.1	4	65573459	65574328	1	processed_pseudogene
ENSG00000150893	2.198109614	-0.622834897	0.570310029	-1.036972088	0.299748866	0.571542054	341640	FREM2	13	38687129	38887131	1	protein_coding	FRAS1 related extracellular matrix protein 2 [Source:HGNC Symbol;Acc:HGNC:25396]
ENSG00000005175	0.898761302	-0.622518795	0.639971157	-0.938386341	0.348045903	NA	79657	RPAP3	12	47661249	47706061	-1	protein_coding	RNA polymerase II associated protein 3 [Source:HGNC Symbol;Acc:HGNC:26151]
ENSG00000101384	11.78294407	-0.62241156	0.343210472	-1.823160399	0.068279101	0.249564396	182	JAG1	20	10637684	10674107	-1	protein_coding	jagged 1 [Source:HGNC Symbol;Acc:HGNC:6188]
ENSG00000235508	0.674166403	-0.622103799	0.643521415	-0.96264432	0.335726048	NA	NA	RPS2P7	20	45640486	45641370	-1	processed_pseudogene	ribosomal protein S2 pseudogene 7 [Source:HGNC Symbol;Acc:HGNC:15838]
ENSG00000136824	1.381243861	-0.622076907	0.624403518	-0.96748731	0.333300482	NA	10592	SMC2	9	104094260	104141417	1	protein_coding	structural maintenance of chromosomes 2 [Source:HGNC Symbol;Acc:HGNC:14011]
ENSG00000168743	14.42491428	-0.622032633	0.310574238	-1.988911869	0.046710932	0.2008538	255743	NPNT	4	105894775	106004027	1	protein_coding	nephronectin [Source:HGNC Symbol;Acc:HGNC:27405]
ENSG00000153443	3.040245511	-0.621905516	0.551501868	-1.137687143	0.255251144	0.523717206	124402	UBALD1	16	4608883	4615027	-1	protein_coding	UBA like domain containing 1 [Source:HGNC Symbol;Acc:HGNC:29576]
ENSG00000216866	1.261959564	-0.621724289	0.622168098	-0.994862139	0.319803319	NA	NA	RPS2P55	X	40934982	40935864	-1	processed_pseudogene	ribosomal protein S2 pseudogene 55 [Source:HGNC Symbol;Acc:HGNC:36140]
ENSG00000139044	3.890893403	-0.621706797	0.466826072	-1.304219107	0.192158887	0.447204839	283358	B4GALNT3	12	460364	563509	1	protein_coding	beta-1,4-N-acetyl-galactosaminyltransferase 3 [Source:HGNC Symbol;Acc:HGNC:24137]
ENSG00000213432	0.359386766	-0.621535483	0.605400072	-1.025471371	0.305140827	NA	NA	RPL17P34	10	93284004	93284558	-1	processed_pseudogene	ribosomal protein L17 pseudogene 34 [Source:HGNC Symbol;Acc:HGNC:36756]
ENSG00000126351	21.67134406	-0.621459662	0.257987109	-2.404998654	0.016172525	0.102863829	7067	THRA	17	40058290	40093867	1	protein_coding	thyroid hormone receptor, alpha [Source:HGNC Symbol;Acc:HGNC:11796]
ENSG00000185920	0.593112308	-0.62091655	0.642019462	-0.916457168	0.359427163	NA	5727	PTCH1	9	95442980	95517057	-1	protein_coding	patched 1 [Source:HGNC Symbol;Acc:HGNC:9585]
ENSG00000181291	0.47669705	-0.620679898	0.612653409	-1.045683826	0.295707033	NA	124842	TMEM132E	17	34579487	34639318	1	protein_coding	transmembrane protein 132E [Source:HGNC Symbol;Acc:HGNC:26991]
ENSG00000204248	0.35149797	-0.619666083	0.604932543	-1.007639901	0.313627366	NA	1302	COL11A2	6	33162681	33192499	-1	protein_coding	collagen type XI alpha 2 chain [Source:HGNC Symbol;Acc:HGNC:2187]
ENSG00000139946	2.300873113	-0.61893142	0.569473474	-1.128881807	0.258947697	0.527579616	57161	PELI2	14	56117814	56301526	1	protein_coding	pellino E3 ubiquitin protein ligase family member 2 [Source:HGNC Symbol;Acc:HGNC:8828]
ENSG00000144445	1.545706508	-0.618293606	0.618159944	-1.001852014	0.316415072	NA	151050	KANSL1L	2	210021423	210171383	-1	protein_coding	KAT8 regulatory NSL complex subunit 1 like [Source:HGNC Symbol;Acc:HGNC:26310]
ENSG00000077463	2.078100865	-0.618220106	0.581518789	-1.115942127	0.264446908	0.534021816	51548	SIRT6	19	4174109	4182604	-1	protein_coding	sirtuin 6 [Source:HGNC Symbol;Acc:HGNC:14934]
ENSG00000161011	134.7196727	-0.617684651	0.207204466	-2.985018939	0.002835608	0.03253678	8878	SQSTM1	5	179806398	179838078	1	protein_coding	sequestosome 1 [Source:HGNC Symbol;Acc:HGNC:11280]
ENSG00000149927	0.532450759	-0.617232643	0.615234366	-1.055934598	0.290998096	NA	8448	DOC2A	16	30005509	30023270	-1	protein_coding	double C2 domain alpha [Source:HGNC Symbol;Acc:HGNC:2985]
ENSG00000124216	1.76351453	-0.616914614	0.501845331	-1.552551472	0.120530327	NA	6615	SNAI1	20	49982999	49988886	1	protein_coding	snail family transcriptional repressor 1 [Source:HGNC Symbol;Acc:HGNC:11128]
ENSG00000277182	0.370887778	-0.616889565	0.609324811	-0.917288941	0.358991251	NA	NA	AC006449.5	17	38749360	38751457	1	antisense_RNA
ENSG00000109103	0.406135673	-0.616812978	0.609616763	-1.01557661	0.309831048	NA	9094	UNC119	17	28546707	28552668	-1	protein_coding	unc-119 lipid binding chaperone [Source:HGNC Symbol;Acc:HGNC:12565]
ENSG00000196214	1.008290595	-0.616540411	0.643216309	-1.14818665	0.250891519	NA	90321	ZNF766	19	52269571	52296046	1	protein_coding	zinc finger protein 766 [Source:HGNC Symbol;Acc:HGNC:28063]
ENSG00000185022	15.54105996	-0.61617562	0.300029516	-2.062945209	0.039117834	0.177718079	23764	MAFF	22	38200767	38216511	1	protein_coding	MAF bZIP transcription factor F [Source:HGNC Symbol;Acc:HGNC:6780]
ENSG00000122417	0.604579288	-0.616103223	0.640448983	-0.911269931	0.362153165	NA	57489	ODF2L	1	86346824	86396342	-1	protein_coding	outer dense fiber of sperm tails 2 like [Source:HGNC Symbol;Acc:HGNC:29225]
ENSG00000134452	4.997136046	-0.615871049	0.448200556	-1.368967443	0.171009452	0.42031158	84893	FBXO18	10	5890203	5937594	1	protein_coding	F-box protein, helicase, 18 [Source:HGNC Symbol;Acc:HGNC:13620]
ENSG00000114988	4.971282504	-0.615498634	0.443329425	-1.382819652	0.166720172	0.413828001	81562	LMAN2L	2	96705929	96740064	-1	protein_coding	lectin, mannose binding 2 like [Source:HGNC Symbol;Acc:HGNC:19263]
ENSG00000158966	0.42640082	-0.61530783	0.613511273	-0.937845809	0.348323656	NA	57685	CACHD1	1	64470792	64693058	1	protein_coding	cache domain containing 1 [Source:HGNC Symbol;Acc:HGNC:29314]
ENSG00000171475	53.14167306	-0.61499082	0.214684462	-2.867396401	0.004138643	0.041618936	147179	WIPF2	17	40219304	40284136	1	protein_coding	WAS/WASL interacting protein family member 2 [Source:HGNC Symbol;Acc:HGNC:30923]
ENSG00000154001	5.478123983	-0.614800736	0.432935232	-1.425805679	0.153924441	0.394573087	5529	PPP2R5E	14	63371357	63543374	-1	protein_coding	protein phosphatase 2 regulatory subunit B'epsilon [Source:HGNC Symbol;Acc:HGNC:9313]
ENSG00000115902	2.969208466	-0.614412921	0.521720607	-1.156029433	0.247669118	0.514984078	6509	SLC1A4	2	64988477	65023865	1	protein_coding	solute carrier family 1 member 4 [Source:HGNC Symbol;Acc:HGNC:10942]
ENSG00000118200	4.560653012	-0.614408701	0.470902377	-1.324521305	0.185329972	0.438504632	23271	CAMSAP2	1	200739558	200860704	1	protein_coding	calmodulin regulated spectrin associated protein family member 2 [Source:HGNC Symbol;Acc:HGNC:29188]
ENSG00000185808	1.260209432	-0.614337884	0.630049752	-0.918363456	0.358428616	NA	51227	PIGP	21	37059170	37073170	-1	protein_coding	phosphatidylinositol glycan anchor biosynthesis class P [Source:HGNC Symbol;Acc:HGNC:3046]
ENSG00000226742	0.715773959	-0.614090565	0.643727355	-0.969791434	0.332150463	NA	440498	HSBP1L1	18	79964561	79970822	1	protein_coding	heat shock factor binding protein 1 like 1 [Source:HGNC Symbol;Acc:HGNC:37243]
ENSG00000125656	2.703417155	-0.614059406	0.509923597	-1.146296199	0.251672615	0.520200902	8192	CLPP	19	6361452	6368908	1	protein_coding	caseinolytic mitochondrial matrix peptidase proteolytic subunit [Source:HGNC Symbol;Acc:HGNC:2084]
ENSG00000155111	2.101121055	-0.613783372	0.591420653	-1.066879102	0.286026433	0.557344985	23097	CDK19	6	110609978	110815958	-1	protein_coding	cyclin dependent kinase 19 [Source:HGNC Symbol;Acc:HGNC:19338]
ENSG00000105556	1.189084066	-0.613767333	0.633449609	-0.952753568	0.340714945	NA	54531	MIER2	19	301444	344815	-1	protein_coding	MIER family member 2 [Source:HGNC Symbol;Acc:HGNC:29210]
ENSG00000151693	8.004533308	-0.613666596	0.384082428	-1.58765944	0.112363369	0.332997403	8853	ASAP2	2	9206765	9405683	1	protein_coding	ArfGAP with SH3 domain, ankyrin repeat and PH domain 2 [Source:HGNC Symbol;Acc:HGNC:2721]
ENSG00000117139	7.788979107	-0.613475022	0.385729044	-1.593090516	0.111139887	0.331070154	10765	KDM5B	1	202724491	202809470	-1	protein_coding	lysine demethylase 5B [Source:HGNC Symbol;Acc:HGNC:18039]
ENSG00000158711	5.27831367	-0.613466799	0.430636216	-1.408180157	0.159077731	0.401785729	2005	ELK4	1	205597556	205631962	-1	protein_coding	ELK4, ETS transcription factor [Source:HGNC Symbol;Acc:HGNC:3326]
ENSG00000163870	6.371756654	-0.612656345	0.421237412	-1.470286663	0.141484132	0.379445378	131601	TPRA1	3	127573069	127598251	-1	protein_coding	transmembrane protein adipocyte associated 1 [Source:HGNC Symbol;Acc:HGNC:30413]
ENSG00000238103	0.298081234	-0.612243839	0.559408308	-0.997375189	0.31858243	NA	NA	RPL9P7	X	23836742	23837321	-1	processed_pseudogene	ribosomal protein L9 pseudogene 7 [Source:HGNC Symbol;Acc:HGNC:30335]
ENSG00000149679	2.159473492	-0.612203611	0.584801764	-1.08017551	0.280064032	0.550629237	81928	CABLES2	20	62388632	62407285	-1	protein_coding	Cdk5 and Abl enzyme substrate 2 [Source:HGNC Symbol;Acc:HGNC:16143]
ENSG00000171603	20.5113653	-0.611982042	0.304698395	-2.010355174	0.044393611	0.194086514	22883	CLSTN1	1	9729026	9824526	-1	protein_coding	calsyntenin 1 [Source:HGNC Symbol;Acc:HGNC:17447]
ENSG00000063177	54.93679066	-0.611296755	0.236795728	-2.584998517	0.009737942	0.074234792	6141	RPL18	19	48615328	48619536	-1	protein_coding	ribosomal protein L18 [Source:HGNC Symbol;Acc:HGNC:10310]
ENSG00000110218	2.833412182	-0.611237395	0.528010352	-1.143323888	0.25290414	0.521198829	24145	PANX1	11	94128928	94181972	1	protein_coding	pannexin 1 [Source:HGNC Symbol;Acc:HGNC:8599]
ENSG00000176731	2.202666039	-0.611058348	0.559341826	-1.062841558	0.28785381	0.559021736	401466	C8orf59	8	85214076	85220421	-1	protein_coding	chromosome 8 open reading frame 59 [Source:HGNC Symbol;Acc:HGNC:32235]
ENSG00000109133	5.167413396	-0.610976034	0.448151206	-1.363069283	0.172860676	0.423366746	55161	TMEM33	4	41935120	41960572	1	protein_coding	transmembrane protein 33 [Source:HGNC Symbol;Acc:HGNC:25541]
ENSG00000169738	2.673824737	-0.610781884	0.529812797	-1.142845464	0.253102759	0.521265215	51181	DCXR	17	82035136	82037732	-1	protein_coding	dicarbonyl and L-xylulose reductase [Source:HGNC Symbol;Acc:HGNC:18985]
ENSG00000122386	1.675619621	-0.6098528	0.606583352	-1.023869636	0.305896854	NA	7755	ZNF205	16	3112560	3120517	1	protein_coding	zinc finger protein 205 [Source:HGNC Symbol;Acc:HGNC:12996]
ENSG00000225205	0.305266939	-0.609363447	0.600386483	-1.006124498	0.314355685	NA	NA	AC078883.1	2	172480840	172556596	-1	antisense_RNA
ENSG00000174446	0.858109728	-0.609186075	0.643620691	-0.892933761	0.371892646	NA	10302	SNAPC5	15	66490135	66497813	-1	protein_coding	small nuclear RNA activating complex polypeptide 5 [Source:HGNC Symbol;Acc:HGNC:15484]
ENSG00000198399	5.67955603	-0.608852982	0.429385557	-1.428352254	0.153190495	0.393496699	50618	ITSN2	2	24202864	24360714	-1	protein_coding	intersectin 2 [Source:HGNC Symbol;Acc:HGNC:6184]
ENSG00000160588	3.203101328	-0.608578456	0.560180273	-1.137378579	0.255380058	0.523717206	196264	MPZL3	11	118226690	118252350	-1	protein_coding	myelin protein zero like 3 [Source:HGNC Symbol;Acc:HGNC:27279]
ENSG00000173275	0.365283516	-0.608574653	0.608921703	-0.904808639	0.365566774	NA	203523	ZNF449	X	135344796	135363152	1	protein_coding	zinc finger protein 449 [Source:HGNC Symbol;Acc:HGNC:21039]
ENSG00000134371	3.431748346	-0.608420934	0.484996563	-1.225337005	0.220448271	0.484089877	79577	CDC73	1	193122017	193253901	1	protein_coding	cell division cycle 73 [Source:HGNC Symbol;Acc:HGNC:16783]
ENSG00000164023	6.384938465	-0.60801329	0.411063182	-1.472731134	0.140823548	0.379051605	166929	SGMS2	4	107824563	107915047	1	protein_coding	sphingomyelin synthase 2 [Source:HGNC Symbol;Acc:HGNC:28395]
ENSG00000136048	5.176582829	-0.607946743	0.470652788	-1.325712595	0.184934914	0.438072728	55332	DRAM1	12	101877351	102012130	1	protein_coding	DNA damage regulated autophagy modulator 1 [Source:HGNC Symbol;Acc:HGNC:25645]
ENSG00000120278	0.67432376	-0.607916749	0.642971284	-0.945243355	0.34453465	NA	57480	PLEKHG1	6	150599883	150843665	1	protein_coding	pleckstrin homology and RhoGEF domain containing G1 [Source:HGNC Symbol;Acc:HGNC:20884]
ENSG00000157110	4.201482289	-0.607590446	0.465540362	-1.298210248	0.194215098	0.450272488	11030	RBPMS	8	30384479	30572261	1	protein_coding	RNA binding protein with multiple splicing [Source:HGNC Symbol;Acc:HGNC:19097]
ENSG00000233830	0.302454957	-0.607589788	0.599915908	-1.003892954	0.315430213	NA	NA	EIF4HP1	7	27458163	27458849	-1	processed_pseudogene	eukaryotic translation initiation factor 4H pseudogene 1 [Source:HGNC Symbol;Acc:HGNC:49035]
ENSG00000167548	5.375791761	-0.607580274	0.452327071	-1.336592524	0.181355681	0.434158709	8085	KMT2D	12	49018975	49059774	-1	protein_coding	lysine methyltransferase 2D [Source:HGNC Symbol;Acc:HGNC:7133]
ENSG00000113580	4.603716907	-0.607338979	0.465014477	-1.297008964	0.194628103	0.450774515	2908	NR3C1	5	143277931	143435512	-1	protein_coding	nuclear receptor subfamily 3 group C member 1 [Source:HGNC Symbol;Acc:HGNC:7978]
ENSG00000131941	15.93634532	-0.607226591	0.283364752	-2.135966789	0.032682121	0.161219806	85415	RHPN2	19	32978593	33064888	-1	protein_coding	rhophilin Rho GTPase binding protein 2 [Source:HGNC Symbol;Acc:HGNC:19974]
ENSG00000213025	0.30142563	-0.60705278	0.599772892	-1.002424177	0.31613877	NA	NA	COX20P1	10	68632371	68632727	1	processed_pseudogene	COX20, cytochrome c oxidase assembly factor pseudogene 1 [Source:HGNC Symbol;Acc:HGNC:31435]
ENSG00000105877	0.78453141	-0.606943007	0.643516266	-0.986694428	0.323792462	NA	8701	DNAH11	7	21543215	21901839	1	protein_coding	dynein axonemal heavy chain 11 [Source:HGNC Symbol;Acc:HGNC:2942]
ENSG00000137094	0.300173578	-0.606933226	0.599741018	-0.997656021	0.318446186	NA	25822	DNAJB5	9	34989641	34998900	1	protein_coding	DnaJ heat shock protein family (Hsp40) member B5 [Source:HGNC Symbol;Acc:HGNC:14887]
ENSG00000174796	0.720177821	-0.606750851	0.643743783	-0.970878341	0.331608865	NA	152815	THAP6	4	75513946	75550473	1	protein_coding	THAP domain containing 6 [Source:HGNC Symbol;Acc:HGNC:23189]
ENSG00000180257	0.527512584	-0.60664203	0.609827103	-0.836173622	0.403057236	NA	125893	ZNF816	19	52949379	52962911	-1	protein_coding	zinc finger protein 816 [Source:HGNC Symbol;Acc:HGNC:26995]
ENSG00000184557	4.393483003	-0.606388052	0.568466884	-1.064967751	0.286890524	0.558097173	9021	SOCS3	17	78356778	78360077	-1	protein_coding	suppressor of cytokine signaling 3 [Source:HGNC Symbol;Acc:HGNC:19391]
ENSG00000150995	0.95414809	-0.60634571	0.639503743	-0.935490468	0.349535593	NA	3708	ITPR1	3	4493348	4847840	1	protein_coding	inositol 1,4,5-trisphosphate receptor type 1 [Source:HGNC Symbol;Acc:HGNC:6180]
ENSG00000174529	0.599009377	-0.606224164	0.640467761	-0.897569491	0.36941511	NA	388730	TMEM81	1	205083129	205084460	-1	protein_coding	transmembrane protein 81 [Source:HGNC Symbol;Acc:HGNC:32349]
ENSG00000163788	4.781652382	-0.606108809	0.454618737	-1.337233487	0.181146434	0.433823551	54861	SNRK	3	43286512	43424764	1	protein_coding	SNF related kinase [Source:HGNC Symbol;Acc:HGNC:30598]
ENSG00000010318	0.287329442	-0.606009238	0.557489563	-0.970278318	0.331907782	NA	51533	PHF7	3	52410657	52423641	1	protein_coding	PHD finger protein 7 [Source:HGNC Symbol;Acc:HGNC:18458]
ENSG00000173226	0.724769345	-0.605919522	0.643744574	-0.969152588	0.332469063	NA	9657	IQCB1	3	121769763	121835079	-1	protein_coding	IQ motif containing B1 [Source:HGNC Symbol;Acc:HGNC:28949]
ENSG00000166165	2.190534006	-0.605635711	0.599474203	-1.074800352	0.282464123	0.552956515	1152	CKB	14	103519659	103523111	-1	protein_coding	creatine kinase B [Source:HGNC Symbol;Acc:HGNC:1991]
ENSG00000262583	0.292044151	-0.604275533	0.599029236	-0.976468645	0.328832279	NA	NA	AC009163.5	16	75499788	75516280	-1	transcribed_unprocessed_pseudogene
ENSG00000197943	1.019781926	-0.604029246	0.639162055	-0.949991178	0.342116735	NA	5336	PLCG2	16	81739097	81962693	1	protein_coding	phospholipase C gamma 2 [Source:HGNC Symbol;Acc:HGNC:9066]
ENSG00000160714	7.058734435	-0.603859219	0.397540047	-1.515600514	0.129620397	0.362532048	55585	UBE2Q1	1	154548577	154559028	-1	protein_coding	ubiquitin conjugating enzyme E2 Q1 [Source:HGNC Symbol;Acc:HGNC:15698]
ENSG00000155906	0.546191563	-0.603089756	0.635000766	-0.858965463	0.390359571	NA	55005	RMND1	6	151404763	151452181	-1	protein_coding	required for meiotic nuclear division 1 homolog [Source:HGNC Symbol;Acc:HGNC:21176]
ENSG00000112319	1.54335094	-0.603038788	0.616880872	-0.980914699	0.326634808	NA	2070	EYA4	6	133240598	133532120	1	protein_coding	EYA transcriptional coactivator and phosphatase 4 [Source:HGNC Symbol;Acc:HGNC:3522]
ENSG00000100154	0.53750515	-0.602878045	0.63598531	-0.857155372	0.391359023	NA	23331	TTC28	22	27978014	28679865	-1	protein_coding	tetratricopeptide repeat domain 28 [Source:HGNC Symbol;Acc:HGNC:29179]
ENSG00000137815	0.540061714	-0.602572083	0.636086643	-0.85650085	0.391720803	NA	23168	RTF1	15	41408408	41483563	1	protein_coding	RTF1 homolog, Paf1/RNA polymerase II complex component [Source:HGNC Symbol;Acc:HGNC:28996]
ENSG00000134324	4.767242986	-0.602558753	0.456509097	-1.330135626	0.183473589	0.437046596	23175	LPIN1	2	11677595	11827409	1	protein_coding	lipin 1 [Source:HGNC Symbol;Acc:HGNC:13345]
ENSG00000197024	0.948169574	-0.601909367	0.641665194	-0.925579417	0.354664594	NA	57541	ZNF398	7	149126416	149182802	1	protein_coding	zinc finger protein 398 [Source:HGNC Symbol;Acc:HGNC:18373]
ENSG00000169252	0.490355621	-0.60170635	0.615456283	-0.94547772	0.34441504	NA	154	ADRB2	5	148825245	148828687	1	protein_coding	adrenoceptor beta 2 [Source:HGNC Symbol;Acc:HGNC:286]
ENSG00000095585	1.727530493	-0.601673124	0.602787014	-0.958355954	0.337883298	NA	29760	BLNK	10	96191702	96271587	-1	protein_coding	B-cell linker [Source:HGNC Symbol;Acc:HGNC:14211]
ENSG00000122729	3.26024396	-0.601573907	0.517074684	-1.172345949	0.241058191	0.507965935	48	ACO1	9	32384603	32454769	1	protein_coding	aconitase 1 [Source:HGNC Symbol;Acc:HGNC:117]
ENSG00000136689	6.957333158	-0.601523097	0.446200275	-1.383997802	0.166359128	0.413095495	3557	IL1RN	2	113107214	113134016	1	protein_coding	interleukin 1 receptor antagonist [Source:HGNC Symbol;Acc:HGNC:6000]
ENSG00000123066	6.020186884	-0.601451479	0.44002763	-1.39447323	0.163174748	0.408425807	23389	MED13L	12	115953872	116277338	-1	protein_coding	mediator complex subunit 13 like [Source:HGNC Symbol;Acc:HGNC:22962]
ENSG00000137312	13.9796673	-0.601116316	0.335851918	-1.77202075	0.076391113	0.267967706	10211	FLOT1	6	30727709	30742733	-1	protein_coding	flotillin 1 [Source:HGNC Symbol;Acc:HGNC:3757]
ENSG00000116044	18.15754852	-0.60106278	0.286591304	-2.100732932	0.035664417	0.169078548	4780	NFE2L2	2	177227595	177392697	-1	protein_coding	nuclear factor, erythroid 2 like 2 [Source:HGNC Symbol;Acc:HGNC:7782]
ENSG00000253626	0.539245803	-0.600952257	0.63609595	-0.853912703	0.393153361	NA	143244	EIF5AL1	10	79512601	79516440	1	protein_coding	eukaryotic translation initiation factor 5A-like 1 [Source:HGNC Symbol;Acc:HGNC:17419]
ENSG00000132964	0.940623502	-0.600767196	0.641087177	-0.923997657	0.355487536	NA	1024	CDK8	13	26254104	26405238	1	protein_coding	cyclin dependent kinase 8 [Source:HGNC Symbol;Acc:HGNC:1779]
ENSG00000156869	1.563184992	-0.600416273	0.626148469	-0.964599302	0.334745549	NA	391059	FRRS1	1	99708703	99766631	-1	protein_coding	ferric chelate reductase 1 [Source:HGNC Symbol;Acc:HGNC:27622]
ENSG00000139514	11.33115336	-0.60023709	0.366998856	-1.63419748	0.102217392	0.317654741	6541	SLC7A1	13	29509410	29595688	-1	protein_coding	solute carrier family 7 member 1 [Source:HGNC Symbol;Acc:HGNC:11057]
ENSG00000182504	0.733013209	-0.600128545	0.643196556	-0.947311907	0.343479865	NA	79598	CEP97	3	101723925	101770562	1	protein_coding	centrosomal protein 97 [Source:HGNC Symbol;Acc:HGNC:26244]
ENSG00000174705	3.711252829	-0.600076801	0.51185342	-1.198180633	0.230846703	0.495802055	285590	SH3PXD2B	5	172325000	172454523	-1	protein_coding	SH3 and PX domains 2B [Source:HGNC Symbol;Acc:HGNC:29242]
ENSG00000177463	3.730908293	-0.600032477	0.508759661	-1.20623908	0.227725319	0.491965216	7182	NR2C2	3	14947584	15053600	1	protein_coding	nuclear receptor subfamily 2 group C member 2 [Source:HGNC Symbol;Acc:HGNC:7972]
ENSG00000186020	0.422469909	-0.600006603	0.611211233	-0.915944011	0.359696261	NA	57711	ZNF529	19	36534774	36605276	-1	protein_coding	zinc finger protein 529 [Source:HGNC Symbol;Acc:HGNC:29328]
ENSG00000189433	2.525671325	-0.599971389	0.57723293	-1.07759945	0.281212548	0.552244139	127534	GJB4	1	34759741	34763724	1	protein_coding	gap junction protein beta 4 [Source:HGNC Symbol;Acc:HGNC:4286]
ENSG00000196712	4.646507229	-0.599344117	0.466812461	-1.291821669	0.196418909	0.453079701	4763	NF1	17	31094927	31382116	1	protein_coding	neurofibromin 1 [Source:HGNC Symbol;Acc:HGNC:7765]
ENSG00000101782	12.47096378	-0.598935576	0.300204996	-1.990366515	0.046550576	0.200301756	8780	RIOK3	18	23452823	23486603	1	protein_coding	RIO kinase 3 [Source:HGNC Symbol;Acc:HGNC:11451]
ENSG00000181218	1.085330581	-0.598767765	0.639306734	-0.957640395	0.338244122	NA	92815	HIST3H2A	1	228456979	228457873	-1	protein_coding	histone cluster 3 H2A [Source:HGNC Symbol;Acc:HGNC:20507]
ENSG00000130695	1.12441997	-0.598762083	0.633935619	-0.975171711	0.329475092	NA	64793	CEP85	1	26234153	26279038	1	protein_coding	centrosomal protein 85 [Source:HGNC Symbol;Acc:HGNC:25309]
ENSG00000157873	2.75960427	-0.598539538	0.53576035	-1.113132599	0.265651485	0.535298554	8764	TNFRSF14	1	2555639	2565382	1	protein_coding	TNF receptor superfamily member 14 [Source:HGNC Symbol;Acc:HGNC:11912]
ENSG00000066027	9.890597219	-0.598477165	0.343951759	-1.743145191	0.081308256	0.277582575	5525	PPP2R5A	1	212285537	212361863	1	protein_coding	protein phosphatase 2 regulatory subunit B'alpha [Source:HGNC Symbol;Acc:HGNC:9309]
ENSG00000198873	0.288647927	-0.598311978	0.555084506	-0.963954069	0.335068954	NA	2869	GRK5	10	119207589	119459742	1	protein_coding	G protein-coupled receptor kinase 5 [Source:HGNC Symbol;Acc:HGNC:4544]
ENSG00000183018	11.76956028	-0.597876753	0.354014636	-1.684849558	0.092017601	0.298081835	124976	SPNS2	17	4498838	4539035	1	protein_coding	sphingolipid transporter 2 [Source:HGNC Symbol;Acc:HGNC:26992]
ENSG00000262919	2.143696477	-0.596982557	0.579400724	-0.995331632	0.319574998	0.587658119	92002	FAM58A	X	153587919	153600045	-1	protein_coding	family with sequence similarity 58 member A [Source:HGNC Symbol;Acc:HGNC:28434]
ENSG00000114923	1.005629561	-0.596918226	0.642439291	-1.102065564	0.270433169	NA	6508	SLC4A3	2	219627327	219641980	1	protein_coding	solute carrier family 4 member 3 [Source:HGNC Symbol;Acc:HGNC:11029]
ENSG00000171992	3.507543689	-0.596829055	0.517487184	-1.172880618	0.240843683	0.507965935	11346	SYNPO	5	150601080	150659220	1	protein_coding	synaptopodin [Source:HGNC Symbol;Acc:HGNC:30672]
ENSG00000196684	0.770338944	-0.596495347	0.643558557	-0.969224136	0.332433371	NA	84941	HSH2D	19	16134028	16158575	1	protein_coding	hematopoietic SH2 domain containing [Source:HGNC Symbol;Acc:HGNC:24920]
ENSG00000182149	16.32384827	-0.596232194	0.279456494	-2.138075213	0.032510639	0.160948849	9798	IST1	16	71845996	71931199	1	protein_coding	IST1, ESCRT-III associated factor [Source:HGNC Symbol;Acc:HGNC:28977]
[truncated: 14,416 more rows]
