# Supplementary material for: Dual oxic-anoxic co-culture enables direct study of anaerobe–host interactions at the airway epithelial interface
Source: mBio. 2025 Apr 9;16(5):e01338-24. doi: 10.1128/mbio.01338-24 (PMC12077211; doi:10.1128/mbio.01338-24)
Supplement: Data set S2 — DOAC 48-h RNASeq. [file mbio.01338-24-s0002.csv]

ensgene	baseMean	log2FoldChange	lfcSE	stat	pvalue	padj	entrez	symbol	chr	start	end	strand	biotype	description
DDX11L1	2.029125360023375	0.6365419688124347	1.759912351796589	0.361689585	0.7175840105731918	NA	NA	NA	NA	NA	NA	NA	NA	NA
WASH7P	111.2932914	-0.223003795	0.3107120908452567	-0.717718433	0.4729309156345629	0.7654001306184396	NA	NA	NA	NA	NA	NA	NA	NA
MIR1302-2HG	1.6130771581084564	2.3537243623142405	1.7896589274843298	1.3151804101705573	0.18844927728465982	NA	NA	NA	NA	NA	NA	NA	NA	NA
OR4G4P	4.613430254945135	-0.260530044	1.1879936025007014	-0.219302565	0.8264143638285693	NA	NA	NA	NA	NA	NA	NA	NA	NA
OR4G11P	2.742899525356685	0.5544910686285147	1.4279852052048494	0.388303091	0.6977917503283113	NA	NA	NA	NA	NA	NA	NA	NA	NA
OR4F5	12.64112546895078	-0.153225389	0.7311968127105454	-0.209554235	0.8340156015628347	NA	NA	NA	NA	NA	NA	NA	NA	NA
LOC100996442	287.7266430090263	0.4376829825799724	0.23101603711130408	1.8945999942380436	0.058145416	0.2817961041289621	NA	NA	NA	NA	NA	NA	NA	NA
LOC112268260	91.64096476856062	0.4782794952578817	0.3171430507846085	1.5080875777496097	0.13153211409645982	0.42663565432020656	NA	NA	NA	NA	NA	NA	NA	NA
CICP7	9.065196970407275	-0.717421339	0.7374982366243786	-0.972777023	0.3306641348336831	NA	NA	NA	NA	NA	NA	NA	NA	NA
LOC100132287	32.06037155562888	-0.932851782	0.4053175685724012	-2.301533056	0.021361519	0.16502621217188562	NA	NA	NA	NA	NA	NA	NA	NA
LOC105378947	11.639550424594391	0.1620195174345129	0.9423023556796175	0.17194005348491295	0.8634846573399024	NA	NA	NA	NA	NA	NA	NA	NA	NA
MTND1P23	25.08569505966267	-1.068938632	0.5540726224908878	-1.929239216	0.053701172	0.2710753938073941	NA	NA	NA	NA	NA	NA	NA	NA
MTND2P28	515.3091562192275	-1.041808743	0.2956055059275828	-3.52432117	4.2456929343029316e-4	0.016314596	NA	NA	NA	NA	NA	NA	NA	NA
MTCO1P12	4945.519798877589	-1.181501624	0.23238953814149893	-5.084142917	3.6928980633042086e-7	1.2395403361449366e-4	NA	NA	NA	NA	NA	NA	NA	NA
MTCO2P12	85.64121653927975	-0.404238431	0.4104994231930036	-0.984747867	0.3247479343044888	0.651633779	NA	NA	NA	NA	NA	NA	NA	NA
MTATP8P1	4.911566606995647	-0.192205049	0.9538671440533528	-0.201500859	0.8403069581018234	NA	NA	NA	NA	NA	NA	NA	NA	NA
MTATP6P1	3161.820947027026	-0.278318488	0.2732922549200311	-1.018391423	0.30849197684219276	0.6359972260048511	NA	NA	NA	NA	NA	NA	NA	NA
MTCO3P12	232.11097866331315	-1.144654842	0.31707111806691995	-3.610088643	3.060923819033692e-4	0.013828876897603879	NA	NA	NA	NA	NA	NA	NA	NA
WBP1LP6	3.6823154827528057	1.2801006817855254	1.1848351667349206	1.080404023888935	0.27996230476432543	NA	NA	NA	NA	NA	NA	NA	NA	NA
OR4F16	62.15160141995362	0.8652958556733585	0.37478902103376066	2.308754544854753	0.020957205689626193	0.16339402497622857	NA	NA	NA	NA	NA	NA	NA	NA
CICP3	8.202700156820152	-1.359837295	0.9384842812176923	-1.448971839	0.14734544707899316	NA	NA	NA	NA	NA	NA	NA	NA	NA
LOC100288069	207.1725036830633	-0.189512954	0.269878093	-0.702216887	0.48254391597459817	0.7700181682100937	NA	NA	NA	NA	NA	NA	NA	NA
LINC01409	73.85543303575301	-0.317870794	0.3203822593458938	-0.992161034	0.32111897718603766	0.6480298795333037	NA	NA	NA	NA	NA	NA	NA	NA
FAM87B	4.2253619759011505	0.3003642516509918	1.282962005900815	0.23411780728463188	0.8148935218411881	NA	NA	NA	NA	NA	NA	NA	NA	NA
LINC00115	11.07067311309274	-1.19370468	0.8595418162351347	-1.388768595	0.16490312789664127	NA	NA	NA	NA	NA	NA	NA	NA	NA
LINC01128	122.81960243788615	0.20539753875680958	0.2784317325881996	0.7376944317643293	0.4607001565640961	0.7558219281273131	NA	NA	NA	NA	NA	NA	NA	NA
LOC107984850	10.854882883785029	-0.432540833	0.7122024204091697	-0.607328508	0.5436329228277295	NA	NA	NA	NA	NA	NA	NA	NA	NA
FAM41C	7.699458786541828	1.1160532176506721	0.8170026081719544	1.3660338492037918	0.17192833931126694	NA	NA	NA	NA	NA	NA	NA	NA	NA
LOC284600	10.310369043455115	0.5589737878738423	0.8642008126438561	0.64681007	0.5177548744076843	NA	NA	NA	NA	NA	NA	NA	NA	NA
LINC02593	3.7561407514945917	1.666672983507245	1.3511532758474767	1.2335188118919125	0.21738226259795707	NA	NA	NA	NA	NA	NA	NA	NA	NA
LOC107985728	13.623438405937842	0.1010055932924094	0.7566426731199788	0.13349180119053797	0.8938044479429577	0.9630076369778904	NA	NA	NA	NA	NA	NA	NA	NA
SAMD11	36.84300409	0.2326827303100864	0.6661341766877568	0.34930309606251286	0.726861774	0.8981051677458809	NA	NA	NA	NA	NA	NA	NA	NA
NOC2L	176.1456312658646	-0.326791508	0.25880597374042913	-1.2626892	0.2067008969483158	0.5344027970504399	NA	NA	NA	NA	NA	NA	NA	NA
KLHL17	53.31079799556401	-0.882019309	0.36461037390074785	-2.419073542	0.015560094000819735	0.13908935397297834	NA	NA	NA	NA	NA	NA	NA	NA
PLEKHN1	52.971146879727186	-0.749496259	0.4374131602007703	-1.713474415	0.086625296	0.3489614464740453	NA	NA	NA	NA	NA	NA	NA	NA
PERM1	9.711202663951827	0.47868611794768917	0.9369434560443887	0.5109018210860005	0.6094198059454125	NA	NA	NA	NA	NA	NA	NA	NA	NA
HES4	37.52867186399229	-1.448213832	0.403563079	-3.588568693	3.32498390313779e-4	0.014416656264206346	NA	NA	NA	NA	NA	NA	NA	NA
ISG15	144.88375426192636	-0.905429785	0.3626917133787002	-2.496417071	0.012545499920637094	0.12310271797125148	NA	NA	NA	NA	NA	NA	NA	NA
AGRN	2210.1473951150374	-0.704050396	0.20938484783348216	-3.362470607	7.724834960784279e-4	0.023757833651903374	NA	NA	NA	NA	NA	NA	NA	NA
LOC100288175	46.76528892380671	-0.738996129	0.47980563980119384	-1.540198921	0.12351187275201594	0.413860437	NA	NA	NA	NA	NA	NA	NA	NA
LOC105378948	18.211010719424323	-1.005793084	0.6700063613417023	-1.501169454	0.13331173831658327	0.4301861298768843	NA	NA	NA	NA	NA	NA	NA	NA
RNF223	90.45898409994689	-1.228624183	0.31160213042194795	-3.942926133	8.049345321887714e-5	0.005556903	NA	NA	NA	NA	NA	NA	NA	NA
C1orf159	210.76927066238912	-0.38729934	0.28420256264125165	-1.362758086	0.1729587648113864	0.49041089911856545	NA	NA	NA	NA	NA	NA	NA	NA
LINC01342	10.863348784520504	-1.526339716	1.0735728563462905	-1.421738364	0.15510221862129106	NA	NA	NA	NA	NA	NA	NA	NA	NA
MIR200B	3.702338269019103	-2.600803898	1.7010984570976198	-1.528896747	0.12629004273894678	NA	NA	NA	NA	NA	NA	NA	NA	NA
MIR429	2.499587252980541	-3.814940265	1.8225229627595094	-2.093219313	0.036329581	NA	NA	NA	NA	NA	NA	NA	NA	NA
TTLL10-AS1	2.2388579428225115	3.673131529328984	2.013736978	1.8240373840279902	0.068146421	NA	NA	NA	NA	NA	NA	NA	NA	NA
TTLL10	73.32941811252658	0.6003318431739397	0.43133026137221103	1.3918148039603715	0.16397848587623265	0.4765387614626806	NA	NA	NA	NA	NA	NA	NA	NA
TNFRSF18	6.070850768	0.8560202606770215	1.0017970520038981	0.8544847072216086	0.3928364792426648	NA	NA	NA	NA	NA	NA	NA	NA	NA
TNFRSF4	10.864395074785199	0.048802452	0.808000746	0.060399019	0.9518378401527208	NA	NA	NA	NA	NA	NA	NA	NA	NA
SDF4	303.0558126347056	-0.59222865	0.21067216707562775	-2.811138548	0.004936652	0.070875182	NA	NA	NA	NA	NA	NA	NA	NA
B3GALT6	76.31629245	-0.252748854	0.3147070102419634	-0.803124323	0.4219028807027245	0.730178453	NA	NA	NA	NA	NA	NA	NA	NA
C1QTNF12	11.087354359394782	-0.869639891	0.7382768634049685	-1.17793193	0.23882374444573684	NA	NA	NA	NA	NA	NA	NA	NA	NA
UBE2J2	129.2458134362161	-0.633196278	0.24192510057986177	-2.61732361	0.008862228	0.10030058402314043	NA	NA	NA	NA	NA	NA	NA	NA
LINC01786	15.518698310541975	-0.92308868	0.6537795483480028	-1.411926516	0.15797159934706084	0.4665542241181021	NA	NA	NA	NA	NA	NA	NA	NA
SCNN1D	26.560440420214682	-0.316113465	0.546834657	-0.578078696	0.5632109896196036	0.8172772470121081	NA	NA	NA	NA	NA	NA	NA	NA
ACAP3	133.9009230047524	-0.80615452	0.28239444255526636	-2.854710993	0.004307601	0.065469823	NA	NA	NA	NA	NA	NA	NA	NA
PUSL1	51.272041537879176	-0.604571239	0.3907515213918427	-1.547201242	0.12181472652749335	0.41135068506003064	NA	NA	NA	NA	NA	NA	NA	NA
INTS11	242.7723712	-0.396922481	0.2032503225514349	-1.952875034	0.050834404690676155	0.2646670974116854	NA	NA	NA	NA	NA	NA	NA	NA
CPTP	126.17816443224912	-0.897248035	0.27483016036056707	-3.264736423	0.00109566	0.029343404471787012	NA	NA	NA	NA	NA	NA	NA	NA
TAS1R3	18.22678781076561	-0.919595537	0.5244116352620682	-1.753575769	0.079503226	0.3330616504386819	NA	NA	NA	NA	NA	NA	NA	NA
DVL1	370.0020979237425	-1.373780563	0.2266176381949928	-6.062107848	1.343490745819892e-9	3.718779666189716e-6	NA	NA	NA	NA	NA	NA	NA	NA
MXRA8	30.60913407884346	-1.067831196	0.5384854852270851	-1.983026888	0.047364426	0.2557101081386707	NA	NA	NA	NA	NA	NA	NA	NA
AURKAIP1	52.302514167150576	-0.699664194	0.34370043880009504	-2.035680247	0.041782473889267396	0.24023071520267503	NA	NA	NA	NA	NA	NA	NA	NA
CCNL2	232.2047595780076	-0.792503412	0.328991602	-2.408886449	0.016001276	0.1414681351996927	NA	NA	NA	NA	NA	NA	NA	NA
MRPL20-AS1	23.87946256620833	-1.238349794	0.5329934057610105	-2.323386708	0.020158388	0.15977044562782386	NA	NA	NA	NA	NA	NA	NA	NA
MRPL20	46.08171164884222	-1.026648044	0.4009649107535569	-2.560443612	0.010453862660249023	0.11133249358300218	NA	NA	NA	NA	NA	NA	NA	NA
MRPL20-DT	9.973906646326233	-1.538624591	0.8282321686380636	-1.857721361	0.063208593	NA	NA	NA	NA	NA	NA	NA	NA	NA
LOC107984868	3.215481911	-1.083587478	1.3274554305071133	-0.81628916	0.4143347729729509	NA	NA	NA	NA	NA	NA	NA	NA	NA
ANKRD65	2.644284531100025	-0.376408765	1.3158305916849475	-0.286061722	0.7748308483179043	NA	NA	NA	NA	NA	NA	NA	NA	NA
ANKRD65-AS1	1.1630585067649395	2.8456541631334877	2.120957348622866	1.3416838226290435	0.17969853454875123	NA	NA	NA	NA	NA	NA	NA	NA	NA
TMEM88B	2.1098266644821835	-0.549932933	1.9074916894698781	-0.288301614	0.7731158716465281	NA	NA	NA	NA	NA	NA	NA	NA	NA
LINC01770	4.141227685394863	1.718721480824416	1.2827996207463546	1.3398206960993913	0.1803036454430948	NA	NA	NA	NA	NA	NA	NA	NA	NA
LOC107985729	2.744528552674797	-1.197482966	1.4420121165677857	-0.830425037	0.4062985145755407	NA	NA	NA	NA	NA	NA	NA	NA	NA
VWA1	288.45049273858797	-0.297083558	0.21874489722630364	-1.358127945	0.17442308942307758	0.49236332971480007	NA	NA	NA	NA	NA	NA	NA	NA
ATAD3C	14.063274153456797	-0.625431364	0.5933869751171922	-1.054002515	0.2918817657736276	0.621378382	NA	NA	NA	NA	NA	NA	NA	NA
ATAD3B	118.2825296233037	-0.455034258	0.27442218996513706	-1.658154022	0.097286382	0.36698752689473435	NA	NA	NA	NA	NA	NA	NA	NA
ATAD3A	89.08189056	-0.320283484	0.3218848248324768	-0.995025111	0.31972405127802184	0.6465961897728352	NA	NA	NA	NA	NA	NA	NA	NA
TMEM240	17.244696523388725	-0.476268672	0.6458186687954187	-0.737465012	0.4608396125481623	0.7558219281273131	NA	NA	NA	NA	NA	NA	NA	NA
SSU72	270.82840018195986	-0.331558282	0.19834201623072006	-1.671649248	0.094593507	0.3634824716085744	NA	NA	NA	NA	NA	NA	NA	NA
FNDC10	8.262725641660829	-0.796226651	0.7889516500981947	-1.009221098	0.3128686104694155	NA	NA	NA	NA	NA	NA	NA	NA	NA
LOC105378586	3.637297150453931	0.053210551	1.2571425844821125	0.042326584	0.9662383536699533	NA	NA	NA	NA	NA	NA	NA	NA	NA
MIB2	103.65306317078291	-0.837444574	0.29958344453023905	-2.795363326	0.005184142	0.072869942	NA	NA	NA	NA	NA	NA	NA	NA
MMP23B	2.222597010190299	-1.481396519	1.829417524722991	-0.809764036	0.418075806	NA	NA	NA	NA	NA	NA	NA	NA	NA
CDK11B	97.88605612353803	-0.344047946	0.35231259458946323	-0.976541716	0.3287960860805994	0.6536567046973969	NA	NA	NA	NA	NA	NA	NA	NA
SLC35E2B	293.0329523374285	-0.064733378	0.22082307873674087	-0.293145891	0.7694106407640753	0.9161426520574306	NA	NA	NA	NA	NA	NA	NA	NA
MMP23A	2.4989234623562693	0.095253138	1.7814255800097754	0.053470175	0.9573572933214558	NA	NA	NA	NA	NA	NA	NA	NA	NA
CDK11A	95.81086114831653	-0.599432601	0.31563144236835716	-1.899153635	0.057544279	0.2807801078928242	NA	NA	NA	NA	NA	NA	NA	NA
SLC35E2A	100.3009887863704	0.065514001	0.2648479501273964	0.24736457556593425	0.8046260870242083	0.9299175222432347	NA	NA	NA	NA	NA	NA	NA	NA
LOC112268218	8.761502163	0.42314329657114613	0.8115097882832002	0.5214272245148543	0.6020691903569912	NA	NA	NA	NA	NA	NA	NA	NA	NA
NADK	236.8767954141487	-0.668905655	0.22219955999244576	-3.010382448	0.002609189	0.048983313469999325	NA	NA	NA	NA	NA	NA	NA	NA
GNB1	909.3462254933788	0.15619427223761595	0.17711221553458265	0.8818944066967402	0.37783391206905603	0.69404079	NA	NA	NA	NA	NA	NA	NA	NA
GNB1-DT	6.910950657427408	-1.26714883	1.1419136948466875	-1.109671279	0.26714070350535135	NA	NA	NA	NA	NA	NA	NA	NA	NA
CALML6	3.1264117714135793	0.10258516375360992	1.714855980407211	0.059821446	0.9522978450394666	NA	NA	NA	NA	NA	NA	NA	NA	NA
TMEM52	3.0776044221789123	-3.022282144	1.6982334202513567	-1.779662388	0.075131229	NA	NA	NA	NA	NA	NA	NA	NA	NA
CFAP74	13.84992574091234	2.5598420678448504	1.0429511026040106	2.454421939296588	0.014111129793274103	0.1320747475074328	NA	NA	NA	NA	NA	NA	NA	NA
LOC105378589	1.0426444113242428	-0.757501342	2.284153214880226	-0.331633332	0.7401661470583241	NA	NA	NA	NA	NA	NA	NA	NA	NA
GABRD	4.115739721798768	3.438975880501662	1.7082274764985974	2.0131837988876216	0.044095297	NA	NA	NA	NA	NA	NA	NA	NA	NA
LOC105378590	5.741447363923674	4.272424874268956	1.599844738424721	2.670524690086975	0.00757328	NA	NA	NA	NA	NA	NA	NA	NA	NA
PRKCZ-DT	2.674723521393385	-2.22498266	1.5308916067402634	-1.453390071	0.14611548181092318	NA	NA	NA	NA	NA	NA	NA	NA	NA
PRKCZ	191.9740767	0.4577063811383291	0.3267230119193538	1.400900348125177	0.16124387466893964	0.47225752249961134	NA	NA	NA	NA	NA	NA	NA	NA
FAAP20	76.55434868593636	0.075957668	0.3517412016065067	0.21594759995686377	0.8290285929449873	0.9385144709024751	NA	NA	NA	NA	NA	NA	NA	NA
SKI	622.2144538269476	0.6574616171683272	0.27600466248137134	2.3820670682065086	0.017215761675139392	0.14680527739448695	NA	NA	NA	NA	NA	NA	NA	NA
MORN1	182.29122090714796	0.7034370051550812	0.35074692096272486	2.005540072096137	0.044905341254845695	0.24920672279057465	NA	NA	NA	NA	NA	NA	NA	NA
RER1	159.84473388120617	0.14395554214947884	0.2530138647626738	0.5689630577538061	0.5693812105082539	0.821079001	NA	NA	NA	NA	NA	NA	NA	NA
PEX10	44.81647335411104	0.3215374973973084	0.41600461262104305	0.7729181062956413	0.4395708483554651	0.7416210482523784	NA	NA	NA	NA	NA	NA	NA	NA
PLCH2	98.61695548	0.4750896784319994	0.49478495938624945	0.9601942610004135	0.3369574546873552	0.6602142456711003	NA	NA	NA	NA	NA	NA	NA	NA
PANK4	46.10248532271533	0.050179129	0.38878388978408096	0.12906689364064833	0.8973047179053145	0.9644304228002353	NA	NA	NA	NA	NA	NA	NA	NA
HES5	1.0185353774727774	0	2.691601131396027	0	1	NA	NA	NA	NA	NA	NA	NA	NA	NA
TNFRSF14-AS1	21.637579032634463	-0.980364764	0.6498254099151671	-1.508658708	0.13138602280341644	0.4265558712212515	NA	NA	NA	NA	NA	NA	NA	NA
TNFRSF14	64.43391391522944	-0.854560427	0.407552057	-2.096812942	0.036010137463563845	0.22094966084672252	NA	NA	NA	NA	NA	NA	NA	NA
LOC100996583	41.60871162563429	0.7109552755402729	0.526746493	1.3497105051554061	0.17710886131445822	0.49589462276281787	NA	NA	NA	NA	NA	NA	NA	NA
PRXL2B	114.51119599979901	0.1602592103352908	0.2921459856904247	0.5485586596596642	0.5833083628122284	0.8291965832222317	NA	NA	NA	NA	NA	NA	NA	NA
MMEL1	21.64304526	0.8462303406987487	0.6456198899715881	1.3107253259127267	0.18995057909150417	0.5134084856569004	NA	NA	NA	NA	NA	NA	NA	NA
MMEL1-AS1	1.4410949545911722	-1.327797241	2.135830331368533	-0.621677303	0.534154079	NA	NA	NA	NA	NA	NA	NA	NA	NA
TTC34	29.358191426642403	-1.004462719	0.7123097463807453	-1.410148778	0.15849575675092106	0.46734525067676774	NA	NA	NA	NA	NA	NA	NA	NA
PRDM16-DT	2.5872970220220965	-0.210552175	1.9204188552010464	-0.109638673	0.9126959386989727	NA	NA	NA	NA	NA	NA	NA	NA	NA
PRDM16	75.84680915053748	0.4066051509792314	0.3254872974529612	1.2492197212027705	0.21158472077123966	0.540230509	NA	NA	NA	NA	NA	NA	NA	NA
ARHGEF16	177.3033004615109	-0.296118313	0.2780277451433355	-1.065067493	0.2868453884247699	0.6169879199622289	NA	NA	NA	NA	NA	NA	NA	NA
MEGF6	342.89081813309195	0.37202668237053294	0.2428197761894112	1.532110309171581	0.1254952161918905	0.4170410143330116	NA	NA	NA	NA	NA	NA	NA	NA
TPRG1L	144.12130171396078	-0.190533089	0.3078973075148121	-0.618820251	0.5360347797865483	0.801864064	NA	NA	NA	NA	NA	NA	NA	NA
WRAP73	72.14367752818467	-0.030805986	0.3357288846058983	-0.091758521	0.9268899003019733	0.9754635597980821	NA	NA	NA	NA	NA	NA	NA	NA
TP73	26.781426323532664	0.912817897	0.5673154508054173	1.6090129328301759	0.10761351374659354	0.3863212033226412	NA	NA	NA	NA	NA	NA	NA	NA
TP73-AS1	49.19369621234495	-0.60867014	0.4381905620773715	-1.389053513	0.16481647820209455	0.4779655378612131	NA	NA	NA	NA	NA	NA	NA	NA
CCDC27	8.963354411181724	0.2190266780328856	1.0121237734704536	0.21640305639879287	0.8286735840526329	NA	NA	NA	NA	NA	NA	NA	NA	NA
SMIM1	6.103798029772251	-0.614565994	0.94684596	-0.649066501	0.5162953930420318	NA	NA	NA	NA	NA	NA	NA	NA	NA
LRRC47	102.1370522933039	-0.15906831	0.2681417960633264	-0.5932246	0.5530308517219504	0.8109675068787986	NA	NA	NA	NA	NA	NA	NA	NA
CEP104	147.6410650993865	-0.207098246	0.24002148178341426	-0.862832128	0.3882297718250146	0.702421823	NA	NA	NA	NA	NA	NA	NA	NA
DFFB	25.328531919045833	-0.350613724	0.4759211215735141	-0.736705534	0.4613014409785404	0.756262438	NA	NA	NA	NA	NA	NA	NA	NA
LOC107984910	3.4658399030389093	-0.83353987	1.2436208172721925	-0.670252426	0.5026968884361003	NA	NA	NA	NA	NA	NA	NA	NA	NA
C1orf174	64.13849622513132	-0.187265961	0.32338089382229945	-0.579087895	0.5625298671908416	0.8168770408494458	NA	NA	NA	NA	NA	NA	NA	NA
LINC01134	17.33239532261189	-0.009442092	0.6733393282534909	-0.014022784	0.9888118037820463	0.9960772118404675	NA	NA	NA	NA	NA	NA	NA	NA
LINC01346	2.4404836970912283	-0.591299115	1.8242619247910323	-0.324130602	0.7458391596568474	NA	NA	NA	NA	NA	NA	NA	NA	NA
LINC02780	4.545852143583804	-0.260346553	1.1460578751961448	-0.227167021	0.8202938710490475	NA	NA	NA	NA	NA	NA	NA	NA	NA
AJAP1	3.8639009391915495	-0.398847831	1.3492700401557562	-0.295602673	0.7675335319459287	NA	NA	NA	NA	NA	NA	NA	NA	NA
NPHP4	144.91994959033184	0.6391661765927094	0.35333795636575327	1.8089372089170195	0.070460759	0.3137724393662048	NA	NA	NA	NA	NA	NA	NA	NA
KCNAB2	143.7929795831281	0.6448759621100837	0.4195987928209219	1.5368870767588374	0.12432096472315114	0.41458881133301145	NA	NA	NA	NA	NA	NA	NA	NA
CHD5	59.86669996541949	0.5869516744026299	0.5015603114499366	1.1702514353774114	0.24189979931871064	0.5728384981312078	NA	NA	NA	NA	NA	NA	NA	NA
RPL22	202.28067326123053	0.4392990514131069	0.3087153260148401	1.422990743880301	0.15473883851805623	0.462510616	NA	NA	NA	NA	NA	NA	NA	NA
LOC107985733	2.0890808794809654	-0.417066539	1.375724856	-0.303161302	0.7617669385824977	NA	NA	NA	NA	NA	NA	NA	NA	NA
RNF207	124.55398515619568	-1.041979184	0.3629292254470352	-2.871025839	0.004091421	0.063574555	NA	NA	NA	NA	NA	NA	NA	NA
ICMT	326.03405210571555	0.31539379461656486	0.24151151786218203	1.3059161625432025	0.1915810695782222	0.5153223513012758	NA	NA	NA	NA	NA	NA	NA	NA
ICMT-DT	4.296424005088077	1.84815801	1.1655795162784843	1.5856129793721012	0.11282713010982519	NA	NA	NA	NA	NA	NA	NA	NA	NA
GPR153	71.11096897165514	-0.408264132	0.34329374246540606	-1.189255968	0.2343389564385825	0.5648016349098225	NA	NA	NA	NA	NA	NA	NA	NA
ACOT7	247.59851071425072	0.5873386117662509	0.4055677226129687	1.4481887463385377	0.14756427103272807	0.45219285825045646	NA	NA	NA	NA	NA	NA	NA	NA
HES2	9.867136387772915	0.6537650381203985	0.9332116279440319	0.7005538921120336	0.4835814615327592	NA	NA	NA	NA	NA	NA	NA	NA	NA
ESPN	62.80853588364886	0.030629294111852085	0.40238114584630247	0.076120103	0.9393235469662788	0.9801048613628137	NA	NA	NA	NA	NA	NA	NA	NA
TNFRSF25	15.467418578416037	-0.597639502	0.6745939888955302	-0.885924737	0.3756580850335207	0.692220691	NA	NA	NA	NA	NA	NA	NA	NA
PLEKHG5	70.33647694441957	-0.361553019	0.4754200911652677	-0.760491669	0.4469607472288561	0.747837298	NA	NA	NA	NA	NA	NA	NA	NA
NOL9	132.3378038167891	0.18638058777983216	0.28483223991017886	0.6543521472099043	0.5128849565742497	0.7895383322814121	NA	NA	NA	NA	NA	NA	NA	NA
TAS1R1	28.62649175499131	0.4504794685176343	0.6988317873004748	0.6446178847384669	0.5191748419488191	0.7921078231237939	NA	NA	NA	NA	NA	NA	NA	NA
ZBTB48	108.10920120595046	-0.529255029	0.2958369412150849	-1.789009267	0.073613323	0.3201797049537611	NA	NA	NA	NA	NA	NA	NA	NA
KLHL21	637.9233201002996	-0.753326948	0.303436517	-2.482650922	0.013040881233970741	0.12637126722894096	NA	NA	NA	NA	NA	NA	NA	NA
LOC107984913	17.993585109183687	0.48992204353921515	0.6700173395127983	0.7312080070874896	0.4646521101079944	0.7589711687679365	NA	NA	NA	NA	NA	NA	NA	NA
PHF13	159.8594602895327	-0.215386756	0.34865947075023823	-0.617756791	0.5367356699206902	0.8019528267578734	NA	NA	NA	NA	NA	NA	NA	NA
THAP3	39.63497255312601	-0.603122536	0.42427354807283174	-1.421541689	0.15515934281416768	0.4628521749037794	NA	NA	NA	NA	NA	NA	NA	NA
DNAJC11	151.18252820093323	-0.217599392	0.2435378568006068	-0.89349309	0.3715931708875813	0.6884869993059375	NA	NA	NA	NA	NA	NA	NA	NA
LINC01672	1.0272338347494572	-1.591594798	2.5864959617173557	-0.615347877	0.538325006	NA	NA	NA	NA	NA	NA	NA	NA	NA
CAMTA1-DT	6.380533634144666	0.16077474471886602	0.9677311808994303	0.16613574915446921	0.8680501213130207	NA	NA	NA	NA	NA	NA	NA	NA	NA
CAMTA1	1149.8146756465296	0.2300265852325197	0.17278081947420199	1.331320142667023	0.18308369319794282	0.5044972879232202	NA	NA	NA	NA	NA	NA	NA	NA
VAMP3	334.13454221604366	-0.140504721	0.28916525581477065	-0.48589766	0.6270397278854973	0.851253273	NA	NA	NA	NA	NA	NA	NA	NA
PER3	153.5060057730185	-0.223873278	0.25348756357630564	-0.883172631	0.3771430065192189	0.6936276007026887	NA	NA	NA	NA	NA	NA	NA	NA
UTS2	86.36348958585532	-0.701455368	0.4586298669907785	-1.529458542	0.12615080916199664	0.41792197699701306	NA	NA	NA	NA	NA	NA	NA	NA
TNFRSF9	43.28752818	-0.260312974	0.4304866003057307	-0.60469472	0.5453818573057124	0.8066778603576668	NA	NA	NA	NA	NA	NA	NA	NA
PARK7	253.9818824414203	0.42004536120992475	0.2938089537999441	1.4296547323603201	0.1528161384936428	0.46031244934733623	NA	NA	NA	NA	NA	NA	NA	NA
ERRFI1	4243.717825269167	-0.076960463	0.3384340659787263	-0.227401643	0.8201114428643435	0.9350264257090001	NA	NA	NA	NA	NA	NA	NA	NA
RPL7AP18	2.634934369364585	-0.352526087	1.509407783877348	-0.233552583	0.8153323428854676	NA	NA	NA	NA	NA	NA	NA	NA	NA
LOC107984915	14.189461513848897	0.3010242816499758	0.6858008071809081	0.43893836008648546	0.6607062004832387	0.8679396168716379	NA	NA	NA	NA	NA	NA	NA	NA
LOC100129776	1.2316936629476443	0.43267341871909926	2.041031059976166	0.21198766995939383	0.8321166536711901	NA	NA	NA	NA	NA	NA	NA	NA	NA
LINC01714	7.860848202827943	0.32144431650943633	0.7376462114995567	0.43577030763294244	0.6630033888676963	NA	NA	NA	NA	NA	NA	NA	NA	NA
LOC105376695	1.5258506072404148	3.4115495639114783	2.284389709832083	1.4934183730683364	0.13532770652050383	NA	NA	NA	NA	NA	NA	NA	NA	NA
SLC45A1	79.07065837035194	0.8593354271978495	0.3519025563068843	2.441969834536943	0.014607367124809974	0.13426639432757345	NA	NA	NA	NA	NA	NA	NA	NA
RERE	3175.6018678398677	0.9986669764180238	0.22439694012782688	4.4504482808416945	8.569122927474407e-6	0.001174815	NA	NA	NA	NA	NA	NA	NA	NA
ENO1	3624.594096939684	-0.528989695	0.25492376749316087	-2.075089743	0.037978218	0.22819751580458747	NA	NA	NA	NA	NA	NA	NA	NA
ENO1-AS1	20.028964420375424	-0.047901654	0.5871553395589008	-0.08158259	0.9349786459112331	0.9784501524244592	NA	NA	NA	NA	NA	NA	NA	NA
LOC112268261	3.489124535881984	1.1388299894807326	1.3647183138594337	0.834479891	0.40401061448926195	NA	NA	NA	NA	NA	NA	NA	NA	NA
CA6	3.320829209168473	1.5836892242018874	1.9679525720608968	0.8047395281195229	0.42097000422669073	NA	NA	NA	NA	NA	NA	NA	NA	NA
SLC2A7	1.680322176571981	1.7229584783449328	1.782098149400919	0.9668145825324678	0.33363673321697856	NA	NA	NA	NA	NA	NA	NA	NA	NA
SLC2A5	3.308350764220546	0.043673537	1.3913585152302481	0.031389132395140136	0.9749592079744751	NA	NA	NA	NA	NA	NA	NA	NA	NA
GPR157	46.93748116590348	-0.303454859	0.386839114	-0.784447198	0.4327777530130072	0.7366751769712984	NA	NA	NA	NA	NA	NA	NA	NA
MIR34AHG	115.56537267599622	0.5127470970211404	0.2720407032687022	1.884817569063133	0.059454472	0.28544011421874194	NA	NA	NA	NA	NA	NA	NA	NA
LNCTAM34A	9.687624674261462	-0.006314147	0.8057873156636669	-0.007835997	0.9937478429674844	NA	NA	NA	NA	NA	NA	NA	NA	NA
H6PD	213.55698431678272	0.5056985629935544	0.26070278927073887	1.9397512562414065	0.052409927	0.26849540747886397	NA	NA	NA	NA	NA	NA	NA	NA
SPSB1	874.0290583809389	0.5409209871330571	0.25462025532740906	2.124422451927487	0.033634834228171685	0.2124603999850897	NA	NA	NA	NA	NA	NA	NA	NA
LINC02606	11.712922162290841	0.620917113	0.7197193631665209	0.8627211447831394	0.38829080380417763	NA	NA	NA	NA	NA	NA	NA	NA	NA
SLC25A33	83.80777324614228	0.5462915586199412	0.3196603564190942	1.7089750031552855	0.08745558	0.35047040525238304	NA	NA	NA	NA	NA	NA	NA	NA
TMEM201	114.37387686498016	0.24093491923946836	0.3394962133326183	0.7096836717981728	0.47790031983133546	0.7678906756748465	NA	NA	NA	NA	NA	NA	NA	NA
LOC105376712	1.5306661459377764	2.5521975073386938	2.1388429373918814	1.1932608340334048	0.23276723627170318	NA	NA	NA	NA	NA	NA	NA	NA	NA
PIK3CD	59.901309450773404	0.38405059839508937	0.39709154302406435	0.9671588457168813	0.3334646318871576	0.6576270466033053	NA	NA	NA	NA	NA	NA	NA	NA
CLSTN1	564.6122651112823	0.025662428	0.18824201234304508	0.13632678408618662	0.8915629509034905	0.9624667349534959	NA	NA	NA	NA	NA	NA	NA	NA
CTNNBIP1	74.81575476684856	0.6090703140839606	0.37823951442569337	1.6102767977818322	0.10733744216546802	0.38619879190472317	NA	NA	NA	NA	NA	NA	NA	NA
LZIC	102.10123497352755	0.002757312	0.313999738	0.008781256	0.9929936615676586	0.9975540844934815	NA	NA	NA	NA	NA	NA	NA	NA
NMNAT1	39.236494750631294	0.5174558648046802	0.44314160432049765	1.1676986763590709	0.2429283309130488	0.5734783586769716	NA	NA	NA	NA	NA	NA	NA	NA
RBP7	2.5695226584848765	-0.146878377	2.0741845615070473	-0.070812588	0.9435469130852661	NA	NA	NA	NA	NA	NA	NA	NA	NA
UBE4B	332.04902609567347	0.38741404847397165	0.23106942582837145	1.6766131957315995	0.093618145	0.3618502338929607	NA	NA	NA	NA	NA	NA	NA	NA
KIF1B	611.2835405283705	0.3672731723701184	0.20039326895733564	1.8327620198077215	0.06683797	0.3050547592116987	NA	NA	NA	NA	NA	NA	NA	NA
PGD	794.3237093	-0.116274381	0.183610502	-0.633266506	0.5265596218182795	0.796152247	NA	NA	NA	NA	NA	NA	NA	NA
CENPS-CORT	5.0545887526845235	0.5761887400859091	1.095684083181824	0.5258712332597545	0.5989776773039879	NA	NA	NA	NA	NA	NA	NA	NA	NA
DFFA	154.17063490780362	-0.153876575	0.24961318194726184	-0.616460132	0.5375908766456841	0.8019528267578734	NA	NA	NA	NA	NA	NA	NA	NA
PEX14	329.2483794348411	0.42583535128124045	0.21705358354485818	1.9618904434868896	0.049775241	0.26211100498272494	NA	NA	NA	NA	NA	NA	NA	NA
CASZ1	602.6922876952116	0.5283385950657334	0.24120720209166827	2.190393116308956	0.028495738827026478	0.19363177783055896	NA	NA	NA	NA	NA	NA	NA	NA
C1orf127	7.779880038372713	1.5407503261264297	1.0166231172069107	1.5155570437543422	0.12963139592898962	NA	NA	NA	NA	NA	NA	NA	NA	NA
TARDBP	350.9610210198553	-0.015237766	0.23148400107189843	-0.065826433	0.9475160112188068	0.9823115629904435	NA	NA	NA	NA	NA	NA	NA	NA
MASP2	19.652095377647086	0.880370627	0.5791725700395962	1.5200488985369558	0.1284986864608114	0.4214306650975532	NA	NA	NA	NA	NA	NA	NA	NA
SRM	60.607869348223915	-0.376674116	0.3346010659670596	-1.125740933	0.2602751924946145	0.5911149612091875	NA	NA	NA	NA	NA	NA	NA	NA
EXOSC10	213.0754724961904	-0.248399438	0.30145962900498235	-0.823989066	0.4099457707185651	0.7194093084610971	NA	NA	NA	NA	NA	NA	NA	NA
MTOR	426.2349572453999	-0.231113854	0.19535870855441817	-1.183023042	0.23680001575261453	0.5669491155341866	NA	NA	NA	NA	NA	NA	NA	NA
UBIAD1	60.34462093129589	0.05208895	0.34155425195898936	0.15250563928002892	0.8787881429622321	0.9583378650677086	NA	NA	NA	NA	NA	NA	NA	NA
DISP3	22.102838915123314	0.40674882966126286	0.7058301097406402	0.5762701591332285	0.5644325896218515	0.817925277	NA	NA	NA	NA	NA	NA	NA	NA
LINC01647	16.07399710016704	-0.002472231	0.850843908	-0.002905622	0.9976816523791011	0.9995413449569119	NA	NA	NA	NA	NA	NA	NA	NA
FBXO2	38.16353718638646	-1.033797034	0.44653484	-2.315154254	0.020604492	0.16194115679279128	NA	NA	NA	NA	NA	NA	NA	NA
FBXO44	66.29496815413086	-1.26179526	0.4111432074830366	-3.068992111	0.002147823	0.043738296	NA	NA	NA	NA	NA	NA	NA	NA
FBXO6	21.794985018575783	0.7696123027722679	0.5062014421597235	1.5203676613181782	0.12841859740290362	0.4214306650975532	NA	NA	NA	NA	NA	NA	NA	NA
MAD2L2	30.17693129073587	-0.074320296	0.44082767838168774	-0.168592626	0.8661170812957388	0.9543637035090445	NA	NA	NA	NA	NA	NA	NA	NA
DRAXIN	11.057618200169587	1.2906920873719412	1.0534419331615192	1.2252142683350402	0.22049449988748385	NA	NA	NA	NA	NA	NA	NA	NA	NA
AGTRAP	95.11635331962074	-0.015943653	0.32182691607569286	-0.049541079	0.9604881008506252	0.9863779124084172	NA	NA	NA	NA	NA	NA	NA	NA
C1orf167	25.681955550716676	1.4733245476219083	0.775136938	1.9007280840453877	0.057337638	0.2803237411888537	NA	NA	NA	NA	NA	NA	NA	NA
MTHFR	167.95944190128358	-0.072956956	0.24694897966560866	-0.295433317	0.7676628854706843	0.9150661924040707	NA	NA	NA	NA	NA	NA	NA	NA
CLCN6	181.20428200396807	-0.051162352	0.23716700949879174	-0.215722888	0.8292037594912396	0.9385144709024751	NA	NA	NA	NA	NA	NA	NA	NA
NPPA-AS1	9.001093467392089	-1.497670733	0.8394844533159984	-1.784036295	0.074417768	NA	NA	NA	NA	NA	NA	NA	NA	NA
NPPA	7.613584906401213	-0.782947814	0.8254572298809191	-0.948501976	0.3428739670849516	NA	NA	NA	NA	NA	NA	NA	NA	NA
NPPB	1.6444956320484216	1.2592233386608234	1.9673408656635052	0.6400636313911661	0.5221312318999249	NA	NA	NA	NA	NA	NA	NA	NA	NA
SBF1P2	3.609106570153184	-0.46358096	1.081897540091442	-0.428488783	0.6682952984562496	NA	NA	NA	NA	NA	NA	NA	NA	NA
RNU5E-1	7.677083040210463	-0.37974124	0.8029663451047341	-0.472922984	0.636268127	NA	NA	NA	NA	NA	NA	NA	NA	NA
RNU5E-4P	2.2860629190430726	-0.742996103	1.7574929417534788	-0.422759082	0.6724710442446646	NA	NA	NA	NA	NA	NA	NA	NA	NA
KIAA2013	190.99878288236889	-0.169144366	0.24368543129549425	-0.694109473	0.4876135584100233	0.7734751694880089	NA	NA	NA	NA	NA	NA	NA	NA
PLOD1	339.3300344540561	-0.158894933	0.22060136616587672	-0.720280821	0.4713521109119396	0.7636652619903967	NA	NA	NA	NA	NA	NA	NA	NA
MFN2	456.2656218	-0.193789386	0.1873006601303879	-1.034643369	0.30083549242383006	0.62920277	NA	NA	NA	NA	NA	NA	NA	NA
MIIP	67.38556786161487	-0.579081756	0.33796902102875254	-1.713416674	0.086635911	0.3489614464740453	NA	NA	NA	NA	NA	NA	NA	NA
TNFRSF8	24.590971065974223	0.6840977381540259	0.6557570748226074	1.0432182349524557	0.29684722991201673	0.6263843346983677	NA	NA	NA	NA	NA	NA	NA	NA
TNFRSF1B	28.448266316235895	-0.460022917	0.5017470883916934	-0.916842225	0.3592253224613928	0.6787973695747083	NA	NA	NA	NA	NA	NA	NA	NA
LOC107984917	2.026012625092913	0.1634511849944707	1.519179223910133	0.10759177220300088	0.9143195239339307	NA	NA	NA	NA	NA	NA	NA	NA	NA
VPS13D	682.6157167171393	-0.11007901	0.215482578	-0.510848771	0.6094569554356308	0.843618863	NA	NA	NA	NA	NA	NA	NA	NA
LINC02766	2.4143728003935565	-0.444251954	1.4750481865854963	-0.301177926	0.7632788210084043	NA	NA	NA	NA	NA	NA	NA	NA	NA
DHRS3	535.1062163420918	0.10336695402382207	0.2733081052699023	0.3782066906568439	0.7052770555539245	0.8890692696779107	NA	NA	NA	NA	NA	NA	NA	NA
AADACL4	10.826413761806094	1.0525139997339739	0.675481702	1.558168041	0.11919341885165233	NA	NA	NA	NA	NA	NA	NA	NA	NA
AADACL3	1.8808445367107767	1.8563220328293069	1.9355941914364756	0.9590450524402856	0.33753604952830596	NA	NA	NA	NA	NA	NA	NA	NA	NA
CFAP107	1.0678911880033455	0.786628986	2.139675696955759	0.3676393518960915	0.7131421681066821	NA	NA	NA	NA	NA	NA	NA	NA	NA
PRAMEF20	1.1638400836132925	-1.075572607	2.1791650610450706	-0.493570967	0.6216092087536805	NA	NA	NA	NA	NA	NA	NA	NA	NA
PRDM2	995.8970918859341	0.5321868040705087	0.18333366237414267	2.9028319032019083	0.003698051	0.05981213	NA	NA	NA	NA	NA	NA	NA	NA
KAZN	563.6290397653277	0.35664476942110335	0.2871327127527804	1.2420903421344833	0.21420323149508194	0.5428415140258077	NA	NA	NA	NA	NA	NA	NA	NA
TMEM51-AS1	112.1402765730047	0.3129006195378566	0.3303757934903855	0.9471051623731099	0.3435851944305698	0.6668482002951069	NA	NA	NA	NA	NA	NA	NA	NA
TMEM51	655.7111326525801	0.17988860085248418	0.22642996292730708	0.7944558155063405	0.4269301216559608	0.7335819234662961	NA	NA	NA	NA	NA	NA	NA	NA
ZBTB2P1	8.609156864618422	0.067384352	0.6953037613364025	0.096913544	0.9227950527846691	NA	NA	NA	NA	NA	NA	NA	NA	NA
FHAD1	87.66907008744917	0.5376359913346275	0.3454785339203073	1.5562066483084178	0.1196589609731817	0.4073770333235859	NA	NA	NA	NA	NA	NA	NA	NA
EFHD2-AS1	7.902417931	0.3543356681073233	0.9065935831056497	0.3908429032703961	0.6959133600900742	NA	NA	NA	NA	NA	NA	NA	NA	NA
EFHD2	284.0931451838772	-0.160984895	0.233715339	-0.688807569	0.4909443718462319	0.776379396	NA	NA	NA	NA	NA	NA	NA	NA
CTRC	8.630666206744536	1.2148838789035248	0.8140955554193694	1.4923111553872754	0.13561759365675305	NA	NA	NA	NA	NA	NA	NA	NA	NA
CELA2A	7.890891677720246	1.4670619505786118	0.874922118	1.6767914767260674	0.093583265	NA	NA	NA	NA	NA	NA	NA	NA	NA
CELA2B	13.47389620282327	0.828352989	0.7571629375359239	1.094022102615528	0.27394528452718675	NA	NA	NA	NA	NA	NA	NA	NA	NA
CASP9	82.82734686056254	0.021230064647240254	0.3184347648941883	0.066670059	0.9468443705071318	0.9821273115950387	NA	NA	NA	NA	NA	NA	NA	NA
DNAJC16	143.65008816647034	0.040097329332028274	0.28536082306757266	0.140514486	0.8882535079924312	0.9621109204422907	NA	NA	NA	NA	NA	NA	NA	NA
AGMAT	30.52682290100655	0.2794119921268556	0.4561052362471562	0.612604219	0.5401380677587682	0.8036270486385666	NA	NA	NA	NA	NA	NA	NA	NA
CHCHD2P6	37.216250831249674	-0.061617236	0.4413568349546665	-0.139608658	0.8889691993198479	0.9621168055968632	NA	NA	NA	NA	NA	NA	NA	NA
CD24P1	1.7710073098652457	-1.609416611	2.0103641358957436	-0.80055975	0.42338655991657476	NA	NA	NA	NA	NA	NA	NA	NA	NA
DDI2	214.12175220630883	0.4526832723868338	0.22452912182690046	2.016145026994884	0.043784812849218334	0.2460036757715967	NA	NA	NA	NA	NA	NA	NA	NA
PLEKHM2	169.30822976362373	-0.711221039	0.2665416056788692	-2.668330284	0.007622928	0.092105612	NA	NA	NA	NA	NA	NA	NA	NA
SLC25A34	4.563396671260851	-0.139452734	1.0487028313772329	-0.132976407	0.89421204	NA	NA	NA	NA	NA	NA	NA	NA	NA
SLC25A34-AS1	1.2080532362928869	2.6752498491687917	2.2609342399655867	1.1832497389262906	0.2367101857560524	NA	NA	NA	NA	NA	NA	NA	NA	NA
FBLIM1	80.42667657818774	-0.577766742	0.3591329860821633	-1.608782162	0.10766398261786593	0.38640760475500285	NA	NA	NA	NA	NA	NA	NA	NA
RPL12P14	1.7269512404545466	1.395020361826574	1.8074537395711758	0.771815251	0.440223858	NA	NA	NA	NA	NA	NA	NA	NA	NA
UQCRHL	16.164419015330395	0.7728881374153082	0.6129475239351835	1.2609368783371375	0.20733159	0.5352514778678663	NA	NA	NA	NA	NA	NA	NA	NA
RPS16P1	28.310680408103927	-0.548134421	0.44536999513950376	-1.230739446	0.21842032962963928	0.5481471843553248	NA	NA	NA	NA	NA	NA	NA	NA
SPEN-AS1	82.51496757322582	-0.637891659	0.3825185227920862	-1.667609856	0.0953932	0.3643906627115017	NA	NA	NA	NA	NA	NA	NA	NA
SPEN	888.3613153604412	-0.286213905	0.2736288040204639	-1.045993336	0.2955641092607365	0.6250317270354138	NA	NA	NA	NA	NA	NA	NA	NA
ZBTB17	174.28375993340944	0.3398695265218903	0.2741627411597261	1.239663439	0.21509990551923824	0.5441929773422391	NA	NA	NA	NA	NA	NA	NA	NA
SRARP	13.221092039228184	0.6006148537124331	0.6700642993418905	0.8963540578155442	0.37006369608240847	NA	NA	NA	NA	NA	NA	NA	NA	NA
HSPB7	19.790064870777663	-0.154134333	0.5400090299312339	-0.285429177	0.775315357	0.9190111645928861	NA	NA	NA	NA	NA	NA	NA	NA
CLCNKA	28.5043259	0.069040082	0.45485647365794735	0.1517843226098448	0.8793570476029704	0.958743448	NA	NA	NA	NA	NA	NA	NA	NA
LOC440568	22.804807865875475	-0.576070855	0.46397513891101305	-1.24159854	0.21438472057248745	0.542962805	NA	NA	NA	NA	NA	NA	NA	NA
CLCNKB	44.25711500493997	-0.143841156	0.3617402943865652	-0.397636531	0.6908981283727024	0.8836741845581612	NA	NA	NA	NA	NA	NA	NA	NA
FAM131C	74.29055772579564	-0.016515157	0.5043617819678439	-0.032744663	0.9738782068049359	0.9913339699104475	NA	NA	NA	NA	NA	NA	NA	NA
EPHA2	2052.9759139920498	-0.446020681	0.26510072551187375	-1.682457412	0.092480177	0.3599579858343232	NA	NA	NA	NA	NA	NA	NA	NA
EPHA2-AS1	130.3299808996186	-0.120687197	0.3618253737598764	-0.333550949	0.7387184374045535	0.9030223890660277	NA	NA	NA	NA	NA	NA	NA	NA
ARHGEF19	45.007985274846966	-0.33347172	0.4425210316971702	-0.753572591	0.45110590791055083	0.7502600767701009	NA	NA	NA	NA	NA	NA	NA	NA
ANO7L1	39.44404128932949	0.064645024	0.43980589547517235	0.14698535151755476	0.8831435825298098	0.9602367642943501	NA	NA	NA	NA	NA	NA	NA	NA
CPLANE2	18.441051877343025	0.6935628340134172	0.5909918693451286	1.1735573194635425	0.24057238514485524	0.571084404	NA	NA	NA	NA	NA	NA	NA	NA
MT1XP1	1.9129908218717955	1.7043454975263728	1.7245983694903912	0.9882564704209925	0.3230270581158447	NA	NA	NA	NA	NA	NA	NA	NA	NA
FBXO42	265.3545667903192	0.41064307454355026	0.24109208415511213	1.703262369573916	0.088518979	0.35276270913051194	NA	NA	NA	NA	NA	NA	NA	NA
SZRD1	214.28016146411557	-0.404930826	0.2348259975293043	-1.724386697	0.084638057	0.3447141636592333	NA	NA	NA	NA	NA	NA	NA	NA
SPATA21	19.643954107694647	0.9391125022553077	0.5754226466713863	1.632039523796529	0.1026711603213936	0.37735198492599403	NA	NA	NA	NA	NA	NA	NA	NA
NECAP2	143.1639310895886	-0.781619307	0.25696766827884093	-3.041702919	0.002352439	0.045988801	NA	NA	NA	NA	NA	NA	NA	NA
LINC01772	13.480051104774944	0.5759723389822601	0.635679397	0.9060736308035378	0.3648968813242762	NA	NA	NA	NA	NA	NA	NA	NA	NA
CROCCP3	37.57279748632024	-0.074357763	0.4754362337089642	-0.156399024	0.8757185065202768	0.95702716186778225	NA	NA	NA	NA	NA	NA	NA	NA
RNU1-1	16.536209259140673	-0.287926827	0.5939790709601386	-0.484742377	0.6278591021765763	0.8516695234931428	NA	NA	NA	NA	NA	NA	NA	NA
LINC01783	2.5965847937329922	-3.014603866	1.7658345213387039	-1.707183674	0.087787919	NA	NA	NA	NA	NA	NA	NA	NA	NA
NBPF1	133.84214302451647	-0.221208354	0.30020087898631753	-0.736867777	0.4612027611274987	0.7561643383552421	NA	NA	NA	NA	NA	NA	NA	NA
LOC105376794	9.693189574960929	0.06527878	0.7448246585655423	0.087643151	0.9301603042962627	NA	NA	NA	NA	NA	NA	NA	NA	NA
CROCCP2	11.170364774017514	-0.899985012	0.6853865100392263	-1.313105815	0.18914729470985625	NA	NA	NA	NA	NA	NA	NA	NA	NA
MST1P2	7.148125720882536	0.3637289299176153	1.0716904936983724	0.33939736524338987	0.7343104031592056	NA	NA	NA	NA	NA	NA	NA	NA	NA
LOC107985736	20.674391871082403	0.25133920664273407	0.5747878688299458	0.43727298412606924	0.6619133854362262	0.868337587	NA	NA	NA	NA	NA	NA	NA	NA
TRG-CCC4-1	2.860378284911691	-0.778728315	1.7839876184228027	-0.436509933	0.6624667942052658	NA	NA	NA	NA	NA	NA	NA	NA	NA
EIF1AXP1	74.60359666670796	-0.255720883	0.3226961523284058	-0.792450983	0.42809776203427197	0.7340560499909176	NA	NA	NA	NA	NA	NA	NA	NA
ESPNP	14.465329115298177	0.045296265	0.7505115166775506	0.060353857	0.9518738080507262	0.9838788155373298	NA	NA	NA	NA	NA	NA	NA	NA
TRG-CCC5-1	3.801251783179498	0	2.0444763186378325	0	1	NA	NA	NA	NA	NA	NA	NA	NA	NA
RNU1-4	689.4586966	-0.689485804	0.34006024669341955	-2.027540152	0.042607202456142905	0.2424662430330868	NA	NA	NA	NA	NA	NA	NA	NA
CROCCP4	2.323759007142726	2.151842025852703	1.8534293421492267	1.161005697340174	0.24563958251256726	NA	NA	NA	NA	NA	NA	NA	NA	NA
MST1L	42.91400012338814	-0.317608631	0.4507902885243962	-0.704559613	0.4810843393689407	0.7697207832012909	NA	NA	NA	NA	NA	NA	NA	NA
LOC112267871	5.792502493062839	-1.205607975	1.3385556927580768	-0.900678232	0.36775942569460063	NA	NA	NA	NA	NA	NA	NA	NA	NA
RNU1-2	420.0572802523808	-0.709852323	0.2999924425734553	-2.366234018	0.017970082	0.15059903023308588	NA	NA	NA	NA	NA	NA	NA	NA
CROCC	58.06638517472474	-0.348959603	0.4158804372688189	-0.839086361	0.40142084920308746	0.7127790960421279	NA	NA	NA	NA	NA	NA	NA	NA
MFAP2	4.301356283599715	-0.45286491	1.177083002441842	-0.384734899	0.7004338358567102	NA	NA	NA	NA	NA	NA	NA	NA	NA
ATP13A2	150.38534061215157	-0.728474666	0.23832352077181482	-3.056662906	0.002238158	0.044783803238164575	NA	NA	NA	NA	NA	NA	NA	NA
SDHB	157.5520282905082	0.049610725	0.24964599846776805	0.19872429576681766	0.8424784177803121	0.9438654311042353	NA	NA	NA	NA	NA	NA	NA	NA
PADI2	40.48017664021771	-0.214251635	0.46699114193941427	-0.458791647	0.6463837934313472	0.8611962558528242	NA	NA	NA	NA	NA	NA	NA	NA
PADI1	17.87845388117954	-0.395882435	0.524087002	-0.755375412	0.45002376193101934	0.7496767535728636	NA	NA	NA	NA	NA	NA	NA	NA
PADI3	6.250002935443153	1.3012360734111332	1.0527100801058435	1.236082087558525	0.21642805238852103	NA	NA	NA	NA	NA	NA	NA	NA	NA
PADI4	5.0963660283747485	2.7120824380340465	1.1337246255524618	2.392187994	0.016748261267830265	NA	NA	NA	NA	NA	NA	NA	NA	NA
PADI6	8.498739932265075	2.1026786060238454	0.8151436140178445	2.5795192035667656	0.009893796	NA	NA	NA	NA	NA	NA	NA	NA	NA
RCC2	357.63616309132317	0.5652279496495842	0.24980549885386896	2.2626721679182524	0.023655906	0.17437833127166574	NA	NA	NA	NA	NA	NA	NA	NA
ARHGEF10L	322.1421121845917	0.1153818732883195	0.21842336995603456	0.5282487552112404	0.5973266939097219	0.8367427754270359	NA	NA	NA	NA	NA	NA	NA	NA
LINC02810	2.0943240436673625	0.628290705	1.4116179259301718	0.44508552419272096	0.6562579496108658	NA	NA	NA	NA	NA	NA	NA	NA	NA
ACTL8	15.884721593843521	1.6514635851245525	0.608982946	2.7118388037472156	0.006691112	0.084696082	NA	NA	NA	NA	NA	NA	NA	NA
IGSF21	19.043971195951748	-0.81541019	0.6047550047625297	-1.348331445	0.1775518025262699	0.49642086623314985	NA	NA	NA	NA	NA	NA	NA	NA
KLHDC7A	111.28061574218691	0.21937411110793112	0.29716185996274597	0.7382310473337097	0.46037405916993185	0.7555692281166948	NA	NA	NA	NA	NA	NA	NA	NA
PAX7	25.128274266431696	1.2474281906027538	0.48890159026255436	2.5514913746401366	0.010726297909298821	0.11332904100820601	NA	NA	NA	NA	NA	NA	NA	NA
TAS1R2	11.755287929211628	1.6093920699973905	0.6332383435302574	2.541526561744741	0.011036956	NA	NA	NA	NA	NA	NA	NA	NA	NA
ALDH4A1	78.45444384074888	0.5514333172243145	0.3224410484983028	1.710183364656864	0.087231971	0.35011973727242346	NA	NA	NA	NA	NA	NA	NA	NA
IFFO2	261.3595679547286	0.23115787327848333	0.31067151941771215	0.7440587850207181	0.45684091210212846	0.7535598769290934	NA	NA	NA	NA	NA	NA	NA	NA
LOC105376815	142.76287660260235	0.36939912348227794	0.27221557792086154	1.3570094933717187	0.17477819409343975	0.4926993748350833	NA	NA	NA	NA	NA	NA	NA	NA
UBR4	2245.778750098827	-0.486864728	0.19642385313816157	-2.478643608	0.013188301	0.12717885980616497	NA	NA	NA	NA	NA	NA	NA	NA
EMC1-AS1	4.679754493	0.048657109157413184	1.0243848842570307	0.047498855074090025	0.9621156428259684	NA	NA	NA	NA	NA	NA	NA	NA	NA
EMC1	36.89134445081115	0.5131836311373718	0.44793302035250565	1.1456704637079813	0.25193152944714975	0.5818594125508753	NA	NA	NA	NA	NA	NA	NA	NA
MRTO4	86.77086740127389	0.021175498	0.2846847224880394	0.074382277	0.9407062103525206	0.9806571747498434	NA	NA	NA	NA	NA	NA	NA	NA
AKR7L	30.20426599	-0.89980487	0.5064077842903478	-1.776838545	0.075594808	0.3246591050667489	NA	NA	NA	NA	NA	NA	NA	NA
AKR7A3	54.55175398004166	0.45467791015513215	0.41650160135555514	1.0916594526295398	0.274982814	0.6053723806437694	NA	NA	NA	NA	NA	NA	NA	NA
LOC100506730	9.571673094108238	3.5836446276661613	0.9929020142579439	3.6092631258729364	3.0706802195641663e-4	NA	NA	NA	NA	NA	NA	NA	NA	NA
AKR7A2	102.99173112288204	-0.001192618	0.2986467105715791	-0.003993409	0.9968137293908225	0.9991336558244444	NA	NA	NA	NA	NA	NA	NA	NA
SLC66A1	75.16135685780392	-0.264160505	0.30008091091407013	-0.880297598	0.3786981135323779	0.6949283508576052	NA	NA	NA	NA	NA	NA	NA	NA
CAPZB	1018.6379597871223	0.30170415810022166	0.19768241834840908	1.526206329429244	0.1269584876656557	0.4188461104773675	NA	NA	NA	NA	NA	NA	NA	NA
LOC105376819	2.986819791348685	4.350181151623514	1.7749574044117815	2.4508650972754795	0.014251335339709664	NA	NA	NA	NA	NA	NA	NA	NA	NA
MICOS10-DT	2.365987248580428	0.8691410077699202	2.0449362157943094	0.4250210843042466	0.6708213046942532	NA	NA	NA	NA	NA	NA	NA	NA	NA
MICOS10-NBL1	3.524376580844919	0.2819392404918232	1.3608663623487267	0.2071762873212787	0.8358721855318565	NA	NA	NA	NA	NA	NA	NA	NA	NA
HTR6	25.360315734048736	2.106051712644196	0.7025357266092342	2.997785924	0.002719486	0.050087945659918275	NA	NA	NA	NA	NA	NA	NA	NA
TMCO4	135.48425359368335	0.39553551331596404	0.37102612090319054	1.0660584013683732	0.28639724257091126	0.6169726146254841	NA	NA	NA	NA	NA	NA	NA	NA
RNF186	4.111514264175213	-1.357854069	1.291929761803186	-1.05102778	0.2932458312532477	NA	NA	NA	NA	NA	NA	NA	NA	NA
LOC105376823	10.175144411347341	-0.897337898	0.9445060437871683	-0.950060515	0.342081505	NA	NA	NA	NA	NA	NA	NA	NA	NA
OTUD3	102.02379951994327	-0.11977422	0.30257769991794714	-0.395846157	0.6922185238411289	0.8840443947536133	NA	NA	NA	NA	NA	NA	NA	NA
PLA2G2E	2.4913776532073406	-0.803807948	1.6599922243690037	-0.484223923	0.6282269603871782	NA	NA	NA	NA	NA	NA	NA	NA	NA
PLA2G2A	2.842974655367381	2.026584236574739	1.8387248504700031	1.1021682967175412	0.2703885120735436	NA	NA	NA	NA	NA	NA	NA	NA	NA
PLA2G5	10.042633781575034	-0.017317732	0.8676849667945707	-0.019958547	0.9840764403822689	NA	NA	NA	NA	NA	NA	NA	NA	NA
PLA2G2F	1.3689835243843351	2.289047850248235	2.360905442720455	0.9695635449129131	0.33226409153203734	NA	NA	NA	NA	NA	NA	NA	NA	NA
LOC117779438	13.590885122464766	-1.406877083	0.6804580506454689	-2.067544182	0.038682905546152446	0.23035728916076956	NA	NA	NA	NA	NA	NA	NA	NA
PLA2G2C	2.1560730744633227	-0.169795305	1.717818432109311	-0.098843569	0.9212624748883522	NA	NA	NA	NA	NA	NA	NA	NA	NA
UBXN10	8.140000499	-1.449540297	0.8584371010957582	-1.688580672	0.091299817	NA	NA	NA	NA	NA	NA	NA	NA	NA
LOC105376826	2.1466996164723287	-1.67042021	1.6262214941292665	-1.02717878	0.3043362882531133	NA	NA	NA	NA	NA	NA	NA	NA	NA
LINC01757	1.0653012231529098	1.7406538722307605	2.597908487	0.6700212425769795	0.5028442486905857	NA	NA	NA	NA	NA	NA	NA	NA	NA
VWA5B1	16.682461121771084	0.6133386437648775	0.7225330738422056	0.8488727588667102	0.3959520984482457	0.7095614717023755	NA	NA	NA	NA	NA	NA	NA	NA
LINC01141	31.62260884949318	0.42545393372667745	0.5101988631464595	0.8338982394097283	0.4043383294391038	0.7150852650363801	NA	NA	NA	NA	NA	NA	NA	NA
CAMK2N1	377.2776685611185	-0.387327169	0.29327604929747997	-1.320691444	0.18660426794991097	0.509296494	NA	NA	NA	NA	NA	NA	NA	NA
MUL1	135.61923602121635	-0.595302479	0.26962131519397037	-2.207920686	0.027249802558054953	0.18878973530256718	NA	NA	NA	NA	NA	NA	NA	NA
FAM43B	2.6509975435762794	-0.236790679	1.187668398086295	-0.199374404	0.8419698809125835	NA	NA	NA	NA	NA	NA	NA	NA	NA
CDA	136.62937082974105	-0.309943309	0.3330462280691363	-0.930631494	0.35204421729531205	0.6737045927754974	NA	NA	NA	NA	NA	NA	NA	NA
PINK1	50.429659548240764	0.19173840934176656	0.38639627525757825	0.49622219886553126	0.6197376505796874	0.8485092870524942	NA	NA	NA	NA	NA	NA	NA	NA
PINK1-AS	2.275126367972222	-0.348277694	1.4807246525452333	-0.235207601	0.814047606	NA	NA	NA	NA	NA	NA	NA	NA	NA
DDOST	618.6206535484425	0.077097667	0.2399893777895366	0.3212544971664519	0.7480175362164347	0.9076218222405689	NA	NA	NA	NA	NA	NA	NA	NA
KIF17	94.79655974449919	0.3896825561856996	0.3911125918585903	0.9963436726337673	0.31908319106071203	0.645795983	NA	NA	NA	NA	NA	NA	NA	NA
SH2D5	49.808155319372545	0.5761188088079673	0.3898770300138754	1.4776936430121663	0.13948979668175712	0.4403667399638688	NA	NA	NA	NA	NA	NA	NA	NA
HP1BP3	517.7748940555662	-0.067447355	0.20307629474317304	-0.332128156	0.7397924904768208	0.903447944	NA	NA	NA	NA	NA	NA	NA	NA
EIF4G3	1537.9963957590185	0.5225441652814892	0.19109660840523424	2.7344502324886704	0.006248454	0.081277	NA	NA	NA	NA	NA	NA	NA	NA
ECE1	758.9438167240105	0.2069004539969426	0.23752157145321848	0.8710806885078776	0.38371009763606023	0.699510083	NA	NA	NA	NA	NA	NA	NA	NA
NBPF2P	12.874927403140498	-0.370922436	0.6394980045168297	-0.580021256	0.5619002836191367	NA	NA	NA	NA	NA	NA	NA	NA	NA
HS6ST1P1	54.34608394579629	-0.631534885	0.39070573293632826	-1.616395234	0.10600888810492802	0.38359882819046454	NA	NA	NA	NA	NA	NA	NA	NA
NBPF3	83.76960445	0.035318012	0.27625535296378256	0.12784552901142074	0.8982712187264804	0.9651595300413444	NA	NA	NA	NA	NA	NA	NA	NA
ALPL	62.391925899761404	1.070479152196048	0.3451000180032252	3.1019388477286127	0.001922577	0.041236196877966806	NA	NA	NA	NA	NA	NA	NA	NA
LINC02596	12.275351259722928	2.050615774820982	0.7563498168443766	2.7112002001620215	0.006704014	NA	NA	NA	NA	NA	NA	NA	NA	NA
RAP1GAP	331.41623853661144	0.2942941430389828	0.21389820974578205	1.3758607114512613	0.16886476091003746	0.4848738481123226	NA	NA	NA	NA	NA	NA	NA	NA
USP48	371.0760691765176	0.4061226843809154	0.18877235373730042	2.1513885711574288	0.031445543	0.20460622381890223	NA	NA	NA	NA	NA	NA	NA	NA
LDLRAD2	28.89270579453718	0.7982196720920849	0.4542857043825395	1.7570873668081124	0.078902919	0.33191054914441875	NA	NA	NA	NA	NA	NA	NA	NA
HSPG2	2651.3483524003723	-0.409115095	0.22836772763191707	-1.791475086	0.073217089	0.3196176040943883	NA	NA	NA	NA	NA	NA	NA	NA
CELA3B	1.879832223557424	-0.083575208	1.7806600046213734	-0.046934961	0.9625650640406765	NA	NA	NA	NA	NA	NA	NA	NA	NA
CELA3A	4.927329098858935	-0.157362115	1.0067436073604905	-0.156308035	0.8757902233802828	NA	NA	NA	NA	NA	NA	NA	NA	NA
LINC01635	4.226993087825676	-0.382226281	1.0920219565920593	-0.350017029	0.7263259178764425	NA	NA	NA	NA	NA	NA	NA	NA	NA
LINC00339	23.80230836659664	-0.162221232	0.5369622168004698	-0.302109212	0.7625688100551398	0.9135736125657521	NA	NA	NA	NA	NA	NA	NA	NA
CDC42-AS1	10.88394027969493	-0.12271846	0.8306593846161979	-0.147736198	0.8825509629959665	NA	NA	NA	NA	NA	NA	NA	NA	NA
CDC42	1220.9246815111194	-0.168499283	0.2697594337055667	-0.624627955	0.5322152679677972	0.7991719380131285	NA	NA	NA	NA	NA	NA	NA	NA
WNT4	157.47032124601603	0.29905194179909445	0.2232371705047343	1.3396153567210363	0.1803704285773917	0.500642533	NA	NA	NA	NA	NA	NA	NA	NA
LOC105376845	60.153400934824624	0.7744710603988318	0.32470681706621657	2.3851395156908457	0.017072645328660832	0.14603262709067183	NA	NA	NA	NA	NA	NA	NA	NA
LOC105376850	42.22758690534142	1.1170890928615753	0.4121620675339706	2.7103151426459307	0.006721931	0.084972132	NA	NA	NA	NA	NA	NA	NA	NA
LOC107985377	9.112653669900768	1.161500455292964	0.792876114	1.4649204763302153	0.14294261551613682	NA	NA	NA	NA	NA	NA	NA	NA	NA
ZBTB40	269.1010809	-0.112131382	0.21339755868403734	-0.525457661	0.5992650785928338	0.8377397184149228	NA	NA	NA	NA	NA	NA	NA	NA
EPHA8	13.789649507532369	1.6192412850126372	0.6262992085469503	2.585411673710029	0.009726279	0.1062576872866083	NA	NA	NA	NA	NA	NA	NA	NA
C1QC	1.5298442753954127	0.3652814626759212	2.123822964367558	0.17199242535956685	0.8634434839505788	NA	NA	NA	NA	NA	NA	NA	NA	NA
C1QB	2.941436481006984	1.9587406051011056	1.3880822857857684	1.411112745374672	0.15821137247164774	NA	NA	NA	NA	NA	NA	NA	NA	NA
EPHB2	614.3318398338711	0.4286544716135982	0.26613348166796297	1.6106747220494484	0.10725063802896988	0.3860150529021974	NA	NA	NA	NA	NA	NA	NA	NA
LACTBL1	8.558078353718349	1.4351789064166303	0.7390384177866521	1.9419543989537795	0.052142621	NA	NA	NA	NA	NA	NA	NA	NA	NA
TEX46	5.433655685152626	-0.812104294	1.0879130582433836	-0.746479039	0.4553780892757041	NA	NA	NA	NA	NA	NA	NA	NA	NA
KDM1A	469.3871842018481	-0.26607777	0.2616974797715307	-1.016737993	0.3092780865192196	0.6367413058752291	NA	NA	NA	NA	NA	NA	NA	NA
LUZP1	425.77193142108314	-0.153701035	0.23095202203886842	-0.665510672	0.50572392	0.7846810215571771	NA	NA	NA	NA	NA	NA	NA	NA
HTR1D	27.74739370507624	-0.94050956	0.5331211873980496	-1.76415716	0.077705523	0.32972343558794837	NA	NA	NA	NA	NA	NA	NA	NA
LINC01355	4.151731980826845	-2.515327944	1.291576133132831	-1.947487167	0.051476357	NA	NA	NA	NA	NA	NA	NA	NA	NA
HNRNPR	91.51680960166533	0.085093858	0.31052627641185315	0.2740311033808767	0.784060719	0.9222399448981777	NA	NA	NA	NA	NA	NA	NA	NA
ZNF436	42.93549469098758	0.053725709	0.505364564	0.10631079622457648	0.9153357659867061	0.9710894074459566	NA	NA	NA	NA	NA	NA	NA	NA
ZNF436-AS1	5.077986446689992	-2.883394187	1.6156344027517728	-1.78468234	0.074312857	NA	NA	NA	NA	NA	NA	NA	NA	NA
TCEA3	12.295380341211171	-0.598968484	0.6951186273185193	-0.861678079	0.388864692	NA	NA	NA	NA	NA	NA	NA	NA	NA
ASAP3	12.201645267262936	0.3595701098279742	0.6473066147312271	0.5554865370521108	0.5785619162016736	NA	NA	NA	NA	NA	NA	NA	NA	NA
E2F2	10.544517785719991	0.2490974607930633	0.7489501984967022	0.33259549338935135	0.7394396456412198	NA	NA	NA	NA	NA	NA	NA	NA	NA
LOC105376859	5.799891047448651	0.9490245051640535	1.0296840184126796	0.9216657617227393	0.35670294485839377	NA	NA	NA	NA	NA	NA	NA	NA	NA
ID3	30.969022325772535	-0.800195362	0.47980732478950017	-1.667743115	0.095366733	0.3643906627115017	NA	NA	NA	NA	NA	NA	NA	NA
LOC107984928	5.617920170165009	-0.894037386	1.1932495722106513	-0.74924593	0.45370899040879564	NA	NA	NA	NA	NA	NA	NA	NA	NA
RPL11	282.6702838	0.14688195174490987	0.30490132996130737	0.48173601526615023	0.629993488	0.8528465873896024	NA	NA	NA	NA	NA	NA	NA	NA
ELOA	157.96467593516522	-0.166885833	0.26479473936113385	-0.630246027	0.5285336292962951	0.7972025021414948	NA	NA	NA	NA	NA	NA	NA	NA
ELOA-AS1	36.190717290322546	-0.150278567	0.5214469035651477	-0.288195338	0.7731972172655873	0.9179209826145507	NA	NA	NA	NA	NA	NA	NA	NA
PITHD1	143.31012236201983	-0.213094266	0.25266226875021613	-0.843395679	0.3990071877296431	0.7108878860364869	NA	NA	NA	NA	NA	NA	NA	NA
LYPLA2	140.74370334312417	-0.254161866	0.2736435651246404	-0.928806296	0.35298948127290636	0.6742898187620094	NA	NA	NA	NA	NA	NA	NA	NA
GALE	252.0507800585084	-0.297140889	0.2671774851315742	-1.112147939	0.2660745476604099	0.5966297274651993	NA	NA	NA	NA	NA	NA	NA	NA
HMGCL	98.92029696854873	0.055722887	0.30705855313285846	0.18147316240562306	0.8559961966924228	0.9500332909872918	NA	NA	NA	NA	NA	NA	NA	NA
LOC105376861	8.429590601200518	1.6896144505619908	0.960598868	1.7589178030967099	0.078591471	NA	NA	NA	NA	NA	NA	NA	NA	NA
FUCA1	92.2164578	-0.180696682	0.2797997294369802	-0.645807209	0.5184042183965971	0.7920924614569353	NA	NA	NA	NA	NA	NA	NA	NA
CNR2	6.217041465330254	0.051195041	0.9439594630763368	0.054234363	0.9567484428773316	NA	NA	NA	NA	NA	NA	NA	NA	NA
PNRC2	325.49631543391786	-0.251963742	0.2574076834243359	-0.978850897	0.327653657	0.6532237143736518	NA	NA	NA	NA	NA	NA	NA	NA
SRSF10	325.45040552893187	-0.394408144	0.22868608316265057	-1.724670513	0.084586868	0.34457776656779493	NA	NA	NA	NA	NA	NA	NA	NA
LOC105376863	10.444064540262104	1.0711489909806668	0.8625216021222478	1.2418807695309753	0.21428055630213919	NA	NA	NA	NA	NA	NA	NA	NA	NA
LOC107984931	4.570423930099932	3.427312577650546	1.339756905065965	2.558160039848272	0.010522765206874386	NA	NA	NA	NA	NA	NA	NA	NA	NA
MYOM3	7.028593432	0.32958786260867046	0.7990424152165345	0.41247855724824645	0.6799886942203397	NA	NA	NA	NA	NA	NA	NA	NA	NA
IL22RA1	26.063981936553983	-0.972269445	0.5134345240534675	-1.8936581	0.058270406	0.2822613259261988	NA	NA	NA	NA	NA	NA	NA	NA
IFNLR1	55.720112954749034	-0.616253461	0.4631484712043129	-1.330574316	0.18332911809169117	0.5045535825375849	NA	NA	NA	NA	NA	NA	NA	NA
LINC02800	1.1148493878581287	-1.981296369	2.547269963749194	-0.777811696	0.43668003208831263	NA	NA	NA	NA	NA	NA	NA	NA	NA
GRHL3-AS1	4.4978587034593005	-0.001370601	0.9567141560318589	-0.001432613	0.9988569406583035	NA	NA	NA	NA	NA	NA	NA	NA	NA
GRHL3	52.85676792505818	0.038514488	0.3752419695321203	0.10263907418146152	0.9182494298806017	0.9721818523447657	NA	NA	NA	NA	NA	NA	NA	NA
STPG1	89.29079763	-0.307367573	0.29610096381565293	-1.038049892	0.29924682798932745	0.6286540679072221	NA	NA	NA	NA	NA	NA	NA	NA
NIPAL3	283.2277142120393	0.32088939104461056	0.19830456343468766	1.618164430947635	0.10562716605646749	0.38321835050080305	NA	NA	NA	NA	NA	NA	NA	NA
RCAN3AS	10.894068401330687	1.3399468876624636	0.7154975989688951	1.8727482658131398	0.061103155	NA	NA	NA	NA	NA	NA	NA	NA	NA
RCAN3	124.40835222842934	-0.05777211	0.29048477434775555	-0.198881715	0.8423552728291801	0.9438654311042353	NA	NA	NA	NA	NA	NA	NA	NA
NCMAP-DT	21.74194276589316	0.002128041	0.4677205980506093	0.004549813	0.9963697870652771	0.9990082193737221	NA	NA	NA	NA	NA	NA	NA	NA
NCMAP	540.3282151316562	0.35817560243352825	0.19920411951516814	1.7980331094822335	0.072171761	0.31745138834692893	NA	NA	NA	NA	NA	NA	NA	NA
SRRM1	359.8709725705542	-0.263567125	0.228896976	-1.151466174	0.24954050359436886	0.5794075744636307	NA	NA	NA	NA	NA	NA	NA	NA
CLIC4	600.979088	0.34249969423111265	0.21835454621992287	1.5685484921671975	0.11675318234243766	0.4028626291815981	NA	NA	NA	NA	NA	NA	NA	NA
LOC105376876	16.77619963388836	1.8364040240965473	0.6648863062158138	2.7619820214803363	0.005745164	0.077779455	NA	NA	NA	NA	NA	NA	NA	NA
RUNX3	69.96748073	0.43994986637352795	0.4896425601390572	0.8985123071176315	0.3689124869196716	0.6868216603104786	NA	NA	NA	NA	NA	NA	NA	NA
LINC02793	7.882968726024027	-0.860118864	0.9751822459376109	-0.88200833	0.377772303	NA	NA	NA	NA	NA	NA	NA	NA	NA
IFITM3P7	1.7020586687280126	-2.740845895	2.1944063047364466	-1.249014774	0.21165967018297055	NA	NA	NA	NA	NA	NA	NA	NA	NA
SYF2	75.56781653	-0.022814185	0.29644548036856283	-0.076959125	0.9386560619296201	0.9797560015020531	NA	NA	NA	NA	NA	NA	NA	NA
RSRP1	233.0163521777139	-0.805766112	0.2636215544455417	-3.056525912	0.002239181	0.044783803238164575	NA	NA	NA	NA	NA	NA	NA	NA
TMEM50A	100.12871642402273	-0.431917225	0.2809648179299562	-1.537264446	0.12422856424836017	0.414497863	NA	NA	NA	NA	NA	NA	NA	NA
RHCE	47.90095059	-0.216313775	0.43736376092774887	-0.494585501	0.6208927391652296	0.8487747701048568	NA	NA	NA	NA	NA	NA	NA	NA
MACO1	336.14240978239707	0.26208146205044935	0.2163916039764368	1.2111443199939855	0.2258400980153374	0.556279196	NA	NA	NA	NA	NA	NA	NA	NA
LDLRAP1	111.09707451272243	0.4650223563089224	0.342966171	1.355884037995401	0.17513606695546047	0.4930656473592053	NA	NA	NA	NA	NA	NA	NA	NA
MAN1C1	290.60927550542567	-0.118167871	0.3424517448481239	-0.345064299	0.7300460323909812	0.899284207	NA	NA	NA	NA	NA	NA	NA	NA
SELENON	254.16981865383377	0.12035064033365757	0.22422351363249038	0.5367440657045282	0.5914444130739791	0.8333395017845676	NA	NA	NA	NA	NA	NA	NA	NA
MTFR1L	71.25008272435953	0.16534889523393936	0.3330391012400844	0.49648493110345343	0.6195523163909158	0.848432122	NA	NA	NA	NA	NA	NA	NA	NA
AUNIP	107.94506673600091	0.3427438156356906	0.2698636275790236	1.2700630266867872	0.2040621804583839	0.5309627299119771	NA	NA	NA	NA	NA	NA	NA	NA
PAQR7	122.7388991718701	0.16158023474438765	0.28672942221701053	0.5635286169624267	0.5730749791988152	0.8226819123941016	NA	NA	NA	NA	NA	NA	NA	NA
STMN1	574.3595222270127	-0.200153128	0.19845003579236772	-1.00858197	0.3131751579832776	0.6400938557079736	NA	NA	NA	NA	NA	NA	NA	NA
LOC105376885	1.3073892724618459	0.4596336247861353	2.195858727879873	0.20931839509999664	0.8341996926207418	NA	NA	NA	NA	NA	NA	NA	NA	NA
PAFAH2	74.92205706436727	0.053272664231538015	0.2909031054991653	0.1831285511377632	0.8546971540029331	0.9494788204864052	NA	NA	NA	NA	NA	NA	NA	NA
LOC101928216	4.963411771814706	5.1660130214633435	1.5185969611621286	3.401832845437789	6.69355644151858e-4	NA	NA	NA	NA	NA	NA	NA	NA	NA
EXTL1	8.242919052	1.6581020614485542	0.8854513550047107	1.8726066113928221	0.061122727703749324	NA	NA	NA	NA	NA	NA	NA	NA	NA
SLC30A2	14.507700078889604	0.34681109257810516	0.6002551801310747	0.5777727607488098	0.563417548	0.8174720559875556	NA	NA	NA	NA	NA	NA	NA	NA
LOC105376910	1.1355953149528533	3.3362376800185873	2.468559473427062	1.3514917164976956	0.1765379716166808	NA	NA	NA	NA	NA	NA	NA	NA	NA
TRIM63	3.320562573747536	3.957037275686172	1.6221164396940468	2.4394286247616863	0.014710508348451362	NA	NA	NA	NA	NA	NA	NA	NA	NA
PDIK1L	13.628347088073914	-0.220498573	0.6553302075763282	-0.336469418	0.7365169095863161	0.9019387683942661	NA	NA	NA	NA	NA	NA	NA	NA
LOC105376886	2.5659143396114974	0.6293290356954541	1.3108872343225215	0.4800786972501849	0.6311714352247143	NA	NA	NA	NA	NA	NA	NA	NA	NA
FAM110D	1.6343320067555944	0	2.4574727876652034	0	1	NA	NA	NA	NA	NA	NA	NA	NA	NA
ZNF593OS	4.068486279160797	-0.52339048	1.1841765333687955	-0.44198687	0.6584987069267563	NA	NA	NA	NA	NA	NA	NA	NA	NA
CNKSR1	89.20223763002575	-0.565568549	0.3298739840801894	-1.714498797	0.086437158	0.3484693701462392	NA	NA	NA	NA	NA	NA	NA	NA
CATSPER4	4.845853819236121	1.704378861966522	1.4523726267741035	1.1735134844507191	0.24058995261413066	NA	NA	NA	NA	NA	NA	NA	NA	NA
LOC100420494	1.3416109532827045	-2.634411325	2.0723398167435527	-1.271225551	0.2036484191325397	NA	NA	NA	NA	NA	NA	NA	NA	NA
ZPLD2P	1.6108999637003036	-0.2327013	2.0087660706533925	-0.115842907	0.9077770448555906	NA	NA	NA	NA	NA	NA	NA	NA	NA
CEP85	195.35797104941938	-0.191892414	0.23841421799526502	-0.804869841	0.4208947937402977	0.7292612891185578	NA	NA	NA	NA	NA	NA	NA	NA
SH3BGRL3	411.93799814532395	-0.662959893	0.30356622957908136	-2.183905285	0.028969208600214482	0.19509613411026897	NA	NA	NA	NA	NA	NA	NA	NA
UBXN11	147.34410315540728	0.031448676	0.308594792	0.10190928865649919	0.9188286770698234	0.9722387088493496	NA	NA	NA	NA	NA	NA	NA	NA
CD52	4.033676709847082	0.697447129	1.1812103639277558	0.5904512439829395	0.5548881639064098	NA	NA	NA	NA	NA	NA	NA	NA	NA
CRYBG2	138.6308215441067	-0.539770042	0.27679373951661873	-1.950080386	0.051166539	0.2656293797687678	NA	NA	NA	NA	NA	NA	NA	NA
ZNF683	2.3569279020797174	-0.021748435	1.5945078645815853	-0.013639591	0.9891175185925252	NA	NA	NA	NA	NA	NA	NA	NA	NA
LIN28A	2.5215699197585137	2.340205684331295	1.7048021020526132	1.372713983	0.16984128034375923	NA	NA	NA	NA	NA	NA	NA	NA	NA
DHDDS	129.49327520812247	0.7470191170421272	0.3060706432519765	2.440675489504997	0.014659821350774753	0.1346214160645674	NA	NA	NA	NA	NA	NA	NA	NA
HMGN2	181.89093691020446	0.19829504536590206	0.3180431982661642	0.6234846286508312	0.5329661003073642	0.7996750705806371	NA	NA	NA	NA	NA	NA	NA	NA
DPPA2P2	2.1628503506172456	4.935866810120941	3.8348729696030075	1.2871004722307424	0.19805927088667843	NA	NA	NA	NA	NA	NA	NA	NA	NA
RPS6KA1	220.26401795904573	-0.338373953	0.261040144	-1.296252549	0.1948884907210158	0.5187433876615718	NA	NA	NA	NA	NA	NA	NA	NA
LOC105376888	2.780581536099187	1.0443791820700823	1.6446169882124122	0.6350288179895625	0.5254096200743171	NA	NA	NA	NA	NA	NA	NA	NA	NA
LOC101928728	16.04391522078629	0.6759990206802146	0.6696388466678183	1.0094979167413078	0.31273590022599057	0.6396418613947409	NA	NA	NA	NA	NA	NA	NA	NA
ARID1A	757.5041184677928	0.2917747107934652	0.19056610783867628	1.5310944537969313	0.1257460503630096	0.41739541491339655	NA	NA	NA	NA	NA	NA	NA	NA
PIGV	61.81034446635547	0.4757877257825013	0.34452178153810425	1.381009129984076	0.16727615346362676	0.48237774487185386	NA	NA	NA	NA	NA	NA	NA	NA
ZDHHC18	178.26548526395607	-0.543052004	0.2432617521052963	-2.232377263	0.025590039	0.1814888466128606	NA	NA	NA	NA	NA	NA	NA	NA
SFN	482.9726922843136	-1.781216677	0.23946173925485595	-7.438418692	1.01897661586944e-13	9.91871837887313e-10	NA	NA	NA	NA	NA	NA	NA	NA
GPN2	155.11712937504345	-0.014132644	0.2510169136214677	-0.056301561	0.9551015755815319	0.9850417671243876	NA	NA	NA	NA	NA	NA	NA	NA
GPATCH3	68.44290196058006	-0.487692321	0.3378120720709692	-1.443679375	0.1488291857472219	0.4540677931557618	NA	NA	NA	NA	NA	NA	NA	NA
NUDC	224.6684369493359	-0.094396249	0.23364173410501277	-0.40402135	0.6861970192672668	0.8820253476678608	NA	NA	NA	NA	NA	NA	NA	NA
KDF1	86.38221134706093	-0.072482712	0.2785757493887614	-0.260190316	0.7947169737384765	0.9254474170020818	NA	NA	NA	NA	NA	NA	NA	NA
OSTCP2	1.7380794449576822	3.425049254821338	1.870693576769067	1.8308980676230509	0.067115759	NA	NA	NA	NA	NA	NA	NA	NA	NA
TRNP1	1405.030807	-0.215780513	0.19761624200777267	-1.091916894	0.27486963134702497	0.6053723806437694	NA	NA	NA	NA	NA	NA	NA	NA
TENT5B	130.85836974072492	-0.044956384	0.27309947737371054	-0.164615415	0.8692466971645376	0.9550726153429862	NA	NA	NA	NA	NA	NA	NA	NA
LOC101928391	74.96229635213273	0.3363667523750003	0.3678270494925421	0.9144698652234937	0.3604700053471233	0.6795540170713428	NA	NA	NA	NA	NA	NA	NA	NA
SLC9A1	593.8547357281576	0.28197590303356307	0.30893212717020574	0.9127438625967471	0.36137726915862245	0.6804616187232868	NA	NA	NA	NA	NA	NA	NA	NA
CHCHD3P3	5.296324074075402	-0.494184759	0.9936574618547217	-0.497339151	0.6189499071801465	NA	NA	NA	NA	NA	NA	NA	NA	NA
NPM1P39	26.294455795059086	-0.261806222	0.45470335095442255	-0.57577368	0.5647681658786421	0.8181063828724633	NA	NA	NA	NA	NA	NA	NA	NA
WDTC1	264.98668468840754	0.076767194	0.2568390397244872	0.2988922309220367	0.7650222751284292	0.9144334991847308	NA	NA	NA	NA	NA	NA	NA	NA
TMEM222	98.45477632523988	-0.166649226	0.29622704980376974	-0.562572616	0.5737259434941607	0.8231571061901265	NA	NA	NA	NA	NA	NA	NA	NA
SYTL1	39.336321890775054	-0.672498843	0.506668574	-1.327295349	0.1844110016239951	0.5061780943698307	NA	NA	NA	NA	NA	NA	NA	NA
MAP3K6	73.30956186	0.22346481589181277	0.36830513715194196	0.6067382541004954	0.5440246309162657	0.8057727353240786	NA	NA	NA	NA	NA	NA	NA	NA
FCN3	5.465441786911401	1.006762484382154	1.0330728480642204	0.9745319376737402	0.3297924893807045	NA	NA	NA	NA	NA	NA	NA	NA	NA
CD164L2	6.207183850660257	0.3092011432536904	0.9608072937869224	0.32181390092804785	0.7475936826556062	NA	NA	NA	NA	NA	NA	NA	NA	NA
GPR3	13.111803141293702	-0.001016649	0.5749836738842197	-0.001768135	0.9985892327427593	NA	NA	NA	NA	NA	NA	NA	NA	NA
WASF2	802.6416097971726	0.38911932129224597	0.2216246750141133	1.7557581134296822	0.079129719	0.33236189317961534	NA	NA	NA	NA	NA	NA	NA	NA
LOC105376892	26.94621241626986	1.435765566882269	0.5659215681493687	2.5370398438380684	0.011179422968033521	0.1159906777424577	NA	NA	NA	NA	NA	NA	NA	NA
AHDC1	544.8664215001578	-0.01499494	0.2811740961805721	-0.053329737	0.9574691875962233	0.9856945241751245	NA	NA	NA	NA	NA	NA	NA	NA
FGR	11.170464834499185	0.9196844028746864	1.0151477773605153	0.9059611057475365	0.36495643933622596	NA	NA	NA	NA	NA	NA	NA	NA	NA
LOC729973	1.1709583068292233	2.5819728885860416	2.216527596499123	1.1648728816479064	0.2440704520120591	NA	NA	NA	NA	NA	NA	NA	NA	NA
LINC02574	10.494045679050823	2.2302955078882123	0.8331179891324137	2.677046393165488	0.007427435	NA	NA	NA	NA	NA	NA	NA	NA	NA
IFI6	584.3116393292322	-0.210656411	0.2854492111970828	-0.737982111	0.46052532008890384	0.7556900650278809	NA	NA	NA	NA	NA	NA	NA	NA
FAM76A	44.494958788319444	-0.195814629	0.40709965309822693	-0.480999254	0.6305170291803899	0.8531122530503011	NA	NA	NA	NA	NA	NA	NA	NA
STX12	201.77845931866943	-0.076367497	0.2682598036807637	-0.284677375	0.7758913261437468	0.9191932362821376	NA	NA	NA	NA	NA	NA	NA	NA
PPP1R8	99.38895767422716	-0.085114328	0.31079974901897706	-0.273855844	0.7841954062868803	0.9222930084935049	NA	NA	NA	NA	NA	NA	NA	NA
THEMIS2	63.207650706973524	-0.805058292	0.3583712980032899	-2.246436297	0.024676075571557432	0.17799530135963834	NA	NA	NA	NA	NA	NA	NA	NA
RPA2	64.04142519868218	-0.134253082	0.3026434116236344	-0.443601534	0.657330697	0.8665764996824824	NA	NA	NA	NA	NA	NA	NA	NA
SMPDL3B	86.60314953610568	0.41010851574350665	0.34358402096534413	1.1936192916982964	0.23262692411639896	0.563421368	NA	NA	NA	NA	NA	NA	NA	NA
XKR8	26.444205233849623	0.3469559575715965	0.46779536074711475	0.741683195	0.45827930421112906	0.7539838276082843	NA	NA	NA	NA	NA	NA	NA	NA
EYA3	279.35388750051857	0.1122553263983201	0.21186142320926546	0.5298526022240503	0.5962141308835454	0.8358246345532413	NA	NA	NA	NA	NA	NA	NA	NA
SPCS2P4	91.79057851567366	-0.205478926	0.2991292237667208	-0.686923608	0.49213086920600657	0.7770949599888504	NA	NA	NA	NA	NA	NA	NA	NA
PTAFR	29.730291623974292	0.34557117277824706	0.4999104154291824	0.6912661991280333	0.4893982691199452	0.775192703	NA	NA	NA	NA	NA	NA	NA	NA
DNAJC8	174.1726099577123	-0.147645097	0.27670041669837764	-0.533591884	0.593623925	0.8343564051108244	NA	NA	NA	NA	NA	NA	NA	NA
ATP5IF1	59.89818568055892	-0.688471688	0.37001283711458266	-1.860669736	0.06279083	0.293847319	NA	NA	NA	NA	NA	NA	NA	NA
SESN2	139.68070047127972	0.11347705354944336	0.32485783955253206	0.34931296011125884	0.7268543697783867	0.8981051677458809	NA	NA	NA	NA	NA	NA	NA	NA
MED18	29.07780188694064	-0.708583339	0.4562121979751454	-1.553188061	0.12037821274386172	0.4092775140931715	NA	NA	NA	NA	NA	NA	NA	NA
PHACTR4	851.8797048307056	0.30358933701062873	0.18073182364631946	1.6797779764826228	0.093000522	0.3608798397880119	NA	NA	NA	NA	NA	NA	NA	NA
RCC1	657.8017622395708	0.031470227587300136	0.23203454846939137	0.13562733564847348	0.8921158944029091	0.9624667349534959	NA	NA	NA	NA	NA	NA	NA	NA
TRNAU1AP	201.01600337510789	-0.438272798	0.27043163839019224	-1.620641728	0.10509449766120832	0.38221178413383217	NA	NA	NA	NA	NA	NA	NA	NA
SNHG12	238.19805943299122	-0.785268281	0.28145923484420765	-2.789989397	0.005270977	0.073559409	NA	NA	NA	NA	NA	NA	NA	NA
RAB42	15.092398434300877	-0.15873474	0.529774094	-0.299627221	0.7644615179478578	0.9141607390300304	NA	NA	NA	NA	NA	NA	NA	NA
TAF12	155.95157278554206	-0.070155289	0.22529141730084642	-0.311397965	0.755498101	0.9099898504553208	NA	NA	NA	NA	NA	NA	NA	NA
TAF12-DT	1.5866062042394884	2.3333826750368063	1.8717223455262435	1.246650007	0.2125258571689273	NA	NA	NA	NA	NA	NA	NA	NA	NA
GMEB1	121.68237562131475	-0.204320123	0.3442745639858245	-0.59348016	0.5528598569059255	0.8109610981196925	NA	NA	NA	NA	NA	NA	NA	NA
YTHDF2	396.68182536743564	-0.321614041	0.22446659285845955	-1.432792457	0.15191715767610667	0.4591714369878039	NA	NA	NA	NA	NA	NA	NA	NA
OPRD1	12.964018852227953	-0.129512121	0.6311956802794833	-0.205185373	0.837427297	NA	NA	NA	NA	NA	NA	NA	NA	NA
EPB41	599.9902354462351	0.2909333592845298	0.18106895598071193	1.606754496974738	0.10810823363343745	0.3873115738637763	NA	NA	NA	NA	NA	NA	NA	NA
TMEM200B	13.73893836977848	0.14092640448177615	0.595627602	0.23660153425899624	0.8129659298295555	0.9329861979570184	NA	NA	NA	NA	NA	NA	NA	NA
SRSF4	312.73147721223154	-0.160343097	0.20262559921882364	-0.791326946	0.4287532282006908	0.7342425250530722	NA	NA	NA	NA	NA	NA	NA	NA
MECR	105.61901047440807	0.5195994279467894	0.37252521357194585	1.3948033824734365	0.1630751386337292	0.4750481518661439	NA	NA	NA	NA	NA	NA	NA	NA
PTPRU	433.56799434994474	0.2768886247352673	0.2769536769034017	0.9997651153475854	0.3174241916316788	0.6441123788498564	NA	NA	NA	NA	NA	NA	NA	NA
LINC01756	60.21719492426898	0.8037623950072326	0.4420674604098494	1.8181894552067883	0.069035181	0.31031561	NA	NA	NA	NA	NA	NA	NA	NA
LOC107984933	16.321361753381204	0.5499170647154964	0.6147927460008656	0.8944755257647787	0.37106751881177935	0.6880837771875377	NA	NA	NA	NA	NA	NA	NA	NA
LOC107984934	5.190081393240505	0.3902864445144534	0.9026617340940671	0.4323728698947831	0.6654704329990044	NA	NA	NA	NA	NA	NA	NA	NA	NA
MATN1	6.597130006356265	-0.895069336	0.8451583694127738	-1.059055165	0.2895746573339939	NA	NA	NA	NA	NA	NA	NA	NA	NA
MATN1-AS1	23.714651907850456	0.5454622652801465	0.5580512395696252	0.9774411856889926	0.32835078158500686	0.6536348608069076	NA	NA	NA	NA	NA	NA	NA	NA
LAPTM5	29.929464485437485	0.4258143955063389	0.5628182014220252	0.7565753815894185	0.44930429500120694	0.7490841838728695	NA	NA	NA	NA	NA	NA	NA	NA
LOC105378621	9.299210006563737	0.3312507584805222	0.768662904	0.43094411954595296	0.6665090024417288	NA	NA	NA	NA	NA	NA	NA	NA	NA
LINC01778	14.925833140983539	1.2262548985970543	0.6101575444259077	2.0097348788022074	0.044459256354442846	0.247884774	NA	NA	NA	NA	NA	NA	NA	NA
LOC400748	7.213337260098432	0.11262146084145243	0.8513080092858597	0.1322922603957734	0.8947531288815332	NA	NA	NA	NA	NA	NA	NA	NA	NA
SDC3	298.0383769114899	0.6018135554286127	0.21897384063355363	2.7483353887724435	0.00598987	0.079489295	NA	NA	NA	NA	NA	NA	NA	NA
PUM1	1780.0366928125527	0.072553734	0.18795091091111232	0.38602491422266305	0.6994782173235021	0.8862550379256199	NA	NA	NA	NA	NA	NA	NA	NA
SELENOWP1	2.3234571164792306	2.0248187140550993	1.6127221803700937	1.2555285334951094	0.20928695661259267	NA	NA	NA	NA	NA	NA	NA	NA	NA
NKAIN1	11.894386095394465	1.2230881898684918	0.6959619547554714	1.757406682234847	0.078848515	NA	NA	NA	NA	NA	NA	NA	NA	NA
SNRNP40	201.1034894	0.1857619129432476	0.2331673573514079	0.7966891894875522	0.4256315639315637	0.7328376480604654	NA	NA	NA	NA	NA	NA	NA	NA
ZCCHC17	289.12181545028847	0.5647045878609356	0.2898989082890207	1.9479362347164884	0.051422593	0.2660487889370398	NA	NA	NA	NA	NA	NA	NA	NA
FABP3	61.321104573730345	0.9785639488462379	0.4131991406352741	2.368262304083552	0.017871860153027507	0.14996955752549118	NA	NA	NA	NA	NA	NA	NA	NA
LOC105378623	13.550896644844453	1.5949636515857115	0.7055865661531103	2.2604790511836486	0.023791535159340172	0.17491450395847224	NA	NA	NA	NA	NA	NA	NA	NA
LOC107985470	27.736209325386078	1.2265930368978104	0.49433604736914044	2.4812939364340236	0.013090637513990313	0.12666427988189036	NA	NA	NA	NA	NA	NA	NA	NA
SERINC2	573.4922374318688	-0.239605486	0.2178935524773161	-1.099644681	0.2714869661954286	0.6018217231944964	NA	NA	NA	NA	NA	NA	NA	NA
LOC105378625	7.651057502093578	0.07281777	0.7668121689219285	0.094961678	0.9243452657398159	NA	NA	NA	NA	NA	NA	NA	NA	NA
LOC105379772	43.216053101019185	0.4003059166145731	0.39869350097537487	1.0040442486151733	0.3153572859773485	0.6419926428324816	NA	NA	NA	NA	NA	NA	NA	NA
LOC441880	4.852757804122648	0.10492144181053802	0.9098844480587456	0.11531293015765876	0.9081970899464872	NA	NA	NA	NA	NA	NA	NA	NA	NA
LDC1P	14.026533337365825	1.096253977443047	0.5705903082029486	1.9212628775550975	0.054698575	0.27395725543175437	NA	NA	NA	NA	NA	NA	NA	NA
LINC01226	9.713485026369694	-0.053726083	0.8365022731255528	-0.064227061	0.9487894299620709	NA	NA	NA	NA	NA	NA	NA	NA	NA
LOC105378626	47.48870369790159	-0.227898209	0.3789238854548368	-0.601435321	0.5475500791890565	0.8085689005028636	NA	NA	NA	NA	NA	NA	NA	NA
TINAGL1	926.4058156444038	-0.535686352	0.2517888298889441	-2.127522308	0.033376709834090225	0.2112605686756982	NA	NA	NA	NA	NA	NA	NA	NA
HCRTR1	39.91996433145394	0.18170710824672828	0.3881144454298043	0.46817919401454605	0.6396564496563846	0.8576649187815939	NA	NA	NA	NA	NA	NA	NA	NA
PEF1	102.86804675200874	0.052971837	0.32104983545110666	0.16499568280649596	0.8689473801071665	0.9550726153429862	NA	NA	NA	NA	NA	NA	NA	NA
PEF1-AS1	10.920013412677186	0.31400565162659433	0.7690273916215552	0.4083153019614666	0.683042207	NA	NA	NA	NA	NA	NA	NA	NA	NA
COL16A1	83.63928175012816	0.13794131380731542	0.3449954507944983	0.3998351673613292	0.6892779266591599	0.883094315	NA	NA	NA	NA	NA	NA	NA	NA
ADGRB2	52.516261899841865	-0.365964171	0.3948738152638005	-0.926787639	0.3540368040144497	0.6751493012194707	NA	NA	NA	NA	NA	NA	NA	NA
SPOCD1	61.881645014829424	-0.02084311	0.36021095329226066	-0.057863621	0.9538572611274472	0.9847116958123417	NA	NA	NA	NA	NA	NA	NA	NA
PTP4A2	2361.5825045086663	-0.052100124	0.318412435	-0.163624653	0.8700266356256197	0.9554358055359163	NA	NA	NA	NA	NA	NA	NA	NA
KHDRBS1	786.2863918939507	0.052659118	0.23895881529690355	0.22036901302843667	0.8255837762546903	0.9376475837668898	NA	NA	NA	NA	NA	NA	NA	NA
TMEM39B	114.8290513324825	-0.019808853	0.29696535398536766	-0.066704256	0.9468171460406638	0.9821273115950387	NA	NA	NA	NA	NA	NA	NA	NA
KPNA6	656.3020204392274	0.1621015718977286	0.22274319354708758	0.7277509553326064	0.4667660519781108	0.7605458235612538	NA	NA	NA	NA	NA	NA	NA	NA
TXLNA	307.12642942780303	0.068267091	0.23842554634545715	0.28632456453287164	0.7746295455620374	0.9189709623226926	NA	NA	NA	NA	NA	NA	NA	NA
CCDC28B	17.80268673	0.6018854828284896	0.7887647787246497	0.763073478	0.44541957636743884	0.7466358113243756	NA	NA	NA	NA	NA	NA	NA	NA
TMEM234	44.06145668194111	-0.548991805	0.4466607497877357	-1.229102413	0.21903341055091638	0.5488663195527403	NA	NA	NA	NA	NA	NA	NA	NA
EIF3I	434.81314622564594	-0.287245737	0.2870913148058636	-1.000537884	0.31705027367343414	0.6437947959059672	NA	NA	NA	NA	NA	NA	NA	NA
MTMR9LP	24.828191745588015	-1.905397718	0.6025774937526898	-3.162079131	0.00156647	0.036609887	NA	NA	NA	NA	NA	NA	NA	NA
FAM167B	3.3354383407633916	1.6183754405715693	1.3668861437899995	1.183987011591367	0.23641820432228386	NA	NA	NA	NA	NA	NA	NA	NA	NA
LCK	32.06294100481002	-0.122177996	0.602083261	-0.202925415	0.8391933289861762	0.9425613412971139	NA	NA	NA	NA	NA	NA	NA	NA
HDAC1	1175.4021314574154	-0.015882705	0.18636131196059844	-0.085225332	0.9320822520156428	0.9775766233294114	NA	NA	NA	NA	NA	NA	NA	NA
MARCKSL1	1112.106287764729	-0.296647548	0.18449217048961403	-1.607914024	0.10785400987250345	0.38689918264195633	NA	NA	NA	NA	NA	NA	NA	NA
LOC105378629	9.850416829951884	-0.176535127	0.7906987014649772	-0.223264724	0.8233294804143156	NA	NA	NA	NA	NA	NA	NA	NA	NA
TSSK3	37.385486521985705	0.4816758447371685	0.497291614	0.9685983656081378	0.33274561915020834	0.656787155	NA	NA	NA	NA	NA	NA	NA	NA
BSDC1	279.35487480728625	-0.261872108	0.21504657877442002	-1.217745984	0.22332051678912965	0.5533392605644675	NA	NA	NA	NA	NA	NA	NA	NA
GAPDHP20	1.933306024210253	0.7953126320502991	1.618818232566466	0.49129211424151964	0.6232198564707575	NA	NA	NA	NA	NA	NA	NA	NA	NA
RN7SL122P	1.3591850413510935	-4.140640238	2.130465808065125	-1.943537522	0.051951246	NA	NA	NA	NA	NA	NA	NA	NA	NA
ZBTB8B	21.821682633244798	-1.146257546	0.5719652685214227	-2.004068445	0.045062729	0.24972422705199235	NA	NA	NA	NA	NA	NA	NA	NA
ZBTB8A	49.14637893824336	-0.171878797	0.4273093071580917	-0.402235088	0.6875110211964672	0.8825720894523728	NA	NA	NA	NA	NA	NA	NA	NA
LOC102723870	2.9433872915766104	1.3238268546420453	1.3563251814446826	0.9760394282674735	0.32904492588184453	NA	NA	NA	NA	NA	NA	NA	NA	NA
ZBTB8OS	59.96017829156335	-0.502027127	0.3272499865007281	-1.534078374	0.1250103729482093	0.4160174257360237	NA	NA	NA	NA	NA	NA	NA	NA
RBBP4	345.2540226976437	-0.23492185	0.24056838141732745	-0.976528371	0.3288026955838116	0.6536567046973969	NA	NA	NA	NA	NA	NA	NA	NA
SYNC	23.933622171595108	-0.049920049	0.5243732042713585	-0.095199466	0.924156394	0.9746108670788074	NA	NA	NA	NA	NA	NA	NA	NA
KIAA1522	1789.8020022493909	-0.365924004	0.17854547011670543	-2.04947235	0.040415949	0.23603577527650157	NA	NA	NA	NA	NA	NA	NA	NA
YARS1	446.8130731811654	0.42751970074013024	0.18805272163673573	2.273403421227673	0.02300188	0.17190042346606635	NA	NA	NA	NA	NA	NA	NA	NA
S100PBP	301.9613936245977	0.1896195910058941	0.21608827242452447	0.8775098661225339	0.3802097623585198	0.6962421098313762	NA	NA	NA	NA	NA	NA	NA	NA
FNDC5	67.90764378150394	0.3968063735381087	0.31449116714213393	1.2617409167449607	0.20704202850002973	0.5349295568465268	NA	NA	NA	NA	NA	NA	NA	NA
LOC105378631	34.103960349552494	0.3076977764295501	0.41945845708172763	0.7335595962715278	0.4632171933026229	0.7581262983787694	NA	NA	NA	NA	NA	NA	NA	NA
HPCA	76.07805896540935	0.40755824851269945	0.403685017	1.009594688025309	0.31268951564598985	0.6396418613947409	NA	NA	NA	NA	NA	NA	NA	NA
TMEM54	280.2885997839311	-0.04460982	0.2026245689116808	-0.220159975	0.8257465669223896	0.9376475837668898	NA	NA	NA	NA	NA	NA	NA	NA
LOC105378632	9.450956704	0.649906941	0.7233557474603118	0.898461018	0.36893981850997676	NA	NA	NA	NA	NA	NA	NA	NA	NA
RNF19B	586.6861007947516	-0.528407405	0.284863894	-1.854946925	0.063603806	0.2956635379939235	NA	NA	NA	NA	NA	NA	NA	NA
RPL18AP4	5.098573429169218	0.2917682387700448	1.1018503639920272	0.26479842300270456	0.7911647518058919	NA	NA	NA	NA	NA	NA	NA	NA	NA
LOC100419257	11.907510253823535	0.6946258189566408	0.680949712	1.0200838716629668	0.30768868514460707	NA	NA	NA	NA	NA	NA	NA	NA	NA
AK2	559.1462885018412	0.14892661979711525	0.2520510020289021	0.5908590666108051	0.5546148545763555	0.8120058651494689	NA	NA	NA	NA	NA	NA	NA	NA
LOC105378635	37.680608160617005	-0.693713861	0.47210131718792464	-1.469417337	0.1417196276293198	0.4441860505204469	NA	NA	NA	NA	NA	NA	NA	NA
AZIN2	240.6868065425301	0.039148707370864275	0.3380425780782241	0.11580998936117788	0.907803133	0.9681244262674101	NA	NA	NA	NA	NA	NA	NA	NA
TRIM62	60.08502506845831	-0.306835273	0.3863707911568848	-0.794147177	0.42710975593352146	0.7335819234662961	NA	NA	NA	NA	NA	NA	NA	NA
ZNF362	152.42390120054324	0.6737032001430314	0.30386175342927696	2.21713721	0.026613717	0.18617169880742968	NA	NA	NA	NA	NA	NA	NA	NA
A3GALT2	26.148570266284974	0.8879595291212589	0.5818538212144719	1.5260869598963345	0.1269882091706529	0.4188461104773675	NA	NA	NA	NA	NA	NA	NA	NA
PHC2	706.8485147303817	-0.150170818	0.1992814171521185	-0.753561572	0.45111252626559256	0.7502600767701009	NA	NA	NA	NA	NA	NA	NA	NA
ZSCAN20	83.04962285	-0.158663449	0.32567858756722223	-0.48717802	0.6261321803947497	0.85085985	NA	NA	NA	NA	NA	NA	NA	NA
CSMD2	23.653148368372996	-0.570741538	0.4883888719379583	-1.168621095	0.24255632536959051	0.5733470789576479	NA	NA	NA	NA	NA	NA	NA	NA
C1orf94	3.7795931219741066	-1.034920614	1.3739778389825525	-0.753229481	0.45131202671056603	NA	NA	NA	NA	NA	NA	NA	NA	NA
LOC105378641	28.14893580960367	0.23356604425115465	0.5033711938003338	0.46400359640722805	0.6426451689683415	0.8588601736442419	NA	NA	NA	NA	NA	NA	NA	NA
LOC105378642	121.04744171958738	-0.285230054	0.2797746940079308	-1.019499119	0.3079660710860349	0.6355860778016461	NA	NA	NA	NA	NA	NA	NA	NA
SMIM12	69.57581962077145	0.12608516036352602	0.3230134262123062	0.3903403082714411	0.6962849208530285	0.8847405571780038	NA	NA	NA	NA	NA	NA	NA	NA
DLGAP3	27.28063454397991	-0.003483444	0.44623482308503076	-0.007806303	0.9937715343523683	0.997872098	NA	NA	NA	NA	NA	NA	NA	NA
GPR199P	12.308870634185437	0.5053586515648564	0.6504854846656506	0.7768945863943615	0.437220965	NA	NA	NA	NA	NA	NA	NA	NA	NA
TMEM35B	28.782768070782268	0.10033270469673193	0.499502125	0.20086542109542013	0.8408038065843096	0.9434440170877835	NA	NA	NA	NA	NA	NA	NA	NA
ZMYM6	194.02502266434877	0.23104715592506067	0.23366709927625465	0.9887877096976475	0.3227670186995304	0.6492022233745695	NA	NA	NA	NA	NA	NA	NA	NA
RPL12P45	1.2800684692541267	-0.86349764	2.329292527	-0.370712407	0.710851748	NA	NA	NA	NA	NA	NA	NA	NA	NA
ZMYM1	156.08512215750764	-0.096443492	0.24919414626183595	-0.3870215	0.6987402913568652	0.8861294374596037	NA	NA	NA	NA	NA	NA	NA	NA
EFCAB14P1	6.425970571005014	-0.764313114	0.872328342	-0.876175951	0.3809343883543358	NA	NA	NA	NA	NA	NA	NA	NA	NA
LOC105378644	25.959871883631003	-0.113705572	0.5579436659271424	-0.203794001	0.8385144813308381	0.9422881506897227	NA	NA	NA	NA	NA	NA	NA	NA
SFPQ	1741.3749483550848	-0.677004288	0.22101845256489575	-3.063112063	0.00219048	0.044261405162223634	NA	NA	NA	NA	NA	NA	NA	NA
ZMYM4	637.4175038185651	0.023712316418133653	0.20447512390228553	0.11596675412440528	0.9076788903473986	0.9681244262674101	NA	NA	NA	NA	NA	NA	NA	NA
KIAA0319L	558.8727754948796	0.14083176192604707	0.2047400815120367	0.6878563341676092	0.4915432565934019	0.776923286	NA	NA	NA	NA	NA	NA	NA	NA
NCDN	180.9508406992879	-0.329317883	0.25991245738313795	-1.267033855	0.20514318489421673	0.5321422416416537	NA	NA	NA	NA	NA	NA	NA	NA
TFAP2E	47.552672193491816	0.7890610279526828	0.4037001532075604	1.9545720299664862	0.050633605	0.26424683976099955	NA	NA	NA	NA	NA	NA	NA	NA
PSMB2	808.6883850065655	-0.041715287	0.2460049839978451	-0.169570901	0.8653476085940457	0.9540649054795389	NA	NA	NA	NA	NA	NA	NA	NA
LOC105378646	2.100582698329992	2.1327532515133605	1.8535103562660913	1.1506562368552424	0.24987368731797455	NA	NA	NA	NA	NA	NA	NA	NA	NA
C1orf216	27.206328131427913	-1.08098209	0.45836129542802034	-2.358362498	0.018355758587169906	0.15212852625586368	NA	NA	NA	NA	NA	NA	NA	NA
CLSPN	79.46762386	0.078459021	0.3342096582358952	0.23475988511574442	0.8143951046929682	0.9332299663407325	NA	NA	NA	NA	NA	NA	NA	NA
AGO4	145.8553405022573	-0.304652554	0.26479465898985194	-1.150523786	0.24992820323482728	0.5797214655755532	NA	NA	NA	NA	NA	NA	NA	NA
AGO1	427.5252262481852	0.2020166609326907	0.1993979619267653	1.0131330279438222	0.3109966243380259	0.6382545100793472	NA	NA	NA	NA	NA	NA	NA	NA
AGO3	582.8844143710307	0.44397792366649896	0.1979740940706112	2.242606163956714	0.024922222413939495	0.17894539206076227	NA	NA	NA	NA	NA	NA	NA	NA
LOC100128093	3.005048996745574	1.6461860330659015	1.3931693868451147	1.181612263813629	0.23735958514866026	NA	NA	NA	NA	NA	NA	NA	NA	NA
TEKT2	11.378258235433554	-0.360531369	0.9012063255651048	-0.400054193	0.689116602	NA	NA	NA	NA	NA	NA	NA	NA	NA
ADPRS	107.00838884344434	-0.287963511	0.2878350391052965	-1.000446338	0.3170945544355097	0.6437947959059672	NA	NA	NA	NA	NA	NA	NA	NA
COL8A2	47.90968208594346	1.1279803203934964	0.5241349901661858	2.152079792	0.03139107	0.20450020018204296	NA	NA	NA	NA	NA	NA	NA	NA
TRAPPC3	246.6623567	-0.160912993	0.2095982515641473	-0.767721067	0.4426529176789206	0.7441751750912123	NA	NA	NA	NA	NA	NA	NA	NA
MAP7D1	461.1968405313828	-1.031134482	0.22717503734020675	-4.538942721	5.653698978621265e-6	8.876307396435386e-4	NA	NA	NA	NA	NA	NA	NA	NA
THRAP3	711.1688889	-0.139124578	0.17556813953244807	-0.792424973	0.42811292289061703	0.7340560499909176	NA	NA	NA	NA	NA	NA	NA	NA
SH3D21	154.33732245014482	-0.32723208	0.2683550936584519	-1.219399549	0.22269258115830942	0.5524182011653326	NA	NA	NA	NA	NA	NA	NA	NA
STK40	475.1124621744005	0.1877426986468007	0.18780528146210546	0.9996667675433965	0.3174717997301946	0.6441418444134892	NA	NA	NA	NA	NA	NA	NA	NA
LSM10	77.41012337908796	0.062395293	0.2942277420550084	0.21206461469494944	0.8320566252252595	0.9396959264349316	NA	NA	NA	NA	NA	NA	NA	NA
OSCP1	23.961003927798863	0.7976531287997805	0.6395532718995073	1.247203577632725	0.21232286144622955	0.5408962600366104	NA	NA	NA	NA	NA	NA	NA	NA
MRPS15	112.68489295402112	-0.461570581	0.2763631224662972	-1.670159812	0.094887749	0.3638516242523443	NA	NA	NA	NA	NA	NA	NA	NA
CSF3R	14.096153477463382	1.0431253491784152	0.7398957563243607	1.4098274523973924	0.1585906384446781	0.46751098565127097	NA	NA	NA	NA	NA	NA	NA	NA
GRIK3	10.30996419773232	-0.075793869	0.7378447147051873	-0.102723334	0.9181825537969637	NA	NA	NA	NA	NA	NA	NA	NA	NA
LOC107984942	23.38046401236124	0.4735545142091469	0.5731342915232718	0.8262540232072617	0.4086600085432233	0.7190096953398969	NA	NA	NA	NA	NA	NA	NA	NA
ZC3H12A-DT	109.96327383523433	0.18087906947998716	0.33289488433648906	0.5433519047326518	0.5868875333363244	0.8311891822342181	NA	NA	NA	NA	NA	NA	NA	NA
ZC3H12A	1465.9127030037546	-0.320211636	0.18494676322950807	-1.73137194	0.083385448	0.34182941670774564	NA	NA	NA	NA	NA	NA	NA	NA
MEAF6	339.8905707791318	0.3306559721526321	0.2400543125546537	1.377421503633062	0.16838196831627614	0.4842364955055761	NA	NA	NA	NA	NA	NA	NA	NA
LOC105378649	2.064618170043157	-1.22469167	1.6949350295219905	-0.722559655	0.4699504627154963	NA	NA	NA	NA	NA	NA	NA	NA	NA
SNIP1	68.81806590430878	-0.274753	0.30788231464455357	-0.892396176	0.3721806199967753	0.6889279725119171	NA	NA	NA	NA	NA	NA	NA	NA
RPS27P9	15.327104003186676	-0.212159503	0.6183228131385942	-0.343120937	0.7315074808871431	0.9000585869779495	NA	NA	NA	NA	NA	NA	NA	NA
DNALI1	42.64458157	0.037908406	0.3527798499895385	0.10745626633196277	0.914427019	0.9707746320001268	NA	NA	NA	NA	NA	NA	NA	NA
GNL2	226.50867698155764	-0.312410235	0.22723403626586083	-1.374839088	0.16918133702003124	0.48506955362385396	NA	NA	NA	NA	NA	NA	NA	NA
RSPO1	2.146789059915813	-0.982833454	1.7295535602385477	-0.568258467	0.5698594765844315	NA	NA	NA	NA	NA	NA	NA	NA	NA
C1orf109	80.58766176555112	-0.401551505	0.33684099677066337	-1.192109953	0.2332181349970168	0.5637729664138331	NA	NA	NA	NA	NA	NA	NA	NA
CDCA8	118.48285552800475	0.3933861788809659	0.2652747390922678	1.4829387080996748	0.1380906959799638	0.4384356691911136	NA	NA	NA	NA	NA	NA	NA	NA
EPHA10	60.58471635	0.5739756008188663	0.4684316270182418	1.2253135094068155	0.22045712029845804	0.5499166130898023	NA	NA	NA	NA	NA	NA	NA	NA
LOC105378650	1.1474125866389993	2.118781289978184	2.296375835046824	0.9226631188334993	0.35618279138725184	NA	NA	NA	NA	NA	NA	NA	NA	NA
ACTN4P2	2.2677840239091416	1.3730323723488873	1.8062370657223101	0.7601617741134189	0.4471578911829667	NA	NA	NA	NA	NA	NA	NA	NA	NA
MANEAL	73.19025920138805	-0.18729247	0.296594555	-0.631476429	0.5277290566835813	0.7967296840260535	NA	NA	NA	NA	NA	NA	NA	NA
YRDC	60.86721546705998	-0.121665894	0.3127672800765895	-0.388998151	0.6972775138494147	0.8852732798630965	NA	NA	NA	NA	NA	NA	NA	NA
C1orf122	58.40449384017135	-0.560650323	0.3346231901230903	-1.675467629	0.093842517	0.36213127557156677	NA	NA	NA	NA	NA	NA	NA	NA
MTF1	310.91414364186016	0.1254055390232696	0.2205048425407036	0.5687201132561097	0.5695460960066188	0.821079001	NA	NA	NA	NA	NA	NA	NA	NA
INPP5B	126.67992206913021	-0.186303732	0.3150107793665684	-0.591420179	0.554238923	0.8116996430778108	NA	NA	NA	NA	NA	NA	NA	NA
SF3A3	197.29902824772506	0.13490242369799652	0.24702242240025873	0.5461140830341692	0.5849875197922694	0.8297026367236151	NA	NA	NA	NA	NA	NA	NA	NA
RNU6-510P	1.912838172376985	3.8677575400081396	2.004594820305936	1.9294460410796894	0.053675512652136895	NA	NA	NA	NA	NA	NA	NA	NA	NA
FHL3	115.62101609434423	-0.613872156	0.273548751	-2.24410513	0.024825638	0.17867117189486406	NA	NA	NA	NA	NA	NA	NA	NA
UTP11	110.35746768013004	-0.144886097	0.2822803281730876	-0.51327026	0.6077622845934256	0.842708803	NA	NA	NA	NA	NA	NA	NA	NA
POU3F1	20.734699326573885	0.10283250570333048	0.8371790916291052	0.12283214754351306	0.9022400169543396	0.9660607473776014	NA	NA	NA	NA	NA	NA	NA	NA
MIR3659HG	15.008721320624918	0.5591128080230738	0.6529343911882864	0.8563077938129969	0.3918275513935866	0.7059189871476852	NA	NA	NA	NA	NA	NA	NA	NA
LOC105378654	6.562191464768308	-0.170232069	0.9618519478522506	-0.17698365	0.8595212319980234	NA	NA	NA	NA	NA	NA	NA	NA	NA
LOC105378657	4.163201162014204	-0.645053993	1.0071564652337874	-0.640470488	0.5218667695078165	NA	NA	NA	NA	NA	NA	NA	NA	NA
LOC105378660	4.591004120186029	1.004780028917362	1.166382818699598	0.861449614	0.3889904605437189	NA	NA	NA	NA	NA	NA	NA	NA	NA
RRAGC	211.8898090165212	-0.365422488	0.2628229911022295	-1.390374891	0.16441506694158992	0.47723759105693636	NA	NA	NA	NA	NA	NA	NA	NA
RHBDL2	62.16620067	0.4317467112198449	0.4434357312971394	0.9736398777719113	0.330235379	0.654507599	NA	NA	NA	NA	NA	NA	NA	NA
AKIRIN1	574.0517082451454	-0.10495101	0.2504889106764197	-0.418984657	0.6752273455999074	0.8755315007726265	NA	NA	NA	NA	NA	NA	NA	NA
NDUFS5	19.92302640654083	-0.147359005	0.5394934892314058	-0.273143249	0.7847431020274105	0.9223799257543698	NA	NA	NA	NA	NA	NA	NA	NA
MACF1	7932.949189989837	-0.119841258	0.24392166845178548	-0.491310424	0.6232069080517338	0.8496807959906965	NA	NA	NA	NA	NA	NA	NA	NA
BMP8A	119.79570147373056	1.0943236233241866	0.2908748111677429	3.762180777809281	1.684382246956206e-4	0.009185309	NA	NA	NA	NA	NA	NA	NA	NA
PPIEL	109.20051217190392	0.7905699212627941	0.3542110049318703	2.2319180100427825	0.025620382	0.18157175217970895	NA	NA	NA	NA	NA	NA	NA	NA
PABPC4	305.88146530990434	0.18789906653802088	0.21318953139234736	0.8813709815432602	0.37811705861333783	0.6942116450321796	NA	NA	NA	NA	NA	NA	NA	NA
HEYL	24.562971304142074	0.3126305266545171	0.57645167	0.5423360581223613	0.58758702	0.8315748838165569	NA	NA	NA	NA	NA	NA	NA	NA
NT5C1A	24.641455227368393	0.8895032276452516	0.49529458092075906	1.7959074496467407	0.072509237	0.3180937880454259	NA	NA	NA	NA	NA	NA	NA	NA
HPCAL4	18.61590940039856	0.7345085306362109	0.6747016432214892	1.0886419768138738	0.2763117981440908	0.6069319740797878	NA	NA	NA	NA	NA	NA	NA	NA
LOC100128091	1.7009872191980706	-3.482586555	1.9056862348771222	-1.827471118	0.067628965	NA	NA	NA	NA	NA	NA	NA	NA	NA
PPIE	92.59320926354097	0.049065696	0.28923618051193817	0.16963885868463197	0.8652941606266903	0.9540649054795389	NA	NA	NA	NA	NA	NA	NA	NA
BMP8B	44.79077374562849	1.0822268991311002	0.4078862124249846	2.6532568794051485	0.007971918	0.094230293	NA	NA	NA	NA	NA	NA	NA	NA
LOC101929536	2.1419998460501755	0.033125254	1.6725693136865727	0.019805011359042512	0.9841989201820884	NA	NA	NA	NA	NA	NA	NA	NA	NA
LOC105378951	6.131709259277033	0.2547358096892128	0.9678859276066489	0.2631878431367565	0.7924058003706058	NA	NA	NA	NA	NA	NA	NA	NA	NA
LINC02811	4.852644363148691	1.7392322145001404	1.2218999610433563	1.4233834765123032	0.15462501980647936	NA	NA	NA	NA	NA	NA	NA	NA	NA
LOC105378667	19.110972931224467	0.812616532	0.6236302523316557	1.303042193165098	0.19256035714820702	0.5167146840746099	NA	NA	NA	NA	NA	NA	NA	NA
TRIT1	189.5865342073457	0.35647432235193716	0.31770323627835445	1.1220355402348297	0.2618473290664763	0.5923360216437555	NA	NA	NA	NA	NA	NA	NA	NA
MYCL	173.21229988452336	-0.183098301	0.2959406160014214	-0.618699465	0.5361143621917618	0.8018649664374016	NA	NA	NA	NA	NA	NA	NA	NA
MFSD2A	56.52508176215619	0.5343172857445092	0.3636861139570642	1.469171533471276	0.14178626930526503	0.4442058401729803	NA	NA	NA	NA	NA	NA	NA	NA
LOC105378669	12.326567838220614	-1.655754733	0.7595954516361317	-2.17978495	0.029273406079977055	NA	NA	NA	NA	NA	NA	NA	NA	NA
CAP1	626.5824201096713	-0.506954733	0.22248654951027216	-2.278585981	0.022691688055956765	0.17076218905039284	NA	NA	NA	NA	NA	NA	NA	NA
PPT1	158.19565984321474	-0.284065077	0.338515004	-0.839150627	0.4013847893772689	0.7127790960421279	NA	NA	NA	NA	NA	NA	NA	NA
LOC105378671	8.790402898445134	-1.636271106	0.8246915962727613	-1.984100618	0.047244624208035005	NA	NA	NA	NA	NA	NA	NA	NA	NA
RLF	1031.7697810047925	0.2122631340995661	0.30815613225180377	0.688816843	0.49093853514172187	0.776379396	NA	NA	NA	NA	NA	NA	NA	NA
TMCO2	4.647199514168396	0.673817414	1.0191773233209513	0.6611385463914052	0.5085234672948846	NA	NA	NA	NA	NA	NA	NA	NA	NA
ZMPSTE24	467.1008972590415	-0.124556213	0.26883188599321206	-0.463323808	0.6431322828429689	0.8589926991819941	NA	NA	NA	NA	NA	NA	NA	NA
COL9A2	58.428794010969966	-0.555943253	0.46951871092393144	-1.184070496	0.2363851580181435	0.5668119542181571	NA	NA	NA	NA	NA	NA	NA	NA
LOC107984945	4.158814104479626	0.40168079994696415	1.1458817122771503	0.35054298855047183	0.725931234	NA	NA	NA	NA	NA	NA	NA	NA	NA
SMAP2	170.92218795390323	0.24226766253031906	0.2581952886644939	0.9383117088752473	0.3480842442146954	0.6704099788654224	NA	NA	NA	NA	NA	NA	NA	NA
ZFP69B	36.51890063883504	0.3514858856466904	0.41532294967245437	0.8462953610531052	0.3973879950887036	0.710058914	NA	NA	NA	NA	NA	NA	NA	NA
ZFP69	11.38086199957749	-0.386949208	0.6904300282921715	-0.560446667	0.5751748080184731	NA	NA	NA	NA	NA	NA	NA	NA	NA
EXO5-DT	3.3827011031167733	-0.209779872	1.2859115766756324	-0.16313709	0.870410498	NA	NA	NA	NA	NA	NA	NA	NA	NA
EXO5	20.391510542737347	0.067406814	0.5369968788596179	0.12552552212143156	0.9001075211016375	0.9657047709002271	NA	NA	NA	NA	NA	NA	NA	NA
ZNF684	21.569261786041018	0.45469378937790833	0.5747218610458539	0.7911545048077279	0.42885383632186314	0.7342425250530722	NA	NA	NA	NA	NA	NA	NA	NA
RIMS3	16.360532777258804	0.3410787771174511	0.6047508402294972	0.5639988478362675	0.5727549162590824	0.8226315447092993	NA	NA	NA	NA	NA	NA	NA	NA
NFYC	406.87751544824835	0.08964503	0.21497441480938076	0.41700325011984474	0.6766760304386303	0.8760939654493272	NA	NA	NA	NA	NA	NA	NA	NA
KCNQ4	102.83225148804723	1.3557700293013346	0.5285059196590358	2.5652882567067667	0.010309012128387723	0.11045451189623125	NA	NA	NA	NA	NA	NA	NA	NA
LOC105378676	25.230682793010594	0.1466567327645942	0.5473799208502566	0.2679249405728827	0.7887570955076701	0.9236846036618256	NA	NA	NA	NA	NA	NA	NA	NA
CITED4	89.93849001	-1.337269578	0.327714717	-4.080590549	4.492142528462685e-5	0.003769527	NA	NA	NA	NA	NA	NA	NA	NA
CTPS1	164.25889993749564	-0.395805123	0.32257490915667875	-1.227017698	0.2198159390612025	0.5494128516681847	NA	NA	NA	NA	NA	NA	NA	NA
SLFNL1-AS1	8.560515237	-0.519922705	0.7888811449898736	-0.65906342	0.5098550444978569	NA	NA	NA	NA	NA	NA	NA	NA	NA
SCMH1	223.3935753530248	0.305976008	0.2683816067415702	1.140078156863716	0.25425374120906097	0.5845748161023617	NA	NA	NA	NA	NA	NA	NA	NA
FOXO6	30.777243366195368	-0.33440734	0.5040214811155537	-0.663478348	0.5070242422176408	0.7852605333668276	NA	NA	NA	NA	NA	NA	NA	NA
LOC105378678	25.04656044278268	1.9003977113496213	0.7033856635512499	2.7017862459051316	0.006896809	0.086345382	NA	NA	NA	NA	NA	NA	NA	NA
EDN2	13.995547429468596	0.751666447	0.7642765032321354	0.9835006619068449	0.3253610896939476	0.6516995785806443	NA	NA	NA	NA	NA	NA	NA	NA
HIVEP3	741.6992569727284	0.8560398159391779	0.2203429681121389	3.8850335151313495	1.0231577274050248e-4	0.006595641	NA	NA	NA	NA	NA	NA	NA	NA
HNRNPFP1	1.5968592058957494	2.1284907320579536	2.0217310850510497	1.052806057045024	0.2924298883610915	NA	NA	NA	NA	NA	NA	NA	NA	NA
GUCA2B	4.743406925388638	0.3217887540339368	1.1557082725894856	0.2784342395619747	0.7806790388743425	NA	NA	NA	NA	NA	NA	NA	NA	NA
GUCA2A	5.042235998605439	2.397469913359194	1.1250798100610417	2.130933194	0.033094646	NA	NA	NA	NA	NA	NA	NA	NA	NA
FOXJ3	1284.1593810789955	0.33560418430465166	0.18817597666384772	1.7834592398803677	0.074511577	0.32206735975786566	NA	NA	NA	NA	NA	NA	NA	NA
RIMKLA	53.95816102813859	0.7118538547126452	0.36161645552798194	1.9685328027268434	0.049006766	0.2603885682559046	NA	NA	NA	NA	NA	NA	NA	NA
ZMYND12	11.6370239	-0.4426627	0.9945509923277144	-0.445087988	0.6562561694203759	NA	NA	NA	NA	NA	NA	NA	NA	NA
CCDC30	134.83624198944335	-0.128561782	0.28545518202525855	-0.450374666	0.652440309	0.8639033651560254	NA	NA	NA	NA	NA	NA	NA	NA
PPIH	132.41107918057745	0.27788519352130875	0.26639793939525247	1.0431206568344087	0.2968924147084839	0.6264117838457531	NA	NA	NA	NA	NA	NA	NA	NA
YBX1	1019.3009373904887	0.017500652613157305	0.1702258257600386	0.10280844598649422	0.9181150018605468	0.9721452657577029	NA	NA	NA	NA	NA	NA	NA	NA
CLDN19	49.649089955015576	0.38155259775850214	0.46135901615429037	0.8270188386887428	0.4082263838710798	0.7184371037065794	NA	NA	NA	NA	NA	NA	NA	NA
P3H1	261.77915690646455	0.4672892150549162	0.258622545	1.8068386719414775	0.070787437	0.3144354078052136	NA	NA	NA	NA	NA	NA	NA	NA
C1orf50	65.68365782848345	0.31323336255459366	0.3155796446943088	0.9925651664194377	0.3209219072311793	0.6479008285778906	NA	NA	NA	NA	NA	NA	NA	NA
TMEM269-DT	28.17392134214407	0.9503593086385373	0.44508081622185974	2.1352511139568215	0.032740503764663274	0.2091577768094259	NA	NA	NA	NA	NA	NA	NA	NA
TMEM269	66.0083234	0.44643570555209733	0.350100804	1.2751633259231911	0.20225143904433981	0.5285142302436521	NA	NA	NA	NA	NA	NA	NA	NA
SVBP	43.71594014607374	-0.077427658	0.48796186873612496	-0.158675633	0.8739244369753896	0.9563842224440369	NA	NA	NA	NA	NA	NA	NA	NA
ERMAP	132.23594032995177	0.24479734816302706	0.3218533060511056	0.7605867131411626	0.44690395833766244	0.747837298	NA	NA	NA	NA	NA	NA	NA	NA
ZNF691	61.219241735915546	-0.323718846	0.3616780695913012	-0.89504693	0.37076200122182146	0.6880342333909264	NA	NA	NA	NA	NA	NA	NA	NA
LOC339539	98.05615486	0.018885015030561773	0.2968740254985347	0.063612891	0.9492784669839444	0.9828904303874132	NA	NA	NA	NA	NA	NA	NA	NA
MKRN8P	23.569634358078186	-0.329600448	0.5428691463735514	-0.607145295	0.5437544926725462	0.8056787018303623	NA	NA	NA	NA	NA	NA	NA	NA
ATP6V1E1P1	17.69381212312824	-0.382692546	0.542380364	-0.705579647	0.4804495851784026	0.7694465715904197	NA	NA	NA	NA	NA	NA	NA	NA
SLC2A1	3369.8916225397184	-0.277664195	0.2959758910191319	-0.938131123	0.3481770290989962	0.6704117401789433	NA	NA	NA	NA	NA	NA	NA	NA
SLC2A1-DT	78.74679348749315	0.4924092773506697	0.3347917954731963	1.4707925463188132	0.14134722882322584	0.4437587245171038	NA	NA	NA	NA	NA	NA	NA	NA
FAM183A	5.9784685122650085	1.1452410032355953	1.0736555529933942	1.066674502863249	0.2861188445947787	NA	NA	NA	NA	NA	NA	NA	NA	NA
EBNA1BP2	91.85244646251785	-0.240542592	0.2881046274872849	-0.834914017	0.40376612188921673	0.7149518869080052	NA	NA	NA	NA	NA	NA	NA	NA
CFAP57	4.016321242215437	0.040284133	1.0484652688451737	0.038422000531578945	0.9693512200436984	NA	NA	NA	NA	NA	NA	NA	NA	NA
TMEM125	122.27520739977395	-0.362768092	0.33409869734009245	-1.085811155	0.2775625502471187	0.6080150740574113	NA	NA	NA	NA	NA	NA	NA	NA
C1orf210	138.35947512677822	0.2063435475560069	0.28340690422885745	0.7280822890234877	0.4665632148488925	0.7604159851466918	NA	NA	NA	NA	NA	NA	NA	NA
TIE1	7.551924751795387	1.5563276455401778	1.0761969105293123	1.446136511184296	0.14813891680322663	NA	NA	NA	NA	NA	NA	NA	NA	NA
MPL	27.409669464828497	0.28111515982008917	0.4744298943677381	0.5925325599364368	0.553494024	0.8110448149468582	NA	NA	NA	NA	NA	NA	NA	NA
CDC20-DT	7.325702522402381	0.2803222571786596	0.7751001456826565	0.36165940458154666	0.7176065667754465	NA	NA	NA	NA	NA	NA	NA	NA	NA
CDC20	190.16464657141466	-0.252150765	0.23293643519531507	-1.082487436	0.27903599497023257	0.6089779525491097	NA	NA	NA	NA	NA	NA	NA	NA
ELOVL1	617.3646275379193	-0.30704364	0.2573983270410059	-1.192873489	0.23291892339919543	0.5635676858980284	NA	NA	NA	NA	NA	NA	NA	NA
LOC112268225	13.608380938108075	1.3575182244633959	0.6880879313002719	1.9728848054319297	0.048508688146175684	0.2588725714993827	NA	NA	NA	NA	NA	NA	NA	NA
MED8	100.16332803219527	-0.098365092	0.288909209	-0.340470599	0.7335021602792366	0.9006509023220548	NA	NA	NA	NA	NA	NA	NA	NA
SZT2	431.0263614774941	-0.597091052	0.32102685049364516	-1.859941159	0.062893851	0.29397779059239393	NA	NA	NA	NA	NA	NA	NA	NA
PTPRF	1583.9860570418136	-0.0963634	0.17841522099813198	-0.540107508	0.5891228934782733	0.83229245	NA	NA	NA	NA	NA	NA	NA	NA
KDM4A	349.60385437279984	0.13359164024980164	0.2819445231822379	0.4738224340802436	0.6356265353505324	0.8552718386702932	NA	NA	NA	NA	NA	NA	NA	NA
KDM4A-AS1	15.14549900664494	0.9193790066293893	0.5978006127717943	1.5379358719064329	0.12406429529248204	0.4142853689114992	NA	NA	NA	NA	NA	NA	NA	NA
ST3GAL3	441.6377363	0.7795235404269026	0.22727719476595015	3.4298361576912955	6.039458122105404e-4	0.020483653	NA	NA	NA	NA	NA	NA	NA	NA
ARTN	10.067679174076188	0.11261684039165834	0.7401701198790461	0.15214994143516827	0.8790686751260527	NA	NA	NA	NA	NA	NA	NA	NA	NA
LINC02918	12.488454946931418	0.7072485666266142	0.6997951435958223	1.0106508641836143	0.31218356207718123	NA	NA	NA	NA	NA	NA	NA	NA	NA
LOC101929609	6.2708400135734585	-0.031441453	0.873129004	-0.036010089	0.9712743141380337	NA	NA	NA	NA	NA	NA	NA	NA	NA
IPO13	226.47884674314653	-0.147493244	0.23560970279690394	-0.626006663	0.5313105707500541	0.7988445488691044	NA	NA	NA	NA	NA	NA	NA	NA
DPH2	99.61722528564437	-0.504536469	0.26812819596032694	-1.881698669	0.059876941	0.2866201818725131	NA	NA	NA	NA	NA	NA	NA	NA
ATP6V0B	219.90665274513026	-0.511585136	0.2585104608538639	-1.978972668	0.047819084	0.256786754	NA	NA	NA	NA	NA	NA	NA	NA
B4GALT2	203.77309256942598	-0.280520117	0.2284757213673432	-1.227789612	0.2195259562938738	0.5492521934364651	NA	NA	NA	NA	NA	NA	NA	NA
CCDC24	62.73898983638487	-0.634070925	0.3274977352752915	-1.936107816	0.052854497507888926	0.26937281332241425	NA	NA	NA	NA	NA	NA	NA	NA
SLC6A9	259.90689207965323	-0.386863175	0.32353100481955865	-1.195753017	0.23179295549099288	0.5623809435304371	NA	NA	NA	NA	NA	NA	NA	NA
LOC107984948	49.506257296911166	0.8751226922792406	0.4462304055002447	1.9611453668160241	0.049862068	0.2624161840767864	NA	NA	NA	NA	NA	NA	NA	NA
KLF17	257.6736483155114	-0.660488334	0.45126032629587504	-1.463652565	0.14328890224856153	0.44611360130737177	NA	NA	NA	NA	NA	NA	NA	NA
KLF18	8.705582834720362	-0.437320484	0.8480883842638324	-0.515654373	0.6060958274845676	NA	NA	NA	NA	NA	NA	NA	NA	NA
LOC100419796	1.425132649185697	0.5433583728325442	2.1907542868099092	0.24802342102169814	0.8041162855081708	NA	NA	NA	NA	NA	NA	NA	NA	NA
LOC100130714	2.2222034076845483	0.083104898	1.5090155496336901	0.055072260749998735	0.9560808953104125	NA	NA	NA	NA	NA	NA	NA	NA	NA
DMAP1	79.644189162997165	-0.339618573	0.3101186655653764	-1.095124578	0.27346206254266375	0.6036922252674234	NA	NA	NA	NA	NA	NA	NA	NA
ERI3	438.5016231420637	0.03145157	0.23416270224517172	0.13431502661567035	0.8931534713882613	0.9627325054530022	NA	NA	NA	NA	NA	NA	NA	NA
RNF220	248.91122106297573	0.5937297707121165	0.2854209031557582	2.0801902178415776	0.037508089	0.22665140939882975	NA	NA	NA	NA	NA	NA	NA	NA
TMEM53	71.50905783	0.5526583134678422	0.3278929038448614	1.685484214471826	0.091895188	0.35852014376189995	NA	NA	NA	NA	NA	NA	NA	NA
ARMH1	51.56699431254814	0.39812506862435215	0.39500291794054737	1.0079041205570909	0.31350049330046614	0.6402210850281628	NA	NA	NA	NA	NA	NA	NA	NA
RNU5D-1	1.599019513435341	1.2844631687941486	1.8426286929144586	0.6970819317713609	0.48575152090456386	NA	NA	NA	NA	NA	NA	NA	NA	NA
KIF2C	153.58987252886376	0.10814162211316007	0.26619331027467613	0.40625221573589615	0.6845572914965417	0.8805392369246564	NA	NA	NA	NA	NA	NA	NA	NA
RPS8	623.6973539234214	-0.39163815	0.28913428349290604	-1.354519931	0.1755705590786776	0.4936507643042593	NA	NA	NA	NA	NA	NA	NA	NA
RPS15AP11	5.195079642793774	-0.898648385	0.9967841680802653	-0.90154761	0.3672972318800167	NA	NA	NA	NA	NA	NA	NA	NA	NA
BEST4	20.791405039536517	0.6329716068720793	0.4937436464799367	1.2819843078179238	0.19984815102070227	0.5257984400239699	NA	NA	NA	NA	NA	NA	NA	NA
PLK3	181.13963945818514	-0.618222227	0.2694466860550918	-2.294413921	0.021766734	0.16683259195745095	NA	NA	NA	NA	NA	NA	NA	NA
DYNLT4	33.20319313854247	0.14596272475388933	0.4609756193142886	0.31663870850916603	0.7515177607733018	0.9089346549068456	NA	NA	NA	NA	NA	NA	NA	NA
BTBD19	117.21340389140717	0.2615260520143916	0.27747823214433825	0.9425101565385184	0.3459315136762291	0.6688017550508906	NA	NA	NA	NA	NA	NA	NA	NA
LOC107984952	12.302327778450538	0.9486440053494618	0.7680296918556946	1.235165795553257	0.21676880628319686	NA	NA	NA	NA	NA	NA	NA	NA	NA
PTCH2	114.08492870680075	0.195271228	0.3618457610342221	0.539653213	0.5894362113326044	0.8323932199066206	NA	NA	NA	NA	NA	NA	NA	NA
EIF2B3	403.99542875408434	0.41177035	0.2701546125887276	1.5242025524507534	0.1274581206230979	0.41978594016079673	NA	NA	NA	NA	NA	NA	NA	NA
MRPS17P1	1.6926029517377994	-0.779521311	1.6703604138964339	-0.466678511	0.640729906	NA	NA	NA	NA	NA	NA	NA	NA	NA
HECTD3	94.03853792843987	-0.710078093	0.2846433328178969	-2.494624011	0.012609065804719908	0.12341543141593121	NA	NA	NA	NA	NA	NA	NA	NA
UROD	94.42606837362223	-0.065236534	0.2599594059777409	-0.250948928	0.8018535953571249	0.928824508	NA	NA	NA	NA	NA	NA	NA	NA
ZSWIM5	200.15704673585273	-0.040477709	0.27609835466848315	-0.146606123	0.8834429204282437	0.9604430226908353	NA	NA	NA	NA	NA	NA	NA	NA
LOC105378691	29.60547767	0.2777915267010355	0.4797392858205534	0.579046859	0.5625575553045263	0.8168770408494458	NA	NA	NA	NA	NA	NA	NA	NA
HPDL	29.90101168435836	-0.399788439	0.5306956776794898	-0.753328991	0.45125224176779943	0.7502600767701009	NA	NA	NA	NA	NA	NA	NA	NA
MUTYH	78.88583881570689	-0.702332459	0.3692534206036984	-1.902033724	0.057166745909029135	0.2803237411888537	NA	NA	NA	NA	NA	NA	NA	NA
TOE1	62.207175968715354	-0.658168002	0.30613705810599695	-2.149912872	0.031562107	0.20509048844354671	NA	NA	NA	NA	NA	NA	NA	NA
TESK2	346.54040044561106	0.45569895417791106	0.3065111157586021	1.4867289659302414	0.13708640916507717	0.43697458391332944	NA	NA	NA	NA	NA	NA	NA	NA
CCDC163	59.59558021745185	0.19053723999048336	0.3794111567880806	0.5021919798128329	0.6155324839973242	0.846628967	NA	NA	NA	NA	NA	NA	NA	NA
MMACHC	152.16245389207825	-0.098841739	0.3268252622839397	-0.302429924	0.7623243458640869	0.9135250241020716	NA	NA	NA	NA	NA	NA	NA	NA
PRDX1	1149.9772600207216	-1.020027598	0.19644964781009472	-5.192310647	2.077000684464891e-7	8.79022811416576e-5	NA	NA	NA	NA	NA	NA	NA	NA
AKR1A1	165.19468730353196	-0.467757988	0.27185649444145205	-1.720606267	0.085322295	0.3461972586232081	NA	NA	NA	NA	NA	NA	NA	NA
NASP	323.75234113748684	0.3351266944359079	0.2216050793646851	1.5122699145555487	0.1304652113804964	0.42551461470187707	NA	NA	NA	NA	NA	NA	NA	NA
CCDC17	53.66463297	-0.013129782	0.37618990791046564	-0.034902004	0.9721578824699814	0.990940345	NA	NA	NA	NA	NA	NA	NA	NA
GPBP1L1	1001.6027059448252	0.006348618	0.1904780750334802	0.033329916	0.9734114973366379	0.9911607495210577	NA	NA	NA	NA	NA	NA	NA	NA
TMEM69	119.23625880973732	0.028415304	0.27163873025782614	0.10460696860476684	0.91668768490075625	0.9715322472452459	NA	NA	NA	NA	NA	NA	NA	NA
IPP	80.23031098746101	-0.089220903	0.3382926386956391	-0.263738826	0.7919811759103161	0.9246246498895038	NA	NA	NA	NA	NA	NA	NA	NA
LOC105378693	4.359533277115572	0.7714450101484179	1.1954069320890712	0.6453409206856905	0.5187062799816368	NA	NA	NA	NA	NA	NA	NA	NA	NA
MAST2	1376.7619397015017	0.5922494953018719	0.17301215331766795	3.4231670084727597	6.189603599518896e-4	0.020847613	NA	NA	NA	NA	NA	NA	NA	NA
TSPAN1	305.3322039047357	-0.511466037	0.2502113920627937	-2.04413569	0.040940144	0.23761997214289818	NA	NA	NA	NA	NA	NA	NA	NA
POMGNT1	26.59958798	-0.444267073	0.4686296843542578	-0.948013085	0.34312279301944987	0.6665250982341498	NA	NA	NA	NA	NA	NA	NA	NA
RAD54L	104.58857110247654	0.3890994519910985	0.3280127803077242	1.1862325962606277	0.23553045686581747	0.5660079249839411	NA	NA	NA	NA	NA	NA	NA	NA
LRRC41	333.3129154	-0.242305114	0.21028879125315939	-1.152249309	0.24921864078787848	0.5792199407082641	NA	NA	NA	NA	NA	NA	NA	NA
UQCRH	126.45812188235166	-0.139799308	0.31405075934372717	-0.445148767	0.6562122485902036	0.8658763762745074	NA	NA	NA	NA	NA	NA	NA	NA
NSUN4	219.11590993420603	0.24658134358130052	0.21931227187618224	1.1243390142824004	0.26086923329305495	0.5913602973625052	NA	NA	NA	NA	NA	NA	NA	NA
FAAH	74.38803051	0.023372861418824893	0.400985587	0.058288532	0.9535188017816805	0.9846023046795603	NA	NA	NA	NA	NA	NA	NA	NA
FAAHP1	14.93130806291338	0.9768214254237072	0.5717393181245947	1.7085083961478336	0.08754205	0.350528306	NA	NA	NA	NA	NA	NA	NA	NA
LINC01398	2.3040980776110684	4.581596362015896	2.0109080709363467	2.2783718600734195	0.022704431513269344	NA	NA	NA	NA	NA	NA	NA	NA	NA
DMBX1	61.93756508286383	1.170639563367595	0.4483679129740297	2.610890587	0.009030678	0.1016238391545531	NA	NA	NA	NA	NA	NA	NA	NA
TMEM275	7.258357137702201	1.7897992190465544	0.934487789	1.915272986	0.055457698766997056	NA	NA	NA	NA	NA	NA	NA	NA	NA
MKNK1-AS1	22.277156638412663	1.5639331791448128	0.6269194631401235	2.4946317208136453	0.012608792	0.12341543141593121	NA	NA	NA	NA	NA	NA	NA	NA
MKNK1	136.41707088992266	-0.002124153	0.3403050761733634	-0.006241907	0.9950197111621212	0.9985588812260515	NA	NA	NA	NA	NA	NA	NA	NA
MOB3C	116.33610471880014	-0.584495586	0.3316491352729676	-1.762391405	0.07800319	0.32990790741891174	NA	NA	NA	NA	NA	NA	NA	NA
LOC105378697	1.7907529561724829	1.3169039408043903	1.8296466526043498	0.7197586151019308	0.47167362976304156	NA	NA	NA	NA	NA	NA	NA	NA	NA
ATPAF1	97.17555531452336	0.088876442	0.3160993822664445	0.28116613682151614	0.7785829762946022	0.9201587758108378	NA	NA	NA	NA	NA	NA	NA	NA
TEX38	12.22553227333844	0.19998961587002637	0.7105166437691118	0.28147069829234656	0.7783493993478603	NA	NA	NA	NA	NA	NA	NA	NA	NA
EFCAB14-AS1	1.3426350918564567	1.651676728781726	2.034588953050044	0.8117987303065339	0.41690713075342867	NA	NA	NA	NA	NA	NA	NA	NA	NA
EFCAB14	411.4842526959921	-0.113893354	0.2136359323389674	-0.533118902	0.5939512753437161	0.8344840594657593	NA	NA	NA	NA	NA	NA	NA	NA
CYP4B1	2.0435332391075347	-0.146731748	1.404367966679711	-0.104482409	0.9167865276581845	NA	NA	NA	NA	NA	NA	NA	NA	NA
CYP4Z2P	9.639385441382862	0.21475503824164643	0.759397408	0.28279664373248575	0.7773327272739992	NA	NA	NA	NA	NA	NA	NA	NA	NA
CYP4A11	2.4824696870002945	0.7334682315107698	1.4927939401424997	0.4913392342956283	0.6231865346723702	NA	NA	NA	NA	NA	NA	NA	NA	NA
CYP4X1	24.125401202567506	0.44086894247317643	0.4568243172642985	0.9650732804972574	0.33450810890026533	0.658432474	NA	NA	NA	NA	NA	NA	NA	NA
CYP4Z1	42.35762078713111	1.1974587762231597	0.4069042817283636	2.942851255	0.003252046	0.056182973	NA	NA	NA	NA	NA	NA	NA	NA
CYP4A22	24.752409109558805	2.284060859861611	0.5753256042594683	3.9700316532957807	7.186308417175354e-5	0.005159253	NA	NA	NA	NA	NA	NA	NA	NA
MTND1P34	2.139806381591297	-2.020283703	1.6639653663161686	-1.214138073	0.2246950034114888	NA	NA	NA	NA	NA	NA	NA	NA	NA
LOC105378701	17.776822907059376	1.279748276	0.6495998524752576	1.9700562909176829	0.04883192	0.2597431174443564	NA	NA	NA	NA	NA	NA	NA	NA
LINC00853	5.9144948202863326	-0.598552293	1.0631049170837508	-0.563022786	0.5734193678355881	NA	NA	NA	NA	NA	NA	NA	NA	NA
PDZK1IP1	524.0497996662463	-0.519894883	0.32974866798980706	-1.576639829	0.11487842283805302	0.3990815731283398	NA	NA	NA	NA	NA	NA	NA	NA
TAL1	6.808219339260208	1.4229923271959564	0.9725491607345188	1.4631572208866437	0.14342436343324075	NA	NA	NA	NA	NA	NA	NA	NA	NA
STIL	426.8244212251736	0.1413151375621773	0.2118836556446514	0.6669468540753136	0.5048060811962577	0.7843854089495367	NA	NA	NA	NA	NA	NA	NA	NA
CMPK1	870.3457937745117	-0.022940415	0.2958765618617465	-0.077533735	0.9381989555755734	0.9797560015020531	NA	NA	NA	NA	NA	NA	NA	NA
LINC01389	79.12946038	0.34960293482424276	0.3841045163294612	0.9101765794505131	0.3627293934864152	0.6814614654215512	NA	NA	NA	NA	NA	NA	NA	NA
FOXD2	22.756979608470772	-0.960669131	0.5245198500515733	-1.83152102	0.067022813	0.3053783831697724	NA	NA	NA	NA	NA	NA	NA	NA
LINC01738	2.8195549482344635	1.8981216865562516	1.8251359914717473	1.0399891818612652	0.2983449267326864	NA	NA	NA	NA	NA	NA	NA	NA	NA
TRABD2B	64.48359002657863	0.6036068521782564	0.31273184938350324	1.9301099436087592	0.053593217	0.27073470123567484	NA	NA	NA	NA	NA	NA	NA	NA
LINC02794	8.261809113250042	2.176307745365635	1.1200944272383453	1.942968103797679	0.052020012	NA	NA	NA	NA	NA	NA	NA	NA	NA
SLC5A9	25.919886776555344	0.3982080217848487	0.4778956291981163	0.8332531152315011	0.4047019923100692	0.715389572	NA	NA	NA	NA	NA	NA	NA	NA
SPATA6	185.85335025598707	0.8771613229494705	0.22648861094042952	3.872871661437225	1.0756047359800345e-4	0.006767887	NA	NA	NA	NA	NA	NA	NA	NA
AGBL4	39.824393387532666	-0.40090202	0.46799635995203276	-0.856634911	0.3916466854008558	0.7057833630828344	NA	NA	NA	NA	NA	NA	NA	NA
LOC105378708	1.1162131934044106	3.909197611681988	2.295783294607273	1.7027729145275068	0.088610574	NA	NA	NA	NA	NA	NA	NA	NA	NA
ELAVL4	19.302282680520857	-0.03758931	0.5457251806967987	-0.06887956	0.9450854887233838	0.9819323363993023	NA	NA	NA	NA	NA	NA	NA	NA
LOC105378711	12.714963542476184	1.685313379996625	0.6375242763198053	2.6435281644886106	0.008204694	NA	NA	NA	NA	NA	NA	NA	NA	NA
LINC02808	38.98078789962383	1.0999343333236509	0.37221295852066844	2.955121008401359	0.003125464	0.054767363	NA	NA	NA	NA	NA	NA	NA	NA
FCF1P6	4.397313355	0.8116710069076899	1.2533524130438984	0.6475999874101341	0.5172437054307164	NA	NA	NA	NA	NA	NA	NA	NA	NA
DMRTA2	13.792821707063302	1.334802020834536	0.7799872636314391	1.7113125855671136	0.087023424	0.34959657164817987	NA	NA	NA	NA	NA	NA	NA	NA
LOC105378714	3.2559348395464394	0.17727494168076086	1.1525759057919505	0.15380760676144176	0.8777614358830365	NA	NA	NA	NA	NA	NA	NA	NA	NA
FAF1	1914.7143324363428	0.8110220958588138	0.19853326810326716	4.085068984191407	4.406372344837063e-5	0.003762424	NA	NA	NA	NA	NA	NA	NA	NA
CDKN2C	175.36972736652004	-0.371012585	0.30627410803171373	-1.211374304	0.2257519827351077	0.556279196	NA	NA	NA	NA	NA	NA	NA	NA
C1orf185	3.5191703410882442	-0.13180436	1.1121355711026333	-0.118514652	0.9056598861262624	NA	NA	NA	NA	NA	NA	NA	NA	NA
CFL1P2	1.9345427358584195	1.4097932105936606	1.6907426317048269	0.8338307582462291	0.4043763600789189	NA	NA	NA	NA	NA	NA	NA	NA	NA
LINC01562	17.70059873	0.2715342492682984	0.6181564316621223	0.43926461872795997	0.6604698078718507	0.8679396168716379	NA	NA	NA	NA	NA	NA	NA	NA
RNF11	753.443866	-0.184512983	0.21921887318436134	-0.841683841	0.39996494527079085	0.7118458939028004	NA	NA	NA	NA	NA	NA	NA	NA
TTC39A	311.2174901143259	0.3908447354968161	0.22672115628789555	1.723900591793528	0.08472579	0.3449612882450457	NA	NA	NA	NA	NA	NA	NA	NA
EPS15	733.9024150271799	-0.082825932	0.20201469847513887	-0.409999531	0.6818062918236043	0.8787399482743803	NA	NA	NA	NA	NA	NA	NA	NA
EPS15-AS1	79.39876107627826	0.6470084426382778	0.29313898532569516	2.207172962406936	0.027301977936518493	0.18901668082081863	NA	NA	NA	NA	NA	NA	NA	NA
LOC105378719	2.2065992547277453	0.7043085414637817	1.4851333093132637	0.4742392733683006	0.63532929	NA	NA	NA	NA	NA	NA	NA	NA	NA
OSBPL9	1174.8575016823625	0.3187238843483208	0.24690373289543013	1.290883214322678	0.19674417678468442	0.521401529	NA	NA	NA	NA	NA	NA	NA	NA
NRDC	1171.4243238503632	0.022463962	0.23188250055054654	0.096876485	0.9228244833620258	0.9740612062923629	NA	NA	NA	NA	NA	NA	NA	NA
RAB3B	248.42981426252712	0.3473553604771089	0.25976588	1.3371862402825796	0.1811618521843206	0.5017582783218599	NA	NA	NA	NA	NA	NA	NA	NA
TXNDC12	330.82679303624485	0.015600596170443211	0.1899662547091132	0.082122986	0.934548914	0.9782137890844688	NA	NA	NA	NA	NA	NA	NA	NA
BTF3L4	288.3030312471418	0.53287956	0.21634635567830662	2.463085447048021	0.013774708	0.13020185655293903	NA	NA	NA	NA	NA	NA	NA	NA
ZFYVE9	228.17760923200382	0.3982741940607486	0.22513713430308607	1.7690293309169534	0.07688898	0.32772407349187266	NA	NA	NA	NA	NA	NA	NA	NA
CC2D1B	177.163213	-0.43952479	0.2747378282058782	-1.599797133	0.10964359499270132	0.3902929384081087	NA	NA	NA	NA	NA	NA	NA	NA
PLA2G12AP1	12.954912826981097	-0.029886133	0.6620807573009916	-0.045139709	0.9639959503728842	NA	NA	NA	NA	NA	NA	NA	NA	NA
ORC1	93.38267577118404	-0.06496963	0.29865230590896913	-0.217542705	0.8277854299613747	0.9380829355892685	NA	NA	NA	NA	NA	NA	NA	NA
PRPF38A	123.81754732375812	-0.30683545	0.28687862463070657	-1.069565396	0.2848149782626184	0.6155262706876968	NA	NA	NA	NA	NA	NA	NA	NA
TUT4	391.0249808404821	0.1463718040332469	0.20757459797077363	0.7051527762267711	0.48071516586759155	0.7695553695510462	NA	NA	NA	NA	NA	NA	NA	NA
GPX7	0.9653776097338996	0.3135339846631748	2.263337863339493	0.13852725646561842	0.8898237297297915	NA	NA	NA	NA	NA	NA	NA	NA	NA
SHISAL2A	14.666049624877154	0.9612026035596769	0.6841723264183085	1.4049130115970079	0.1600471469286912	0.4703395866972462	NA	NA	NA	NA	NA	NA	NA	NA
COA7	77.67595123878579	0.675930591	0.35810198058013337	1.8875365901521322	0.05908819	0.2845204026572643	NA	NA	NA	NA	NA	NA	NA	NA
ZYG11B	245.08934471787546	0.16255500079249832	0.2041829602318483	0.7961242241170285	0.4259598355134462	0.7333379976809136	NA	NA	NA	NA	NA	NA	NA	NA
ZYG11A	7.078096318	-0.482884002	1.017447000970093	-0.474603593	0.6350695448537071	NA	NA	NA	NA	NA	NA	NA	NA	NA
ECHDC2	103.78590149965534	-0.306331381	0.4167069472864747	-0.735124246	0.4622638291252239	0.7572662592906311	NA	NA	NA	NA	NA	NA	NA	NA
SCP2	463.8946818347576	-0.038524917	0.23127521826357655	-0.166576072	0.867703622	0.9546461526312557	NA	NA	NA	NA	NA	NA	NA	NA
PODN	10.181347554238554	1.0293547385974358	0.9682918714529792	1.0630624597238725	0.2877536272415803	NA	NA	NA	NA	NA	NA	NA	NA	NA
SLC1A7	30.20618429288648	1.3006510104819107	0.6068070547602354	2.143434227203951	0.032078247	0.20670967218475583	NA	NA	NA	NA	NA	NA	NA	NA
LOC105378724	5.515888740438281	-0.385434557	1.2194493544443339	-0.316072624	0.7519473853856323	NA	NA	NA	NA	NA	NA	NA	NA	NA
CPT2	88.50453666677053	0.3825388645935442	0.3966114873410536	0.9645178639634103	0.3347863566052417	0.658568284	NA	NA	NA	NA	NA	NA	NA	NA
CZIB	36.412324409043556	0.32845642857935525	0.4163094569346673	0.7889718167773953	0.43012847893054756	0.7347965275377237	NA	NA	NA	NA	NA	NA	NA	NA
MAGOH	57.73529875942118	0.3182763051477739	0.42994703419108316	0.7402686373836481	0.4591370071254969	0.7546204520657808	NA	NA	NA	NA	NA	NA	NA	NA
MAGOH-DT	8.189432429	1.369258149130863	0.9811474528793626	1.3955681636970227	0.1628445750189471	NA	NA	NA	NA	NA	NA	NA	NA	NA
LRP8	353.5761273679344	0.7396625225991175	0.32877305115195415	2.249766274965329	0.024463785914262088	0.17731235449696736	NA	NA	NA	NA	NA	NA	NA	NA
LRP8-DT	1.0378386116378016	-2.005983348	2.376234509001416	-0.844185766	0.3985656074366774	NA	NA	NA	NA	NA	NA	NA	NA	NA
LOC105378731	4.4784681598066856	0.13386030242698382	1.0182270753928298	0.1314640964299057	0.8954081869288034	NA	NA	NA	NA	NA	NA	NA	NA	NA
LOC105378733	1.2002185367560538	1.187730568	2.0860966444115485	0.5693554854418972	0.569114919	NA	NA	NA	NA	NA	NA	NA	NA	NA
DMRTB1	1.371939579	0	2.4843048168920876	0	1	NA	NA	NA	NA	NA	NA	NA	NA	NA
GLIS1	97.54486159740186	0.9868130043938179	0.4582532145401402	2.1534229833697744	0.031285450910272385	0.20412906499917483	NA	NA	NA	NA	NA	NA	NA	NA
NDC1	530.9621954716116	0.2683719940734862	0.2564962758591869	1.0462997685815094	0.2954226522357689	0.6250127747240988	NA	NA	NA	NA	NA	NA	NA	NA
YIPF1	130.7437026829293	-0.358768384	0.25035346455237234	-1.433047411	0.15184428860493854	0.4590937429043242	NA	NA	NA	NA	NA	NA	NA	NA
DIO1	14.684390152448358	0.7958035070784569	0.5556504116296069	1.4322017772731077	0.15208608325275344	0.4593350689511074	NA	NA	NA	NA	NA	NA	NA	NA
HSPB11	57.070642640174206	0.083350361	0.35817415241187217	0.2327090331780837	0.8159873543090479	0.9337982825632146	NA	NA	NA	NA	NA	NA	NA	NA
LRRC42	120.42566217349109	-0.111556024	0.2578229956344739	-0.432684539	0.6652439635061689	0.8699773265087317	NA	NA	NA	NA	NA	NA	NA	NA
LDLRAD1	11.273673855184848	1.5792260741037503	0.9162393422640986	1.7235955729660766	0.084780878	NA	NA	NA	NA	NA	NA	NA	NA	NA
TMEM59	904.4632453467801	-0.138989474	0.236628372	-0.58737451	0.556952209	0.8134389016990922	NA	NA	NA	NA	NA	NA	NA	NA
TCEANC2	125.20455282725919	0.28219898666538423	0.2817022547776167	1.0017633223708475	0.316457915	0.6433679602748714	NA	NA	NA	NA	NA	NA	NA	NA
CDCP2	24.670246597018053	1.7710045420156413	0.652405744	2.7145753365751957	0.00663608	0.084463407	NA	NA	NA	NA	NA	NA	NA	NA
CYB5RL	101.66095486364841	0.7225716791527207	0.36809901875796774	1.9629818128578755	0.049648287	0.2620094491966555	NA	NA	NA	NA	NA	NA	NA	NA
MRPL37	342.37232430113113	0.2891952721965941	0.22620856020750824	1.2784453069826631	0.2010924576389409	0.5270672306404564	NA	NA	NA	NA	NA	NA	NA	NA
SSBP3	845.3802961632956	1.3355907890530263	0.34148336017097636	3.9111445675839462	9.18597648166182e-5	0.006041642	NA	NA	NA	NA	NA	NA	NA	NA
LINC02784	1.5208481673846832	-0.257264994	2.1214589686901193	-0.121267957	0.9034787996716139	NA	NA	NA	NA	NA	NA	NA	NA	NA
ACOT11	90.68189174895579	0.1443730016279955	0.38574947352262123	0.374266231	0.7082062530526791	0.8903112058910989	NA	NA	NA	NA	NA	NA	NA	NA
MROH7-TTC4	6.965928436296031	0.22047009344694043	0.8946138510270313	0.2464416275176571	0.8053403855586696	NA	NA	NA	NA	NA	NA	NA	NA	NA
PARS2	57.025543390091705	0.21725161680440455	0.36715213094806537	0.5917209747453035	0.5540374487398543	0.8115877390569964	NA	NA	NA	NA	NA	NA	NA	NA
TTC22	151.99599221878435	-0.119164981	0.24115842338801552	-0.494135676	0.6212103635706439	0.8487817575507165	NA	NA	NA	NA	NA	NA	NA	NA
LEXM	146.8071999827772	0.49813268526718146	0.27154168482229235	1.8344612010239947	0.066585562	0.30443582019296134	NA	NA	NA	NA	NA	NA	NA	NA
DHCR24	3148.7495504475282	0.028284518	0.18919233145219522	0.14950139521769723	0.8811580085159343	0.9595976200174862	NA	NA	NA	NA	NA	NA	NA	NA
DHCR24-DT	23.760394239370335	0.11589588071985722	0.48138209964605294	0.24075652336277623	0.809743828	0.931983158	NA	NA	NA	NA	NA	NA	NA	NA
LOC105378736	1.4423613880727273	2.3424949800589228	2.051235616504274	1.1419921540027733	0.2534572810104492	NA	NA	NA	NA	NA	NA	NA	NA	NA
TMEM61	9.702658116873584	0.4868660923048102	0.702675697	0.6928745288744449	0.48838829559988933	NA	NA	NA	NA	NA	NA	NA	NA	NA
BSND	10.899109052069504	1.5952292239707235	0.7829596444451503	2.0374347966569766	0.04160649	NA	NA	NA	NA	NA	NA	NA	NA	NA
PCSK9	597.2580491527217	0.2792186258308375	0.2737195423992745	1.0200902112555104	0.3076856787716333	0.6352477932460657	NA	NA	NA	NA	NA	NA	NA	NA
USP24	1367.5595304255257	0.1142592222199449	0.1784381044876408	0.6403297241249212	0.5219582602645518	0.7933700351991173	NA	NA	NA	NA	NA	NA	NA	NA
LOC100507634	11.38888594443469	0.7854827923997764	0.7278578959138763	1.0791705315136384	0.2805117137505309	NA	NA	NA	NA	NA	NA	NA	NA	NA
MIR4422HG	8.243489724353326	1.2009339981596936	0.8545214023275471	1.4053878520638419	0.15990597709260335	NA	NA	NA	NA	NA	NA	NA	NA	NA
LOC105378740	6.331224396326747	-1.847120482	0.9425444429214719	-1.959717121	0.050028862910155354	NA	NA	NA	NA	NA	NA	NA	NA	NA
LINC01753	4.4477853282791395	-1.902025223	1.0598333877956965	-1.794645502	0.072710199	NA	NA	NA	NA	NA	NA	NA	NA	NA
LOC105378737	23.704699686429517	-0.772215628	0.5446399292385896	-1.417846152	0.15623568650635408	0.463799382	NA	NA	NA	NA	NA	NA	NA	NA
LOC105378741	27.899031933038422	0.25386574242946097	0.5403171350714955	0.46984581082343263	0.6384651821138706	0.8570392446661265	NA	NA	NA	NA	NA	NA	NA	NA
RPSAP20	2.0655459427595058	-0.210481867	1.3396149476612043	-0.157121169	0.8751493540822602	NA	NA	NA	NA	NA	NA	NA	NA	NA
LINC01767	7.1099058151452095	0.9575669429183615	0.971238725	0.9859233553569035	0.3241707250459148	NA	NA	NA	NA	NA	NA	NA	NA	NA
PLPP3	507.9636072051108	0.4848966440499188	0.27084247505384523	1.7903271780156278	0.07340133	0.3197860843716498	NA	NA	NA	NA	NA	NA	NA	NA
LOC101929935	11.199809348686427	0.2507591807474568	0.6479882669446387	0.38698105126165894	0.6987702360906098	NA	NA	NA	NA	NA	NA	NA	NA	NA
PRKAA2	269.5967233223425	0.064252079	0.23892399664202946	0.26892267122742664	0.7879891903032855	0.9233459156979835	NA	NA	NA	NA	NA	NA	NA	NA
FYB2	38.816842012399825	0.2673360106903243	0.5297897663122529	0.5046077287434032	0.6138343803711845	0.8457872260645637	NA	NA	NA	NA	NA	NA	NA	NA
C8A	3.3539400024323665	0.034188902	1.0949647856765996	0.031223745254907717	0.975091103	NA	NA	NA	NA	NA	NA	NA	NA	NA
DAB1	352.9923480412779	0.13777486722019033	0.23862801297800718	0.5773625045140369	0.5636945980067094	0.8174720559875556	NA	NA	NA	NA	NA	NA	NA	NA
RN7SL713P	1.7436817454786901	-0.875016091	2.0684270631311916	-0.42303454	0.672270061	NA	NA	NA	NA	NA	NA	NA	NA	NA
TACSTD2	1535.9911981810335	-0.796187428	0.2795473083965276	-2.848131263	0.004397678	0.066264705	NA	NA	NA	NA	NA	NA	NA	NA
AK2P1	110.95835264987208	-0.748993554	0.34177997598362125	-2.19144949	0.028419281093376287	0.19335305101568256	NA	NA	NA	NA	NA	NA	NA	NA
MYSM1	447.92163674172986	-0.39954522	0.2556756582995935	-1.562703398	0.11812237479138063	0.4045753681278322	NA	NA	NA	NA	NA	NA	NA	NA
LOC112268263	141.83258169034443	-0.781240367	0.25412916148164655	-3.074186223	0.002110776	0.043209877121099444	NA	NA	NA	NA	NA	NA	NA	NA
LOC105378751	107.97749815846569	-1.076598904	0.27926361317905923	-3.85513491	1.1566582623174388e-4	0.007171281	NA	NA	NA	NA	NA	NA	NA	NA
JUN	1560.1228906385804	-0.73845751	0.18382997388941447	-4.017068022	5.892671911555912e-5	0.004481193	NA	NA	NA	NA	NA	NA	NA	NA
LINC01135	238.45102591209337	-0.664870596	0.2296821551686394	-2.894742066	0.003794702	0.060852766778403004	NA	NA	NA	NA	NA	NA	NA	NA
LINC02777	74.92013953	-0.441881198	0.4205322686693462	-1.050766447	0.2933658697583684	0.6232264024940982	NA	NA	NA	NA	NA	NA	NA	NA
LINC01358	13.21099938484903	-0.074811763	0.7123769664628183	-0.105017099	0.9163622403385502	NA	NA	NA	NA	NA	NA	NA	NA	NA
HSD52	20.31735547219829	-0.570684368	0.5036421339593385	-1.133114824	0.2571660366895778	0.587342609	NA	NA	NA	NA	NA	NA	NA	NA
FGGY-DT	18.809558347760433	-1.240149742	0.7005596189322641	-1.77022727	0.076689288	0.3274094435881078	NA	NA	NA	NA	NA	NA	NA	NA
FGGY	520.9215817927578	0.4819399536035422	0.20449942819170472	2.356681179	0.018439070240199185	0.15242964731897996	NA	NA	NA	NA	NA	NA	NA	NA
LOC101926944	14.565012180406379	0.5763502668854816	0.5661675170629549	1.0179854009911249	0.30868489403638355	0.6361254913835414	NA	NA	NA	NA	NA	NA	NA	NA
LOC105378758	9.414955168704667	-0.310183043	0.7585353296236659	-0.40892366	0.6825956850857575	NA	NA	NA	NA	NA	NA	NA	NA	NA
HOOK1	478.7128670430606	0.3751217053856469	0.2709601875356794	1.3844163188595806	0.16623101495170203	0.4804313240914096	NA	NA	NA	NA	NA	NA	NA	NA
CYP2J2	155.13740793002262	-0.092312607	0.29658820443400014	-0.311248409	0.7556117841421454	0.9100061994234016	NA	NA	NA	NA	NA	NA	NA	NA
C1orf87	21.525543483233644	-0.302755355	0.620531655	-0.487896713	0.625623003	0.8507109464004897	NA	NA	NA	NA	NA	NA	NA	NA
LINC02778	7.933997655587917	-0.959268701	0.9087437519253775	-1.055598675	0.2911516063599726	NA	NA	NA	NA	NA	NA	NA	NA	NA
LINC01748	6.602968574071976	-1.989855842	0.9359256489165172	-2.126083246	0.033496329	NA	NA	NA	NA	NA	NA	NA	NA	NA
LOC101926964	2.419821327	-2.145770749	1.445896195885947	-1.484042046	0.13779776644349687	NA	NA	NA	NA	NA	NA	NA	NA	NA
LOC105378764	1.3628398731768585	-2.880976207	2.058144422368836	-1.399793025	0.16157530712432455	NA	NA	NA	NA	NA	NA	NA	NA	NA
NFIA	1640.3011572696478	0.6921140471582593	0.24509359020086524	2.8238765713580705	0.004744665	0.069354804	NA	NA	NA	NA	NA	NA	NA	NA
LOC105378766	5.637087508572676	1.148755893540083	0.9364458874118884	1.2267189262958573	0.21992825167007346	NA	NA	NA	NA	NA	NA	NA	NA	NA
LOC107984964	54.36304761691855	0.1880679042802254	0.4973033412005246	0.3781754287558505	0.7053002774247819	0.8890692696779107	NA	NA	NA	NA	NA	NA	NA	NA
MGC34796	7.782996069441083	0.9801828659848261	0.9205798273330573	1.064745106162537	0.28699129221436764	NA	NA	NA	NA	NA	NA	NA	NA	NA
TM2D1	176.1559429466485	-0.418383959	0.2578653971061047	-1.622489733	0.10469852968398444	0.38119898557841947	NA	NA	NA	NA	NA	NA	NA	NA
PATJ	3685.351651845289	0.13210896889822796	0.29345174771094873	0.4501897498608728	0.6525736265359084	0.8639033651560254	NA	NA	NA	NA	NA	NA	NA	NA
L1TD1	22.778788277389545	0.41372131246742794	0.5610155821481364	0.7374506620355951	0.4608483363135634	0.7558219281273131	NA	NA	NA	NA	NA	NA	NA	NA
KANK4	157.37859939731035	1.0408309520608565	0.42341176182792756	2.458200376	0.013963524026664188	0.13138805497878123	NA	NA	NA	NA	NA	NA	NA	NA
LOC105378768	20.04815068966892	0.2831901317974313	0.6577666789263529	0.4305328026948273	0.6668081104307461	0.8707223713997225	NA	NA	NA	NA	NA	NA	NA	NA
USP1	259.87091998432965	0.17919849680617372	0.22447665702534866	0.7982945718313064	0.424699567	0.7323209206245463	NA	NA	NA	NA	NA	NA	NA	NA
DOCK7	782.0787002188799	0.36492323462980764	0.17420467486177207	2.0947958768578796	0.036189142	0.22141112906435262	NA	NA	NA	NA	NA	NA	NA	NA
ATG4C	180.3229421464887	0.027638967850465664	0.23805641013995146	0.1161025986832992	0.9075712292930616	0.9681244262674101	NA	NA	NA	NA	NA	NA	NA	NA
LINC01739	4.209275086950785	-1.47986947	1.1315222352294003	-1.307857172	0.1909217583219976	NA	NA	NA	NA	NA	NA	NA	NA	NA
LINC00466	9.229633370342713	1.8908394206070125	0.8393484417569966	2.252746686047268	0.024275125	NA	NA	NA	NA	NA	NA	NA	NA	NA
FOXD3-AS1	6.742311026880767	-0.968409306	0.9421812963205256	-1.02783754	0.30402625440611114	NA	NA	NA	NA	NA	NA	NA	NA	NA
FOXD3	6.022115994255063	-0.079379943	1.2532876895473521	-0.063337367	0.9494978607292214	NA	NA	NA	NA	NA	NA	NA	NA	NA
LOC441887	1.4009527201528325	2.5424431474221776	2.3697857733675614	1.0728577983693703	0.28333492335532806	NA	NA	NA	NA	NA	NA	NA	NA	NA
ALG6	107.68600713520709	0.082545826	0.29607119	0.27880397854689304	0.7803952610428151	0.9206602194874272	NA	NA	NA	NA	NA	NA	NA	NA
ITGB3BP	92.88990681386024	0.35943805086096065	0.3245601535173381	1.107462043524574	0.26809421410386103	0.5984701479387646	NA	NA	NA	NA	NA	NA	NA	NA
EFCAB7	79.67880948	0.31505130403343395	0.34065041127052564	0.9248522638161082	0.3550427603010626	0.6754590498916335	NA	NA	NA	NA	NA	NA	NA	NA
PGM1	366.70749620244453	-0.231558045	0.22580018565684118	-1.0254998	0.3051274197081026	0.6326640121385758	NA	NA	NA	NA	NA	NA	NA	NA
LOC105378771	24.250754213783008	0.6560792758030001	0.4685540556653115	1.400221101216202	0.16144711886487714	0.47256841227806773	NA	NA	NA	NA	NA	NA	NA	NA
ROR1	2130.229784012149	0.6421727931122395	0.2428761487588266	2.6440339917852955	0.008192443	0.095790077	NA	NA	NA	NA	NA	NA	NA	NA
LOC105378773	23.001175099790302	0.12865737471934321	0.4726892523396827	0.2721817220986607	0.7854822951396965	0.9224450334395138	NA	NA	NA	NA	NA	NA	NA	NA
UBE2U	49.24838825	1.085013195773518	0.46833201400957564	2.316760681133649	0.020516772	0.16172935500099228	NA	NA	NA	NA	NA	NA	NA	NA
LOC105378774	1.7099212772048675	4.633141187188647	2.231202878151544	2.0765216971336136	0.037845727	NA	NA	NA	NA	NA	NA	NA	NA	NA
CACHD1	298.51683233658525	0.6206488790362295	0.24603212264252228	2.5226335178110655	0.011647972220773302	0.11786004324013236	NA	NA	NA	NA	NA	NA	NA	NA
RAVER2	390.3778381776248	0.7050633312528676	0.2171467038814644	3.2469446629857486	0.001166511	0.030537033831262602	NA	NA	NA	NA	NA	NA	NA	NA
JAK1	2730.9599731118974	0.3199487398300706	0.1830923934734346	1.7474715020124139	0.080555584	0.335592501	NA	NA	NA	NA	NA	NA	NA	NA
AK4	802.9503455490227	0.2835304273835424	0.24138814082908353	1.1745830860195323	0.24016155341467985	0.5707483085894345	NA	NA	NA	NA	NA	NA	NA	NA
DNAJC6	262.2863392664386	-0.071927552	0.3098886850409359	-0.232107705	0.8164543604983512	0.9337982825632146	NA	NA	NA	NA	NA	NA	NA	NA
LEPR	383.4709910867589	-0.254808716	0.263541633	-0.966863233	0.3336124088149235	0.6576711938763763	NA	NA	NA	NA	NA	NA	NA	NA
PDE4B	122.28652	-0.982029765	0.3712442450939576	-2.645239026	0.008163323	0.095634364	NA	NA	NA	NA	NA	NA	NA	NA
SGIP1	20.486522014244997	-1.538509427	0.713380187	-2.156647263	0.031033159	0.20335023173194888	NA	NA	NA	NA	NA	NA	NA	NA
DNAI4	66.28490090135304	-0.078226246	0.3276115895857213	-0.238777406	0.8112781909692177	0.9324023745078652	NA	NA	NA	NA	NA	NA	NA	NA
MIER1	552.9256783384589	0.260278721	0.22346306293093263	1.1647505293363372	0.24411998902744764	0.5739074926200158	NA	NA	NA	NA	NA	NA	NA	NA
SLC35D1	140.00306370340485	0.2327822771262973	0.253039941	0.91994282	0.35760264069763814	0.6775482441948047	NA	NA	NA	NA	NA	NA	NA	NA
C1orf141	9.799690336668492	-0.411648833	0.7824000592040238	-0.526135995	0.5987937209993692	NA	NA	NA	NA	NA	NA	NA	NA	NA
IL23R	15.03677027448382	0.11772593829655109	0.5284168813010381	0.22278988893521523	0.8236990377099302	0.9368363010859875	NA	NA	NA	NA	NA	NA	NA	NA
IL12RB2	348.2713889	-0.361067723	0.280321338	-1.288049373	0.19772877693156096	0.5229044436915059	NA	NA	NA	NA	NA	NA	NA	NA
SERBP1	661.3190924874154	0.13364876568395995	0.2402590864294692	0.5562693493517219	0.5780267371143355	0.8260262605563189	NA	NA	NA	NA	NA	NA	NA	NA
LINC01702	2.2555033099692876	1.4116761313701096	1.6989475729177672	0.8309121210525063	0.4060232757105786	NA	NA	NA	NA	NA	NA	NA	NA	NA
LOC105378780	9.722254661273729	0.8063848400487934	0.800988437	1.0067371799463765	0.3140610901071163	NA	NA	NA	NA	NA	NA	NA	NA	NA
HNRNPCP9	10.29614132	0.7905645019261427	0.6510844255183312	1.2142273274265019	0.22466092785169794	NA	NA	NA	NA	NA	NA	NA	NA	NA
GADD45A	146.2496640069081	-0.470466556	0.26273519400516593	-1.790649164	0.073349612	0.3197860843716498	NA	NA	NA	NA	NA	NA	NA	NA
GNG12	1437.5032309358035	0.3225515671461056	0.21019464859290343	1.5345374837339962	0.1248974790940261	0.4158549893966992	NA	NA	NA	NA	NA	NA	NA	NA
GNG12-AS1	416.73837721830677	0.41260429854157604	0.27447018726483297	1.5032754655552414	0.13276802412130007	0.4292854830748164	NA	NA	NA	NA	NA	NA	NA	NA
WLS	102.62277678467893	-0.010588	0.31738100426048454	-0.033360536	0.9733870799208464	0.9911607495210577	NA	NA	NA	NA	NA	NA	NA	NA
RPE65	117.24459279884954	-1.864845044	0.36654797126903155	-5.087587957	3.626462089511083e-7	1.2385958589228378e-4	NA	NA	NA	NA	NA	NA	NA	NA
DEPDC1	156.26167525764956	-0.821791758	0.40289383617967456	-2.039722835	0.041377939	0.23919616979640296	NA	NA	NA	NA	NA	NA	NA	NA
DEPDC1-AS1	55.78114989683157	-2.074588886	0.47827962889192405	-4.337606622	1.4404266293280981e-5	0.00166918	NA	NA	NA	NA	NA	NA	NA	NA
LOC107984967	14.883414213680355	-0.891929195	0.7617952189776848	-1.170825403	0.24166896453658476	0.5725564953727014	NA	NA	NA	NA	NA	NA	NA	NA
LINC01707	2.200250527	-2.854591344	1.694131119597783	-1.684988435	0.091990803	NA	NA	NA	NA	NA	NA	NA	NA	NA
LOC105378789	7.269870575582627	-1.323437335	1.137961447920424	-1.162989605	0.24483371980927918	NA	NA	NA	NA	NA	NA	NA	NA	NA
LRRC7	254.59494307615756	-0.457381655	0.23570922209437314	-1.940448704	0.052325182	0.26842466553088445	NA	NA	NA	NA	NA	NA	NA	NA
LRRC40	135.9441249542881	0.020365776141647966	0.251326836	0.081033035	0.935415681	0.9785624760033883	NA	NA	NA	NA	NA	NA	NA	NA
SRSF11	666.2670202574991	-0.07163336	0.18511482865106466	-0.386967163	0.6987805179720483	0.8861294374596037	NA	NA	NA	NA	NA	NA	NA	NA
ANKRD13C	419.64398527354655	-0.193095315	0.20514214728628485	-0.941275684	0.3465636001219833	0.6690547867770894	NA	NA	NA	NA	NA	NA	NA	NA
HHLA3	36.632905311299304	-0.450864954	0.37874278715614207	-1.190425189	0.23387931742163806	0.5644744407702874	NA	NA	NA	NA	NA	NA	NA	NA
CTH	454.5029415797145	0.21946744620669792	0.2543422536097666	0.8628823685089441	0.38820214563199285	0.702421823	NA	NA	NA	NA	NA	NA	NA	NA
LOC105378793	101.96468265294527	1.046515279371641	0.41772739675661863	2.5052589020905764	0.012236178876026897	0.12098218911045792	NA	NA	NA	NA	NA	NA	NA	NA
CHORDC1P5	3.4478757404775107	-0.448725369	1.3380553660607932	-0.335356354	0.7373562880866973	NA	NA	NA	NA	NA	NA	NA	NA	NA
LOC105378794	11.262829150605363	0.10331321631783145	0.8538198572021144	0.12100118713141544	0.9036900949098379	NA	NA	NA	NA	NA	NA	NA	NA	NA
CASP3P1	2.359117481464526	-0.249417314	1.7723273866541407	-0.140728692	0.888084278	NA	NA	NA	NA	NA	NA	NA	NA	NA
LINC01788	63.580157138118736	-0.900762717	0.5194432210943106	-1.734092736	0.08290163	0.34065542986375397	NA	NA	NA	NA	NA	NA	NA	NA
LOC102724572	17.746866637917183	-0.866822026	0.8021595757883231	-1.080610457	0.2798704288192232	0.609863164	NA	NA	NA	NA	NA	NA	NA	NA
PTGER3	110.6670966	-0.687861188	0.3893736222920458	-1.766583941	0.077297932	0.3287930864876134	NA	NA	NA	NA	NA	NA	NA	NA
ZRANB2-AS1	42.56066066891488	-0.459820937	0.4785439619566928	-0.960875016	0.33661501421351436	0.6600081676612647	NA	NA	NA	NA	NA	NA	NA	NA
ZRANB2	138.75190472302558	-0.071296714	0.2880316266425097	-0.247530853	0.804497417	0.9298792208552487	NA	NA	NA	NA	NA	NA	NA	NA
ZRANB2-DT	29.804242007812274	-0.719760479	0.4369556839636968	-1.647216196	0.099513616	0.3707810674379574	NA	NA	NA	NA	NA	NA	NA	NA
NEGR1	628.0174076361881	-0.458438585	0.23188181912251904	-1.977035486	0.048037619	0.2575589011776201	NA	NA	NA	NA	NA	NA	NA	NA
LOC105378797	31.642231115341918	-0.288654445	0.4249510499140395	-0.679265166	0.49696986359249873	0.7795415787534283	NA	NA	NA	NA	NA	NA	NA	NA
LOC105378800	14.769859200674233	-2.1260643	0.9923163779063653	-2.142526666	0.032151125	0.20691507651755636	NA	NA	NA	NA	NA	NA	NA	NA
LRRIQ3	21.779455571707576	0.7391816698722089	0.6478629901530312	1.140953690991991	0.2538891945677259	0.5839691445941031	NA	NA	NA	NA	NA	NA	NA	NA
FPGT-TNNI3K	18.096042008769736	0.21811993268358615	0.5957533929967065	0.3661245328145231	0.714272152	0.8933098050710829	NA	NA	NA	NA	NA	NA	NA	NA
ERICH3	33.80893622	0.13750346224362178	0.5722695698097567	0.2402774312975141	0.8101151898062536	0.9320811519550983	NA	NA	NA	NA	NA	NA	NA	NA
CRYZ	639.6728700647726	-0.077823782	0.22938414154815306	-0.339272722	0.7344042897328307	0.9011147287969521	NA	NA	NA	NA	NA	NA	NA	NA
TYW3	476.26416507120655	0.11086017316225884	0.20050473176545605	0.5529055209127907	0.5803281067764756	0.82739693	NA	NA	NA	NA	NA	NA	NA	NA
LHX8	8.148234369538908	0.7175238225790874	0.8641370406980856	0.8303356861076595	0.4063490168766129	NA	NA	NA	NA	NA	NA	NA	NA	NA
SLC44A5	372.52289543558106	0.5015474746868546	0.26054460643240973	1.9249965737324353	0.054229787	0.27273827779464577	NA	NA	NA	NA	NA	NA	NA	NA
ACADM	91.30254327647428	-0.022029074	0.2989125646183096	-0.073697384	0.9412511803235529	0.9807995492447107	NA	NA	NA	NA	NA	NA	NA	NA
RABGGTB	327.9068774922725	0.015462145742346651	0.23132058917563644	0.066842929	0.9467067473276491	0.9821273115950387	NA	NA	NA	NA	NA	NA	NA	NA
MSH4	63.61560511409645	-0.386332982	0.4147733734192373	-0.931431491	0.3516304073091344	0.6733760347722043	NA	NA	NA	NA	NA	NA	NA	NA
ASB17	6.631436375866656	-2.362318673	1.0117536127963678	-2.334875451	0.019549928126500356	NA	NA	NA	NA	NA	NA	NA	NA	NA
LOC105378806	8.444513715601994	-0.962114851	0.7882902366994871	-1.220508395	0.2222722091928284	NA	NA	NA	NA	NA	NA	NA	NA	NA
LOC101927342	2.1794211069475034	-0.864250193	1.8056178096828612	-0.478645142	0.6321910983335808	NA	NA	NA	NA	NA	NA	NA	NA	NA
ST6GALNAC3	115.15620690845897	0.077100721	0.30922570482933803	0.24933477293868342	0.8031018355664425	0.9293434827466083	NA	NA	NA	NA	NA	NA	NA	NA
TPI1P1	558.6727585723191	-1.04331483	0.29401811494555635	-3.548471259	3.8747428301906333e-4	0.015471465391096001	NA	NA	NA	NA	NA	NA	NA	NA
ST6GALNAC5	30.015376488502955	0.085829035	0.5123577406840347	0.16751778664913666	0.8669626535498849	0.9543637035090445	NA	NA	NA	NA	NA	NA	NA	NA
PIGK	277.79334982238504	-0.230489162	0.2713617760792276	-0.849379621	0.39567008938188725	0.709465571	NA	NA	NA	NA	NA	NA	NA	NA
LOC105378808	28.313448368962156	-0.580822457	0.5484886762887786	-1.05895068	0.28962224175473716	0.619855461	NA	NA	NA	NA	NA	NA	NA	NA
AK5	217.76263182721237	0.5438247315074587	0.22874044744389935	2.3774751583487945	0.017431617083135596	0.14806226936059502	NA	NA	NA	NA	NA	NA	NA	NA
ZZZ3	696.8223697947528	0.33761235811693985	0.2154106939420323	1.567296181719708	0.11704547746848368	0.4035026900603347	NA	NA	NA	NA	NA	NA	NA	NA
USP33	445.3165276266846	-0.147008019	0.20952777170516793	-0.701615913	0.4829187252211612	0.7700181682100937	NA	NA	NA	NA	NA	NA	NA	NA
MIGA1	185.37143341602868	0.22741444616414705	0.22954042022269466	0.9907381277054166	0.32181346826470997	0.6483720957799656	NA	NA	NA	NA	NA	NA	NA	NA
NEXN-AS1	10.877708212206166	0.20977955297639073	0.8610221278579085	0.24364014139600593	0.8075095365799372	NA	NA	NA	NA	NA	NA	NA	NA	NA
NEXN	68.81524608039513	-0.519273848	0.33686090557961706	-1.5415082	0.12319314885539034	0.41320412519651123	NA	NA	NA	NA	NA	NA	NA	NA
FUBP1	727.9547908067218	-0.288127909	0.24836636504871368	-1.160092304	0.24601122714274923	0.5761273391092316	NA	NA	NA	NA	NA	NA	NA	NA
DNAJB4	408.7272475760538	-0.206897757	0.26856796168289704	-0.770373934	0.441078111	0.7428764303781838	NA	NA	NA	NA	NA	NA	NA	NA
LOC100131495	4.7022519199573845	-0.326778287	0.9423001865793584	-0.346787883	0.7287506809406774	NA	NA	NA	NA	NA	NA	NA	NA	NA
GIPC2	112.7594433520734	0.43056495216161444	0.2947517115670951	1.4607716775330881	0.1440781108671821	0.44735449160483276	NA	NA	NA	NA	NA	NA	NA	NA
LOC107984997	11.539644354824915	0.18128930165780185	0.686138039	0.2642169526447562	0.7916127487769228	NA	NA	NA	NA	NA	NA	NA	NA	NA
RNFT1P2	1.1750620446702094	0.8570846528456401	2.0871858392289417	0.41064127435929154	0.6813355940616894	NA	NA	NA	NA	NA	NA	NA	NA	NA
MGC27382	114.82688777080907	-0.312406354	0.3890590684324171	-0.802979237	0.42198673563585826	0.730178453	NA	NA	NA	NA	NA	NA	NA	NA
PTGFR	17.617012809115938	-0.635921988	0.5483012378075851	-1.159804034	0.24612860111748414	0.5761685371492123	NA	NA	NA	NA	NA	NA	NA	NA
IFI44L	404.16125111085677	-0.293083407	0.3283154019016324	-0.89268857	0.3720239731214824	0.6889279725119171	NA	NA	NA	NA	NA	NA	NA	NA
IFI44	538.4600747800013	-0.536510948	0.2578473855829465	-2.080730609	0.037458570709373785	0.22647312253729468	NA	NA	NA	NA	NA	NA	NA	NA
RPL23P3	1.856119907325939	-0.891270734	1.6653365848133428	-0.535189548	0.5925187931124204	NA	NA	NA	NA	NA	NA	NA	NA	NA
LOC652549	1.5821649122608326	-0.39229784	1.9291138717292629	-0.203356497	0.8388563994997786	NA	NA	NA	NA	NA	NA	NA	NA	NA
ADGRL4	7.0874424114632975	-0.74002373	1.0301955309775113	-0.718333275	0.4725518179347094	NA	NA	NA	NA	NA	NA	NA	NA	NA
PSAT1P3	4.519066613209763	-0.131508544	1.0195895360732397	-0.128981849	0.8973720109911464	NA	NA	NA	NA	NA	NA	NA	NA	NA
LOC107984998	19.06462619187682	0.058768946347835645	0.6555672158081383	0.089645951	0.928568568	0.9761438086525847	NA	NA	NA	NA	NA	NA	NA	NA
LOC105378810	4.033572329592156	0.3331136771489266	1.3848071761575798	0.24054878028088797	0.8099048519309697	NA	NA	NA	NA	NA	NA	NA	NA	NA
LINC01781	81.44381615388771	-0.144189491	0.38656572665160804	-0.373001229	0.7091475294797915	0.890516939	NA	NA	NA	NA	NA	NA	NA	NA
LOC105378813	6.2806480851205775	-2.077333972	1.0907663558343588	-1.904471989	0.056848741313140695	NA	NA	NA	NA	NA	NA	NA	NA	NA
ADGRL2	1265.3171751828065	0.7945925139487766	0.20962392966765062	3.7905620565770692	1.5030677237800824e-4	0.008531114	NA	NA	NA	NA	NA	NA	NA	NA
LOC105378814	3.1904697243548803	-2.263450903	1.5679566756496757	-1.443567248	0.14886074339138478	NA	NA	NA	NA	NA	NA	NA	NA	NA
LINC01362	2.4408217917585735	-3.734999703	1.676513939101946	-2.227836952	0.02589139	NA	NA	NA	NA	NA	NA	NA	NA	NA
LOC107985037	45.57551044770319	0.0930741	0.4646478576577116	0.20031104933515728	0.8412373215524095	0.9435506237242789	NA	NA	NA	NA	NA	NA	NA	NA
LOC107985043	1.6174507881281677	2.301253991313859	1.8480828730146885	1.2452114701760826	0.21305402744850918	NA	NA	NA	NA	NA	NA	NA	NA	NA
LINC01725	19.87055754957551	0.5474815624364959	0.5184577826407262	1.0559809897113306	0.2909769001546269	0.6209480632571907	NA	NA	NA	NA	NA	NA	NA	NA
TTLL7	53.47082414513206	0.4839696050756056	0.46849479888461976	1.0330309028570388	0.3015894370585843	0.6299048557726123	NA	NA	NA	NA	NA	NA	NA	NA
PRKACB	51.45262968551381	-0.298845601	0.34653847469747856	-0.86237351	0.3884820128074005	0.7026197744114039	NA	NA	NA	NA	NA	NA	NA	NA
LOC107985046	15.398555498578604	0.27120497055972614	0.5430766870362941	0.4993861401780286	0.6175073812825395	0.8475893321538144	NA	NA	NA	NA	NA	NA	NA	NA
SAMD13	28.01733445231907	-0.220001284	0.4914898832611583	-0.447621185	0.6544266110585817	0.8646193119987892	NA	NA	NA	NA	NA	NA	NA	NA
UOX	6.721222063094418	-0.024432473	0.836164754	-0.029219688	0.9766893791340836	NA	NA	NA	NA	NA	NA	NA	NA	NA
DNASE2B	6.06947798	-0.038803856	0.92248547	-0.042064463	0.9664473095689392	NA	NA	NA	NA	NA	NA	NA	NA	NA
RPF1	105.60105167727404	-0.156783449	0.32271907445153186	-0.485820211	0.6270946434383154	0.851253273	NA	NA	NA	NA	NA	NA	NA	NA
GNG5	343.9804942303545	-0.206174697	0.27631683802848134	-0.746153215	0.45557486654152135	0.7528060812559882	NA	NA	NA	NA	NA	NA	NA	NA
SPATA1	46.255137170350665	0.2453197296263048	0.3745331224013925	0.6550014269856542	0.5124668353081274	0.7891713613177207	NA	NA	NA	NA	NA	NA	NA	NA
CTBS	66.17914961	-0.042136714	0.36859180016658133	-0.1143181	0.9089856350767535	0.9688017269065059	NA	NA	NA	NA	NA	NA	NA	NA
LOC105378819	14.161706790780116	1.2640138801506908	0.5916713199504151	2.136344685858056	0.032651329	0.20875404752929239	NA	NA	NA	NA	NA	NA	NA	NA
LINC01461	25.76076506586496	0.13046186343888522	0.5036545219782252	0.25903046184607775	0.7956117372321804	0.9259307329289866	NA	NA	NA	NA	NA	NA	NA	NA
LINC01555	3.888128609595072	-0.747677536	1.1734057101853863	-0.637185868	0.5240037815978646	NA	NA	NA	NA	NA	NA	NA	NA	NA
LOC107985104	1.392696490943118	-2.164366683	2.222086749695654	-0.974024387	0.330044431	NA	NA	NA	NA	NA	NA	NA	NA	NA
SSX2IP	229.99068895205593	0.4575617692678959	0.3076486416800133	1.4872868177451857	0.13693907462405436	0.43694255981960906	NA	NA	NA	NA	NA	NA	NA	NA
LOC102724892	28.0615227	-0.21126844	0.48009305840445815	-0.440057268	0.6598956300256256	0.8677376935842277	NA	NA	NA	NA	NA	NA	NA	NA
LPAR3	217.81423107223776	-0.137740591	0.30401253919557136	-0.453075363	0.650494475	0.8631876795308537	NA	NA	NA	NA	NA	NA	NA	NA
MCOLN2	100.10720285239069	0.5328053301438159	0.33510716008740715	1.5899550758773477	0.11184493167580001	0.3937569255018212	NA	NA	NA	NA	NA	NA	NA	NA
MCOLN3	77.72033772416113	0.40113352262343266	0.3024645005046608	1.3262168682742703	0.1847678735021706	0.5066634524893775	NA	NA	NA	NA	NA	NA	NA	NA
DNAI3	56.245859782076636	0.9915892466649393	0.3560173227243309	2.785227525102031	0.005349017	0.074328817	NA	NA	NA	NA	NA	NA	NA	NA
SYDE2	160.43759071620107	0.7383118303276647	0.2439915453510621	3.0259730076522127	0.002478344	0.047535375	NA	NA	NA	NA	NA	NA	NA	NA
LOC105378821	48.20113842335616	-0.016117272	0.3539547319799824	-0.04553484	0.9636810054028645	0.9874698220294371	NA	NA	NA	NA	NA	NA	NA	NA
C1orf52	147.87682137961818	-0.50219819	0.2640946220955713	-1.901584311	0.057225521	0.2803237411888537	NA	NA	NA	NA	NA	NA	NA	NA
BCL10	567.1873282615401	-0.12177972	0.3228659008473833	-0.37718359	0.7060371745240943	0.8895270021199501	NA	NA	NA	NA	NA	NA	NA	NA
BCL10-AS1	16.242567590913595	0.3156100002926922	0.6383564188460952	0.4944103183973534	0.6210164282604058	0.8487747701048568	NA	NA	NA	NA	NA	NA	NA	NA
DDAH1	2472.8262802365416	0.19461788832615218	0.1979047150377831	0.983391873	0.32541460876219663	0.6516995785806443	NA	NA	NA	NA	NA	NA	NA	NA
CCN1	1108.2211082297524	-0.838852853	0.24618511577029817	-3.407406862	6.558328673049879e-4	0.021640261	NA	NA	NA	NA	NA	NA	NA	NA
LOC107985057	21.983371647916776	-0.077738969	0.5203302656965862	-0.149403128	0.8812355434390519	0.9595976200174862	NA	NA	NA	NA	NA	NA	NA	NA
ZNHIT6	331.0362741347978	0.18153566299001744	0.21758313106127455	0.8343278364667635	0.40409626981953217	0.7149518869080052	NA	NA	NA	NA	NA	NA	NA	NA
LOC105378823	3.060494191931508	1.3113502318184498	1.1933858936831894	1.0988484435417474	0.2718341778577039	NA	NA	NA	NA	NA	NA	NA	NA	NA
COL24A1	56.03313288273194	-0.99104947	0.35881466531006845	-2.762009377	0.005744683	0.077779455	NA	NA	NA	NA	NA	NA	NA	NA
LINC02795	64.42842482665837	-1.650579991	0.40342283750188157	-4.091439148	4.287044436456347e-5	0.00367666	NA	NA	NA	NA	NA	NA	NA	NA
LOC105378825	15.075991063650392	-0.539307355	0.604370792	-0.892345166	0.3722079522745194	0.6889279725119171	NA	NA	NA	NA	NA	NA	NA	NA
ODF2L	287.89455610399153	0.14043632035195416	0.20688503295208582	0.6788133406657743	0.49725613982365824	0.7796233011264379	NA	NA	NA	NA	NA	NA	NA	NA
CLCA2	2.3545358964546317	1.0033873504879387	1.4142726564618828	0.7094723537950136	0.47803140172773095	NA	NA	NA	NA	NA	NA	NA	NA	NA
CLCA1	1.989914209809287	1.4206582286624252	1.841300430034546	0.7715515651271375	0.44038007046456307	NA	NA	NA	NA	NA	NA	NA	NA	NA
LOC105378826	1.0327622412224038	0.8777351761963241	2.547751537349714	0.34451364794754824	0.7304600339546732	NA	NA	NA	NA	NA	NA	NA	NA	NA
CLCA4	2.5145631232233354	1.0764565918809357	1.418166117572169	0.7590483079117535	0.44782366	NA	NA	NA	NA	NA	NA	NA	NA	NA
CLCA4-AS1	29.374031521022346	0.7538112923605648	0.4574390194138206	1.647894605332371	0.099374301	0.37075869770425507	NA	NA	NA	NA	NA	NA	NA	NA
SH3GLB1	419.2138405376135	0.068077531	0.265772378	0.2561497590802714	0.7978352010813489	0.9266662930636523	NA	NA	NA	NA	NA	NA	NA	NA
LOC105378831	2.053727092	0.9072240542350678	1.660701120437357	0.5462897827130653	0.5848667584115522	NA	NA	NA	NA	NA	NA	NA	NA	NA
SELENOF	828.6377724841775	-0.06490092	0.2236199457865354	-0.290228671	0.7716413031166234	0.9171691122214068	NA	NA	NA	NA	NA	NA	NA	NA
HS2ST1	1322.1604343548158	0.7496303941417588	0.21114530905003487	3.550305699	3.8478405501184945e-4	0.015471465391096001	NA	NA	NA	NA	NA	NA	NA	NA
LINC01140	189.1925938576534	0.4457257707914478	0.3319332460201673	1.3428174976012097	0.17933107615589214	0.49868944390361025	NA	NA	NA	NA	NA	NA	NA	NA
LINC02801	83.31724779	0.5647397571777512	0.3742625998182793	1.508939865890839	0.1313141508345824	0.4265558712212515	NA	NA	NA	NA	NA	NA	NA	NA
LMO4	854.0170566691174	0.23519195153768568	0.1782449761353225	1.3194871274191167	0.18700631081770094	0.5097506103331002	NA	NA	NA	NA	NA	NA	NA	NA
LINC01364	189.37759833731417	0.4049293804299021	0.3139888870887422	1.2896296559548541	0.19717927393363144	0.5220307231759205	NA	NA	NA	NA	NA	NA	NA	NA
LOC105378833	325.44476846051066	0.7015359289824923	0.3766890451840787	1.8623741198517436	0.062550374	0.2931465310887781	NA	NA	NA	NA	NA	NA	NA	NA
LOC105378834	122.43277661090896	0.5341035349102725	0.36703605151631197	1.455180036685131	0.14561942608692713	0.4491938686568747	NA	NA	NA	NA	NA	NA	NA	NA
LOC107985408	129.3935942890464	0.595382107	0.4059898690240412	1.4664949848598186	0.14251348648393272	0.44483767113503325	NA	NA	NA	NA	NA	NA	NA	NA
LOC107985518	16.018469420229522	0.7202876730270956	0.8797018195600884	0.8187861580044123	0.4129084297006698	0.7222119934121124	NA	NA	NA	NA	NA	NA	NA	NA
LINC01773	6.9311209809181715	-0.469696146	1.129897817063618	-0.415697897	0.6776310804284347	NA	NA	NA	NA	NA	NA	NA	NA	NA
LOC101927871	2.576714739812438	0.45447651659893307	1.4113348570600757	0.3220189130350286	0.7474383665245456	NA	NA	NA	NA	NA	NA	NA	NA	NA
LOC105378836	3.5565324192067993	-0.232873179	1.1318320095688315	-0.205748889	0.8369870675243877	NA	NA	NA	NA	NA	NA	NA	NA	NA
LOC105378839	2.0540244761545523	0.6957629609515267	1.7249054142940443	0.4033629642447862	0.6866812280528757	NA	NA	NA	NA	NA	NA	NA	NA	NA
PKN2-AS1	135.4401753624723	-0.428661495	0.33650804816064506	-1.273852132	0.20271582548299263	0.5290580400310426	NA	NA	NA	NA	NA	NA	NA	NA
PKN2	1748.1772427480796	0.3435110676020557	0.18825273428207176	1.824733483	0.068041258	0.30783806821016385	NA	NA	NA	NA	NA	NA	NA	NA
GTF2B	630.4546487705258	-0.083682135	0.21218888368326994	-0.394375677	0.6933036989953485	0.8842200630998387	NA	NA	NA	NA	NA	NA	NA	NA
KYAT3	187.98621587159533	0.3218623492795306	0.2574650154445774	1.2501207153280813	0.21125545357211387	0.5400815719162065	NA	NA	NA	NA	NA	NA	NA	NA
GBP3	351.9323368302706	-0.012887496	0.2928634448913294	-0.044005138	0.9649003082796525	0.9882512206222788	NA	NA	NA	NA	NA	NA	NA	NA
LOC105378841	89.23900456	-0.638536366	0.32917785037137787	-1.939791409	0.052405045087501545	0.26849540747886397	NA	NA	NA	NA	NA	NA	NA	NA
PTGES3P1	217.32338072003944	-0.207426073	0.32421230290024466	-0.639784707	0.5223125763835224	0.793536853	NA	NA	NA	NA	NA	NA	NA	NA
GBP2	379.2930257621774	-0.320808238	0.3282988486406347	-0.977183561	0.3284782850274872	0.6536567046973969	NA	NA	NA	NA	NA	NA	NA	NA
LOC105378842	2.6703611648726575	0.4160236514631709	1.476862444035397	0.2816942452178706	0.7781779675254062	NA	NA	NA	NA	NA	NA	NA	NA	NA
GBP4	76.27058938581317	-0.341818788	0.31364601001559883	-1.089823488	0.2757909055367762	0.6062666383231662	NA	NA	NA	NA	NA	NA	NA	NA
LOC107985076	1.0363449742504212	-3.28537093	2.736603786664426	-1.200528533	0.2299341379041047	NA	NA	NA	NA	NA	NA	NA	NA	NA
GBP6	1.1521299035867347	2.580230218528288	3.0423726026154183	0.8480980325388668	0.39638337724819944	NA	NA	NA	NA	NA	NA	NA	NA	NA
GBP1P1	3.519906952139858	-0.547299915	1.2147581254106417	-0.450542296	0.6523194635838803	NA	NA	NA	NA	NA	NA	NA	NA	NA
LOC105378844	3.8921215251486463	-2.073682282	1.5086499127445163	-1.374528487	0.16927767275981567	NA	NA	NA	NA	NA	NA	NA	NA	NA
LRRC8B	974.9706152	0.5684179717393338	0.1874993111423939	3.031573653663486	0.002432826	0.046986358	NA	NA	NA	NA	NA	NA	NA	NA
LRRC8C	337.27348612421844	0.16502475512463025	0.2706894800570151	0.6096459865742518	0.542096342	0.8050256857797954	NA	NA	NA	NA	NA	NA	NA	NA
LOC107985743	1.437274243782753	-0.696864976	2.0367359912934178	-0.342147917	0.7322395787610666	NA	NA	NA	NA	NA	NA	NA	NA	NA
LOC101927952	3.004824440433834	0.2642623605817135	1.435675494982559	0.18406830896345683	0.8539598674475688	NA	NA	NA	NA	NA	NA	NA	NA	NA
LOC107985744	3.4551848750495857	1.5551373781296618	1.2995585102896283	1.1966659183225798	0.23143679614115115	NA	NA	NA	NA	NA	NA	NA	NA	NA
LRRC8D	928.5153207829424	0.7444065893874579	0.19849649711039927	3.7502253199633833	1.766757438201702e-4	0.00946451	NA	NA	NA	NA	NA	NA	NA	NA
LOC105378847	12.799206559958586	1.4191447609588472	0.6362665650370708	2.2304248548344883	0.025719251039689497	NA	NA	NA	NA	NA	NA	NA	NA	NA
GEMIN8P4	16.72777297201134	-1.273131419	0.6316522571514688	-2.01555746	0.043846271917831976	0.2460649240981127	NA	NA	NA	NA	NA	NA	NA	NA
ZNF326	191.27914383809454	0.3074294657400701	0.24534677654478018	1.2530405741196224	0.21019094096393898	0.5392492299778097	NA	NA	NA	NA	NA	NA	NA	NA
LOC105378848	1.9073084562543148	-1.239718766	1.7603461334608188	-0.704247161	0.4812788660861479	NA	NA	NA	NA	NA	NA	NA	NA	NA
LOC105378849	24.933930260246314	-0.074583804	0.6591902048046657	-0.113144588	0.9099159256749006	0.9691402622916961	NA	NA	NA	NA	NA	NA	NA	NA
LOC107985088	7.827286924530843	0.001400727	0.7295690823109924	0.001919937	0.9984681129841816	NA	NA	NA	NA	NA	NA	NA	NA	NA
LOC105378850	9.219897011846259	-0.939891062	0.8815814257663893	-1.066142088	0.2863594161610648	NA	NA	NA	NA	NA	NA	NA	NA	NA
LOC105378851	4.441317735935191	-0.897868235	1.0732070787829915	-0.83662161	0.4028052944352948	NA	NA	NA	NA	NA	NA	NA	NA	NA
LINC02787	17.141291947648284	-0.15481083	0.7771114211970404	-0.199213171	0.842095997	0.9438654311042353	NA	NA	NA	NA	NA	NA	NA	NA
BARHL2	4.721766439537642	0.919159899	1.1522846926863617	0.7976847256212571	0.42505346990593335	NA	NA	NA	NA	NA	NA	NA	NA	NA
LINC02609	303.31701360476364	0.639007789	0.29646369081330687	2.1554335619659497	0.031127922	0.2037532393761155	NA	NA	NA	NA	NA	NA	NA	NA
LINC01763	13.188149323018346	0.5824638578929161	0.6112552315142409	0.9528979514007578	0.34064177815588237	NA	NA	NA	NA	NA	NA	NA	NA	NA
PHKA1P1	17.20745297493817	-0.286343076	0.5813069343435784	-0.492585	0.6223058488809354	0.8492849818446583	NA	NA	NA	NA	NA	NA	NA	NA
ZNF644	2063.9351712161256	0.20682695642675467	0.23428159657483422	0.8828135007210863	0.3773370448535128	0.6936276007026887	NA	NA	NA	NA	NA	NA	NA	NA
HFM1	96.03574505710351	-1.578010761	0.38970124594329386	-4.049283336	5.137471566242954e-5	0.004082298	NA	NA	NA	NA	NA	NA	NA	NA
LOC105378856	1.2038026789191614	-3.06704676	2.3262122107254353	-1.31847247	0.18734553481959332	NA	NA	NA	NA	NA	NA	NA	NA	NA
CDC7	44.38160290229899	-0.089650241	0.40402406766371346	-0.221893319	0.8243969314836336	0.9370247233841299	NA	NA	NA	NA	NA	NA	NA	NA
LOC102723436	22.885249344332937	0.042692356	0.5060714612230601	0.084360331	0.9327699459074204	0.9776042135014654	NA	NA	NA	NA	NA	NA	NA	NA
HSP90B3P	5.200414482236204	0.7214854998844867	1.0150855453400085	0.7107632486706539	0.4772309582461697	NA	NA	NA	NA	NA	NA	NA	NA	NA
TGFBR3	501.97992094104006	0.3264367525229514	0.23198168999971697	1.407166024712337	0.15937816365867577	0.4692640789635662	NA	NA	NA	NA	NA	NA	NA	NA
BRDT	3.2894217621383013	-0.371757096	1.3539956326852312	-0.274562995	0.7836519998063645	NA	NA	NA	NA	NA	NA	NA	NA	NA
EPHX4	10.232716773301263	-0.49174033	0.7013743025894337	-0.701109704	0.48323455469129206	NA	NA	NA	NA	NA	NA	NA	NA	NA
SETSIP	2.913421985658303	-0.720139252	1.4642702977406106	-0.491807594	0.622855368	NA	NA	NA	NA	NA	NA	NA	NA	NA
BTBD8	60.56661106313725	0.3061584394200981	0.3227754346348904	0.9485184018616885	0.3428656092488364	0.6661106293193144	NA	NA	NA	NA	NA	NA	NA	NA
C1orf146	9.639578665778753	1.4939874900494563	0.7725130677169062	1.9339316737577057	0.053121529183534154	NA	NA	NA	NA	NA	NA	NA	NA	NA
GLMN	164.42582052366993	0.56759247663947765	0.28730019881384217	1.9756076709409187	0.048199229	0.2579990633646137	NA	NA	NA	NA	NA	NA	NA	NA
GFI1	34.18546906371722	0.4325098949061948	0.45095392634163206	0.9590999648565771	0.3375083881240389	0.6607970778061896	NA	NA	NA	NA	NA	NA	NA	NA
EVI5	996.0697945755203	1.012056977	0.1872392429962963	5.405154180269299	6.475266885038186e-8	3.317381466261142e-5	NA	NA	NA	NA	NA	NA	NA	NA
RPL5	15.161492636020242	-0.378357408	0.7535635418643611	-0.502090915	0.6156035708456256	0.8466669245653576	NA	NA	NA	NA	NA	NA	NA	NA
DIPK1A	196.3630402302339	0.6834187455876178	0.27190102149488937	2.5134835530599995	0.011954535192785484	0.11971753659112541	NA	NA	NA	NA	NA	NA	NA	NA
MTF2	320.0329217	0.2856645649935177	0.22524298184049127	1.2682506804843081	0.20470844356119813	0.5317126548042885	NA	NA	NA	NA	NA	NA	NA	NA
TMED5	677.0312034570354	0.053523064	0.24184900113697122	0.22130777196808935	0.8248527988562456	0.9372692633008458	NA	NA	NA	NA	NA	NA	NA	NA
CCDC18	311.9557038584769	0.30436109655818827	0.21220791138787484	1.4342589518346247	0.15149837953323783	0.45845622078109555	NA	NA	NA	NA	NA	NA	NA	NA
CCDC18-AS1	121.72072588225481	0.6904117786362142	0.28627192616990565	2.411734143383822	0.015876854	0.1407928736441454	NA	NA	NA	NA	NA	NA	NA	NA
DR1	406.1438815303541	-0.067286077	0.25200142132818154	-0.267006738	0.7894639732143219	0.923801444	NA	NA	NA	NA	NA	NA	NA	NA
LOC100421273	1.2684617154117435	1.3203329635402665	2.3913957687665097	0.5521181315049741	0.5808674202021573	NA	NA	NA	NA	NA	NA	NA	NA	NA
FNBP1L	955.7470708434469	0.3061889922675488	0.19515128396805512	1.568982719671318	0.11665196556829936	0.40265611093681775	NA	NA	NA	NA	NA	NA	NA	NA
BCAR3	990.5096781939891	0.033741273	0.17933238744490798	0.18814935412238304	0.8507595729026348	0.9471317416552839	NA	NA	NA	NA	NA	NA	NA	NA
DNTTIP2	272.7530496599772	-0.153805733	0.2979068609249854	-0.516287986	0.6056532857039587	0.8416630855938801	NA	NA	NA	NA	NA	NA	NA	NA
GCLM	187.71462577990033	-0.074384921	0.3148763889373728	-0.236235308	0.8132500826758461	0.9329904344700234	NA	NA	NA	NA	NA	NA	NA	NA
MTND4P11	2.864974771810343	-1.016858157	1.2419194082052312	-0.818779504	0.4129122266902969	NA	NA	NA	NA	NA	NA	NA	NA	NA
MTCO3P21	1.787392206892323	-0.304135073	1.9589164328450972	-0.155256788	0.8766188808041602	NA	NA	NA	NA	NA	NA	NA	NA	NA
MTCO1P21	1.834250970874654	0.412671799	1.4550632698599155	0.283610897	0.7767085852385505	NA	NA	NA	NA	NA	NA	NA	NA	NA
ABCA4	643.5460637963774	0.8068015911329407	0.2652510067473745	3.041653266565506	0.002352827	0.045988801	NA	NA	NA	NA	NA	NA	NA	NA
LOC105378858	181.3233567294204	0.5127490387012837	0.31773338376209626	1.6137713721804128	0.10657702627463018	0.3844091016709667	NA	NA	NA	NA	NA	NA	NA	NA
ARHGAP29	2095.344926960303	-0.136969951	0.2201615399753612	-0.622133872	0.5338538442755714	0.8003285569349163	NA	NA	NA	NA	NA	NA	NA	NA
ARHGAP29-AS1	37.389636412967114	0.3861991061699149	0.4890098118418752	0.7897573766777406	0.42966947576035713	0.7344635485207334	NA	NA	NA	NA	NA	NA	NA	NA
ABCD3	887.7472053672564	0.45025803857263563	0.19541398149291198	2.3041239686780925	0.021215686	0.164618162	NA	NA	NA	NA	NA	NA	NA	NA
F3	1272.7225104903305	-0.360829896	0.32145060672965764	-1.122504947	0.2616478053512016	0.5919534543378492	NA	NA	NA	NA	NA	NA	NA	NA
MIR12133	1.080885407917657	1.8063596725064102	2.575540579791733	0.7013516644542555	0.48308357883307024	NA	NA	NA	NA	NA	NA	NA	NA	NA
LOC105378861	64.49717021606435	0.6960933723984818	0.4104449356755919	1.6959482549168572	0.08989568	0.3551317162843957	NA	NA	NA	NA	NA	NA	NA	NA
SLC44A3-AS1	495.75168637940305	0.17714464663485377	0.260764845	0.6793271781816443	0.4969305795779102	0.7795415787534283	NA	NA	NA	NA	NA	NA	NA	NA
SLC44A3	218.42879207759646	0.15716834629032425	0.23406790448778503	0.6714647470966109	0.5019245099545393	0.7823272449722365	NA	NA	NA	NA	NA	NA	NA	NA
CNN3	400.14043149002214	0.09308351	0.20724597134872463	0.44914509000548064	0.6533269952973723	0.864236593	NA	NA	NA	NA	NA	NA	NA	NA
CNN3-DT	80.01550896053068	1.054172011877561	0.2951505466686061	3.571641739363544	3.5475047151927873e-4	0.014766016591894627	NA	NA	NA	NA	NA	NA	NA	NA
ALG14	102.47440955811231	0.7739448535955679	0.29024144343605957	2.6665552804352304	0.0076633	0.092297095	NA	NA	NA	NA	NA	NA	NA	NA
TLCD4	16.797657413647894	-0.884414009	0.5938348883407522	-1.489326455	0.1364014245227636	0.4360366063397638	NA	NA	NA	NA	NA	NA	NA	NA
RWDD3	15.196690350959223	-0.161954406	0.6434731919945397	-0.251687884	0.8012823226278961	0.9284992325557242	NA	NA	NA	NA	NA	NA	NA	NA
LOC101928219	35.46094871851561	0.48070543286424844	0.43642773968515947	1.1014548094743726	0.27069876220883365	0.6009765654785691	NA	NA	NA	NA	NA	NA	NA	NA
LINC01787	30.86150599308897	-1.103559955	0.6618634456039656	-1.667352929	0.095444248	0.3644064747203725	NA	NA	NA	NA	NA	NA	NA	NA
EEF1A1P11	240.04143407809815	-0.487310101	0.31493186995806965	-1.547350863	0.12177866294861078	0.41135068506003064	NA	NA	NA	NA	NA	NA	NA	NA
LOC105378866	1.9903625474333342	-2.866184277	1.8904530236741062	-1.516136207	0.12948491460162226	NA	NA	NA	NA	NA	NA	NA	NA	NA
RPL7P9	399.8967585205261	-0.100395434	0.2957332450302713	-0.339479703	0.7342483849856205	0.9011147287969521	NA	NA	NA	NA	NA	NA	NA	NA
PTBP2	412.0189783631694	0.3227630999922768	0.22551263488744563	1.4312417579324073	0.1523609395782988	0.45987019716439087	NA	NA	NA	NA	NA	NA	NA	NA
DPYD	1730.1817159964696	0.7378149628048245	0.3159610223780106	2.3351455102019347	0.019535821	0.15794159241253164	NA	NA	NA	NA	NA	NA	NA	NA
LINC01930	1.644365487418062	1.7146259046248127	2.135392920377638	0.8029556941312637	0.42200034344213533	NA	NA	NA	NA	NA	NA	NA	NA	NA
MIR137HG	26.871016827473223	-1.038275779	0.4711179141920467	-2.203855441	0.027534512073950336	0.18995105636274456	NA	NA	NA	NA	NA	NA	NA	NA
LINC01776	6.413722995364936	-0.748877459	0.9888882735052504	-0.757292284	0.4488747726582491	NA	NA	NA	NA	NA	NA	NA	NA	NA
SNX7	176.4243339549465	0.1849611322325684	0.2612687971822784	0.7079342586153802	0.47898608386417496	0.7684163106912313	NA	NA	NA	NA	NA	NA	NA	NA
PLPPR5	15.530925097791457	0.29445251989541027	0.6835682196547463	0.4307580595893283	0.6666442979430147	0.8706862638309202	NA	NA	NA	NA	NA	NA	NA	NA
PLPPR5-AS1	33.61979703	-0.291608707	0.6110273147657872	-0.477243324	0.6331888637152059	0.8538860713385239	NA	NA	NA	NA	NA	NA	NA	NA
PLPPR4	45.856910600580065	0.2177074672244843	0.6282142731961288	0.3465496989058635	0.728929641	0.8989503787604732	NA	NA	NA	NA	NA	NA	NA	NA
LOC107985093	33.04274597044433	0.23624730606980449	0.6946490868373885	0.34009589956476544	0.7337843096055554	0.9007700951763007	NA	NA	NA	NA	NA	NA	NA	NA
LOC107985421	7.532374327389367	0.061391534	0.8640734118167361	0.071048979	0.9433587744289943	NA	NA	NA	NA	NA	NA	NA	NA	NA
LINC01708	41.57476935243521	0.17809202903088786	0.6120849765959601	0.2909596475007868	0.7710821815592386	0.9170084245934793	NA	NA	NA	NA	NA	NA	NA	NA
PALMD	288.2968146961171	0.33568680452667554	0.37939341841354524	0.8847987029674069	0.376265209	0.6927492993772923	NA	NA	NA	NA	NA	NA	NA	NA
HMGB3P10	10.841464570517111	-0.068643071	0.721034402	-0.095200826	0.9241553136256646	NA	NA	NA	NA	NA	NA	NA	NA	NA
FRRS1	631.7680742854429	0.28996408440432886	0.2729623615825112	1.0622859603179333	0.28810588609691906	0.6185614236977146	NA	NA	NA	NA	NA	NA	NA	NA
AGL	216.2732549467919	0.19806746700581432	0.24990335682418258	0.7925762563692293	0.4280247468225005	0.7340560499909176	NA	NA	NA	NA	NA	NA	NA	NA
SLC35A3	423.0299918830565	0.7147050283155968	0.2098180828239862	3.4063080679044906	6.584783121786478e-4	0.021690788124355185	NA	NA	NA	NA	NA	NA	NA	NA
MFSD14A	422.5623252511367	0.3190510238021889	0.23329138154727183	1.3676074173256143	0.1714349934738327	0.48765290078149837	NA	NA	NA	NA	NA	NA	NA	NA
SASS6	80.31869490745078	0.42243044764458904	0.31380673428673583	1.3461484458093242	0.1782546474577248	0.49759986760926106	NA	NA	NA	NA	NA	NA	NA	NA
TRMT13	41.86898005893015	0.11697817699770288	0.4087749838792991	0.28616765117956333	0.7747497187568719	0.9189709623226926	NA	NA	NA	NA	NA	NA	NA	NA
LRRC39	20.878938424804957	0.5108511002872332	0.5194610025037026	0.9834253155194108	0.32539815587167964	0.6516995785806443	NA	NA	NA	NA	NA	NA	NA	NA
DBT	92.62615251	0.19890117664474263	0.2988489464611185	0.6655575634449176	0.5056939386080619	0.7846810215571771	NA	NA	NA	NA	NA	NA	NA	NA
RTCA-AS1	4.127922018477064	-0.774633473	1.4907196104166784	-0.519637273	0.6033164144825809	NA	NA	NA	NA	NA	NA	NA	NA	NA
RTCA	60.80270001934057	-0.148353201	0.35180910284534156	-0.421686646	0.6732537528208885	0.8747266457499371	NA	NA	NA	NA	NA	NA	NA	NA
LOC646970	1.024329911214499	-0.715061527	2.376900428818321	-0.300837813	0.7635381727168983	NA	NA	NA	NA	NA	NA	NA	NA	NA
CDC14A	476.13812	0.8399335888327393	0.24731153020546476	3.3962572959494777	6.831411091370523e-4	0.021982464649058075	NA	NA	NA	NA	NA	NA	NA	NA
GPR88	4.055915626161329	0.8014610746641496	1.1284103916202892	0.7102567298350809	0.4775449472389176	NA	NA	NA	NA	NA	NA	NA	NA	NA
LINC01349	4.746928304	1.2065013995768923	1.0712127649500125	1.1262948305448852	0.26004074516052733	NA	NA	NA	NA	NA	NA	NA	NA	NA
VCAM1	5.7928686170128625	0.279485548	0.9688770626809462	0.2884633752634831	0.7729920618089091	NA	NA	NA	NA	NA	NA	NA	NA	NA
EXTL2	104.55098511045179	-0.136136914	0.3044587215901404	-0.447144078	0.6547710353810432	0.8646193119987892	NA	NA	NA	NA	NA	NA	NA	NA
SLC30A7	364.72683587035294	-0.049633337	0.2240079671227697	-0.221569517	0.824649014	0.9372018105186772	NA	NA	NA	NA	NA	NA	NA	NA
DPH5	40.69140558503518	0.14544557729956373	0.42912268682547694	0.3389370493914624	0.7346571532533723	0.9012164750810746	NA	NA	NA	NA	NA	NA	NA	NA
LOC102606465	71.79777714910946	0.47160068537148325	0.36628114441797005	1.2875374355424944	0.19790703018304662	0.5230591995117502	NA	NA	NA	NA	NA	NA	NA	NA
LOC107985094	1.4372549160379242	1.5076012046110698	2.1732058608521827	0.6937222247412363	0.4878564255268126	NA	NA	NA	NA	NA	NA	NA	NA	NA
S1PR1-DT	2.760550028589332	-1.87619411	1.6361804166901288	-1.14669146	0.25150916141665997	NA	NA	NA	NA	NA	NA	NA	NA	NA
S1PR1	5.181622821085035	-2.865527897	1.5564540185742215	-1.84106171	0.065612516	NA	NA	NA	NA	NA	NA	NA	NA	NA
RPS20P6	3.368939466691678	-0.318636647	1.539039303623528	-0.207036069	0.8359816897022345	NA	NA	NA	NA	NA	NA	NA	NA	NA
LOC102723784	18.34570617434126	-0.740203497	1.4299984391059788	-0.517625388	0.6047196648910722	0.8413019978446735	NA	NA	NA	NA	NA	NA	NA	NA
LINC01307	12.707046226205216	-1.575117124	1.051266641858254	-1.498304104	0.13405425834045073	NA	NA	NA	NA	NA	NA	NA	NA	NA
LINC01709	17.04051720197221	-1.557936711	0.6932388130871916	-2.247330476	0.024618915	0.17795262399485265	NA	NA	NA	NA	NA	NA	NA	NA
RPSAP19	75.76089410589599	-0.034509832	0.4179317123721518	-0.082572896	0.9341911536426487	0.9780808849036505	NA	NA	NA	NA	NA	NA	NA	NA
OLFM3	7.646211411109129	-3.143121404	0.9919375758496725	-3.168668554	0.001531389	NA	NA	NA	NA	NA	NA	NA	NA	NA
LOC105378874	1.5797038298853696	-3.015503633	2.157990666592028	-1.397366392	0.1623034199968205	NA	NA	NA	NA	NA	NA	NA	NA	NA
COL11A1	4.174400095195291	-0.87517911	1.1226102409443912	-0.779593022	0.4356304647851941	NA	NA	NA	NA	NA	NA	NA	NA	NA
RNPC3-DT	25.949431473309833	-0.355924056	0.4803938917676911	-0.740900461	0.4587537959885782	0.7540542806742351	NA	NA	NA	NA	NA	NA	NA	NA
RNPC3	119.05750508965633	-1.111716555	0.38446224359866077	-2.891614388	0.00383268	0.061259953	NA	NA	NA	NA	NA	NA	NA	NA
AMY2B	34.07131144618565	-0.834917937	0.4193723091683489	-1.990875216	0.046494607564721194	0.2536875056249978	NA	NA	NA	NA	NA	NA	NA	NA
AMY2A	2.4171693363278837	-1.365997818	1.367863811955173	-0.998635834	0.31797113475068345	NA	NA	NA	NA	NA	NA	NA	NA	NA
AMYP1	1.2788929447269748	-3.295792811	2.346649490626012	-1.404467443	0.16017969980026642	NA	NA	NA	NA	NA	NA	NA	NA	NA
AMY1C	1.640560729305623	1.1553176476103355	1.957485555608248	0.590204941	0.5550532596993851	NA	NA	NA	NA	NA	NA	NA	NA	NA
LOC105378879	0.9570977514487428	0	3.089765142909197	0	1	NA	NA	NA	NA	NA	NA	NA	NA	NA
SEPTIN2P1	5.524661097378687	-1.723519255	1.0262417927403682	-1.679447541	0.093064855	NA	NA	NA	NA	NA	NA	NA	NA	NA
LOC401957	16.16525712451947	-0.532856574	0.5567276320122339	-0.957122556	0.33850539998836615	0.6617557640271041	NA	NA	NA	NA	NA	NA	NA	NA
MTATP6P14	1.2941130398956247	-4.393887626	3.0200639437571732	-1.454898872	0.14569726011891376	NA	NA	NA	NA	NA	NA	NA	NA	NA
LINC01661	3.336810818694009	-0.714312389	1.6359390757266359	-0.436637525	0.6623742441997427	NA	NA	NA	NA	NA	NA	NA	NA	NA
PRMT6	46.61199260016418	0.14706211582432843	0.3728862755731239	0.3943886526751215	0.6932941201800382	0.8842200630998387	NA	NA	NA	NA	NA	NA	NA	NA
NTNG1	1007.8910676099209	-0.035852268	0.377922389	-0.094866747	0.9244206692895338	0.9746108670788074	NA	NA	NA	NA	NA	NA	NA	NA
NDUFA4P1	43.256196371617165	-0.358857763	0.4281418673185428	-0.83817489	0.4019324872026121	0.7132904135138275	NA	NA	NA	NA	NA	NA	NA	NA
VAV3	3073.6008186902204	0.42325079044347624	0.2599850147351884	1.6279814852966992	0.10352881167534404	0.3788968110397903	NA	NA	NA	NA	NA	NA	NA	NA
VAV3-AS1	3.5106931069481107	-0.106509541	1.2194280193190328	-0.087343852	0.9303981980207852	NA	NA	NA	NA	NA	NA	NA	NA	NA
LINC02785	5.694158656025449	-0.089260577	0.8937688347816424	-0.09986987	0.9204476368746027	NA	NA	NA	NA	NA	NA	NA	NA	NA
SLC25A24	120.90014323011609	-0.759578697	0.2660151396869292	-2.855396495	0.004298313	0.065469823	NA	NA	NA	NA	NA	NA	NA	NA
NBPF4	1.1429391267332578	2.4564715457795683	2.1012818936900595	1.1690347464355486	0.24238963238701264	NA	NA	NA	NA	NA	NA	NA	NA	NA
SLC25A24P1	1.7908194503228696	-0.253222837	1.7050073136263892	-0.148517156	0.8819346474787024	NA	NA	NA	NA	NA	NA	NA	NA	NA
NBPF5P	1.2429597616994208	-0.904440808	2.285947944049222	-0.395652408	0.6923614695394469	NA	NA	NA	NA	NA	NA	NA	NA	NA
SLC25A24P2	1.6231045202694914	2.138306151962631	2.0553003000929233	1.040386240329919	0.29816049175870996	NA	NA	NA	NA	NA	NA	NA	NA	NA
NBPF6	1.5919735150828263	3.8566911918097273	1.9957518381927777	1.9324502766346414	0.053303953639587745	NA	NA	NA	NA	NA	NA	NA	NA	NA
ST13P21	2.178830852256337	5.005521347188998	3.9205235356589694	1.2767481948932262	0.20169116043539922	NA	NA	NA	NA	NA	NA	NA	NA	NA
FAM102B	163.77909585190662	-0.241618211	0.2858389197539357	-0.845295004	0.3979461496690228	0.7107309621298143	NA	NA	NA	NA	NA	NA	NA	NA
HENMT1	33.54453639176122	0.41558158684342866	0.5808541487355336	0.7154663313468824	0.47432093804012654	0.7661865268640211	NA	NA	NA	NA	NA	NA	NA	NA
LOC105378890	5.264428055399823	1.6420040342261109	1.1350581397961037	1.4466254869737971	0.1480018439391507	NA	NA	NA	NA	NA	NA	NA	NA	NA
PRPF38B	143.61631207919922	-0.460412793	0.2841655534906709	-1.620227319	0.10518345504108222	0.38226477375646406	NA	NA	NA	NA	NA	NA	NA	NA
FNDC7	45.24297574612063	-0.946880102	0.3649754090611925	-2.59436685	0.009476531	0.10453632767186109	NA	NA	NA	NA	NA	NA	NA	NA
STXBP3	179.21196425870394	-0.206349469	0.25810391472257516	-0.799482136	0.4240109010443179	0.7321049715568234	NA	NA	NA	NA	NA	NA	NA	NA
LOC105378891	2.2847502764204397	4.538919932	1.7187037049138159	2.640897275453696	0.008268679	NA	NA	NA	NA	NA	NA	NA	NA	NA
AKNAD1	3.7408591890921286	0.8105407487523165	1.134207362354907	0.714631888	0.47483653525070774	NA	NA	NA	NA	NA	NA	NA	NA	NA
LOC107985159	6.210662533441486	-1.376092756	0.8844139662284791	-1.555937387	0.11972298188815395	NA	NA	NA	NA	NA	NA	NA	NA	NA
GPSM2	157.89553353103523	0.12017582137625361	0.23868280595413022	0.5034959300727714	0.6146156410676251	0.8459655896708517	NA	NA	NA	NA	NA	NA	NA	NA
CLCC1	88.12883725176293	-0.094666371	0.28622735140698996	-0.330738383	0.7408421068835767	0.9039266216242855	NA	NA	NA	NA	NA	NA	NA	NA
WDR47	149.1357790945219	0.5441097975293946	0.27812366565638397	1.9563592197207373	0.050422852560768755	0.2635253942692741	NA	NA	NA	NA	NA	NA	NA	NA
TAF13	38.302181593836394	-0.534031487	0.4718613886273954	-1.131755002	0.257737451	0.5880957206891807	NA	NA	NA	NA	NA	NA	NA	NA
TMEM167B-DT	9.513409863557515	-0.379813831	0.6761391536193221	-0.561739147	0.5742937581930352	NA	NA	NA	NA	NA	NA	NA	NA	NA
TMEM167B	75.84321709	0.3915268750696127	0.334868785	1.1691948971181387	0.24232511665812878	0.5732115830961511	NA	NA	NA	NA	NA	NA	NA	NA
SCARNA2	158.89428483195545	-1.006333632	0.3735248599258473	-2.694154365	0.007056747	0.087336782	NA	NA	NA	NA	NA	NA	NA	NA
LOC100420092	1.5069203589747744	1.6639251258811119	2.074816704312571	0.8019624685026835	0.42257466888051587	NA	NA	NA	NA	NA	NA	NA	NA	NA
CFAP276	17.057204517998713	1.1513732935561636	0.7695006662323582	1.4962602946057686	0.13458583769250543	0.4321486208473851	NA	NA	NA	NA	NA	NA	NA	NA
ELAPOR1	61.06549692085921	0.9234419172256932	0.4700004640477152	1.9647680967649936	0.049441084279311695	0.26157827445219023	NA	NA	NA	NA	NA	NA	NA	NA
SARS1	293.2701831748987	-0.036966343	0.2896246410140208	-0.127635354	0.898437552	0.965168428	NA	NA	NA	NA	NA	NA	NA	NA
CELSR2	103.56399315541199	-0.141552213	0.2967947598307938	-0.476936361	0.6334074388653088	0.8539595581599606	NA	NA	NA	NA	NA	NA	NA	NA
PSRC1	31.951191343308068	-0.299245483	0.4428232140443173	-0.675767379	0.49918834916800825	0.7807184283700503	NA	NA	NA	NA	NA	NA	NA	NA
MYBPHL	50.23208371861091	0.1435308998632197	0.35590426063407127	0.4032851408058678	0.6867384716707892	0.8822955564236075	NA	NA	NA	NA	NA	NA	NA	NA
SORT1	606.7010697641751	0.12282721983431548	0.23552313528292482	0.5215080874614203	0.6020128731514598	0.8394804537291468	NA	NA	NA	NA	NA	NA	NA	NA
PSMA5	249.45475734562072	-0.018362422	0.23822720508888667	-0.07707945	0.9385603410973465	0.9797560015020531	NA	NA	NA	NA	NA	NA	NA	NA
SYPL2	9.923508968953227	0.8865980714696052	0.9074929480634067	0.976975164	0.3285814482381963	NA	NA	NA	NA	NA	NA	NA	NA	NA
ATXN7L2	23.600835547734903	-0.835336885	0.5032843045173134	-1.65977138	0.096960453	0.366678437	NA	NA	NA	NA	NA	NA	NA	NA
CYB561D1	46.47208736318147	0.1642363643380287	0.43575396660860066	0.376901593	0.706246737	0.8895270021199501	NA	NA	NA	NA	NA	NA	NA	NA
AMIGO1	20.09937941204539	0.597672637	0.6365546400246829	0.9389180432393216	0.34777282458555053	0.6701409292070035	NA	NA	NA	NA	NA	NA	NA	NA
LOC105378893	11.51001485360093	1.075418220641654	0.789015083	1.3629881659338268	0.17288624026243382	NA	NA	NA	NA	NA	NA	NA	NA	NA
GPR61	59.264070374149114	0.6132764206523318	0.48883019985747383	1.2545796491934054	0.20963139497587624	0.5384553026129176	NA	NA	NA	NA	NA	NA	NA	NA
GNAI3	433.5299864659457	-0.195274623	0.25511819380012063	-0.765428057	0.44401669089412965	0.7454395428015622	NA	NA	NA	NA	NA	NA	NA	NA
GNAT2	91.20607876237538	0.054940429	0.3410489559538195	0.1610925014885874	0.8720205460581363	0.9559914399515597	NA	NA	NA	NA	NA	NA	NA	NA
AMPD2	220.86859374659738	-0.502494631	0.2383434672227335	-2.108279438	0.035006825	0.21752725145538943	NA	NA	NA	NA	NA	NA	NA	NA
RPL7P8	2.2393544542088994	-0.054893557	1.4420975245425984	-0.03806508	0.9696357933713563	NA	NA	NA	NA	NA	NA	NA	NA	NA
GSTM4	44.01700775567204	-0.33590608	0.3640806453148856	-0.922614494	0.3562081395344333	0.6764920383778664	NA	NA	NA	NA	NA	NA	NA	NA
GSTM2	42.69579688702978	0.19613407658745466	0.39269375364818054	0.49945810129481644	0.6174566966201236	0.8475893321538144	NA	NA	NA	NA	NA	NA	NA	NA
GSTM1	34.67884926298943	0.6316377802983637	0.44837801681221656	1.408717101674718	0.15891883600114437	0.4682657634736308	NA	NA	NA	NA	NA	NA	NA	NA
GSTM5	33.46837165858289	-0.084472284	0.4050302729766716	-0.208557952	0.8347933380443036	0.9403319276194237	NA	NA	NA	NA	NA	NA	NA	NA
GSTM3	325.6946529	-0.453583319	0.2195757434701608	-2.065725987	0.038854360058320214	0.23110806037744513	NA	NA	NA	NA	NA	NA	NA	NA
EPS8L3	405.7064659764371	-0.322200979	0.2337120095855393	-1.378623973	0.16801072126056635	0.4834219215933647	NA	NA	NA	NA	NA	NA	NA	NA
LINC01768	12.300320442824004	0.14162623286385512	0.6493474306362202	0.21810547971998903	0.8273469279830004	NA	NA	NA	NA	NA	NA	NA	NA	NA
CSF1	64.10970136224871	-0.867750964	0.3642635067018065	-2.382206695	0.017209235	0.14680527739448695	NA	NA	NA	NA	NA	NA	NA	NA
AHCYL1	561.6024228372902	0.13967275274187219	0.19619347862618755	0.7119133302488319	0.4765184470004448	0.7670630995704201	NA	NA	NA	NA	NA	NA	NA	NA
STRIP1	117.69707403792884	-0.288579456	0.3012139948395291	-0.958054609	0.3380352226250555	0.6613557004699923	NA	NA	NA	NA	NA	NA	NA	NA
ALX3	34.78765592254999	1.1168514088980939	0.40943546681092424	2.7277837398826312	0.006376139	0.082369398	NA	NA	NA	NA	NA	NA	NA	NA
LINC01397	49.88460809933368	0.36137396855139153	0.4692714833152179	0.7700744268508007	0.4412557447232264	0.7430470407639279	NA	NA	NA	NA	NA	NA	NA	NA
UBL4B	1.6848157590329973	-0.184840945	1.5220110353724556	-0.121445207	0.9033384118554827	NA	NA	NA	NA	NA	NA	NA	NA	NA
SLC6A17	41.448195526291975	-0.098294543	0.4078694672174181	-0.2409951	0.8095589145499262	0.931983158	NA	NA	NA	NA	NA	NA	NA	NA
KCNC4-DT	3.378814362750245	0.7394094668228554	1.2741397772936307	0.5803205268368726	0.5616984874496689	NA	NA	NA	NA	NA	NA	NA	NA	NA
KCNC4	255.99795483266448	-0.175113297	0.2149344076632327	-0.814729011	0.41522744323701527	0.7242114195429326	NA	NA	NA	NA	NA	NA	NA	NA
RBM15-AS1	96.50391422608658	-0.278109799	0.31703047742710355	-0.877233638	0.3803597487644509	0.6963366173543661	NA	NA	NA	NA	NA	NA	NA	NA
RBM15	263.50399535173375	-0.478007619	0.21170451883248637	-2.257899934	0.023951899	0.17556308925976924	NA	NA	NA	NA	NA	NA	NA	NA
SLC16A4	77.58728328501141	-0.105768335	0.3323544775257551	-0.318239538	0.7503032434259467	0.9085590311013454	NA	NA	NA	NA	NA	NA	NA	NA
LAMTOR5	133.41319921952075	-0.307446226	0.2948105873443946	-1.042860194	0.29701304772951764	0.6265128414893177	NA	NA	NA	NA	NA	NA	NA	NA
LAMTOR5-AS1	10.466212549189162	-0.837665086	0.7424663776586372	-1.128219555	0.25922720719609654	NA	NA	NA	NA	NA	NA	NA	NA	NA
PROK1	1.3249430696515563	1.2632259067400784	1.8644705992790098	0.677525249	0.49807275585266075	NA	NA	NA	NA	NA	NA	NA	NA	NA
CYMP	3.2712073570003675	0.27516942497542374	1.3845365988438303	0.19874478233743076	0.8424623914899999	NA	NA	NA	NA	NA	NA	NA	NA	NA
KCNA10	1.0687522244546892	0.24959021121643574	2.1706925279363563	0.11498183552219497	0.9084595196959759	NA	NA	NA	NA	NA	NA	NA	NA	NA
KCNA2	2.893398264	-0.567786098	1.5670154975809318	-0.362335981	0.7171009732732623	NA	NA	NA	NA	NA	NA	NA	NA	NA
LOC107985174	2.3818451876738704	-1.736128092	1.4661622510252914	-1.184130945	0.2363612322469334	NA	NA	NA	NA	NA	NA	NA	NA	NA
LOC105378901	1.1720390362102369	1.7409636027218023	2.5043098768533167	0.695186973	0.4869381351365743	NA	NA	NA	NA	NA	NA	NA	NA	NA
NRBF2P3	2.6969636522869305	-1.874546331	1.4778792177652111	-1.26840293	0.20465409568464268	NA	NA	NA	NA	NA	NA	NA	NA	NA
CD53	1.8773818694789537	0.453800597	1.6845744329125634	0.2693858981974726	0.7876327368111061	NA	NA	NA	NA	NA	NA	NA	NA	NA
LRIF1	287.67599935678646	-0.001330521	0.2580703828314747	-0.005155652	0.9958864031919733	0.9989718637473755	NA	NA	NA	NA	NA	NA	NA	NA
DRAM2	148.65309923052786	-0.008560859	0.30600921079614163	-0.027975822	0.9776814350365154	0.9926908680015547	NA	NA	NA	NA	NA	NA	NA	NA
CEPT1	217.15543379080933	0.13006088411158603	0.2361780436845174	0.5506899882925576	0.5818462089114553	0.8283277510119351	NA	NA	NA	NA	NA	NA	NA	NA
DENND2D	265.2459369378268	-0.386468494	0.23206319049101345	-1.665358876	0.095841179	0.3649200215110105	NA	NA	NA	NA	NA	NA	NA	NA
LOC107985180	5.2603111155292694	-0.229554593	1.1848002859652904	-0.19374961	0.8463719449934282	NA	NA	NA	NA	NA	NA	NA	NA	NA
CHI3L2	5.373450682988111	0.16953659715621064	1.0144669675848834	0.1671188935405381	0.8672765001745815	NA	NA	NA	NA	NA	NA	NA	NA	NA
PIFO	6.684275088	1.5111881076684148	0.9627401235596256	1.5696739656813754	0.11649098096420551	NA	NA	NA	NA	NA	NA	NA	NA	NA
HIGD1AP12	1.2699581461436795	-0.034854887	2.206423706	-0.015797005	0.9873963377111403	NA	NA	NA	NA	NA	NA	NA	NA	NA
PGBP	1.6613198233508204	2.8558861359341035	1.9563399486889659	1.459810774629412	0.1443420865070197	NA	NA	NA	NA	NA	NA	NA	NA	NA
OVGP1	54.420510995149805	0.1712367948829821	0.33826153180427015	0.5062260374971211	0.6126979784313813	0.8450587491393645	NA	NA	NA	NA	NA	NA	NA	NA
UBE2FP3	3.3616023081485173	0.2641692542285122	1.2058249913638583	0.21907760754711292	0.8265895936708783	NA	NA	NA	NA	NA	NA	NA	NA	NA
WDR77	126.02824951212055	-0.02742444	0.29872763788383117	-0.09180416	0.9268536384608763	0.9754635597980821	NA	NA	NA	NA	NA	NA	NA	NA
ATP5PB	231.3862619975437	-0.030201086	0.2904238405352634	-0.103989692	0.9171775291618041	0.9717681382205302	NA	NA	NA	NA	NA	NA	NA	NA
C1orf162	18.698711663712974	0.15261526704886144	0.5275059423366978	0.2893147826407798	0.7723405008964175	0.9175089	NA	NA	NA	NA	NA	NA	NA	NA
TMIGD3	3.278409741982833	0.7797277136155516	1.5294195294612003	0.5098193782645382	0.610178008	NA	NA	NA	NA	NA	NA	NA	NA	NA
RAP1A	376.06188912221626	0.6350775691104501	0.20547403997694375	3.0907922440309843	0.001996233	0.041878525	NA	NA	NA	NA	NA	NA	NA	NA
INKA2	33.451443899464444	0.472563306	0.4838794051828976	0.9766138022345272	0.32876038341476077	0.6536567046973969	NA	NA	NA	NA	NA	NA	NA	NA
DDX20	57.05785963179639	-0.149215766	0.36423165779813327	-0.409672699	0.6820460595803914	0.8789351087516424	NA	NA	NA	NA	NA	NA	NA	NA
KCND3	35.35138537352861	0.714303217	0.43320098077581703	1.648895658920249	0.099169013	0.37027037350067166	NA	NA	NA	NA	NA	NA	NA	NA
LINC01750	1.6716634698626123	-2.07454373	1.9894213650261656	-1.042787499	0.29704672238063917	NA	NA	NA	NA	NA	NA	NA	NA	NA
LINC02884	6.397844866272259	-1.075127454	1.0790476557453155	-0.99636698	0.3190718705177389	NA	NA	NA	NA	NA	NA	NA	NA	NA
CTTNBP2NL	420.2161831548818	-0.157484057	0.25707478213102597	-0.612600178	0.5401407402627719	0.8036270486385666	NA	NA	NA	NA	NA	NA	NA	NA
MIR4256	1.0724015541956218	0.4952852289303501	2.562831811538053	0.1932570162039274	0.8467576877882604	NA	NA	NA	NA	NA	NA	NA	NA	NA
WNT2B	166.17749332966054	-0.153393435	0.336347525	-0.456056382	0.6483494345510056	0.8623150738521572	NA	NA	NA	NA	NA	NA	NA	NA
ST7L	224.88407754649253	0.190772339	0.3303671155444759	0.5774555938940301	0.5636317280666572	0.8174720559875556	NA	NA	NA	NA	NA	NA	NA	NA
CAPZA1	770.8588183101143	0.1345192413176586	0.3113138572454963	0.4321016819099679	0.665667512	0.8702584074833143	NA	NA	NA	NA	NA	NA	NA	NA
MOV10	228.91276322385596	-0.228003223	0.22018657569849243	-1.035500107	0.300435416	0.62920277	NA	NA	NA	NA	NA	NA	NA	NA
RHOC	260.1396261277983	-0.689292686	0.2448315957601251	-2.815374723	0.004872039	0.070310491	NA	NA	NA	NA	NA	NA	NA	NA
PPM1J	27.493467866505192	0.5827360013427861	0.5373504795886975	1.0844616753460943	0.27816015065721866	0.6081102541263036	NA	NA	NA	NA	NA	NA	NA	NA
PPM1J-DT	19.509269047084864	-1.10465723	0.6833953029116748	-1.616424967	0.10600246386045084	0.38359882819046454	NA	NA	NA	NA	NA	NA	NA	NA
TAFA3	14.28460894470577	-0.227630488	0.6028011327507535	-0.377621201	0.7057120127015533	0.8892636619180849	NA	NA	NA	NA	NA	NA	NA	NA
LINC01356	19.659931902629776	-0.317137071	0.5282272044565238	-0.600380041	0.5482529860962342	0.8088351874296368	NA	NA	NA	NA	NA	NA	NA	NA
LINC01357	12.581818559390365	-0.067307653	0.601308988	-0.111935219	0.9108747714472534	NA	NA	NA	NA	NA	NA	NA	NA	NA
SLC16A1	443.63292622362565	0.005288354	0.24527532412694317	0.021560887719349456	0.9827982333514499	0.9943413370172552	NA	NA	NA	NA	NA	NA	NA	NA
SLC16A1-AS1	7.072684996701532	-0.945138648	0.9305334709809798	-1.015695488	0.30977441730092886	NA	NA	NA	NA	NA	NA	NA	NA	NA
LOC107985189	1.528573006456548	-0.817160326	2.005766352075486	-0.407405541	0.6837101579472056	NA	NA	NA	NA	NA	NA	NA	NA	NA
LRIG2-DT	15.399949199846091	0.6154908852538232	0.5836614466936585	1.054534077486997	0.29163846730487775	0.6211583978944977	NA	NA	NA	NA	NA	NA	NA	NA
LRIG2	197.7563144965097	0.080285256	0.238927938	0.3360228910388224	0.736853605	0.9019387683942661	NA	NA	NA	NA	NA	NA	NA	NA
LOC643441	2.401100627567404	-0.180355953	1.6320390807434608	-0.11050958	0.9120052527674681	NA	NA	NA	NA	NA	NA	NA	NA	NA
MAGI3	2068.060038207291	0.6736752729769292	0.19870620286276003	3.39030822	6.981408265044184e-4	0.022183706	NA	NA	NA	NA	NA	NA	NA	NA
PHTF1	291.15373015379896	0.634939711	0.25850147565865284	2.4562324417868466	0.014040231	0.13166436288897018	NA	NA	NA	NA	NA	NA	NA	NA
RSBN1	505.21106553373147	0.1815717216639031	0.2832795802291307	0.6409629720470456	0.5215467406135923	0.7932961131733769	NA	NA	NA	NA	NA	NA	NA	NA
AP4B1-AS1	24.81678886549649	-0.340215906	0.46504091000192016	-0.731582747	0.4644232821439488	0.7589711687679365	NA	NA	NA	NA	NA	NA	NA	NA
AP4B1	27.34264907592282	-0.969300156	0.5432164450936522	-1.784371893	0.074363255	0.32171196699891813	NA	NA	NA	NA	NA	NA	NA	NA
DCLRE1B	61.260244981028016	-0.086271372	0.34623125932007637	-0.249172684	0.8032272082202381	0.9294042965605703	NA	NA	NA	NA	NA	NA	NA	NA
HIPK1-AS1	7.833397336606163	-0.788891004	0.9948429575732421	-0.792980438	0.4277892202201542	NA	NA	NA	NA	NA	NA	NA	NA	NA
HIPK1	796.0533078136416	0.2032727449185818	0.24409939309459444	0.8327458021979132	0.40498810702492016	0.715389572	NA	NA	NA	NA	NA	NA	NA	NA
OLFML3	4.875813186959828	-0.127609845	0.9873740203028015	-0.129241648	0.8971664425822409	NA	NA	NA	NA	NA	NA	NA	NA	NA
RPL13AP10	2.4804655167849647	-2.364975124	1.555752492010801	-1.520148697	0.1284736079112316	NA	NA	NA	NA	NA	NA	NA	NA	NA
SYT6	14.24810357357681	-0.478278916	0.6822231255946538	-0.701059371	0.4832659640988101	0.7700926405071323	NA	NA	NA	NA	NA	NA	NA	NA
LOC107985443	6.013900869084986	0.030492530979967278	1.0573715417589393	0.028838047720901303	0.9769937557959524	NA	NA	NA	NA	NA	NA	NA	NA	NA
TRIM33	913.6951037189854	0.11039190023345542	0.2232669834651091	0.49443898296188005	0.6209961886326212	0.8487747701048568	NA	NA	NA	NA	NA	NA	NA	NA
PKMP1	93.64403562678146	-0.408549195	0.4045524713075867	-1.009879369	0.31255308802610243	0.6396418613947409	NA	NA	NA	NA	NA	NA	NA	NA
LOC105378913	6.265576614074612	1.0786150133774468	0.9268703237679478	1.1637172813912315	0.24453860368899247	NA	NA	NA	NA	NA	NA	NA	NA	NA
BCAS2	70.75931501	-0.051073862	0.33948420561444775	-0.150445475	0.8804131658865849	0.9593088972831086	NA	NA	NA	NA	NA	NA	NA	NA
DENND2C	140.67445845837096	0.9028321826343607	0.43920709589712553	2.0555956200803935	0.03982151	0.23456737161545815	NA	NA	NA	NA	NA	NA	NA	NA
AMPD1	22.223960684048976	-0.738293355	0.5275106966026906	-1.399579875	0.16163916397905423	0.4729883126926541	NA	NA	NA	NA	NA	NA	NA	NA
NRAS	416.0374689	-0.299000766	0.30825648299789304	-0.969973974	0.33205946497137123	0.6564503142007052	NA	NA	NA	NA	NA	NA	NA	NA
CSDE1	913.5724948913963	0.20737068866604375	0.29427581182968704	0.7046813918435815	0.4810085340620222	0.7697085435738491	NA	NA	NA	NA	NA	NA	NA	NA
SIKE1	92.21001801455856	0.080024914	0.34325983520303577	0.2331321818634451	0.815658766	0.9337576930265193	NA	NA	NA	NA	NA	NA	NA	NA
SYCP1	26.94831375484474	0.5742430760184862	0.5286328301799146	1.0862796315980767	0.27735529564287364	0.6079892912482225	NA	NA	NA	NA	NA	NA	NA	NA
TSPAN2	11.065059628696815	-1.270643249	0.7432647809263369	-1.709543195	0.087350378	NA	NA	NA	NA	NA	NA	NA	NA	NA
LINC01765	1.7379985822658055	-0.447165448	1.9318269691277183	-0.231472826	0.8169474940012256	NA	NA	NA	NA	NA	NA	NA	NA	NA
NGF-AS1	2.5169994434378684	-3.375466919	3.6808270800557383	-0.917040341	0.35912150141851706	NA	NA	NA	NA	NA	NA	NA	NA	NA
VANGL1	165.58621149833948	0.2808214153482568	0.26042246251406453	1.078330235561345	0.28088640846929347	0.6115294788727584	NA	NA	NA	NA	NA	NA	NA	NA
CASQ2	4.301890664284373	-0.562901721	1.4661695504373466	-0.383926757	0.7010327338669798	NA	NA	NA	NA	NA	NA	NA	NA	NA
NHLH2	1.0951237577755077	-0.146875578	2.6118015459494686	-0.056235351	0.9551543194147682	NA	NA	NA	NA	NA	NA	NA	NA	NA
LOC101928977	4.253788168063859	-0.404243859	1.296058002529211	-0.311902599	0.7551145473515986	NA	NA	NA	NA	NA	NA	NA	NA	NA
SLC22A15	50.88347545604185	0.7447481756809118	0.3949173462844853	1.8858330298421988	0.059317458	0.28510592777256316	NA	NA	NA	NA	NA	NA	NA	NA
MAB21L3	9.067659635453907	1.119796830954457	0.7982202847860054	1.4028669181899618	0.1606565274479252	NA	NA	NA	NA	NA	NA	NA	NA	NA
LINC01779	1.2961788789898105	3.8076939035468556	2.0966369922038237	1.8160959277669237	0.069355658	NA	NA	NA	NA	NA	NA	NA	NA	NA
LOC105378920	3.0537577590826284	-0.973465755	1.5827212171236478	-0.615058258	0.5385162470209792	NA	NA	NA	NA	NA	NA	NA	NA	NA
ATP1A1	2628.4275395349914	-0.197884021	0.2509961972840473	-0.7883945	0.430465987	0.7351509475432719	NA	NA	NA	NA	NA	NA	NA	NA
ATP1A1-AS1	139.66568862765394	0.4816182395174794	0.3206757807691729	1.5018852947430887	0.13312673501507932	0.4298958001064694	NA	NA	NA	NA	NA	NA	NA	NA
LINC01762	514.2139254737076	0.11704374307561516	0.32112107874396556	0.36448477170486776	0.7154960433211895	0.89389534	NA	NA	NA	NA	NA	NA	NA	NA
LOC112268235	124.47553305815572	-0.045781873	0.3939089096140685	-0.116224519	0.907474605	0.9681244262674101	NA	NA	NA	NA	NA	NA	NA	NA
CD58	546.7352665510382	-0.076503696	0.2893589191278817	-0.264390316	0.7914791731934151	0.9246246498895038	NA	NA	NA	NA	NA	NA	NA	NA
IGSF3	462.5096364965092	-0.225998392	0.30067476395329185	-0.75163738	0.45226915747292046	0.7509481170963982	NA	NA	NA	NA	NA	NA	NA	NA
LINC02868	9.095535535594928	-0.422182614	0.837498628	-0.504099469	0.6141914801620645	NA	NA	NA	NA	NA	NA	NA	NA	NA
LOC105378926	3.4857435506891403	-0.830008328	1.2976332773903099	-0.639632431	0.5224115930303197	NA	NA	NA	NA	NA	NA	NA	NA	NA
NEFHP1	2.503816128109887	0.6344532571811391	1.650095453822311	0.3844948822272555	0.7006116883356899	NA	NA	NA	NA	NA	NA	NA	NA	NA
CD2	5.560064491274867	-0.96786267	0.8986731066580719	-1.076990802	0.28148437477981314	NA	NA	NA	NA	NA	NA	NA	NA	NA
PTGFRN	121.89543124485847	0.19999583926022899	0.25143244010060806	0.795425758	0.42636588147086496	0.7335781684838145	NA	NA	NA	NA	NA	NA	NA	NA
CD101	25.22460880012875	0.49377280910304616	0.4898780963422456	1.0079503713064148	0.3134782880749179	0.6402210850281628	NA	NA	NA	NA	NA	NA	NA	NA
CD101-AS1	28.597884438175218	1.2870834798486401	0.6131158672586356	2.0992499926701442	0.035794869142124444	0.22003014235146912	NA	NA	NA	NA	NA	NA	NA	NA
TTF2	128.6894137218094	-0.021074198	0.33755298238884374	-0.062432268	0.9502185990402464	0.9832593994375282	NA	NA	NA	NA	NA	NA	NA	NA
TRIM45	29.757540810050276	-0.874585073	0.43207441517048706	-2.024153807	0.042954329	0.24358720403418754	NA	NA	NA	NA	NA	NA	NA	NA
VTCN1	223.30505346811057	0.30356471931350837	0.30136139	1.0073112522302106	0.31378522415139376	0.6403631685889792	NA	NA	NA	NA	NA	NA	NA	NA
MAN1A2	626.2412201743151	0.6201323449722401	0.19298776716486912	3.2133246271638662	0.001312079	0.032916951	NA	NA	NA	NA	NA	NA	NA	NA
TENT5C-DT	10.056887850902887	1.1829525164028991	0.8368347212737384	1.4136035304586048	0.1574783441170031	NA	NA	NA	NA	NA	NA	NA	NA	NA
TENT5C	355.73156437627256	-0.635004263	0.31758162317312427	-1.999499393	0.045554348	0.2510249105176564	NA	NA	NA	NA	NA	NA	NA	NA
VDAC2P3	7.897084634632668	-0.13184344	0.9344615653670975	-0.141090276	0.8877986257325273	NA	NA	NA	NA	NA	NA	NA	NA	NA
LOC100192389	1.8178983419123405	-2.161532986	2.125607527319495	-1.016901266	0.3092004009980539	NA	NA	NA	NA	NA	NA	NA	NA	NA
PNRC2P1	56.07084557916629	-0.983568602	0.35979822843738557	-2.733667162	0.006263332	0.081360014	NA	NA	NA	NA	NA	NA	NA	NA
LOC105378929	16.007378121638087	-0.555230254	0.5726864782594296	-0.969518707	0.33228645102638404	0.656479869	NA	NA	NA	NA	NA	NA	NA	NA
GDAP2	425.97166298723477	0.064856076	0.19220616395426643	0.33742974082621546	0.735792968	0.90165514	NA	NA	NA	NA	NA	NA	NA	NA
WDR3	165.73029819480294	0.3891358731352422	0.24017343324781348	1.6202286317559849	0.10518317312399443	0.38226477375646406	NA	NA	NA	NA	NA	NA	NA	NA
SPAG17	88.72606951747366	0.1962333369919183	0.302179876	0.6493924736873482	0.5160847274947382	0.7914871179192976	NA	NA	NA	NA	NA	NA	NA	NA
LOC105378930	2.7790079626782367	-4.161462167	1.6955847797824932	-2.454293183	0.014116183851596381	NA	NA	NA	NA	NA	NA	NA	NA	NA
LOC107985447	14.050114390885518	-0.640053829	0.6317235549831284	-1.013186581	0.3109710486335262	0.6382545100793472	NA	NA	NA	NA	NA	NA	NA	NA
TBX15	47.68424556255765	-0.614050493	0.40547224788140673	-1.514408191	0.1299223431836292	0.424597646	NA	NA	NA	NA	NA	NA	NA	NA
WARS2	76.82614881124762	-0.00298699	0.351256911	-0.008503718	0.9932150967456114	0.9976735722327826	NA	NA	NA	NA	NA	NA	NA	NA
WARS2-AS1	211.84872298064175	-0.056462312	0.25132343584789785	-0.224659957	0.822243818	0.9364294073779541	NA	NA	NA	NA	NA	NA	NA	NA
LINC01780	5.371105107	0.8376405797517975	1.0933391633294154	0.7661305913537667	0.4435986023107715	NA	NA	NA	NA	NA	NA	NA	NA	NA
HAO2	10.376903920322393	-0.237701668	0.7853470097662669	-0.302670877	0.7621406944108552	NA	NA	NA	NA	NA	NA	NA	NA	NA
HSD3B2	3.0160125342465816	1.7489387417694207	1.352624294	1.2929966952670553	0.19601220208337528	NA	NA	NA	NA	NA	NA	NA	NA	NA
HSD3BP2	6.315318494615891	0.6756572474274908	1.0423311000125555	0.6482174881084831	0.5168442924298935	NA	NA	NA	NA	NA	NA	NA	NA	NA
GAPDHP23	2.5276125932872935	-0.493343172	1.3380129009758897	-0.368713315	0.7123414231502185	NA	NA	NA	NA	NA	NA	NA	NA	NA
HSD3BP1	3.858476073816397	7.892273860028528e-4	1.056202976718152	7.472307912397205e-4	0.9994037961437955	NA	NA	NA	NA	NA	NA	NA	NA	NA
LOC105378935	2.9424858233959483	0.28265133379649116	1.2049493576291517	0.2345752807011189	0.8145383974006563	NA	NA	NA	NA	NA	NA	NA	NA	NA
GAPDHP58	1.4660533886848477	-3.502795119	2.1354638845865974	-1.640297054	0.10094341788487328	NA	NA	NA	NA	NA	NA	NA	NA	NA
HSD3B1	3.3475445227620497	-1.449061742	1.5015784416933815	-0.96502567	0.33453195457123175	NA	NA	NA	NA	NA	NA	NA	NA	NA
GAPDHP32	4.141750184	-2.668825532	1.2437977769775215	-2.145706948	0.031896367	NA	NA	NA	NA	NA	NA	NA	NA	NA
HSD3BP3	8.530490460365977	-1.497125948	1.0598026653987151	-1.412645955	0.15775984975452137	NA	NA	NA	NA	NA	NA	NA	NA	NA
GAPDHP27	5.001217978483577	-1.314095136	1.0307284891716673	-1.274918808	0.20233798139600667	NA	NA	NA	NA	NA	NA	NA	NA	NA
HSD3BP4	15.559419593139257	-0.285980866	0.8150188439268099	-0.350888656	0.7256718826193261	0.8980639017834189	NA	NA	NA	NA	NA	NA	NA	NA
GAPDHP33	9.473619354381773	-0.856010235	0.7785977810176198	-1.099425474	0.27158252441661174	NA	NA	NA	NA	NA	NA	NA	NA	NA
LINC00622	10.676818981171506	-1.224056357	0.6746955683835985	-1.814235063	0.069641544	NA	NA	NA	NA	NA	NA	NA	NA	NA
HSD3BP5	49.72089273546805	-0.638438465	0.4759222743922052	-1.341476327	0.17976585072837203	0.499461112	NA	NA	NA	NA	NA	NA	NA	NA
ZNF697	110.89377455538062	0.091745217	0.25544698913784203	0.359155602	0.7194786878967092	0.8957137281177769	NA	NA	NA	NA	NA	NA	NA	NA
LOC105378937	2.4438440336615814	2.3972427672085583	1.7965265227312472	1.3343764964649931	0.1820804988425443	NA	NA	NA	NA	NA	NA	NA	NA	NA
PHGDH	126.91614211767914	0.16261286063574584	0.27716799417021654	0.5866942217573677	0.5574090892006243	0.8134389016990922	NA	NA	NA	NA	NA	NA	NA	NA
HMGCS2	17.63748726227522	1.475144505587569	0.6342309345668663	2.3258791477823224	0.020024998743970332	0.1597378093907242	NA	NA	NA	NA	NA	NA	NA	NA
REG4	6.179239029242338	0.12296549755577961	0.9949613695109422	0.12358821289335223	0.901641326	NA	NA	NA	NA	NA	NA	NA	NA	NA
LOC105378938	3.162038888721838	1.3484042600655886	1.376379629453966	0.9796746705707379	0.32724673303636304	NA	NA	NA	NA	NA	NA	NA	NA	NA
ADAM30	2.361701550434951	1.1214523390544222	1.4389936786761701	0.7793309697413847	0.4357847758508028	NA	NA	NA	NA	NA	NA	NA	NA	NA
NOTCH2	1262.6892558108698	0.47548564815585476	0.16524809180741448	2.877404773363442	0.004009609	0.06259749	NA	NA	NA	NA	NA	NA	NA	NA
LOC101929178	6.1241443415279635	1.6418341461878363	0.9751834768280588	1.6836156325455451	0.092255976	NA	NA	NA	NA	NA	NA	NA	NA	NA
LOC105378939	1.0697031612983008	2.306447209	2.3730799038259875	0.9719214281535825	0.3310896386215727	NA	NA	NA	NA	NA	NA	NA	NA	NA
LOC105378940	7.403214793947872	-0.023795311	1.0198916783904826	-0.023331214	0.9813860733297514	NA	NA	NA	NA	NA	NA	NA	NA	NA
SEC22B	221.7649778	-0.233168937	0.25180053501394045	-0.926006518	0.3544425928312252	0.6751493012194707	NA	NA	NA	NA	NA	NA	NA	NA
LOC100996723	63.19620995273721	0.4237029915176748	0.39686553931699925	1.0676235388108086	0.28569036127360586	0.6161998618739818	NA	NA	NA	NA	NA	NA	NA	NA
LOC107985522	54.74223208866752	0.27618059245671517	0.33086323697877557	0.8347273483104797	0.40387123977934786	0.7149518869080052	NA	NA	NA	NA	NA	NA	NA	NA
LOC101929788	4.519134405518592	1.1111377550853911	1.0774169518714687	1.0312978212894734	0.3024011797246637	NA	NA	NA	NA	NA	NA	NA	NA	NA
NBPF8	321.63089764953344	0.022817609326596083	0.22107934470916815	0.10321004595256446	0.9177962669766689	0.9720721247756808	NA	NA	NA	NA	NA	NA	NA	NA
PDE4DIPP2	219.86296891745556	0.085907773	0.2201471732444699	0.39022882395786546	0.6963673493753109	0.8847405571780038	NA	NA	NA	NA	NA	NA	NA	NA
NBPF26	586.3798091	0.27614783764330514	0.20927606114837594	1.3195385851968868	0.18698911935027673	0.5097506103331002	NA	NA	NA	NA	NA	NA	NA	NA
TRN-GTT7-1	12.850652170348654	0.2502243145089772	1.2430367663088238	0.20130081530252236	0.8404633650949171	NA	NA	NA	NA	NA	NA	NA	NA	NA
RNVU1-19	3.1145809977945675	-1.616106451	1.2835132788517114	-1.259127176	0.20798439980366665	NA	NA	NA	NA	NA	NA	NA	NA	NA
LINC00623	96.93710069759192	-0.315642707	0.27956314668048515	-1.129056927	0.2588738197863796	0.5893072408326985	NA	NA	NA	NA	NA	NA	NA	NA
LOC107985106	1.7278328606941653	-3.347552485	1.997538050068234	-1.675839159	0.093769702	NA	NA	NA	NA	NA	NA	NA	NA	NA
LOC105369199	14.875330086992422	-0.116102612	0.6069731747213107	-0.191281291	0.8483052183987291	0.9458980509164081	NA	NA	NA	NA	NA	NA	NA	NA
FAM91A4P	11.820098534264016	-0.346286686	0.691346063	-0.500887622	0.6164502141863601	NA	NA	NA	NA	NA	NA	NA	NA	NA
PDE4DIPP4	52.088376100835006	-0.269087902	0.424126868	-0.634451439	0.5257862486446194	0.7956476244549904	NA	NA	NA	NA	NA	NA	NA	NA
LOC100996722	2.1820507496594055	-1.47164107	1.4246870670559937	-1.032957415	0.30162382782838826	NA	NA	NA	NA	NA	NA	NA	NA	NA
H3P4	99.11451837180742	0.15430188408412815	0.32249788598798423	0.4784585908568628	0.6323238403463083	0.8535610443640582	NA	NA	NA	NA	NA	NA	NA	NA
FAM72B	71.24458033718477	0.7092114510508006	0.34146037585182454	2.0769948761450445	0.037802032	0.22761906667874443	NA	NA	NA	NA	NA	NA	NA	NA
SRGAP2C	360.7374733220095	0.8117330200507745	0.2586803795644004	3.137976762743568	0.001701184	0.038644858	NA	NA	NA	NA	NA	NA	NA	NA
SRGAP2-AS1	3.9287528422371474	0.41701111905242605	1.1288046878496838	0.36942716799556463	0.7118093508110788	NA	NA	NA	NA	NA	NA	NA	NA	NA
LINC02798	60.67414568782086	0.681513043	0.4232319867472762	1.610258828147282	0.10734136341670727	0.38619879190472317	NA	NA	NA	NA	NA	NA	NA	NA
MTIF2P1	1.211118779890919	2.4913339573876625	2.0740636839437836	1.201184889680171	0.2296794894469855	NA	NA	NA	NA	NA	NA	NA	NA	NA
EMBP1	46.284799840405334	-0.006504725	0.38737723428566434	-0.016791706	0.9866027866374399	0.995308527	NA	NA	NA	NA	NA	NA	NA	NA
LINC01691	6.132357279550004	-0.23859462	0.8299027487308537	-0.287497084	0.7737317345345521	NA	NA	NA	NA	NA	NA	NA	NA	NA
LOC105371175	3.226884120756381	0.30163104208261093	1.3433332985597628	0.22453924309477083	0.822337735	NA	NA	NA	NA	NA	NA	NA	NA	NA
LOC100996736	1.4991989633546163	1.6322422494791073	1.815608768599504	0.8990054893478847	0.3686497367624892	NA	NA	NA	NA	NA	NA	NA	NA	NA
LOC101927452	1.2518574537966949	-3.983170311	2.6174508907673864	-1.521774611	0.12806556518838158	NA	NA	NA	NA	NA	NA	NA	NA	NA
NBPF17P	1.4291590886193464	2.482103477579178	2.030416774960981	1.2224600920305524	0.22153368670258686	NA	NA	NA	NA	NA	NA	NA	NA	NA
RNVU1-18	14.295449689222234	-0.937956292	0.6947212977274433	-1.350118811	0.1769778753582357	0.49574176654304064	NA	NA	NA	NA	NA	NA	NA	NA
TRN-GTT6-1	3.8029730888142868	-1.987326729	1.9007357873025956	-1.045556538	0.29576582434527326	NA	NA	NA	NA	NA	NA	NA	NA	NA
LOC105369140	5.408353722553198	-0.740941728	0.9381904884114484	-0.789756172	0.4296701796509835	NA	NA	NA	NA	NA	NA	NA	NA	NA
FAM91A3P	49.45418504292349	-0.900794932	0.3839602763686582	-2.346062828	0.018972909	0.15480494220554425	NA	NA	NA	NA	NA	NA	NA	NA
LINC02591	13.247155815368263	-0.236823287	0.6479369785810023	-0.365503583	0.7147355326567826	NA	NA	NA	NA	NA	NA	NA	NA	NA
PDE4DIPP3	33.5959509	-0.18978751	0.4997990462780131	-0.379727635	0.7041476044971118	0.8884791991930632	NA	NA	NA	NA	NA	NA	NA	NA
H2BP2	191.26450946868803	-0.273784552	0.24903350696599277	-1.099388414	0.271598682	0.6019448025906479	NA	NA	NA	NA	NA	NA	NA	NA
H3-7	14.057598740876788	-1.630237279	0.6794508196211982	-2.399345518	0.016424408500056702	0.14338582272605555	NA	NA	NA	NA	NA	NA	NA	NA
LOC105371209	26.81379568428477	0.10426925787348683	0.5074779233888631	0.20546560366053368	0.8372083690860722	0.9418825731497104	NA	NA	NA	NA	NA	NA	NA	NA
FAM72C	56.24893282606318	0.5805053227250777	0.4111509709486129	1.411903081210603	0.1579785	0.4665542241181021	NA	NA	NA	NA	NA	NA	NA	NA
SRGAP2D	392.29951411237573	0.5958383469899174	0.23442820716132978	2.541666611731032	0.011032535036821665	0.11506318446897558	NA	NA	NA	NA	NA	NA	NA	NA
LOC105371206	1.9119178584415988	2.238572084651445	1.8181792301155324	1.2312163991166039	0.21824193955659776	NA	NA	NA	NA	NA	NA	NA	NA	NA
LOC105373467	17.706475871798606	-0.234569701	0.6253895660462222	-0.375077733	0.7076026568259528	0.8901271984419521	NA	NA	NA	NA	NA	NA	NA	NA
LOC101060207	15.26510441078999	-0.184955316	0.6576954294418015	-0.281217274	0.7785437564219849	0.9201587758108378	NA	NA	NA	NA	NA	NA	NA	NA
NBPF15	211.28294372707387	-0.114676337	0.23851751852389738	-0.480787902	0.6306672494105644	0.8531122530503011	NA	NA	NA	NA	NA	NA	NA	NA
LOC105371211	7.824935111840307	0.8131126896939455	0.7783751388485665	1.0446282892549286	0.29619479964616036	NA	NA	NA	NA	NA	NA	NA	NA	NA
RNVU1-2A	1.3147166094999276	-1.477992477	2.150417037832512	-0.687305044	0.4918905209924437	NA	NA	NA	NA	NA	NA	NA	NA	NA
LOC105379574	3784.212542898181	-1.251557651	0.28006005178482046	-4.468890307	7.862643654219958e-6	0.001129711	NA	NA	NA	NA	NA	NA	NA	NA
LOC107985110	6.278715969996755	1.9803383310422218	1.1250292455777233	1.7602549789941517	0.078364584	NA	NA	NA	NA	NA	NA	NA	NA	NA
LOC101927429	2.146927234932977	0.047493977	1.4077096671785387	0.033738475	0.973085698	NA	NA	NA	NA	NA	NA	NA	NA	NA
LSP1P5	1.6216106930490612	-0.935289472	1.8458774562747342	-0.506690988	0.612371655	NA	NA	NA	NA	NA	NA	NA	NA	NA
LOC100996737	1.9395090664839425	1.4875381538719987	1.694575804709205	0.8778233170437987	0.3800396086629398	NA	NA	NA	NA	NA	NA	NA	NA	NA
LOC105371216	1.0393898427687842	1.046574540141055	2.123377348	0.4928820310989775	0.6220959444804735	NA	NA	NA	NA	NA	NA	NA	NA	NA
LOC105371217	2.507685824	0.4124610005326678	1.4964326720905647	0.2756295075784776	0.7828326434822717	NA	NA	NA	NA	NA	NA	NA	NA	NA
LOC107985528	2.089652581	0.529927112	1.4129253320397661	0.37505669951716414	0.7076182990943118	NA	NA	NA	NA	NA	NA	NA	NA	NA
SRGAP2B	688.1590975491017	0.9557660881446313	0.26045651783709406	3.669580228137841	2.429490834179649e-4	0.011853966806969776	NA	NA	NA	NA	NA	NA	NA	NA
FAM72D	56.131111808015895	0.8028093702743753	0.4149989562556338	1.9344852756204414	0.053053490716313975	0.2693910686659365	NA	NA	NA	NA	NA	NA	NA	NA
LOC105371219	3.638876184337266	0.5991553695583867	1.1513954135913285	0.5203732466586396	0.602803453	NA	NA	NA	NA	NA	NA	NA	NA	NA
LOC101929805	9.95007809	0.9031930681201821	0.6801209356645902	1.327988921907857	0.18418176665978975	NA	NA	NA	NA	NA	NA	NA	NA	NA
TRNAV-CAC_1	0.9494404314219353	0	2.803907365557615	0	1	NA	NA	NA	NA	NA	NA	NA	NA	NA
LINC01145	185.56887283835337	0.18819885121771607	0.2577053367409803	0.7302869765823856	0.46521478715787634	0.7590991407811154	NA	NA	NA	NA	NA	NA	NA	NA
LOC100996740	3.2055158744461973	-0.484962822	1.4309833854978788	-0.338901784	0.7346837207846277	NA	NA	NA	NA	NA	NA	NA	NA	NA
LOC729086	296.8341059846119	-0.029373575	0.2884955436719306	-0.101816389	0.9189024164181236	0.9722387088493496	NA	NA	NA	NA	NA	NA	NA	NA
RNVU1-14	2.494498118789378	-0.808427196	1.5181293593047278	-0.532515356	0.5943691090732539	NA	NA	NA	NA	NA	NA	NA	NA	NA
LOC101060170	27.664303265052055	0.5649306170212637	0.498276622	1.1337690596891141	0.2568914326354885	0.5871976529937408	NA	NA	NA	NA	NA	NA	NA	NA
NBPF20	248.6441283148237	-0.148911589	0.24079509514793287	-0.618416204	0.536301019	0.8019528267578734	NA	NA	NA	NA	NA	NA	NA	NA
LOC105371288	5.025852655703485	-0.242424975	0.9665690200490453	-0.250809792	0.8019611707037632	NA	NA	NA	NA	NA	NA	NA	NA	NA
TRQ-CTG3-1	2.1093927102430516	1.7040334567528241	2.1320256186115563	0.7992556195748461	0.4241422070098425	NA	NA	NA	NA	NA	NA	NA	NA	NA
PDE4DIPP5	18.815409575579515	0.2966130129857455	0.5970257795696312	0.49681776421708346	0.6193175669896893	0.8483587386824706	NA	NA	NA	NA	NA	NA	NA	NA
NBPF25P	45.19541819	0.3571224443215602	0.36606275044023395	0.9755771213871884	0.32927406668279663	0.6537127809688644	NA	NA	NA	NA	NA	NA	NA	NA
GPR89A	400.5904490968468	0.2077679401022426	0.22692866366831022	0.9155649918510345	0.35989509996805524	0.6792393875024383	NA	NA	NA	NA	NA	NA	NA	NA
PDZK1	110.94772208998957	-0.010818429	0.28004647238745983	-0.038630835	0.9691847181508566	0.9901099055800563	NA	NA	NA	NA	NA	NA	NA	NA
CD160	31.36362756819769	1.165751704005483	0.4738740447060547	2.460045484720738	0.013891940846073971	0.13091108758061118	NA	NA	NA	NA	NA	NA	NA	NA
RNF115	224.24197870791608	0.5341708576889699	0.20471905781681377	2.609287397985953	0.009073101	0.10202707868720912	NA	NA	NA	NA	NA	NA	NA	NA
POLR3C	140.40740139077562	0.21751563916216823	0.2365841261039607	0.919400818	0.357885961	0.6777552428767398	NA	NA	NA	NA	NA	NA	NA	NA
NUDT17	18.581804381324453	-0.262090052	0.5359497812896438	-0.489019795	0.6248276823042412	0.8502919952772278	NA	NA	NA	NA	NA	NA	NA	NA
PIAS3	143.27354598270705	-0.100194228	0.23700269801500742	-0.422755642	0.672473554	0.8741750863139967	NA	NA	NA	NA	NA	NA	NA	NA
ANKRD35	17.64631701365872	0.9842248850426107	0.5767389454900735	1.706534460242291	0.087908616	0.35132798363395523	NA	NA	NA	NA	NA	NA	NA	NA
LOC107985593	1.2292687337881725	2.659992252713565	2.0469231433294173	1.2995076348528465	0.19376977502689835	NA	NA	NA	NA	NA	NA	NA	NA	NA
ITGA10	47.41043044586328	0.048504432	0.35891408205989883	0.13514218276161624	0.8924994590558369	0.9625071719975091	NA	NA	NA	NA	NA	NA	NA	NA
PEX11B	76.45490247187368	0.040775964	0.28148770335108736	0.14485877552935225	0.8848223754035739	0.9611495371251408	NA	NA	NA	NA	NA	NA	NA	NA
GNRHR2	13.915759774102167	0.481782108	0.7459907615859417	0.6458285173606032	0.5183904173512357	0.7920924614569353	NA	NA	NA	NA	NA	NA	NA	NA
RBM8A	74.80702436366127	-0.365362586	0.3238342437996724	-1.128239502	0.25921878534101905	0.5896099209041896	NA	NA	NA	NA	NA	NA	NA	NA
LIX1L-AS1	6.777851016748831	1.2631636782987092	1.1381657364797775	1.1098240245797037	0.26707486457283924	NA	NA	NA	NA	NA	NA	NA	NA	NA
LIX1L	23.05856063994153	0.6171629319381908	0.5811515931242198	1.0619654823974192	0.28825135560630333	0.6187075403465836	NA	NA	NA	NA	NA	NA	NA	NA
POLR3GL	32.53317786338073	-0.094939451	0.4909105611667457	-0.1933946	0.8466499445346549	0.9448339283626022	NA	NA	NA	NA	NA	NA	NA	NA
TXNIP	395.9342673749355	-1.037005263	0.24631720539292143	-4.210039902	2.5532558973648115e-5	0.00260245	NA	NA	NA	NA	NA	NA	NA	NA
HJV	1.5630064729061197	1.669701748660004	2.065059545063527	0.8085489605621224	0.4187746329461915	NA	NA	NA	NA	NA	NA	NA	NA	NA
TRE-CTC1-1	1.7918786228766272	0.8149142695232893	2.220806658278377	0.3669451667418137	0.7136599196835763	NA	NA	NA	NA	NA	NA	NA	NA	NA
TRK-CTT2-1	0.9640795680579654	-1.108658931	2.6314509774815025	-0.421310881	0.6735280854439842	NA	NA	NA	NA	NA	NA	NA	NA	NA
LOC107985594	7.864707779138139	-0.64277213	0.9685974057710249	-0.663611245	0.5069391582812962	NA	NA	NA	NA	NA	NA	NA	NA	NA
RNVU1-6	2.3668001987320246	-3.153867442	1.6993549163040786	-1.855920392	0.063464906	NA	NA	NA	NA	NA	NA	NA	NA	NA
LINC01719	15.060075636705363	1.9742870540073603	0.7009205439143004	2.8167059321473547	0.004851893	0.070227991	NA	NA	NA	NA	NA	NA	NA	NA
NBPF10	340.5828248636644	0.47413895447765747	0.2554917435703443	1.855789732583328	0.063483535	0.29538658030794096	NA	NA	NA	NA	NA	NA	NA	NA
NOTCH2NLA	619.0449816258492	0.7561245294221165	0.26222253261144474	2.8835223346062495	0.003932548	0.062192394	NA	NA	NA	NA	NA	NA	NA	NA
LOC105371254	7.956109933732903	-0.220147098	0.9483540865564893	-0.232135972	0.8164324058708583	NA	NA	NA	NA	NA	NA	NA	NA	NA
NUDT4P2	197.83833466227478	-0.552841787	0.2880824099447298	-1.919040413	0.054979219532173315	0.2746381356858099	NA	NA	NA	NA	NA	NA	NA	NA
SEC22B4P	7750.992983424324	-0.861671752	0.2777996447431984	-3.101774133	0.001923647	0.041236196877966806	NA	NA	NA	NA	NA	NA	NA	NA
LOC112268274	50.63003669641114	-0.937492915	0.4421539629206185	-2.12028613	0.033981923	0.2133376554573501	NA	NA	NA	NA	NA	NA	NA	NA
LOC105371235	8.094702920057381	-0.358894047	0.9241965638000434	-0.388330861	0.697771202	NA	NA	NA	NA	NA	NA	NA	NA	NA
LOC105371233	1.014734804473933	-0.193473477	2.5388497232569494	-0.076205171	0.9392558688301322	NA	NA	NA	NA	NA	NA	NA	NA	NA
LOC107985591	2.5583832059601277	-2.574673282	1.537551764008234	-1.674527871	0.094026902	NA	NA	NA	NA	NA	NA	NA	NA	NA
HYDIN2	81.49242904112607	-0.124515595	0.30621222451847296	-0.406631691	0.6842785176999817	0.8805332434330648	NA	NA	NA	NA	NA	NA	NA	NA
NBPF12	255.2731217319875	0.07249947	0.21572085988439169	0.33608001657611153	0.7368105273304684	0.9019387683942661	NA	NA	NA	NA	NA	NA	NA	NA
LOC728989	3.549294632154126	-0.738493292	1.2080312491757108	-0.611319692	0.5409879566364051	NA	NA	NA	NA	NA	NA	NA	NA	NA
LOC644060	6.561950979813754	-0.389015098	0.8684643491882098	-0.447934447	0.6542005073357269	NA	NA	NA	NA	NA	NA	NA	NA	NA
LOC105371231	2.0396319322496317	0.2526528391036025	1.6116395876034868	0.15676758069668545	0.8754280237401223	NA	NA	NA	NA	NA	NA	NA	NA	NA
SSBL4P	3.1704570047800087	-0.479509671	1.298922593999015	-0.369159543	0.7120088095709068	NA	NA	NA	NA	NA	NA	NA	NA	NA
NBPF13P	3.640183086	0.7396170272751862	1.194978851891556	0.6189373360912885	0.5359576411598732	NA	NA	NA	NA	NA	NA	NA	NA	NA
PRKAB2	156.07538263357372	-0.488451026	0.28742288767803115	-1.699415901	0.089240848	0.3537651860501709	NA	NA	NA	NA	NA	NA	NA	NA
CHD1L	241.46020135526084	0.24497257793536295	0.2407229675741529	1.0176535309614816	0.30884263809385265	0.636315851	NA	NA	NA	NA	NA	NA	NA	NA
LINC00624	46.08890173109064	-0.089024369	0.44337755783962945	-0.200786818	0.8408652707631443	0.9434440170877835	NA	NA	NA	NA	NA	NA	NA	NA
BCL9	664.7361574006272	-0.089085972	0.25136252066008635	-0.35441231	0.7230299105564854	0.8974369530949721	NA	NA	NA	NA	NA	NA	NA	NA
ACP6	408.6538296251801	-0.326944976	0.25033031445701576	-1.306054269	0.19153410314876557	0.5153181585725628	NA	NA	NA	NA	NA	NA	NA	NA
LOC102723321	2.687056072344335	0.024085338029633897	1.640130386351377	0.014685014209884849	0.9882834749990133	NA	NA	NA	NA	NA	NA	NA	NA	NA
LOC105371229	4.568917695112387	2.450277000501415	1.5897502964397305	1.541296772	0.12324457412448764	NA	NA	NA	NA	NA	NA	NA	NA	NA
GPR89B	321.8530237714702	0.35536422434783405	0.24857999779009324	1.4295769068592232	0.15283848739373235	0.46031244934733623	NA	NA	NA	NA	NA	NA	NA	NA
PDZK1P1	65.23438163629949	0.6806787365472061	0.3806981087874253	1.7879750932182443	0.073780026	0.3206492918409826	NA	NA	NA	NA	NA	NA	NA	NA
LINC02804	6.324749148	-0.381552334	0.8806341139092247	-0.43326999	0.6648186374483884	NA	NA	NA	NA	NA	NA	NA	NA	NA
RNVU1-7	83.91539578423111	-0.614036048	0.4517662716109105	-1.359189667	0.1740864947864303	0.49210336583450337	NA	NA	NA	NA	NA	NA	NA	NA
PDE4DIPP1	8.357488648	1.486053860109507	1.0271098407163493	1.4468305152962715	0.14794439791349911	NA	NA	NA	NA	NA	NA	NA	NA	NA
NBPF11	126.15652892206097	0.35330727415920127	0.3029109613128442	1.1663733548232615	0.24346352663773088	0.5734783586769716	NA	NA	NA	NA	NA	NA	NA	NA
LOC105371227	2.8568782511192325	-0.170003663	1.6578712512805274	-0.102543345	0.9183254101854464	NA	NA	NA	NA	NA	NA	NA	NA	NA
LOC101927468	2.6077771397939817	2.7106584678822925	1.6051865577457654	1.688687495420464	0.091279333	NA	NA	NA	NA	NA	NA	NA	NA	NA
RNVU1-22	1.8729339304924497	0.4083460768253524	1.3937774574635868	0.29297796046182695	0.769538998	NA	NA	NA	NA	NA	NA	NA	NA	NA
TRQ-CTG4-1	4.608497380025386	-3.009757285	1.656448500061446	-1.816994181	0.069218004	NA	NA	NA	NA	NA	NA	NA	NA	NA
LINC01731	3.455534054247335	-1.394766327	1.3097269084890946	-1.064929122	0.28690800510741976	NA	NA	NA	NA	NA	NA	NA	NA	NA
LINC02806	3.1257483101969874	1.9873035442573719	1.569087480707356	1.2665345741981708	0.20532175931685592	NA	NA	NA	NA	NA	NA	NA	NA	NA
LOC105371225	3.703964795010625	-1.408495876	1.485985687046552	-0.947852922	0.3432043342370065	NA	NA	NA	NA	NA	NA	NA	NA	NA
MIR5087	3.81706309	-0.017332763	1.0608906652333945	-0.016337935	0.9869647939158267	NA	NA	NA	NA	NA	NA	NA	NA	NA
RNVU1-21	1.7788226983277455	-2.148163148	1.7214067126258539	-1.24791145	0.21206348687486284	NA	NA	NA	NA	NA	NA	NA	NA	NA
TRQ-CTG9-1	3.6847002218809215	0	2.014632479882511	0	1	NA	NA	NA	NA	NA	NA	NA	NA	NA
RNVU1-2	2.809906042650636	0.39273521930035643	1.3684674000878245	0.28698909398583533	0.7741206708900421	NA	NA	NA	NA	NA	NA	NA	NA	NA
PDE4DIPP6	66.46546613871114	0.05335292	0.3065164612337185	0.17406217001190796	0.8618166032599585	0.9525307084006245	NA	NA	NA	NA	NA	NA	NA	NA
LINC01138	40.99717199	-0.387787082	0.39676379284191376	-0.977375176	0.328383448	0.6536348608069076	NA	NA	NA	NA	NA	NA	NA	NA
PPIAL4G	2.4748584366701607	0.7310270408054028	1.6262580013093493	0.4495148003679803	0.653060334	NA	NA	NA	NA	NA	NA	NA	NA	NA
TRN-GTT2-1	4.846752544301801	-2.597209906	1.2813413016806356	-2.026946218	0.042667913127203395	NA	NA	NA	NA	NA	NA	NA	NA	NA
NBPF14	476.5493896020283	0.27314757665236117	0.23212292106642568	1.1767367711790755	0.23930058633483417	0.5697326421385046	NA	NA	NA	NA	NA	NA	NA	NA
NOTCH2NLB	569.6715967967885	0.9108797827209473	0.2277640658357453	3.999225160380825	6.355019929412213e-5	0.004722119	NA	NA	NA	NA	NA	NA	NA	NA
NUDT4B	115.44724229238572	0.33001792806635566	0.33666710832683855	0.9802499855316195	0.3269627361673507	0.6524508556484199	NA	NA	NA	NA	NA	NA	NA	NA
SEC22B3P	16.83932654	-0.059846663	0.5699647972971293	-0.105000631	0.9163753083965157	0.9713780490516947	NA	NA	NA	NA	NA	NA	NA	NA
PDE4DIP	373.3584478	0.14348270627763055	0.20810349423064423	0.6894776409597742	0.4905227389768452	0.7761294442783828	NA	NA	NA	NA	NA	NA	NA	NA
NBPF9	181.58677337075375	-0.062236908	0.27407119619275994	-0.227082994	0.8203592072271321	0.9351097929609588	NA	NA	NA	NA	NA	NA	NA	NA
LOC101929790	4.834805513756156	0.5533820028113106	1.1650755492783627	0.4749752092506537	0.6348046433588895	NA	NA	NA	NA	NA	NA	NA	NA	NA
LOC102723348	6.536248330023346	0.567142965	0.991060832	0.5722584798912965	0.5671468740623793	NA	NA	NA	NA	NA	NA	NA	NA	NA
LOC730257	15.962854124137701	-0.224209946	0.623347288	-0.359687047	0.7190811794171037	0.8956373046125199	NA	NA	NA	NA	NA	NA	NA	NA
LOC653513	17.59651803401054	0.5666017524827196	0.5660961442626757	1.0008931490263062	0.3168784690526115	0.6436759219027798	NA	NA	NA	NA	NA	NA	NA	NA
SEC22B2P	18.016157583162826	0.5231704285164518	0.6042034439441363	0.8658845522317534	0.38655347530501083	0.7020038049737483	NA	NA	NA	NA	NA	NA	NA	NA
LOC105371403	2.1942153921704755	0.33501251892270284	1.6567200712630585	0.2022143177557415	0.8397491803912427	NA	NA	NA	NA	NA	NA	NA	NA	NA
NOTCH2NLC	425.78828381354646	0.712195284	0.25039875801261613	2.844244474751862	0.004451688	0.066741948	NA	NA	NA	NA	NA	NA	NA	NA
NBPF19	1428.684372876164	0.28343523276575794	0.21545755046816917	1.3155038296401291	0.18834063112583393	0.5114542344480032	NA	NA	NA	NA	NA	NA	NA	NA
LOC101060227	13.321251992954268	3.198672592134124e-4	0.9084841936827736	3.520889647146732e-4	0.9997190736568293	NA	NA	NA	NA	NA	NA	NA	NA	NA
PPIAL4C	3.7548130285873476	-4.303995977	1.5152290845260095	-2.840491924	0.004504401	NA	NA	NA	NA	NA	NA	NA	NA	NA
LINC00869	201.81439809636467	-0.252028161	0.27964633045030507	-0.901238934	0.3674612940785159	0.6855949989438388	NA	NA	NA	NA	NA	NA	NA	NA
FAM91A2P	1.2687508304556843	-0.644811361	2.1858897306407834	-0.294988055	0.7680030042662533	NA	NA	NA	NA	NA	NA	NA	NA	NA
RNU1-68P	1.3851621396119962	2.0265088286551114	1.9730747916130786	1.0270816074834892	0.30438203850887946	NA	NA	NA	NA	NA	NA	NA	NA	NA
LOC644634	8.318569389314591	0.7739549027939242	0.9089224190607181	0.8515082107818733	0.3944871042107792	NA	NA	NA	NA	NA	NA	NA	NA	NA
LOC100189498	10.136905602153778	-1.564385412	1.2077413578482774	-1.29529837	0.19521732131738037	NA	NA	NA	NA	NA	NA	NA	NA	NA
PDE4DIPP7	41.56918147705054	-0.118811855	0.5365521278986237	-0.22143581	0.824753112	0.9372106928325349	NA	NA	NA	NA	NA	NA	NA	NA
LOC100129586	7.823559214127687	1.210982505892469	0.9573751868048872	1.2648985712006624	0.20590768961811443	NA	NA	NA	NA	NA	NA	NA	NA	NA
H2BC18	810.7656329056764	-0.499084071	0.19429600276379588	-2.568679048	0.010208695920157267	0.10986340086988484	NA	NA	NA	NA	NA	NA	NA	NA
H3C13	41.63575033742762	-0.970169616	0.4125026324466226	-2.351911333	0.018677226453705037	0.15335649287251357	NA	NA	NA	NA	NA	NA	NA	NA
H4C14	119.41226330362089	-0.328421535	0.3054275559371917	-1.075284561	0.28224734644221755	0.6127108988110048	NA	NA	NA	NA	NA	NA	NA	NA
H3C14	97.28710522318086	-0.529676357	0.2781026001062856	-1.904607712	0.056831083306356035	0.27924975512572925	NA	NA	NA	NA	NA	NA	NA	NA
H2AC18	244.77721203583658	-0.87939466	0.2837025229353003	-3.099706871	0.001937122	0.041236627	NA	NA	NA	NA	NA	NA	NA	NA
H2BC19P	44.26921397431065	-0.985233175	0.4141526324276208	-2.378913227	0.017363762843863928	0.14770818146580084	NA	NA	NA	NA	NA	NA	NA	NA
H2BC20P	34.98909989650773	-1.006838564	0.5634971694429319	-1.78676774	0.073975035	0.32116127482614604	NA	NA	NA	NA	NA	NA	NA	NA
H2AC19	438.3927419724963	-0.704359868	0.28937332987577347	-2.434087025	0.014929405183720016	0.13600639219310307	NA	NA	NA	NA	NA	NA	NA	NA
H3C15	143.28747686318806	-0.814751682	0.24935574173150235	-3.267426993	0.001085299	0.029251168111979253	NA	NA	NA	NA	NA	NA	NA	NA
H4C15	491.83577701510933	-0.50751908	0.3268927825029821	-1.55255517	0.12052944265241437	0.409634525	NA	NA	NA	NA	NA	NA	NA	NA
H2BC21	370.3087610424825	-0.583309641	0.19450851771114747	-2.99888996	0.002709652	0.049954068	NA	NA	NA	NA	NA	NA	NA	NA
H2AC20	148.40742623763688	-0.359567354	0.3098210452598645	-1.160564652	0.24581898733937205	0.5759542719368028	NA	NA	NA	NA	NA	NA	NA	NA
H2AC21	36.69141838342693	-0.170919522	0.42510066925700274	-0.402068343	0.6876337298548176	0.8825720894523728	NA	NA	NA	NA	NA	NA	NA	NA
BOLA1	24.969301532599292	-0.916993207	0.5359409854011313	-1.710996606	0.087081739	0.3496920999605689	NA	NA	NA	NA	NA	NA	NA	NA
SV2A	109.65718074271656	-0.304044794	0.3786897056283335	-0.802886345	0.4220404292396898	0.7302064589795842	NA	NA	NA	NA	NA	NA	NA	NA
SF3B4	484.49647855056173	-0.301991155	0.22770689563596871	-1.326227536	0.18476434096229208	0.5066634524893775	NA	NA	NA	NA	NA	NA	NA	NA
MTMR11	310.6528039655375	-0.282209669	0.21013992253476152	-1.342960753	0.17928468250191562	0.49868944390361025	NA	NA	NA	NA	NA	NA	NA	NA
OTUD7B	905.7375242	-0.104906145	0.22577071199626925	-0.4646579	0.6421764614865095	0.8586463840810005	NA	NA	NA	NA	NA	NA	NA	NA
LOC105371427	63.05829943	-0.252194081	0.3852499548913275	-0.654624557	0.5127095094329408	0.7893577484887696	NA	NA	NA	NA	NA	NA	NA	NA
VPS45	241.70688248689325	0.24769121472682537	0.25459481855489147	0.9728839578619403	0.33061097883945156	0.6549643366283141	NA	NA	NA	NA	NA	NA	NA	NA
PLEKHO1	29.47925648041639	0.604000739	0.453231294	1.332654535631317	0.18264519954905015	0.5041452920489023	NA	NA	NA	NA	NA	NA	NA	NA
LOC105371433	43.52133111362569	0.42379406502080247	0.439616273	0.964009048	0.33504138959515273	0.6588259681679679	NA	NA	NA	NA	NA	NA	NA	NA
ANP32E	366.3494223135276	0.32374263765769984	0.2794735884836783	1.1584015484762236	0.2467002075459178	0.5767002450172823	NA	NA	NA	NA	NA	NA	NA	NA
CA14	17.800620723001757	0.35949958762466727	0.5411957693801961	0.6642690278905613	0.5065181403947576	0.7852270482676013	NA	NA	NA	NA	NA	NA	NA	NA
APH1A	542.9457831282785	-0.140920904	0.2880618654238508	-0.489203607	0.6246975563188919	0.8502919952772278	NA	NA	NA	NA	NA	NA	NA	NA
CIART	7.614304722816394	0.6122568411317927	1.0303892839810085	0.5941995424935702	0.5523786587418398	NA	NA	NA	NA	NA	NA	NA	NA	NA
LOC105371434	1.2149445145336355	1.6213829801173547	2.036713447	0.7960781044304058	0.4259866397516245	NA	NA	NA	NA	NA	NA	NA	NA	NA
MRPS21	121.00573643346641	-0.297089007	0.33046857024898846	-0.898993229	0.36865626727344697	0.6865314914175881	NA	NA	NA	NA	NA	NA	NA	NA
PRPF3	182.84622248118274	-0.578958419	0.2687404749973168	-2.154340237	0.031213499563153703	0.20398268193872987	NA	NA	NA	NA	NA	NA	NA	NA
RPRD2	672.4869713880996	0.18396207369275747	0.1760860795113605	1.0447280909612668	0.2961486579198022	0.6258174506085018	NA	NA	NA	NA	NA	NA	NA	NA
TARS2	136.7283516141884	0.007998566	0.2680575043369687	0.029838991987301992	0.9761954614922304	0.9923285602484451	NA	NA	NA	NA	NA	NA	NA	NA
ECM1	35.47894575196258	-0.478349651	0.39912451719127373	-1.198497287	0.23072347857367842	0.5613047886625482	NA	NA	NA	NA	NA	NA	NA	NA
FALEC	9.839501419	1.1553539883691084	0.8207906260882336	1.4076110906326431	0.15924626158435948	NA	NA	NA	NA	NA	NA	NA	NA	NA
ADAMTSL4-AS2	3.670612483629745	-1.778407127	1.1632978988315654	-1.528763294	0.12632313510170604	NA	NA	NA	NA	NA	NA	NA	NA	NA
ADAMTSL4	51.43547771801737	-0.228984145	0.3464062223213197	-0.661027806	0.5085944815746379	0.7863180882540542	NA	NA	NA	NA	NA	NA	NA	NA
ADAMTSL4-AS1	156.73687462740915	0.041699301	0.2772519283740768	0.1504022043838613	0.8804473022075514	0.9593088972831086	NA	NA	NA	NA	NA	NA	NA	NA
MCL1	1475.318213243437	-0.44621775	0.2879643121348051	-1.549559203	0.12124735131568094	0.410726194	NA	NA	NA	NA	NA	NA	NA	NA
LOC107985203	77.70960523684454	0.44277094331418837	0.3191579275350422	1.3873098711156846	0.1653472944039808	0.47930034655400505	NA	NA	NA	NA	NA	NA	NA	NA
ENSA	631.9800270713138	-0.078801977	0.2618995985626541	-0.300886208	0.7635012675387707	0.9135736125657521	NA	NA	NA	NA	NA	NA	NA	NA
LOC112268239	50.74506594378768	0.6127581139405635	0.37304676858810776	1.6425771928268014	0.10047044279005801	0.3725388356223959	NA	NA	NA	NA	NA	NA	NA	NA
GOLPH3L	580.2626122007922	0.10458345575369633	0.24295820773690002	0.43045862384262396	0.6668620586382712	0.8707223713997225	NA	NA	NA	NA	NA	NA	NA	NA
HORMAD1	11.68905060875824	0.8155314888745612	0.7489217679648839	1.0889408263438278	0.276179981	NA	NA	NA	NA	NA	NA	NA	NA	NA
CTSS	245.73976437017018	-0.076620967	0.30181049990862935	-0.253871111	0.7995951341550163	0.9276275592473545	NA	NA	NA	NA	NA	NA	NA	NA
LOC100132571	1.5408761676868512	-0.773631154	1.9965287469012238	-0.387488112	0.6983948843085062	NA	NA	NA	NA	NA	NA	NA	NA	NA
CTSK	35.215773920333184	-0.094756419	0.37925375122632204	-0.249849656	0.8027036174280786	0.9291297951180115	NA	NA	NA	NA	NA	NA	NA	NA
ARNT	225.4390545098169	-0.05121203	0.23166580384998273	-0.221059945	0.825045758	0.9373243940695365	NA	NA	NA	NA	NA	NA	NA	NA
CTXND2	2.785898820378226	1.3188768953177874	1.6164662696903562	0.8159012780207446	0.41455660113957193	NA	NA	NA	NA	NA	NA	NA	NA	NA
LOC107985204	5.105861186896773	0.066109505	1.0403405004608433	0.063546027	0.9493317092669289	NA	NA	NA	NA	NA	NA	NA	NA	NA
SETDB1	223.8733134	-0.623630989	0.2516394656936131	-2.478271789	0.013202053620583373	0.12717885980616497	NA	NA	NA	NA	NA	NA	NA	NA
CERS2	783.1874095484643	-0.014485369	0.23828316498584176	-0.060790567	0.95152600288923606	0.9837989808422645	NA	NA	NA	NA	NA	NA	NA	NA
LOC105371438	1.897576094669287	0.2271734025319766	1.7914644959638788	0.1268087662601141	0.8990917572825665	NA	NA	NA	NA	NA	NA	NA	NA	NA
ANXA9	111.36781922340045	-0.009028062	0.32297154311173376	-0.027953118	0.9776995429968054	0.9926908680015547	NA	NA	NA	NA	NA	NA	NA	NA
MINDY1	115.67145523985333	-0.271471842	0.2783651729964049	-0.975236374	0.32944302288061683	0.6538122864750079	NA	NA	NA	NA	NA	NA	NA	NA
PRUNE1	129.52948394630218	0.1816429486948387	0.2674320513362121	0.6792115895879643	0.4970038049870327	0.7795415787534283	NA	NA	NA	NA	NA	NA	NA	NA
BNIPL	17.29649628172226	0.4958777281374537	0.5876118248171449	0.843886571	0.39873279283284163	0.7108404345630888	NA	NA	NA	NA	NA	NA	NA	NA
C1orf56	34.99128986305697	-0.498077095	0.4003816710079605	-1.244005736	0.21349745197456235	0.5420379274114575	NA	NA	NA	NA	NA	NA	NA	NA
CDC42SE1	433.01548916563905	-0.126441384	0.25444010854396504	-0.496939671	0.6192315951206766	0.8483507432256747	NA	NA	NA	NA	NA	NA	NA	NA
MLLT11	31.128043498885585	-0.23412244	0.4545051033120351	-0.515115096	0.6064725944513936	0.8420202873184802	NA	NA	NA	NA	NA	NA	NA	NA
GABPB2	74.77588530171266	0.24270060436859853	0.29538498786385864	0.8216416349515295	0.4112808859056398	0.7207504083905839	NA	NA	NA	NA	NA	NA	NA	NA
SEMA6C	38.94765304384401	0.06874361	0.5042125290912198	0.13633855874545736	0.8915536429890671	0.9624667349534959	NA	NA	NA	NA	NA	NA	NA	NA
LYSMD1	5.924957808662363	-0.464001069	1.1648919209156874	-0.398321133	0.6903934849647153	NA	NA	NA	NA	NA	NA	NA	NA	NA
TMOD4	7.900470393939028	0.043425116	0.9455099027696541	0.045927722	0.9633678587413675	NA	NA	NA	NA	NA	NA	NA	NA	NA
VPS72	176.12840412430137	-0.06781468	0.2554551410154984	-0.265466102	0.7906504202180252	0.9243008695613112	NA	NA	NA	NA	NA	NA	NA	NA
PIP5K1A	1042.7504191275284	-0.057493711	0.20282531966612585	-0.283464171	0.7768210434788687	0.9196319772191727	NA	NA	NA	NA	NA	NA	NA	NA
PSMD4	244.69862829405164	-0.096626659	0.20345725751786642	-0.474923631	0.6348414074575738	0.8549455257598262	NA	NA	NA	NA	NA	NA	NA	NA
ZNF687-AS1	18.105468159881802	-1.421365836	0.7146436927493195	-1.988915386	0.046710543	0.25408238477031536	NA	NA	NA	NA	NA	NA	NA	NA
ZNF687	326.7338926	-0.536180235	0.22379087379001253	-2.395898571	0.016579677555651085	0.1437784319182994	NA	NA	NA	NA	NA	NA	NA	NA
PI4KB	444.09064732166263	-0.191755447	0.1998419692991913	-0.959535416	0.33728908672263247	0.6606644471592925	NA	NA	NA	NA	NA	NA	NA	NA
RFX5	251.4932334344598	-0.196356369	0.24837415417923925	-0.790566836	0.42919680608127175	0.7342745468331584	NA	NA	NA	NA	NA	NA	NA	NA
RFX5-AS1	1.7954303061944235	-2.732245203	1.7129180271751678	-1.595082286	0.11069383604916089	NA	NA	NA	NA	NA	NA	NA	NA	NA
SELENBP1	169.36428577110968	-0.551030913	0.32172396937395353	-1.712744356	0.086759581	0.34916284	NA	NA	NA	NA	NA	NA	NA	NA
PSMB4	486.4849829593605	-0.690807017	0.2629086533699466	-2.627555267	0.008600087	0.098570211	NA	NA	NA	NA	NA	NA	NA	NA
POGZ	767.2533518393466	-0.145698785	0.20274627631887313	-0.718626194	0.47237127	0.7648776411581357	NA	NA	NA	NA	NA	NA	NA	NA
CGN	631.8565916	-0.033937511	0.20180177218074594	-0.168172511	0.8664475658160098	0.9543637035090445	NA	NA	NA	NA	NA	NA	NA	NA
TUFT1	1459.576052852519	0.37470707055830776	0.227425885	1.6476008054977824	0.099434615	0.3707810674379574	NA	NA	NA	NA	NA	NA	NA	NA
SNX27	1289.859353	0.4847047933207401	0.25294765956490917	1.9162256498220713	0.05533638	0.2751590869165417	NA	NA	NA	NA	NA	NA	NA	NA
CELF3	111.03720354447287	0.2297180067056035	0.3137864402194562	0.7320839184285438	0.4641173487422438	0.7588340090126818	NA	NA	NA	NA	NA	NA	NA	NA
RIIAD1	57.59765513831534	0.38209717002111365	0.33832974166912233	1.1293632304865315	0.2587446372910251	0.5890820487406943	NA	NA	NA	NA	NA	NA	NA	NA
RNU6-662P	1.935410231516182	1.5741140269594487	1.8632566056981388	0.8448187019144623	0.3982120710824574	NA	NA	NA	NA	NA	NA	NA	NA	NA
MRPL9	49.959999614017356	0.34372435224284603	0.3954412397168843	0.8692172634521759	0.3847283066489084	0.7005734351754367	NA	NA	NA	NA	NA	NA	NA	NA
OAZ3	61.006792334559336	0.13768983847153485	0.38076480257093365	0.36161388222296165	0.7176405892634922	0.8949435344983276	NA	NA	NA	NA	NA	NA	NA	NA
TDRKH	239.62209572546408	0.13040341912082837	0.3020989684677612	0.43165794236978505	0.6659900391633604	0.8702584074833143	NA	NA	NA	NA	NA	NA	NA	NA
TDRKH-AS1	15.592795153558557	-0.247831543	0.7639091283867595	-0.324425424	0.7456159740296958	0.906093812	NA	NA	NA	NA	NA	NA	NA	NA
LINGO4	21.762992336615618	-0.018788161	0.6901877975288772	-0.02722181	0.9782828203527351	0.9928781529568479	NA	NA	NA	NA	NA	NA	NA	NA
RORC	153.53363516622605	0.028270814679104833	0.42112012406947363	0.067132424	0.9464762815753859	0.9821273115950387	NA	NA	NA	NA	NA	NA	NA	NA
C2CD4D	1.3716960063835535	0.4295672752293196	1.8344072309014656	0.23417225357219146	0.8148512546414257	NA	NA	NA	NA	NA	NA	NA	NA	NA
C2CD4D-AS1	73.84877817918314	0.3330292843330283	0.3941694183001329	0.8448886922004929	0.39817298852666555	0.7107889890103735	NA	NA	NA	NA	NA	NA	NA	NA
THEM5	10.933174323696388	0.9151215137171832	0.7478257744932579	1.2237095122019408	0.22106183000965332	NA	NA	NA	NA	NA	NA	NA	NA	NA
THEM4	214.67031105165123	-0.292975857	0.30061842870731265	-0.974577167	0.3297700442203312	0.6541436014571039	NA	NA	NA	NA	NA	NA	NA	NA
KRT8P28	5.066371883540784	0.6648962711717064	0.9669579761787177	0.6876165123527738	0.4916943070848791	NA	NA	NA	NA	NA	NA	NA	NA	NA
S100A10	739.9308163890872	-0.816851987	0.299410451	-2.72820132	0.006368073	0.082369398	NA	NA	NA	NA	NA	NA	NA	NA
LOC105371441	95.04830579984855	-0.891327355	0.3702569541329764	-2.407321038	0.016070036233223468	0.1417541755271384	NA	NA	NA	NA	NA	NA	NA	NA
LOC105371442	78.89447037492582	-0.747825714	0.3709535071056877	-2.015955368	0.043804643	0.24600875495838012	NA	NA	NA	NA	NA	NA	NA	NA
S100A11	1455.8959281901693	-0.203475205	0.3029294073716763	-0.671691819	0.5017799104402363	0.7823272449722365	NA	NA	NA	NA	NA	NA	NA	NA
LOC101927949	36.55704492676411	9.95807811873916e-4	0.47505503	0.002096195	0.9983274798783898	0.9998168310238433	NA	NA	NA	NA	NA	NA	NA	NA
LOC100131107	3.0548738112581284	-0.775306608	1.372789402508926	-0.564767332	0.5722320298099832	NA	NA	NA	NA	NA	NA	NA	NA	NA
TCHHL1	35.460045217895335	-1.87684997	0.589271341	-3.185035211	0.001447364	0.034956009	NA	NA	NA	NA	NA	NA	NA	NA
TCHH	40.90629134414643	-1.513181659	0.5612302065234671	-2.696187129	0.007013825	0.087044096	NA	NA	NA	NA	NA	NA	NA	NA
PUDPP2	5.699772867334127	-1.857320464	0.9342772985927881	-1.98797559	0.04681439	NA	NA	NA	NA	NA	NA	NA	NA	NA
RPTN	22.406153560050196	-1.43640479	0.6736866139854895	-2.132155754	0.032994044	0.21000303589151653	NA	NA	NA	NA	NA	NA	NA	NA
LOC112268240	50.31629751510641	-1.330583615	0.4247022818352433	-3.132979671	0.001730414	0.038962118567777176	NA	NA	NA	NA	NA	NA	NA	NA
HRNR	64.15544017868511	-1.967502006	0.5305348530481528	-3.708525452	2.0846970890635538e-4	0.010576496913672488	NA	NA	NA	NA	NA	NA	NA	NA
FLG	24.692138428627505	-1.536027731	0.6066535144216407	-2.531968734	0.011342410465784299	0.11678569182658959	NA	NA	NA	NA	NA	NA	NA	NA
FLG-AS1	37.852781146996726	-1.936186107	0.5197482193453785	-3.725238558	1.9513059835943916e-4	0.010202898499720402	NA	NA	NA	NA	NA	NA	NA	NA
HMGN3P1	1.9548270421112748	0.7999390769247267	1.644662442547072	0.48638496036054013	0.6266942517450949	NA	NA	NA	NA	NA	NA	NA	NA	NA
CRNN	3.6394960441676742	-3.111166199	1.3489904640109585	-2.30629221	0.021094310125760265	NA	NA	NA	NA	NA	NA	NA	NA	NA
LCE1E	1.8961670349142488	-2.448865641	1.961016020188745	-1.248773909	0.21174777949285573	NA	NA	NA	NA	NA	NA	NA	NA	NA
SPRR1A	1.0656351123011747	-1.091425074	2.616641689165561	-0.417109105	0.676598605	NA	NA	NA	NA	NA	NA	NA	NA	NA
SPRR3	12.332723202647328	-1.445871248	0.7540020746666608	-1.917595849	0.055162277	NA	NA	NA	NA	NA	NA	NA	NA	NA
LOC105371446	0.9571085349175072	2.2195353	2.3500944163302906	0.9444451612897405	0.3449422126648414	NA	NA	NA	NA	NA	NA	NA	NA	NA
SPRR1B	1.3379977163216317	0.7579233654548233	1.8416164676633093	0.4115533167535671	0.6806668545602588	NA	NA	NA	NA	NA	NA	NA	NA	NA
SPRR2F	2.3690913421047517	-4.580037987	1.8329031177172346	-2.498788912	0.012461851607363569	NA	NA	NA	NA	NA	NA	NA	NA	NA
PGLYRP3	1.3909405072444105	0.15625552690083214	1.6803213642391905	0.092991454	0.9259103504988427	NA	NA	NA	NA	NA	NA	NA	NA	NA
PGLYRP4	4.0807422461604785	-0.510777393	0.9896885188291957	-0.51609914	0.6057851687672448	NA	NA	NA	NA	NA	NA	NA	NA	NA
S100A9	3.2174766036523517	-0.792340887	1.223687470822297	-0.647502656	0.5173066760859338	NA	NA	NA	NA	NA	NA	NA	NA	NA
S100A8	15.733221093415576	0.6190732432599175	0.6053040881798983	1.0227475005520315	0.3064272461918986	0.6338886015156606	NA	NA	NA	NA	NA	NA	NA	NA
S100A7	12.672991898863625	0.665105087	0.6974129658568032	0.95367468	0.34024834080512917	NA	NA	NA	NA	NA	NA	NA	NA	NA
S100A6	2448.7589348990064	-0.540719501	0.2697555219789466	-2.004479822	0.045018686	0.2496222681432057	NA	NA	NA	NA	NA	NA	NA	NA
S100A5	34.94566479388049	0.6072756781835474	0.4772804028063187	1.2723666729513323	0.20324286952210835	0.5297145033640939	NA	NA	NA	NA	NA	NA	NA	NA
S100A4	121.04896656543173	-1.098355599	0.34295180530130676	-3.202652915	0.00136168	0.033758265452748244	NA	NA	NA	NA	NA	NA	NA	NA
LOC101928034	13.146964275091541	0.065241824	0.7054480264385702	0.092482821	0.9263144396369063	NA	NA	NA	NA	NA	NA	NA	NA	NA
S100A2	33.21975053642018	-1.114432414	0.4916094209079998	-2.266906138	0.023395960162479093	0.17359192241284163	NA	NA	NA	NA	NA	NA	NA	NA
S100A16	1251.5133641368664	-1.034968684	0.2983533274014739	-3.468936287	5.225233548310613e-4	0.018722207270025694	NA	NA	NA	NA	NA	NA	NA	NA
S100A14	366.1907794628634	-0.622168318	0.3023207250625923	-2.057974419	0.039592589	0.2339704475066491	NA	NA	NA	NA	NA	NA	NA	NA
S100A13	131.7241195877738	-0.377497934	0.2710556782249628	-1.39269517	0.16371198976803888	0.4761196619068092	NA	NA	NA	NA	NA	NA	NA	NA
CHTOP	324.0690093954791	-0.173883163	0.2549496739704136	-0.682029362	0.49522038503437543	0.7787414863353764	NA	NA	NA	NA	NA	NA	NA	NA
SNAPIN	72.35689906481038	-0.107921503	0.2894203215771415	-0.372888477	0.7092314488520595	0.8905430301935362	NA	NA	NA	NA	NA	NA	NA	NA
ILF2	812.0696888315482	-0.28751648	0.25818445643995835	-1.113608788	0.26544705467723234	0.5959777719359196	NA	NA	NA	NA	NA	NA	NA	NA
NPR1	4.580341219458388	-0.685639986	1.1504808414236245	-0.595959499	0.5512022836448651	NA	NA	NA	NA	NA	NA	NA	NA	NA
GEMIN2P1	2.470492973871869	-0.643321883	1.336331105379167	-0.481409046	0.6302258085763701	NA	NA	NA	NA	NA	NA	NA	NA	NA
INTS3	364.9620112398909	0.10751359345504613	0.2213163198193746	0.48579152925908226	0.6271149807211587	0.851253273	NA	NA	NA	NA	NA	NA	NA	NA
SLC27A3	24.19783227244661	-0.551627454	0.522449965	-1.055847432	0.291037924	0.6209480632571907	NA	NA	NA	NA	NA	NA	NA	NA
LOC343052	4.3893281175414165	0.5519944332027844	0.9875172480241473	0.5589719413075879	0.5761808696418621	NA	NA	NA	NA	NA	NA	NA	NA	NA
GATAD2B	764.5241723020478	0.1583613919300787	0.2556443987254516	0.6194596584928519	0.5356135900314154	0.8015083913876511	NA	NA	NA	NA	NA	NA	NA	NA
LOC101928059	15.172932726925488	0.4817391163616886	0.6039431423732657	0.797656406	0.4250699083885165	0.7325833017446565	NA	NA	NA	NA	NA	NA	NA	NA
DENND4B	165.63290863265232	-0.503199635	0.29332326078780574	-1.715512207	0.086251359	0.3481529050350405	NA	NA	NA	NA	NA	NA	NA	NA
CRTC2	348.8014421684973	-0.189046756	0.2817972908386575	-0.670860801	0.50230921	0.7826921481919448	NA	NA	NA	NA	NA	NA	NA	NA
SLC39A1	479.3286322847003	-0.185268073	0.2282089649204631	-0.811835212	0.41688619413409916	0.7257391064475224	NA	NA	NA	NA	NA	NA	NA	NA
CREB3L4	69.00959605684623	0.049687442	0.33154384579088836	0.14986687946378932	0.8808696429079106	0.9594954261356675	NA	NA	NA	NA	NA	NA	NA	NA
JTB	135.3081705334624	-0.551205983	0.2899579170574915	-1.900986145	0.057303827	0.2803237411888537	NA	NA	NA	NA	NA	NA	NA	NA
RAB13	154.36206506045949	-0.947605877	0.2653171269273191	-3.571597085	3.548109738401106e-4	0.014766016591894627	NA	NA	NA	NA	NA	NA	NA	NA
RPS27	76.48260555130244	-1.070968472	0.317616489	-3.371891923	7.465373746413054e-4	0.023291008989610472	NA	NA	NA	NA	NA	NA	NA	NA
NUP210L	317.2874851753297	0.28438792912221944	0.2784908362741247	1.0211751773487086	0.307171451	0.6346862449507966	NA	NA	NA	NA	NA	NA	NA	NA
TPM3	1335.7346121054384	-0.212769627	0.2506848456907763	-0.848753446	0.3960184995860093	0.7095614717023755	NA	NA	NA	NA	NA	NA	NA	NA
CFAP141	1.6852725399368473	1.3032090821277738	1.9037934133289731	0.684532824	0.49363876943016827	NA	NA	NA	NA	NA	NA	NA	NA	NA
C1orf43	709.7288678003779	-0.367441503	0.29333284203255555	-1.252643586	0.2103354452835405	0.5392875607506871	NA	NA	NA	NA	NA	NA	NA	NA
UBAP2L	945.6123180150441	-0.039681007	0.18865101464532943	-0.210340811	0.8334016848600327	0.94004042	NA	NA	NA	NA	NA	NA	NA	NA
HAX1	198.85477765628377	-0.038805653	0.27716693187980807	-0.140008235	0.8886534840836324	0.9621109204422907	NA	NA	NA	NA	NA	NA	NA	NA
AQP10	2.743159441435208	0.7487094374893443	1.3981992296047354	0.5354812258772315	0.592317136	NA	NA	NA	NA	NA	NA	NA	NA	NA
ATP8B2	55.200516348160924	-0.25746641	0.3597395028378355	-0.715702356	0.47417515577484587	0.7660980375013144	NA	NA	NA	NA	NA	NA	NA	NA
IL6R-AS1	2.4200206103290296	1.6721120966981546	1.744018368	0.9587697741414176	0.33767473929095604	NA	NA	NA	NA	NA	NA	NA	NA	NA
IL6R	122.19249708877963	0.05434426	0.3392551063831177	0.16018700666639743	0.8727337644032447	0.9560408342153798	NA	NA	NA	NA	NA	NA	NA	NA
SHE	5.607456915009064	0.3173995233603061	1.0551329422545699	0.30081472262831477	0.7635557810642828	NA	NA	NA	NA	NA	NA	NA	NA	NA
TDRD10	7.211371854648597	-1.246103178	1.1274775702528472	-1.105213275	0.26906718588618395	NA	NA	NA	NA	NA	NA	NA	NA	NA
UBE2Q1	279.66310592823373	-0.136260443	0.23590472160315396	-0.577607954	0.5635288359666628	0.8174720559875556	NA	NA	NA	NA	NA	NA	NA	NA
LOC107985206	6.767654808736678	2.6156498278217724	1.040644456942603	2.5134903764408745	0.011954303940179871	NA	NA	NA	NA	NA	NA	NA	NA	NA
CHRNB2	37.201962413390554	0.011166940283632742	0.6005656138263972	0.018594038730397108	0.9851649584192552	0.9949777656415263	NA	NA	NA	NA	NA	NA	NA	NA
ADAR	1287.0287314362154	-0.385626405	0.208108641	-1.853005253	0.063881606	0.29624752243888675	NA	NA	NA	NA	NA	NA	NA	NA
KCNN3	185.9160252	0.6894216860800664	0.2907407657196913	2.371259098714595	0.017727598884014217	0.1494676895080073	NA	NA	NA	NA	NA	NA	NA	NA
LOC105371449	64.44636825234777	1.251485202339107	0.44375742160487647	2.8202011761584345	0.004799355	0.069726749	NA	NA	NA	NA	NA	NA	NA	NA
PMVK	124.76090178356037	0.3896540252734493	0.3485869154518245	1.1178102447373712	0.26364804511854434	0.5942000627885878	NA	NA	NA	NA	NA	NA	NA	NA
PBXIP1	204.90925212534083	0.085927408	0.2359660887775961	0.3641515108061603	0.715744873	0.89389534	NA	NA	NA	NA	NA	NA	NA	NA
PYGO2	140.9086876148229	0.062960968	0.2775606908871192	0.22683676081222462	0.8205506776839971	0.9351097929609588	NA	NA	NA	NA	NA	NA	NA	NA
LOC101928120	4.406601925219127	-0.214825601	1.0893737994061294	-0.197200998	0.8436702495801834	NA	NA	NA	NA	NA	NA	NA	NA	NA
SHC1	304.56127741013484	-0.110550678	0.2049557920066766	-0.539387919	0.5896192155636463	0.8323935379690403	NA	NA	NA	NA	NA	NA	NA	NA
CKS1B	137.49510327371496	0.091277793	0.28532514913210577	0.3199079837049648	0.7490380855496755	0.908030694	NA	NA	NA	NA	NA	NA	NA	NA
FLAD1	189.63808693068324	-0.251290207	0.25927163892141214	-0.969215948	0.332437456	0.656578309	NA	NA	NA	NA	NA	NA	NA	NA
LENEP	6.522052833537893	1.5097968643294237	0.9159347796206029	1.648367217756279	0.099277339	NA	NA	NA	NA	NA	NA	NA	NA	NA
ZBTB7B	454.82342321044706	-0.80060965	0.24814633474116177	-3.226360975	0.001253751	0.031878349	NA	NA	NA	NA	NA	NA	NA	NA
DCST2	29.000192639849352	0.046453646	0.4549128787314083	0.10211547770672504	0.9186650158023001	0.9722387088493496	NA	NA	NA	NA	NA	NA	NA	NA
DCST1	22.674431989426974	0.27894880485695445	0.5942829192149054	0.4693872158154366	0.6387928846486668	0.857172892	NA	NA	NA	NA	NA	NA	NA	NA
DCST1-AS1	6.283271717563175	-0.309777281	0.908555556	-0.340955794	0.733136861	NA	NA	NA	NA	NA	NA	NA	NA	NA
EFNA4	107.04925395764643	-0.061102786	0.3194023828111537	-0.191303476	0.848287838	0.9458980509164081	NA	NA	NA	NA	NA	NA	NA	NA
EFNA3	95.67114753530404	-0.167329178	0.35003931945241595	-0.478029664	0.6326290916351589	0.8536089914795923	NA	NA	NA	NA	NA	NA	NA	NA
EFNA1	887.5563831564808	-0.259524072	0.33621801945167573	-0.771892216	0.4401782680125537	0.7419567105176597	NA	NA	NA	NA	NA	NA	NA	NA
SLC50A1	276.77928057865176	-0.150483636	0.2602926710842563	-0.578132436	0.5631747095490498	0.8172772470121081	NA	NA	NA	NA	NA	NA	NA	NA
DPM3	12.186293894410653	0.834105231	0.6617293581449414	1.2604930113564061	0.20749156741441116	NA	NA	NA	NA	NA	NA	NA	NA	NA
HMGN2P18	3.4605673520856643	1.6066221143036115	1.3290452554560013	1.2088543318657514	0.2267188137742972	NA	NA	NA	NA	NA	NA	NA	NA	NA
KRTCAP2	242.65601617648485	-0.009112271	0.22808700204439528	-0.039950855	0.9681323067073168	0.9897954587213945	NA	NA	NA	NA	NA	NA	NA	NA
TRIM46	73.35434995186242	1.085819435920392	0.4778016939471469	2.2725315746588843	0.023054423154719526	0.17216091675338693	NA	NA	NA	NA	NA	NA	NA	NA
MUC1	1220.6740876751492	-1.259495878	0.20847870205056918	-6.04136473	1.5281609476842884e-9	3.718779666189716e-6	NA	NA	NA	NA	NA	NA	NA	NA
THBS3	81.06756419535282	-0.216988325	0.3852020970388905	-0.563310343	0.5732235762234246	0.8226916833513126	NA	NA	NA	NA	NA	NA	NA	NA
MTX1	78.02497254365652	-0.138598571	0.33734458560798125	-0.410851625	0.6811813355050156	0.8784022149838805	NA	NA	NA	NA	NA	NA	NA	NA
GBAP1	34.22773003546393	-0.703292749	0.38354675212486083	-1.833655857	0.066705095	0.30476761121403473	NA	NA	NA	NA	NA	NA	NA	NA
MTX1P1	30.88764999106623	-0.149031985	0.469513009	-0.317418223	0.7509262816842255	0.9088150005180544	NA	NA	NA	NA	NA	NA	NA	NA
GBA	84.83058252	-0.316942928	0.3146258197968217	-1.007364646	0.31375957410716543	0.6403631685889792	NA	NA	NA	NA	NA	NA	NA	NA
FAM189B	49.46027574977308	-0.374216774	0.3496499806396836	-1.070261103	0.28450179741996817	0.6151945603604074	NA	NA	NA	NA	NA	NA	NA	NA
SCAMP3	43.41162616535474	-0.543560064	0.3690700486710721	-1.47278292	0.1408095793309743	0.4429115335309475	NA	NA	NA	NA	NA	NA	NA	NA
CLK2	24.059752666755173	-0.048448007	0.507592977	-0.095446567	0.9239601295009443	0.9745181385374573	NA	NA	NA	NA	NA	NA	NA	NA
HCN3	17.895306622853965	-0.025946808	0.634652075	-0.040883515	0.9673887591881183	0.9895504604809945	NA	NA	NA	NA	NA	NA	NA	NA
PKLR	2.7274076348226406	4.565308906059635	1.9944894710814915	2.288961146	0.022081609970103156	NA	NA	NA	NA	NA	NA	NA	NA	NA
FDPS	156.89191771804656	-0.525507661	0.2365626209947439	-2.221431511	0.026321749	0.1847932939416545	NA	NA	NA	NA	NA	NA	NA	NA
RUSC1-AS1	1.5097500574767229	-1.394083869	1.9362943062016753	-0.719975194	0.47154026867256943	NA	NA	NA	NA	NA	NA	NA	NA	NA
RUSC1	188.12572922025848	-0.288712105	0.229853905	-1.256067872	0.2090913634964558	0.5380309508248059	NA	NA	NA	NA	NA	NA	NA	NA
ASH1L	1814.5728901496034	0.086443301	0.1832060902326714	0.47183639338225397	0.6370435718949399	0.8558390903078249	NA	NA	NA	NA	NA	NA	NA	NA
ASH1L-AS1	8.869301561877018	-0.643580433	0.7780955648364773	-0.827122608	0.408167571	NA	NA	NA	NA	NA	NA	NA	NA	NA
LOC101929703	3.693817513718524	0.4846443142820777	1.2218964490798432	0.3966328854192531	0.6916381984559054	NA	NA	NA	NA	NA	NA	NA	NA	NA
DAP3P1	1.5049738038467475	1.0556100192703899	1.9726730787330238	0.5351165535996313	0.5925692639284725	NA	NA	NA	NA	NA	NA	NA	NA	NA
LOC105371452	3.845289388168478	0.2871545188953785	1.1896627766293377	0.24137471940491503	0.809264705	NA	NA	NA	NA	NA	NA	NA	NA	NA
MSTO1	39.290293691461784	-0.158562075	0.4439992999694013	-0.357122354	0.7210002106940396	0.8966101630016968	NA	NA	NA	NA	NA	NA	NA	NA
LOC100419798	73.94152002411055	-0.059017767	0.3294574296447198	-0.179136247	0.8578307216456159	0.950985051	NA	NA	NA	NA	NA	NA	NA	NA
LOC100419799	1.3904669141356927	-0.26887859	1.9980596356734925	-0.134569852	0.8929519791077439	NA	NA	NA	NA	NA	NA	NA	NA	NA
YY1AP1	498.1236170472951	0.010591664790124808	0.22702017826142581	0.046655169030516495	0.9627880613392784	0.9873344910531537	NA	NA	NA	NA	NA	NA	NA	NA
DAP3	336.11724612307194	-0.188303846	0.22169101969876992	-0.849397715	0.39566002436553904	0.709465571	NA	NA	NA	NA	NA	NA	NA	NA
LOC100505728	8.552448535588239	0.3984658653336942	0.7771750968995637	0.5127105422231368	0.6081538141987932	NA	NA	NA	NA	NA	NA	NA	NA	NA
MSTO2P	81.17617139052115	-0.286350594	0.33958423080562933	-0.843238785	0.3990949111019965	0.710926541	NA	NA	NA	NA	NA	NA	NA	NA
GON4L	444.24535824074536	-0.179440452	0.2157691437297188	-0.831631664	0.4056168836006066	0.7161388985913452	NA	NA	NA	NA	NA	NA	NA	NA
SYT11	60.28328951395438	0.2838003007091914	0.3895064314815508	0.7286151851965857	0.46623708705564637	0.7601292698098421	NA	NA	NA	NA	NA	NA	NA	NA
RIT1	280.7636636264215	-0.083265896	0.31661263243130594	-0.26298981	0.7925584329058033	0.9249525740188327	NA	NA	NA	NA	NA	NA	NA	NA
KHDC4	280.40798989831575	-0.778518922	0.28382826742731787	-2.742922432	0.006089507	0.08031878	NA	NA	NA	NA	NA	NA	NA	NA
LOC107985207	3.407262811307285	0.11892059174078672	1.2902678560533345	0.092167368	0.9265650645716201	NA	NA	NA	NA	NA	NA	NA	NA	NA
RXFP4	4.5641241476291485	0.16107980776259215	0.9586176460111963	0.16803342649996536	0.8665569823951125	NA	NA	NA	NA	NA	NA	NA	NA	NA
ARHGEF2	277.4624738479597	-0.577001556	0.29804430163695445	-1.935959025	0.05287272	0.26937281332241425	NA	NA	NA	NA	NA	NA	NA	NA
ARHGEF2-AS2	10.758900323455936	0.608142762	0.7036903623298038	0.8642192575519348	0.3874674552149367	NA	NA	NA	NA	NA	NA	NA	NA	NA
ARHGEF2-AS1	2.463975662384544	0.862116517	1.461437089885609	0.5899101120083263	0.5552509143874446	NA	NA	NA	NA	NA	NA	NA	NA	NA
LOC107985208	1.7488684108464752	-1.302127685	1.6947290568933828	-0.768339741	0.4422853701396673	NA	NA	NA	NA	NA	NA	NA	NA	NA
SSR2	518.3446473	-0.533358653	0.2425601114686462	-2.198872065	0.027887020485816812	0.19133812667940375	NA	NA	NA	NA	NA	NA	NA	NA
LOC105371729	4.329443805515374	0.7500534692475013	1.3630232069558257	0.5502866461992747	0.5821227819714454	NA	NA	NA	NA	NA	NA	NA	NA	NA
UBQLN4	222.07294985171436	-0.344758575	0.22349336302035142	-1.542589767	0.12293034251643346	0.41312064700671963	NA	NA	NA	NA	NA	NA	NA	NA
LAMTOR2	53.025804010228896	-0.228775206	0.3329259919365551	-0.687165351	0.49197853621051435	0.7770949599888504	NA	NA	NA	NA	NA	NA	NA	NA
RAB25	359.3519817106176	-0.135044217	0.2783323842522835	-0.485190458	0.6275412501236639	0.8514756800534911	NA	NA	NA	NA	NA	NA	NA	NA
MEX3A	38.049880825920454	-0.418148015	0.4190550374309004	-0.997835554	0.3183591068066936	0.6450681818601905	NA	NA	NA	NA	NA	NA	NA	NA
LMNA	1380.8967033271276	-0.327796767	0.18739163381494672	-1.749260416	0.080246015	0.3351520603964808	NA	NA	NA	NA	NA	NA	NA	NA
SEMA4A	307.3945542123828	0.3254153331507131	0.3002486053607672	1.0838196325998135	0.27844477865480544	0.6083226294301147	NA	NA	NA	NA	NA	NA	NA	NA
SLC25A44	429.1604360373435	-0.103215577	0.22229372957492077	-0.464320686	0.6424180057994353	0.8587018993814792	NA	NA	NA	NA	NA	NA	NA	NA
PMF1-BGLAP	6.908417061944466	0.5150957311605356	0.8135382167471307	0.6331549281361433	0.5266324755943581	NA	NA	NA	NA	NA	NA	NA	NA	NA
PAQR6	52.442370304796654	-0.586447123	0.47416429320739295	-1.236801529	0.21616077430259623	0.5454604136476492	NA	NA	NA	NA	NA	NA	NA	NA
SMG5	665.0338397573709	-0.29718814	0.2252659258394897	-1.319276935	0.18707654593703865	0.5097992995943824	NA	NA	NA	NA	NA	NA	NA	NA
TMEM79	16.149260902609154	-0.091406684	0.5548703570847453	-0.164735209	0.8691524029840186	0.9550726153429862	NA	NA	NA	NA	NA	NA	NA	NA
GLMP	146.32088310719584	-0.311330163	0.2960529530711641	-1.051602963	0.2929817480076899	0.6226821692373042	NA	NA	NA	NA	NA	NA	NA	NA
VHLL	2.309734726712824	1.425045695679844	1.4927816457511023	0.9546243415679347	0.3397677029911568	NA	NA	NA	NA	NA	NA	NA	NA	NA
CCT3	826.7350713223875	-0.015049616	0.22860298576512486	-0.065832981	0.9475107984134186	0.9823115629904435	NA	NA	NA	NA	NA	NA	NA	NA
TSACC	13.573960737155474	-0.508579574	0.72470186	-0.701777658	0.48281783422256425	0.7700181682100937	NA	NA	NA	NA	NA	NA	NA	NA
RHBG	42.51141962	0.11336645040721366	0.6029121447570448	0.1880314592980987	0.8508519900513543	0.9471317416552839	NA	NA	NA	NA	NA	NA	NA	NA
MIR9-1HG	249.0767064216825	0.21229867770330124	0.3943175587354839	0.5383951918958685	0.5903042450865107	0.8328637918600049	NA	NA	NA	NA	NA	NA	NA	NA
MEF2D	527.7803049981592	0.32246185755437606	0.18806129078281442	1.7146636408381153	0.086406913	0.34841959184303517	NA	NA	NA	NA	NA	NA	NA	NA
IQGAP3	459.93840946671463	-0.262921715	0.31586509441931543	-0.832386103	0.40519104371597503	0.7156181837124741	NA	NA	NA	NA	NA	NA	NA	NA
TTC24	9.471119731611704	0.22165574375922967	0.7896713206391899	0.2806936733878256	0.7789453616589219	NA	NA	NA	NA	NA	NA	NA	NA	NA
NAXE	154.42737803868295	-0.429384501	0.2483775145828139	-1.728757539	0.083852499	0.3428056367632576	NA	NA	NA	NA	NA	NA	NA	NA
GPATCH4	2.1080458566415787	-1.810683756	1.768384789161724	-1.023919549	0.3058732758132292	NA	NA	NA	NA	NA	NA	NA	NA	NA
HAPLN2	14.54375065321492	1.039420695619779	0.7388176894859891	1.4068703421853983	0.15946583936930478	0.4694512264995653	NA	NA	NA	NA	NA	NA	NA	NA
BCAN-AS1	142.95608599515572	0.356585898	0.2460300322228571	1.4493592296520368	0.14723728818800602	0.45190862822813893	NA	NA	NA	NA	NA	NA	NA	NA
NES	24.667836834027725	0.29275313676195736	0.5862203256429445	0.4993909694974781	0.6175039797715554	0.8475893321538144	NA	NA	NA	NA	NA	NA	NA	NA
CRABP2	187.72357756736687	-1.299320351	0.28143172059359145	-4.616822682	3.8965993663728e-6	6.959540960050062e-4	NA	NA	NA	NA	NA	NA	NA	NA
ISG20L2	293.52195446132004	-0.16795017	0.2212031750724964	-0.7592575	0.4476985359012997	0.7479659415867487	NA	NA	NA	NA	NA	NA	NA	NA
METTL25B	123.80188149702154	-0.104222837	0.2676918725721516	-0.389338816	0.6970255262858842	0.8851850577485842	NA	NA	NA	NA	NA	NA	NA	NA
MRPL24	41.20098113451571	0.063422964	0.4577179019915433	0.1385634329694141	0.8897951407568295	0.9622783397434461	NA	NA	NA	NA	NA	NA	NA	NA
HDGF	1912.4403093398787	-0.346918901	0.2534151798402704	-1.368974429	0.1710072680685995	0.4870442412718007	NA	NA	NA	NA	NA	NA	NA	NA
PRCC	289.8355095537535	-0.315695323	0.2103393184494817	-1.500885928	0.13338506850045265	0.4302088325988755	NA	NA	NA	NA	NA	NA	NA	NA
SH2D2A	22.611222891675208	0.1687055902974121	0.5677344999707352	0.2971557837441767	0.7663475773860813	0.9149549022784392	NA	NA	NA	NA	NA	NA	NA	NA
NTRK1	57.95590877794293	0.39503730011740945	0.4031059876586832	0.979983707	0.3270941612319081	0.6526462161384429	NA	NA	NA	NA	NA	NA	NA	NA
PEAR1	48.159657040883644	0.5871384146629052	0.34555657980148424	1.6991093470140408	0.089298583	0.353921988	NA	NA	NA	NA	NA	NA	NA	NA
LRRC71	23.18837985917341	1.1673803083127172	0.504568046	2.313623144275131	0.020688403009582162	0.16240396362521997	NA	NA	NA	NA	NA	NA	NA	NA
ARHGEF11	533.4923243146295	0.5736832323301944	0.2276522177915582	2.5199984339949077	0.011735535641693749	0.11834984046502427	NA	NA	NA	NA	NA	NA	NA	NA
LOC102724222	1.5927992734256158	2.682162190273877	1.9874290365167817	1.3495637534685023	0.17715595742464807	NA	NA	NA	NA	NA	NA	NA	NA	NA
SMU1P1	10.955099387687852	0.3286599822815227	0.7929229469396644	0.4144917025670734	0.6785140424629033	NA	NA	NA	NA	NA	NA	NA	NA	NA
KRT8P45	35.91725925	-0.75571217	0.4696140887094558	-1.609219545	0.10756834408744434	0.3863212033226412	NA	NA	NA	NA	NA	NA	NA	NA
ETV3L	11.180863168920459	0.056479083	0.7767894949445837	0.072708351	0.9420382031390424	NA	NA	NA	NA	NA	NA	NA	NA	NA
ETV3	426.2065304289315	-0.321982324	0.28320184356415945	-1.136935832	0.255565111	0.5852354843768013	NA	NA	NA	NA	NA	NA	NA	NA
LOC107985211	1.2957304071736058	2.119165456197984	2.288525356540069	0.9259960568677581	0.3544480294465057	NA	NA	NA	NA	NA	NA	NA	NA	NA
LOC105371456	9.829063407110901	-0.420244146	0.7210245969044259	-0.58284301	0.5599989886119072	NA	NA	NA	NA	NA	NA	NA	NA	NA
FCRL5	4.784433624647598	0	1.9194120422297987	0	1	NA	NA	NA	NA	NA	NA	NA	NA	NA
FCRL4	1.7063953706860966	0.36634147775020337	1.7297935065633847	0.2117833581639587	0.8322760522971386	NA	NA	NA	NA	NA	NA	NA	NA	NA
FCRL3	19.348863897853736	0.043588361352709805	0.6878600066590468	0.06336807	0.9494734122340821	0.9828904303874132	NA	NA	NA	NA	NA	NA	NA	NA
SONP1	10.486296465466078	-0.33807258	0.714840013	-0.472934606	0.6362598345481094	NA	NA	NA	NA	NA	NA	NA	NA	NA
VDAC1P9	1.084222353022051	-0.982531645	2.853945360609431	-0.344271358	0.730642222	NA	NA	NA	NA	NA	NA	NA	NA	NA
FCRL2	3.9472231684308885	3.5859187676726605	1.439486028779173	2.4911105047083195	0.012734450616034782	NA	NA	NA	NA	NA	NA	NA	NA	NA
LOC105371458	2.268218702	0.818413317	1.7379904919680003	0.4708963142146065	0.6377147802423262	NA	NA	NA	NA	NA	NA	NA	NA	NA
KIRREL1	267.06048052192517	0.15722262479114849	0.2576403797513342	0.6102406188924828	0.5417024262455902	0.8048918036918692	NA	NA	NA	NA	NA	NA	NA	NA
LINC01704	4.289354366388965	0.6876453083769392	3.141676424908482	0.2188784633977608	0.8267447234245003	NA	NA	NA	NA	NA	NA	NA	NA	NA
LOC105371460	10.854083738949678	0.8056415957021528	0.7143529459985624	1.127792081232313	0.25940773844753123	NA	NA	NA	NA	NA	NA	NA	NA	NA
ELL2P1	126.2303123917202	-1.356408665	0.45881471317130224	-2.9563321	0.003113217	0.054700455	NA	NA	NA	NA	NA	NA	NA	NA
CD1D	4.905259636	-0.373375747	1.0481681635775024	-0.356217409	0.7216777555665124	NA	NA	NA	NA	NA	NA	NA	NA	NA
CD1A	1.3636821140022617	-2.228852971	1.9870090204410917	-1.121712558	0.26198467537154985	NA	NA	NA	NA	NA	NA	NA	NA	NA
CD1B	3.747223894924896	1.1468925223443396	1.2141203311101056	0.9446283806941131	0.34484863252713044	NA	NA	NA	NA	NA	NA	NA	NA	NA
OR10K2	1.0924618304198328	1.6291795669185933	2.3172282743870953	0.7030725392600821	0.48201054452578357	NA	NA	NA	NA	NA	NA	NA	NA	NA
EI24P2	1.2950066408336716	-1.595693209	2.2490715614480825	-0.709489745	0.47802061299296256	NA	NA	NA	NA	NA	NA	NA	NA	NA
LOC107985213	3.780549926838704	-1.426382712	1.407263633933506	-1.013585996	0.31078034275804006	NA	NA	NA	NA	NA	NA	NA	NA	NA
HSP90AA3P	6.219000432	-1.093447099	0.897798281	-1.217920687	0.2232541140242459	NA	NA	NA	NA	NA	NA	NA	NA	NA
OR6Y1	6.0870302687892766	-1.802852099	1.0367104549512505	-1.739012171	0.082032622	NA	NA	NA	NA	NA	NA	NA	NA	NA
OR6P1	5.317268582516258	-0.284509677	0.9289705732615746	-0.30626339	0.7594041109366967	NA	NA	NA	NA	NA	NA	NA	NA	NA
OR10Z1	6.438344107584411	-2.082126102	1.0498373558079563	-1.98328445	0.047335665402950734	NA	NA	NA	NA	NA	NA	NA	NA	NA
SPTA1	65.70103003151596	-1.500479532	0.5370894735949558	-2.793723589	0.005210499	0.073082135	NA	NA	NA	NA	NA	NA	NA	NA
PYHIN1	2.087221835569445	-0.853756669	1.6474809547566873	-0.518219447	0.6043051681517209	NA	NA	NA	NA	NA	NA	NA	NA	NA
IFI16	365.27915163435125	-0.541615102	0.2686723206050061	-2.01589468	0.04381099	0.24600875495838012	NA	NA	NA	NA	NA	NA	NA	NA
AIM2	19.223791601859805	-0.426489398	0.6165491757135493	-0.691736224	0.48910299430923065	0.7750068827786734	NA	NA	NA	NA	NA	NA	NA	NA
OR10J1	3.1257462937746316	-1.715182345	1.3604695577964454	-1.260728206	0.2074067879787006	NA	NA	NA	NA	NA	NA	NA	NA	NA
LINC02819	3.772755816292601	-1.559781245	1.1940538065652868	-1.306290585	0.1914537576897139	NA	NA	NA	NA	NA	NA	NA	NA	NA
LOC646430	1.5978289401852375	-2.043084194	2.073503006249493	-0.985329748	0.32446212516915013	NA	NA	NA	NA	NA	NA	NA	NA	NA
APCS	3.4541027173468533	-1.009892775	1.4849846736853602	-0.680069493	0.4964604596722787	NA	NA	NA	NA	NA	NA	NA	NA	NA
CRPP1	1.463354558585153	-0.205654712	2.1958429281332275	-0.093656386	0.9253821171179646	NA	NA	NA	NA	NA	NA	NA	NA	NA
CRP	15.242654528151709	0.38608272829335444	0.6393451998967709	0.6038720996977714	0.54592868	0.8068736359357734	NA	NA	NA	NA	NA	NA	NA	NA
LOC101928264	7.0961870260005915	0.094491045	0.7619877856686504	0.12400598384699578	0.901310537	NA	NA	NA	NA	NA	NA	NA	NA	NA
DUSP23	15.219967222439992	-0.376014587	0.635680454	-0.591515099	0.5541753413431267	0.8116675854098699	NA	NA	NA	NA	NA	NA	NA	NA
FCRL6	11.95266981803758	0.5469275044483347	0.7912170137943516	0.691248412	0.48940944499176886	NA	NA	NA	NA	NA	NA	NA	NA	NA
LOC107985217	7.009708800852699	1.6536785503285483	0.9379487030430407	1.763079947723606	0.077887007	NA	NA	NA	NA	NA	NA	NA	NA	NA
SLAMF8	12.730533029560757	1.1193259995410894	0.6666215563106581	1.6791026166868546	0.093132046	NA	NA	NA	NA	NA	NA	NA	NA	NA
SNHG28	54.894174099407714	0.6780428961383517	0.3238095578893762	2.0939557823984707	0.036263919380113564	0.22151835867286998	NA	NA	NA	NA	NA	NA	NA	NA
LOC107985216	15.33148872209702	1.1944975266857067	0.6528370442394138	1.8297024306844492	0.067294447	0.30593282530742943	NA	NA	NA	NA	NA	NA	NA	NA
CFAP45	89.84990514002695	0.8382854607520883	0.2700593601722142	3.1040785263562864	0.001908727	0.041236196877966806	NA	NA	NA	NA	NA	NA	NA	NA
TAGLN2	2476.497601639171	-0.405073329	0.23859888508231672	-1.697716773	0.089561231	0.3546020005694421	NA	NA	NA	NA	NA	NA	NA	NA
IGSF9	117.80371567867336	0.13036380461204658	0.4736885573824714	0.2752099508850636	0.7831549423542599	0.9216818049663119	NA	NA	NA	NA	NA	NA	NA	NA
SLAMF9	28.05371096871697	0.3690251181829567	0.5366920028850083	0.6875919823646488	0.4917097585715137	0.7770023440281401	NA	NA	NA	NA	NA	NA	NA	NA
PIGM	96.65224369657263	0.5948042831830838	0.31071048844437643	1.9143360308210708	0.055577233432057796	0.2759871293140636	NA	NA	NA	NA	NA	NA	NA	NA
KCNJ10	19.136602528944984	0.7108902515590769	0.6066984935884608	1.171735646	0.24130320678222494	0.572224997	NA	NA	NA	NA	NA	NA	NA	NA
KCNJ9	12.143386151933722	-0.115249133	0.7462973901975836	-0.154427892	0.8772723624944649	NA	NA	NA	NA	NA	NA	NA	NA	NA
IGSF8	103.23264853756118	-0.69116865	0.2662906326696912	-2.595542485	0.009444173	0.10434685187141846	NA	NA	NA	NA	NA	NA	NA	NA
ATP1A2	15.424258558555675	0.291365974	0.7192777539493795	0.40508130820130633	0.6854177455649659	0.881296656	NA	NA	NA	NA	NA	NA	NA	NA
ATP1A4	38.72548260102129	0.7837900239074357	0.4753668038870096	1.648811018141131	0.099186357	0.37027037350067166	NA	NA	NA	NA	NA	NA	NA	NA
CASQ1	22.946892315392404	-0.217089439	0.5339597601457922	-0.406565168	0.6843273845286344	0.8805332434330648	NA	NA	NA	NA	NA	NA	NA	NA
LOC729867	11.401461324747986	1.2209002654634296	0.654217521	1.8661992794111535	0.062013489871300974	NA	NA	NA	NA	NA	NA	NA	NA	NA
PEA15	652.7342742077459	-0.475526001	0.27334421159231737	-1.739660037	0.08191873	0.3389572464476778	NA	NA	NA	NA	NA	NA	NA	NA
DCAF8	400.11153051769895	0.065764454	0.22047762039316227	0.2982817647268702	0.7654881208246126	0.9144334991847308	NA	NA	NA	NA	NA	NA	NA	NA
RPSAP18	78.03992575064059	-0.270426252	0.4192327236408336	-0.645050437	0.5188945010999629	0.7920924614569353	NA	NA	NA	NA	NA	NA	NA	NA
PEX19	229.08248674259835	-0.122706492	0.24736213078211325	-0.496060136	0.6198519837083142	0.8485092870524942	NA	NA	NA	NA	NA	NA	NA	NA
LOC107985219	2.990602603461142	0.9459258349614758	1.337225227577485	0.7073795913012451	0.4793306162103866	NA	NA	NA	NA	NA	NA	NA	NA	NA
COPA	1143.6177414650244	0.10912469947178416	0.2139816233205316	0.5099722947158033	0.6100708718042609	0.8439215893652623	NA	NA	NA	NA	NA	NA	NA	NA
NCSTN	612.0641259806316	0.086857791	0.21970126051735278	0.39534498397819745	0.6925883052125492	0.8841514180903546	NA	NA	NA	NA	NA	NA	NA	NA
NHLH1	22.571284215363217	0.37511490974253875	0.6083521967066677	0.6166081289312905	0.5374932314609097	0.8019528267578734	NA	NA	NA	NA	NA	NA	NA	NA
LOC105371466	13.477502670830647	-0.741038374	0.9454726072858687	-0.783775615	0.43317178487610464	NA	NA	NA	NA	NA	NA	NA	NA	NA
VANGL2	29.67982899728216	0.34610963164335184	0.49077688595322444	0.705228061	0.48066832110489643	0.7695553695510462	NA	NA	NA	NA	NA	NA	NA	NA
LOC105371467	2.5792360913732124	3.453292123369043	2.0561873358668845	1.679463764381732	0.093061695	NA	NA	NA	NA	NA	NA	NA	NA	NA
SLAMF6	3.7690234358674757	-1.170596671	1.4352891345950805	-0.815582479	0.41473897376438407	NA	NA	NA	NA	NA	NA	NA	NA	NA
SLAMF1	1.5756582264253465	-0.394063444	1.9442507761726617	-0.202681387	0.8393840723348421	NA	NA	NA	NA	NA	NA	NA	NA	NA
CD48	4.808591990500061	-0.415802915	1.0901354950481115	-0.38142315	0.7028892855312894	NA	NA	NA	NA	NA	NA	NA	NA	NA
SLAMF7	6.300438767937779	-1.48290854	1.0799557980435244	-1.373119662	0.16971514953670908	NA	NA	NA	NA	NA	NA	NA	NA	NA
LOC105371470	1.860949531365949	-1.075015212	1.6850374971344613	-0.637977027	0.523488635	NA	NA	NA	NA	NA	NA	NA	NA	NA
LY9	5.516684551	0.5177033073928298	1.0190998784762246	0.5080005584603823	0.6114529515663176	NA	NA	NA	NA	NA	NA	NA	NA	NA
CD244	8.530090900362268	-0.114183425	0.7845216671439169	-0.145545279	0.8842803686314914	NA	NA	NA	NA	NA	NA	NA	NA	NA
ITLN1	3.5208045854196794	-0.311835313	1.2775196836790772	-0.244094332	0.8071577624994146	NA	NA	NA	NA	NA	NA	NA	NA	NA
LOC646347	112.04048604091554	-0.594763616	0.4019558285080209	-1.479674069	0.13896024917860222	0.4397396181744194	NA	NA	NA	NA	NA	NA	NA	NA
LOC101928372	8.867630867806115	1.6395510441366417	0.7836614416144738	2.0921675574070506	0.03642353	NA	NA	NA	NA	NA	NA	NA	NA	NA
ITLN2	7.721414591410101	0.8317055412737618	0.8524969405528783	0.9756111743162006	0.3292571849400605	NA	NA	NA	NA	NA	NA	NA	NA	NA
F11R	1371.1229249058626	0.038939166995710345	0.2586386686122864	0.1505543127198907	0.8803273036410043	0.9593088972831086	NA	NA	NA	NA	NA	NA	NA	NA
TSTD1	36.50567805331504	0.038805752	0.4825447319364108	0.080418973	0.9359040373200523	0.978632495	NA	NA	NA	NA	NA	NA	NA	NA
USF1	148.6624726398857	-0.77834561	0.2550234851582224	-3.052054637	0.002272807	0.045138905	NA	NA	NA	NA	NA	NA	NA	NA
ARHGAP30	99.16210959870769	0.011878215946886502	0.250782896	0.047364538	0.9622226920088883	0.987072598	NA	NA	NA	NA	NA	NA	NA	NA
NECTIN4	244.15404311729347	0.16629146926827482	0.27090178735394976	0.6138441200131501	0.5393183391442002	0.8030171645475557	NA	NA	NA	NA	NA	NA	NA	NA
KLHDC9	8.003895017039195	-1.018421502	0.9066305847320878	-1.123303712	0.26130852770274127	NA	NA	NA	NA	NA	NA	NA	NA	NA
PFDN2	43.324766171747925	-0.625834986	0.4428594781308156	-1.413168323	0.157606238	0.4658032443370994	NA	NA	NA	NA	NA	NA	NA	NA
NIT1	107.98339289927524	-0.508665567	0.2619774632887797	-1.941638645	0.052180861	0.268227779	NA	NA	NA	NA	NA	NA	NA	NA
DEDD	21.413366308517762	0.6081512704975804	0.6511372957037432	0.9339831622458303	0.3503125785567243	0.6722597019141253	NA	NA	NA	NA	NA	NA	NA	NA
UFC1	161.43417782299093	-0.100666873	0.23422173754412104	-0.429793042	0.667346195	0.871179221	NA	NA	NA	NA	NA	NA	NA	NA
USP21	135.2417009405331	-0.235357451	0.28049402060276746	-0.839081883	0.4014233618762015	0.7127790960421279	NA	NA	NA	NA	NA	NA	NA	NA
PPOX	37.372449128560056	-0.570598972	0.4821883909633729	-1.183352778	0.23666936380693906	0.5669491155341866	NA	NA	NA	NA	NA	NA	NA	NA
B4GALT3	3.942803712711947	0.8984262265536807	1.265928980055539	0.7096971794691553	0.4778919416057993	NA	NA	NA	NA	NA	NA	NA	NA	NA
ADAMTS4	8.027098279376593	-0.544984384	0.9895056927953368	-0.550764274	0.5817952776544241	NA	NA	NA	NA	NA	NA	NA	NA	NA
NDUFS2	133.34292151995638	-0.163856753	0.30979316582655714	-0.528923073	0.5968588154844898	0.836427255	NA	NA	NA	NA	NA	NA	NA	NA
FCER1G	3.401597118119917	-1.599616863	1.3032883446961052	-1.227369883	0.21968360061649805	NA	NA	NA	NA	NA	NA	NA	NA	NA
APOA2	1.0749069115595513	3.006668145756375	2.4345216683599427	1.235013918681557	0.216825324	NA	NA	NA	NA	NA	NA	NA	NA	NA
TOMM40L	26.520017410034612	-0.316963848	0.4769885793619972	-0.66451035	0.5063637267643091	0.785051289	NA	NA	NA	NA	NA	NA	NA	NA
NR1I3	6.510408379608509	-0.692651294	0.8456962932744376	-0.81903078	0.4127688528402905	NA	NA	NA	NA	NA	NA	NA	NA	NA
PCP4L1	14.789582881780062	-0.706080811	0.6512730040185041	-1.084154888	0.27829612962867684	0.6083226294301147	NA	NA	NA	NA	NA	NA	NA	NA
MPZ	7.894935495	0.9419997507926049	1.1176135018033184	0.8428671891245471	0.3993027256152504	NA	NA	NA	NA	NA	NA	NA	NA	NA
SDHC	320.1817650201714	0.31578950404994105	0.20960372637315547	1.5066025280855173	0.1319125690202219	0.4273712587261907	NA	NA	NA	NA	NA	NA	NA	NA
RRM2P2	4.21299864	0.9237622690284095	1.1795346420042783	0.7831582355722444	0.4335341968632371	NA	NA	NA	NA	NA	NA	NA	NA	NA
LOC148430	4.209788429784904	-0.400514127	1.093310592839071	-0.366331516	0.7141177151689833	NA	NA	NA	NA	NA	NA	NA	NA	NA
LOC102724602	1.3672825529129633	-3.590042472	2.008140964202862	-1.787744255	0.073817278	NA	NA	NA	NA	NA	NA	NA	NA	NA
TRD-GTC2-1	1.1722643070166268	0.8149141584410468	2.4561362322438605	0.3317870351582913	0.7400500747217018	NA	NA	NA	NA	NA	NA	NA	NA	NA
TRE-CTC1-3	0.9850661185545775	0	2.768847618	0	1	NA	NA	NA	NA	NA	NA	NA	NA	NA
TRG-GCC1-3	1.187845911898858	-3.386194609	2.462958614545083	-1.374848359	0.1691784621017429	NA	NA	NA	NA	NA	NA	NA	NA	NA
TRE-CTC1-4	8.030445632192603	-2.05496409	1.4357057048837558	-1.431326826	0.15233656904858864	NA	NA	NA	NA	NA	NA	NA	NA	NA
[truncated: 28,824 more rows]
