# Supplementary material for: Dual oxic-anoxic co-culture enables direct study of anaerobe–host interactions at the airway epithelial interface
Source: mBio. 2025 Apr 9;16(5):e01338-24. doi: 10.1128/mbio.01338-24 (PMC12077211; doi:10.1128/mbio.01338-24)
Supplement: Data set S3 — F. nucleatum RNAseq. [file mbio.01338-24-s0003.csv]

locus_tag	baseMean	log2FoldChange	lfcSE	stat	pvalue	padj	pan_gene_symbol	new_locus_tag	product
C7Y58_00010	454.2453506444327	1.0243497783124538	0.3933941804728864	0.0618966408785806	0.9506451425612483	1	NA	NA	NA
C7Y58_00015	351.06429021144555	0.41545972464558373	0.3641612823851833	0	1	1	NA	NA	NA
C7Y58_00020	573.6773915119	-1.989871808176621	0.6196134984375399	-1.597563336939479	0.1101401913515554	0.39280829104795667	NA	NA	NA
C7Y58_00025	1276.604015464592	-4.051332512422952	0.5616085572733193	-5.433201600840197	5.5351810746178737e-8	1.3068117157775993e-6	NA	NA	NA
C7Y58_00030	96.41040430794887	-6.336051085866495	0.8192585878917438	-6.513268416994118	7.353293801418842e-11	2.444231942052098e-9	NA	NA	NA
C7Y58_00035	131.75615763685872	-6.251384814330124	0.6621431438693992	-7.93089056792515	2.1757988564958706e-15	1.4416422100782318e-13	NA	NA	NA
C7Y58_00040	192.81182161823645	-6.003847876362356	0.5789151143949723	-8.643491510136004	5.4520774597054386e-18	4.666069625931238e-16	NA	NA	NA
C7Y58_00045	228.22742516323123	-6.1777608996451585	0.6209215784599413	-8.338832276513001	7.502774215809998e-17	5.927191630489898e-15	NA	NA	NA
C7Y58_00050	6327.25191657052	-2.544507434527369	0.3885025992338639	-3.9755395139522194	7.021988304198463e-5	8.187979914582871e-4	NA	NA	NA
C7Y58_00055	173.45088586138755	-1.1511532059293943	0.2643283213174251	-0.5718388600057663	0.5674311479223104	1	NA	NA	NA
C7Y58_00060	2571.754261905071	-1.5983618283202263	0.2740365476653967	-2.1835110441211527	0.028998196542216623	0.140477112494606	NA	NA	NA
C7Y58_00065	554.4015993038965	-1.3811416215643026	0.24600591104007066	-1.5493189572270905	0.1213050648239087	0.42374252236106885	NA	NA	NA
C7Y58_00070	2631.1200386483083	-1.5052958489313664	0.25987921519645	-1.944348833550998	0.05185339954066301	0.22281774614335112	NA	NA	NA
C7Y58_00080	83.0574445373716	-2.5683595430482167	0.5508884580412486	-2.846963881989307	0.004413836985430828	0.02839095347611772	NA	NA	NA
C7Y58_00085	308.66686029323887	-0.3087274545953519	0.30421182607367264	-0	1	1	NA	NA	NA
C7Y58_00090	3.480855473174203	-0.1711248515489225	1.1360115568471747	-0	1	1	NA	NA	NA
C7Y58_00095	139.38008062331716	-0.08177969521529412	0.36111684015665996	-0	1	1	NA	NA	NA
C7Y58_00100	468.179852685748	-0.3984045338578554	0.235442873754198	-0	1	1	NA	NA	NA
C7Y58_00105	39.416247657439044	-2.3997555619911632	0.5559344992830731	-2.51784259439965	0.011807607592301046	0.06502098121873015	NA	NA	NA
C7Y58_00110	4650.238150596793	-2.2148071874251394	0.1855154856309109	-6.548279154668727	5.820384734672786e-11	2.0083663443880538e-9	NA	NA	NA
C7Y58_00115	322.2602034616809	-1.6788436724077926	0.4168015857413888	-1.6286974321373913	0.10337708663986189	0.3738319295040076	NA	NA	NA
C7Y58_00120	342.8777069252096	-1.783282650768129	0.47789566025790775	-1.6390244061756323	0.10120817688315971	0.36793202711152223	NA	NA	NA
C7Y58_00125	1247.3350179761767	-1.2156905726644889	0.16260914057910217	-1.3264357212414202	0.18469541325835814	0.5809561697284343	NA	NA	NA
C7Y58_00130	2506.6400815375036	-3.2373220089814443	0.5639677662991777	-3.9671097227116587	7.274950548123431e-5	8.394802486430071e-4	NA	NA	NA
C7Y58_00135	1244.050886052566	-4.358417784012312	0.7064370410518911	-4.754022777474406	1.9940855729342132e-6	3.357255546563011e-5	NA	NA	NA
C7Y58_00140	6355.3100988641245	-5.01739496395216	0.32787243876451655	-12.252920614768477	1.6205286213530627e-34	6.657131576518382e-32	NA	NA	NA
C7Y58_00145	1608.7082278089517	-4.891218184718645	0.3049921241838669	-12.758421861322535	2.7981250020112265e-37	1.9157829180436863e-34	NA	NA	NA
C7Y58_00150	2183.4160596814986	-5.182861978635352	0.33689924675751887	-12.415765303405207	2.1462468355179624e-35	1.1020977500384736e-32	NA	NA	NA
C7Y58_00155	41692.06372061581	-2.158824692812597	1.0111879294762425	-1.1460032888375409	NA	NA	NA	NA	NA
C7Y58_00160	90.001058236275	-1.6356275812789807	1.1280218654029972	-0.5634887060029606	0.573102148524399	1	NA	NA	NA
C7Y58_00165	102.69089867266409	-0.3876775970068482	1.0940033301343661	-0	1	1	NA	NA	NA
C7Y58_00170	925.795948187015	-1.286267047145672	0.989730744408343	-0.2892372988946619	0.7723997906510983	1	NA	NA	NA
C7Y58_00175	13.83765775405391	-3.2416503696784695	1.2320309906949	-1.8194756354416992	0.06883889667231527	0.27778996810399914	NA	NA	NA
C7Y58_00180	25971.083635421757	-0.08783864053752063	0.4945386702486236	-0	1	1	NA	NA	NA
C7Y58_00185	24602.166102177194	-0.06463245143329435	0.5602996309578714	-0	1	1	NA	NA	NA
C7Y58_00190	25411.097644734236	0.1730337978600342	0.6309839057400656	0	1	1	NA	NA	NA
C7Y58_00195	61398.949916734164	0.14768765636933034	0.6491288454304616	0	1	1	NA	NA	NA
C7Y58_00200	13043.96584325669	0.535935788172961	0.6866336390462544	0	1	1	NA	NA	NA
C7Y58_00205	12566.382095738341	2.1603788631172383	0.3407631832011124	3.405235425425649	6.610703621300479e-4	0.005802728734252643	NA	NA	NA
C7Y58_00210	853.1605918408403	-1.9996198739541233	0.708321840117995	-1.4112509559038906	0.1581706300586985	0.5100195826382523	NA	NA	NA
C7Y58_00215	1924.3305992283292	-1.8105537077577722	0.7465151061376808	-1.0857833968711152	0.2775748336737418	0.7973967949172946	NA	NA	NA
C7Y58_00220	11736.231848206688	1.581223078215555	0.45454679405276993	1.2786870038909102	0.20100729801382358	0.6162223733140204	NA	NA	NA
C7Y58_00225	29249.355782364684	1.1503327881500223	0.5176525663939412	0.2904125235913866	0.7715006639190078	1	NA	NA	NA
C7Y58_00230	13887.503469720292	1.0008473191772893	0.4888720433572649	0.0017332125835432387	0.9986170971313809	1	NA	NA	NA
C7Y58_00235	11001.56842455624	0.8441752684693838	0.4854843773541159	0	1	1	NA	NA	NA
C7Y58_00240	4729.964729401017	1.0368997271958893	0.5609910694147364	0.06577596187829794	0.9475561944236146	1	NA	NA	NA
C7Y58_00245	12080.355685158178	0.8283463874985229	0.3746001611506892	0	1	1	NA	NA	NA
C7Y58_00250	1968.40751315374	0.5458867670654944	0.4306673529624421	0	1	1	NA	NA	NA
C7Y58_00255	10650.369793850303	1.0025773826694981	0.46625526807333084	0.0055278360288527175	0.9955894474401279	1	NA	NA	NA
C7Y58_00260	10867.377116488833	0.610914218643928	0.4570582956912269	0	1	1	NA	NA	NA
C7Y58_00265	1662.1491950843726	-0.054164182410022264	0.45398231617027845	-0	1	1	NA	NA	NA
C7Y58_00270	10595.339331910063	-0.20021364844645054	0.44506046025032453	-0	1	1	NA	NA	NA
C7Y58_00275	157.84275640888026	-2.401352042983196	0.38078205447782526	-3.680194553561355	2.3305607286548452e-4	0.002312546732684566	NA	NA	NA
C7Y58_00280	19.961857454078093	-0.8309250156147898	0.6682856582313706	-0	1	1	NA	NA	NA
C7Y58_00285	247.25815084565198	-0.821407434900352	0.3002659097631879	-0	1	1	NA	NA	NA
C7Y58_00290	291.2332451229981	-0.4981261400090396	0.2886588114953626	-0	1	1	NA	NA	NA
C7Y58_00295	9614.618231249828	-3.2886553164150594	0.6875717589586228	-3.328605758737668	8.728185949571565e-4	0.007501127171723848	NA	NA	NA
C7Y58_00300	12808.67450351955	-0.3151882006721495	0.22756179609978924	-0	1	1	NA	NA	NA
C7Y58_00305	56347.10734187816	-1.392473729934516	0.26825195748003855	-1.4630787175661941	0.1434458406454183	0.47142041069710267	NA	NA	NA
C7Y58_00310	8018.884494058582	-1.1929823834581128	0.29804172823697817	-0.6475012227303593	0.5173076034141508	1	NA	NA	NA
C7Y58_00315	952.7185070250657	-1.3992649011870757	0.5369199856255934	-0.7436208594877901	0.45710588000117525	1	NA	NA	NA
C7Y58_00320	1035.347174487547	1.1507630038904026	0.4778049870019119	0.31553250382838594	0.7523573760434632	1	NA	NA	NA
C7Y58_00325	3259.8903904744725	0.6288054845988665	0.4235718653750255	0	1	1	NA	NA	NA
C7Y58_00330	289.768613672815	1.0630861879244884	0.3461501201337695	0.1822509490971974	0.8553857908627195	1	NA	NA	NA
C7Y58_00335	712.8591053008819	0.9935818600601496	0.33562873193733045	0	1	1	NA	NA	NA
C7Y58_00340	119.88100269218961	0.7669561229122458	0.5695471613318208	0	1	1	NA	NA	NA
C7Y58_00345	79.81012714207243	-1.5331399703878825	0.9657661878721034	-0.5520383474623014	NA	NA	NA	NA	NA
C7Y58_00350	42.6223344611169	0.38816209404440744	0.7765716664070943	0	1	1	NA	NA	NA
C7Y58_00355	21.474885708250195	-1.942685760172329	0.6318646472514987	-1.4919109088834897	0.135722502478248	0.45874281951417156	NA	NA	NA
C7Y58_00360	39.229321266078564	-2.604166916834729	0.5187681698106875	-3.092261650170504	0.0019863768024228875	0.01489057646779785	NA	NA	NA
C7Y58_00365	128.73252631749327	-1.1068994101740035	0.5779771613071749	-0.184954384585432	0.8532648140342622	1	NA	NA	NA
C7Y58_00370	134.203000237768	-3.0813780781156948	0.6469940770489294	-3.216997113187311	0.0012953990216652731	0.010353111247083545	NA	NA	NA
C7Y58_00375	78.11200876928895	-0.716181928179732	0.5423297634249105	-0	1	1	NA	NA	NA
C7Y58_00380	76.38917545556083	-1.2534579778262245	0.49995279599407844	-0.5069638170984976	0.6121802066559558	1	NA	NA	NA
C7Y58_00385	74.7449760091809	-0.8467653557420591	0.5412152459084516	-0	1	1	NA	NA	NA
C7Y58_00390	289.415473111018	-0.517206471653853	0.4818127154488546	-0	1	1	NA	NA	NA
C7Y58_00395	72.81643995818882	-2.5382669120329386	0.648997244560576	-2.37022102162309	0.01777745444121314	0.0922093217733631	NA	NA	NA
C7Y58_00400	37.49578235637155	0.39034132837407204	0.9390473219219262	0	1	1	NA	NA	NA
C7Y58_00405	668.3573350638304	0.16842563133833707	0.2590295586520991	0	1	1	NA	NA	NA
C7Y58_00410	4718.491437230174	1.291745466832224	0.16143035735166142	1.8072528093132	0.07072287031843748	0.2848328934001384	NA	NA	NA
C7Y58_00415	72.32152718132475	1.5479519917951867	0.4144219175934626	1.322208040967355	0.18609888422530504	0.583583371295842	NA	NA	NA
C7Y58_00420	2841.310340970734	1.7910797079145515	0.23823028719867145	3.3206512791332568	8.98076729856759e-4	0.0076860400130240964	NA	NA	NA
C7Y58_00425	1488.8792813867215	1.3082393268960788	0.3211605526015543	0.9597670834702227	0.3371724522925896	0.9271114016184457	NA	NA	NA
C7Y58_00430	1551.0436165324952	-1.0007963934678743	0.42605715713504766	-0.001869217438405495	0.9985085811336092	1	NA	NA	NA
C7Y58_00435	1005.1033951441939	1.1049317952836442	0.26847299408353437	0.3908467428608295	0.6959105218206396	1	NA	NA	NA
C7Y58_00440	292.05254669209046	1.3006861463684773	0.34880373883113935	0.8620496654539692	0.38866018811007796	1	NA	NA	NA
C7Y58_00445	424.1347588651305	1.4131364635877683	0.2586146040771342	1.5974985831215724	0.11015461326369183	0.39280829104795667	NA	NA	NA
C7Y58_00450	1141.697281599204	1.495813059424081	0.23395365670412904	2.1192789478435645	0.034066899714814095	0.15759777480682013	NA	NA	NA
C7Y58_00455	853.9008777940796	2.5384416250901003	0.4731869439325219	3.2512343056309843	0.0011490511883900365	0.009555267777138199	NA	NA	NA
C7Y58_00460	76.37727805777052	-0.9571620958294602	0.8062997520288999	-0	1	1	NA	NA	NA
C7Y58_00465	10836.438219133153	1.3852602235445106	0.5476348760920173	0.7034983350471941	0.48174524398518265	1	NA	NA	NA
C7Y58_00470	10713.138707345359	5.109532445226601	0.8443376362222963	4.867167195830944	1.1320924955674044e-6	1.954048727643234e-5	NA	NA	NA
C7Y58_00475	6728.833292560142	-0.3805750217734465	0.7619183543290138	-0	1	1	NA	NA	NA
C7Y58_00480	9491.875775190618	-0.4800825878410805	0.6578041680224818	-0	1	1	NA	NA	NA
C7Y58_00485	6392.4536541479765	-0.2800117238232251	0.6430667973684858	-0	1	1	NA	NA	NA
C7Y58_00490	1846.8469840662467	0.10797996818107893	0.7357878995455118	0	1	1	NA	NA	NA
C7Y58_00495	6008.089815336019	-0.2333003268591421	0.6740173409052919	-0	1	1	NA	NA	NA
C7Y58_00500	10548.26941305833	-0.23943141502011428	0.6908916894695035	-0	1	1	NA	NA	NA
C7Y58_00505	169.15207700888334	0.3187262706745049	0.42463859827696376	0	1	1	NA	NA	NA
C7Y58_00510	4.715546972904576	1.5778804821702996	1.113629846239802	0.5189161229124085	0.6038192339762967	1	NA	NA	NA
C7Y58_00515	20.24195873410493	2.335996337514941	0.7490947650264985	1.7834810759459538	0.07450802580930947	0.29261851818799556	NA	NA	NA
C7Y58_00520	614.1761548329831	-0.020407622596410376	0.22118538176019442	-0	1	1	NA	NA	NA
C7Y58_00525	867.7082815389218	0.06294227582286945	0.3841854782332592	0	1	1	NA	NA	NA
C7Y58_00530	698.497637047098	0.2153109378741176	0.5438851323412948	0	1	1	NA	NA	NA
C7Y58_00535	1087.0645676767267	0.4375312956421494	0.4989115857278875	0	1	1	NA	NA	NA
C7Y58_00540	12391.566213636406	-0.835850806837281	0.5609469084964716	-0	1	1	NA	NA	NA
C7Y58_00545	3784.819511578537	0.711065060927647	0.17967621156438912	0	1	1	NA	NA	NA
C7Y58_00550	943.8346580783063	0.35411593382195394	0.21877063917830825	0	1	1	NA	NA	NA
C7Y58_00555	89.36255658524834	-0.617781990422903	0.4697978266559865	-0	1	1	NA	NA	NA
C7Y58_00560	379.27349914522614	-0.6856925640473935	0.23264404553689902	-0	1	1	NA	NA	NA
C7Y58_00565	601.0486071106998	-0.7678972959649181	0.29045909182661256	-0	1	1	NA	NA	NA
C7Y58_00570	1271.5416027475767	-0.0932148348262932	0.31318032146878694	-0	1	1	NA	NA	NA
C7Y58_00575	343.31522176922215	-0.37944396090457805	0.4425009346568728	-0	1	1	NA	NA	NA
C7Y58_00580	352.37604727279563	-0.4351505393168847	0.19438314532372533	-0	1	1	NA	NA	NA
C7Y58_00585	436.2471441862142	-0.3310729595746231	0.2155029875262405	-0	1	1	NA	NA	NA
C7Y58_00590	387.73425528926873	-0.6630333074440381	0.2406088854648807	-0	1	1	NA	NA	NA
C7Y58_00595	1065.278786194233	0.965603104669425	0.42905470234739035	0	1	1	NA	NA	NA
C7Y58_00600	7966.650496325418	1.4913886408183934	0.21917003774555877	2.242042962956741	0.024958595734599846	0.12382839526296638	NA	NA	NA
C7Y58_00605	2800.939354695173	1.9848606152543127	0.5678009875236595	1.7345172637856232	0.08282634531063589	0.3156313789759668	NA	NA	NA
C7Y58_00610	3089.888731735778	1.8144668276386147	0.253488364316976	3.213034372734205	0.0013134057005984789	0.010415966444128478	NA	NA	NA
C7Y58_00615	1011.4949112416576	1.8316876012990613	0.26651236212923324	3.1206342349544434	0.0018046202842821751	0.01377951696622895	NA	NA	NA
C7Y58_00620	3838.4675617341004	-2.3177543264622775	0.4237322028001075	-3.1098753357764464	0.0018716632010756008	0.014238504500034386	NA	NA	NA
C7Y58_00625	3998.7944724335293	-2.0322063624585534	0.47108989400112716	-2.191102750457397	0.028444357746240517	0.13844718201606165	NA	NA	NA
C7Y58_00630	3444.938897172811	-2.224906714030064	0.44199197909862753	-2.7713324493536433	0.005582739551886517	0.03449457981775741	NA	NA	NA
C7Y58_00635	3153.8822377032366	-2.2557202430462144	0.3209789733664279	-3.9121573288001357	9.147528406600142e-5	0.0010323639201734447	NA	NA	NA
C7Y58_00640	30722.293899144464	-2.3302864340549965	0.29654373453268035	-4.485970462843798	7.258279702078792e-6	1.1125751125425252e-4	NA	NA	NA
C7Y58_00645	2291.847423426851	-2.003851534040083	0.21529863647942596	-4.662600518308491	3.12238492112026e-6	5.1307029023848105e-5	NA	NA	NA
C7Y58_00650	1702.0115380671286	-2.1077994354779217	0.2244430785135526	-4.935770097321265	7.983510830187249e-7	1.4773091211896044e-5	NA	NA	NA
C7Y58_00655	604.795641782172	-2.2916122537747405	0.4156345888191484	-3.107566811136474	0.0018863434228520305	0.014244666876978201	NA	NA	NA
C7Y58_00660	4182.031650914769	-1.8123858728220015	0.3101982178049212	-2.6189250169480287	0.008820733394446072	0.051036018006175306	NA	NA	NA
C7Y58_00665	12116.00235579243	-1.9771067916524252	0.23418428500607683	-4.172384118887697	3.0142891188797123e-5	3.893930723382974e-4	NA	NA	NA
C7Y58_00670	3783.3578424203	-1.9966877086717443	0.28992865623588165	-3.4376998866260875	5.866775333313181e-4	0.0053085271077644375	NA	NA	NA
C7Y58_00675	504.0914842610362	-1.7772539809223171	0.2533162877151817	-3.0683142719832888	0.0021527009568581734	0.0157354013003085	NA	NA	NA
C7Y58_00680	2851.507277225968	-1.350033406769435	0.3445435913822456	-1.015933587286199	0.309661013287131	0.8677267684744435	NA	NA	NA
C7Y58_00685	933.863116796455	-1.2588929325927471	0.4382651954791246	-0.5907220907873317	0.5547066439313434	1	NA	NA	NA
C7Y58_00690	860.7873305394345	-1.4320016109285134	0.3548373136909446	-1.217463875021828	0.22342777300970793	0.6743205323800616	NA	NA	NA
C7Y58_00695	184.09255546510732	-1.319540504051743	0.49549945009288565	-0.6448856885549364	0.5190012667554345	1	NA	NA	NA
C7Y58_00700	747.4257449089932	-1.2654009574688347	0.6514657117262923	-0.4073905236939633	0.6837211858468195	1	NA	NA	NA
C7Y58_00705	1362.7224166132257	-1.481988962139847	0.29748336560065425	-1.6202215581589041	0.10518469206456622	0.3790339605274018	NA	NA	NA
C7Y58_00710	6076.796768810212	-1.4327687772623956	0.38445625144164863	-1.1256645603747704	0.2603075298918307	0.7587414184421687	NA	NA	NA
C7Y58_00715	1873.8734682388874	-1.7474285275389938	0.43491674643524847	-1.7185554101220908	0.08569535680786776	0.3229692896942392	NA	NA	NA
C7Y58_00720	842.2671578649189	-1.3594319280553933	0.3376924532540444	-1.0643765491110764	0.28715815290737223	0.8191983973218647	NA	NA	NA
C7Y58_00725	4712.759898086255	-1.3150006230347933	0.36893434946602244	-0.8538121307780362	0.3932090919854325	1	NA	NA	NA
C7Y58_00730	1857.6611022959744	-1.5840460110543821	0.39199109020765394	-1.4899471586075814	0.13623813043020674	0.45874281951417156	NA	NA	NA
C7Y58_00735	7197.171335958592	-1.6785210836056905	0.3449652788496698	-1.9669257319701987	0.04919177349544736	0.21452208653853266	NA	NA	NA
C7Y58_00740	5832.74593196809	-1.4898829566337033	0.35105444991543056	-1.3954614640313396	0.16287672770115108	0.5243711578341134	NA	NA	NA
C7Y58_00745	3931.231649577491	-1.3741322833557224	0.3405031473974825	-1.0987630693439179	0.27187142463867553	0.7865125439547036	NA	NA	NA
C7Y58_00750	6705.0638123279905	-1.6740006656818758	0.5200062163727722	-1.2961396315283873	0.19492738320709535	0.6038926773866876	NA	NA	NA
C7Y58_00755	20.630278574804453	-1.2632181801271773	0.6074365353620023	-0.433326223899773	0.6647777894206586	1	NA	NA	NA
C7Y58_00760	68.24498316956355	-3.041657971071661	0.45551099248720633	-4.482126676951718	7.390285120355945e-6	1.1244181953489712e-4	NA	NA	NA
C7Y58_00765	103.66348680762154	-3.845429290224917	0.5378617119932178	-5.290261840130381	1.221413730934594e-7	2.6133164618121415e-6	NA	NA	NA
C7Y58_00770	185.72864416796483	-2.188843780284393	0.3027767438263333	-3.9264699304854473	8.6201663074124e-5	9.782221875925454e-4	NA	NA	NA
C7Y58_00775	1330.931332112302	-0.14710314139719602	0.2948805543460783	-0	1	1	NA	NA	NA
C7Y58_00780	1311.710849552072	0.28368931303613826	0.4661181955442591	0	1	1	NA	NA	NA
C7Y58_00785	130.67737500974354	2.381704111517787	0.4405168333328637	3.136552356158755	0.0017094691171164163	0.013200186340440297	NA	NA	NA
C7Y58_00790	2572.272962885687	0.9838480814699707	0.4407737850179579	0	1	1	NA	NA	NA
C7Y58_00795	5206.339158761685	-1.6261514637071282	0.552363948216703	-1.133584959207868	0.2569686850807514	0.7529439074976653	NA	NA	NA
C7Y58_00800	2814.1019606399022	-1.8181340793938665	0.42719384909085123	-1.915135438244276	0.05547523341464419	0.2354911081228208	NA	NA	NA
C7Y58_00805	1626.5764539696056	-2.4997745511098364	0.2951447851932069	-5.081487548994159	3.7449056378360955e-7	7.3257487429669915e-6	NA	NA	NA
C7Y58_00810	183.4755047941638	-1.083837319893175	0.43856974726450815	-0.19116074561935395	0.8483996568973767	1	NA	NA	NA
C7Y58_00815	960.7664717495753	-1.6775512036291031	0.1947627196645482	-3.4788547048228287	5.035615299857052e-4	0.004659078299957831	NA	NA	NA
C7Y58_00820	854.5045273093264	-0.3782232667235123	0.24794363088551868	-0	1	1	NA	NA	NA
C7Y58_00825	652.6365735483179	-0.8140474479620505	0.3454951107994081	-0	1	1	NA	NA	NA
C7Y58_00830	165.96871010964995	-0.3726170579336424	0.456229792111432	-0	1	1	NA	NA	NA
C7Y58_00835	566.5281486341147	-0.3612885223486784	0.32198003982439694	-0	1	1	NA	NA	NA
C7Y58_00840	220.72629448070552	0.2188050955382848	0.4322587181095175	0	1	1	NA	NA	NA
C7Y58_00845	93.25133952391131	0.5686749743513162	0.492818570895452	0	1	1	NA	NA	NA
C7Y58_00850	1617.6570972907007	-2.1295744549724738	0.3225524802065972	-3.5019865736235327	4.6180288967436037e-4	0.00435111529995934	NA	NA	NA
C7Y58_00855	255.61356734597643	-1.9766869504815254	0.23815847331485446	-4.100996017010525	4.113756416609392e-5	5.059674059709994e-4	NA	NA	NA
C7Y58_00860	511.9841499269634	-1.5567133245662477	0.25576869060503343	-2.176628121484748	0.029508325220647447	0.14161238318506975	NA	NA	NA
C7Y58_00865	1709.5178296047934	-1.5497118299322834	0.2870535505989774	-1.9150149119745523	0.055490601914043466	0.2354911081228208	NA	NA	NA
C7Y58_00870	752.5758661232952	-4.022563233014267	0.2658109161145165	-11.371102726691962	5.8247019133194416e-30	1.4954922162447666e-27	NA	NA	NA
C7Y58_00875	632.9885104186925	-3.5288205054947883	0.41841646557547496	-6.043788219511724	1.5053708434946205e-9	4.4812053804897834e-8	NA	NA	NA
C7Y58_00900	6.414872959938185	1.2323002507755891	1.046668539174288	0.22194251769414006	0.8243586314858554	1	NA	NA	NA
C7Y58_00905	467.1354887282631	-1.0301828728628382	0.32518916939980247	-0.09281635338146811	0.9260494589746381	1	NA	NA	NA
C7Y58_00910	8.954237498946462	-1.2362647995865732	1.047597087903841	-0.22553021797657	0.821566820276684	1	NA	NA	NA
C7Y58_00915	13324.98469607652	-1.0145492946809416	0.5360862925212939	-0.027139837156652646	0.9783482009963047	1	NA	NA	NA
C7Y58_00920	53.37494624224563	-2.6396586555153223	0.7846248503990939	-2.0897358204769088	0.036641537381911	0.16650822518240088	NA	NA	NA
C7Y58_00925	2399.9059929198975	-3.619938614239962	0.47402484322057326	-5.527006973811396	3.257400179952335e-8	8.159390206856214e-7	NA	NA	NA
C7Y58_00930	4921.011894259778	-3.447321360553758	0.5321652419628984	-4.5987997102681515	4.249320649652597e-6	6.818831729989402e-5	NA	NA	NA
C7Y58_00935	10078.83657792084	-3.28269181268747	0.5999568178443873	-3.804760184056345	1.419416433601564e-4	0.0015209940109955277	NA	NA	NA
C7Y58_00940	2054.979244888232	-2.927649042195254	0.668126637867547	-2.8851551980440595	0.003912207478350297	0.02551007670010003	NA	NA	NA
C7Y58_00945	3596.496591416659	-2.8163857460780224	0.6285919971705837	-2.889610039984493	0.003857199822097697	0.025236407670389278	NA	NA	NA
C7Y58_00950	2727.0251109877745	-3.089500328020346	0.6855699127291258	-3.047829680422286	0.0023050053049749712	0.01661221367164418	NA	NA	NA
C7Y58_00955	2653.508704780038	-2.5123555229283823	0.5940127853491546	-2.545998268436992	0.01089657288631069	0.061482411727590613	NA	NA	NA
C7Y58_00960	3787.6668373556136	-2.161177893665936	0.5635651773756418	-2.0604145541305474	0.03935892671474079	0.17612905331607318	NA	NA	NA
C7Y58_00965	1046.0541770336827	-2.018553436637756	0.5752039992327148	-1.7707690454107428	0.07659911540786535	0.29854759591604446	NA	NA	NA
C7Y58_00970	108.35739817850231	-1.623313304329598	0.7196965498386011	-0.8660779386386971	0.38644742249431924	1	NA	NA	NA
C7Y58_00975	1725.6533046144236	-1.8000497386510426	0.5234458680712946	-1.528428797420699	0.1264061094322369	0.43857795400982197	NA	NA	NA
C7Y58_00980	1729.6539030115293	-1.6231294425401424	0.5585803872232531	-1.1155591152023214	0.2646109010022004	0.768756422430721	NA	NA	NA
C7Y58_00985	428.90438605232924	-1.1078840774439034	0.6223601579747513	-0.17334669654139423	0.8623789207007297	1	NA	NA	NA
C7Y58_00990	944.7439023765021	-0.751503849507081	0.5338217852510487	-0	1	1	NA	NA	NA
C7Y58_00995	7609.658527944138	-0.2311974761094725	0.2689187914830598	-0	1	1	NA	NA	NA
C7Y58_01000	401.35833709326306	0.07386933081075915	0.6390177068080014	0	1	1	NA	NA	NA
C7Y58_01005	3400.3633674394837	0.24627368566823762	0.2551182833608797	0	1	1	NA	NA	NA
C7Y58_01010	1861.383133350145	0.18984688907943678	0.3322384072570891	0	1	1	NA	NA	NA
C7Y58_01015	2658.1170136378264	0.2988237482364195	0.3332800671023894	0	1	1	NA	NA	NA
C7Y58_01020	5447.0047940461955	0.21699725528359498	0.26235086410146363	0	1	1	NA	NA	NA
C7Y58_01025	2305.777709551538	0.9737479436015762	0.21666411555130938	0	1	1	NA	NA	NA
C7Y58_01030	1644.8748986391763	-0.7422661926738867	0.20514655657998432	-0	1	1	NA	NA	NA
C7Y58_01035	849.4472333953555	-1.411996220356825	0.2363025085297383	-1.7435118354021872	0.08124424874065594	0.3119171718005744	NA	NA	NA
C7Y58_01040	544.9349482948853	-0.23918629128621532	0.30534756515984	-0	1	1	NA	NA	NA
C7Y58_01045	12807.024271427812	0.4556836432760635	0.23001915876983367	0	1	1	NA	NA	NA
C7Y58_01050	2157.5199286421425	0.30487893467160176	0.33418677421504095	0	1	1	NA	NA	NA
C7Y58_01055	70.19983532526878	-0.4875031422241073	0.4401887209824791	-0	1	1	NA	NA	NA
C7Y58_01060	1260.3475471181973	-1.7297540396679316	0.2174011823541422	-3.3567160572253782	7.887406844968831e-4	0.006835752598972986	NA	NA	NA
C7Y58_01065	18.449393307115614	-1.6993010749936792	0.6099393862024086	-1.1465091299442924	0.2515845517302844	0.743299847729265	NA	NA	NA
C7Y58_01070	561.3984054804719	-2.001975918893318	0.31130318223240766	-3.218649779639192	0.001287956861587459	0.010333841381643128	NA	NA	NA
C7Y58_01075	483.3097859553571	-2.8760023239516763	0.299625947872315	-6.261147731941865	3.821542701765735e-10	1.2076074937579723e-8	NA	NA	NA
C7Y58_01080	434.71559327498227	-2.1496578466296	0.23506237921479306	-4.8908628019079	1.0039492676403782e-6	1.7776825825287386e-5	NA	NA	NA
C7Y58_01085	1194.8221888318847	-0.06469662189696004	0.3927788514707938	-0	1	1	NA	NA	NA
C7Y58_01090	2745.7876974007827	3.5989620634884982	0.40247611421480917	6.4574318119693	1.0649470954283713e-10	3.4720656095394834e-9	NA	NA	NA
C7Y58_01095	29760.47469596618	2.0539656370218364	0.20943825433265373	5.032345405953432	4.845152844423398e-7	9.214762909671907e-6	NA	NA	NA
C7Y58_01100	10500.900401741263	2.338449117862607	0.2905441314017082	4.606698168038571	4.091131684982865e-6	6.6166806936652e-5	NA	NA	NA
C7Y58_01105	28.051785843301946	-0.1418093055619321	0.5952678862857564	-0	1	1	NA	NA	NA
C7Y58_01110	72.62176127508226	1.728300923128774	0.3029351274774188	2.404148139548665	0.016210202868802967	0.08581380590856004	NA	NA	NA
C7Y58_01115	629.9075577241551	-0.3663447555910743	0.2915897959222743	-0	1	1	NA	NA	NA
C7Y58_01120	2093.114063222741	-0.418976655075034	0.2975867804353384	-0	1	1	NA	NA	NA
C7Y58_01125	128.76727902036558	-0.20249406581196575	0.5112878029781038	-0	1	1	NA	NA	NA
C7Y58_01130	1070.121429548139	-0.2675927621233022	0.29327578956472417	-0	1	1	NA	NA	NA
C7Y58_01135	1535.330315879885	-0.3983959135541842	0.4055373204004067	-0	1	1	NA	NA	NA
C7Y58_01140	933.8608816048628	-0.3488054046555174	0.43080895777675976	-0	1	1	NA	NA	NA
C7Y58_01145	571.5023612279689	-0.6269781652908939	0.3812517568663611	-0	1	1	NA	NA	NA
C7Y58_01150	119.60600891376757	1.5417874096788494e-4	0.3800697910565953	0	1	1	NA	NA	NA
C7Y58_01155	362.44223353926037	0.28255817141177664	0.26163125395897135	0	1	1	NA	NA	NA
C7Y58_01160	143.4136520570556	0.6069953708546195	0.2488265676356178	0	1	1	NA	NA	NA
C7Y58_01165	860.8687486046567	0.7876699146722199	0.3385409917289828	0	1	1	NA	NA	NA
C7Y58_01170	6458.214965308709	1.0360665273565137	0.5218333186603691	0.06911503360709577	0.9448980545562755	1	NA	NA	NA
C7Y58_01175	14751.749175657911	1.2220003953483258	0.4845036737022331	0.4582016760615176	0.6468075558495183	1	NA	NA	NA
C7Y58_01180	13311.054701561754	1.5278140976632921	0.4879822857727739	1.0816255283272018	0.2794189563784022	0.8015733748620645	NA	NA	NA
C7Y58_01185	1652.5127511412543	1.6932688864765664	0.6050395045157425	1.1458241673515852	0.2518679133493517	0.743299847729265	NA	NA	NA
C7Y58_01190	4474.8894717889525	1.7115733932144372	0.5218057794140945	1.3636748025547396	0.17266993784429346	0.548167005150199	NA	NA	NA
C7Y58_01195	1235.999130780173	1.8591584321309997	0.5362164573492715	1.6022604684275399	0.10909802348184737	0.3917610843211792	NA	NA	NA
C7Y58_01200	2970.0896200420507	1.5238402777737614	0.4060825269476056	1.289984776521422	0.1970559438115735	0.6068259499085036	NA	NA	NA
C7Y58_01205	8674.850272373164	1.4250449284649644	0.48962124025156056	0.868109660125411	0.38533430321816386	1	NA	NA	NA
C7Y58_01210	228.38830713855768	1.3987403707806048	0.7271111864586559	0.5483898174124398	0.5834242667217895	1	NA	NA	NA
C7Y58_01215	800.3434826815467	2.055914309169552	0.4902771783988491	2.1537088726380555	0.031263009899597655	0.14728032645360914	NA	NA	NA
C7Y58_01220	485.3761498506521	3.0540778077518933	0.4930158363403918	4.166352592239453	3.095118688445126e-5	3.973358616291431e-4	NA	NA	NA
C7Y58_01225	1781.3210682862973	3.7240506187144593	0.39041424105940437	6.9773341549289825	3.008336085891786e-12	1.2358244640843455e-10	NA	NA	NA
C7Y58_01230	107.96732178041184	-0.7453117851629136	0.6497830645001054	-0	1	1	NA	NA	NA
C7Y58_01235	171.8753206540207	-0.9656816078156847	0.5305714149378193	-0	1	1	NA	NA	NA
C7Y58_01240	25.470994067610015	-0.7751268753766143	0.568352929923312	-0	1	1	NA	NA	NA
C7Y58_01245	11.549137522537118	-2.264625404966395	0.9577744574137765	-1.3203791301567915	0.1867084679251008	0.583902106689578	NA	NA	NA
C7Y58_01250	91.83041908850835	-0.7096206383520317	0.34584995319189255	-0	1	1	NA	NA	NA
C7Y58_01255	18.117374065198273	-0.41559471070727366	0.8334774744274466	-0	1	1	NA	NA	NA
C7Y58_01260	60.84386501833914	-0.7942776025147339	0.7455450042284487	-0	1	1	NA	NA	NA
C7Y58_01265	45.551831998765216	-0.26260301632828265	0.6861720148830562	-0	1	1	NA	NA	NA
C7Y58_01270	39.111556185220664	0.03435952433589071	0.8931186000438593	0	1	1	NA	NA	NA
C7Y58_01275	1.6691907961257608	-0.11268324565599426	2.242214039880245	-0	1	1	NA	NA	NA
C7Y58_01280	32.874374002166945	-0.20071294095073908	0.6790480553678669	-0	1	1	NA	NA	NA
C7Y58_01285	1.1799111874693287	-1.6329835995768123	2.5628048985993495	-0.24698860218456622	0.8049170450034261	1	NA	NA	NA
C7Y58_01290	12.765925360657626	-1.0924902136047994	0.9044260819262208	-0.1022639831525163	0.9185471426688884	1	NA	NA	NA
C7Y58_01295	153.75120787384776	0.648322379938323	1.0117951371127858	0	1	1	NA	NA	NA
C7Y58_01300	29.579995502404532	-2.4914740528572166	0.8519919059215088	-1.75057303067222	0.08001948419462679	0.30836776835978125	NA	NA	NA
C7Y58_01305	78.03401501176226	-0.15524870917460015	0.5781045349913153	-0	1	1	NA	NA	NA
C7Y58_01310	317.88771860411646	0.21701523790140578	0.3813556325353942	0	1	1	NA	NA	NA
C7Y58_01315	6571.768372322906	1.8037201645506766	0.48247857809240935	1.6658152321049573	0.09575022132187969	0.35182639462458115	NA	NA	NA
C7Y58_01320	5002.051319432483	1.593866027781376	0.5004591796814295	1.1866422915039851	0.23536874675053174	0.703708014302172	NA	NA	NA
C7Y58_01325	157.49765641508833	0.5725937347644767	0.7205429288709048	0	1	1	NA	NA	NA
C7Y58_01330	91.78793208768515	-0.2741414708269364	0.6506118779650979	-0	1	1	NA	NA	NA
C7Y58_01335	87.9906279400414	-0.5250219941889117	0.6506844746771371	-0	1	1	NA	NA	NA
C7Y58_01340	145.9147051071439	-0.5249016330775921	0.4640135012810968	-0	1	1	NA	NA	NA
C7Y58_01345	190.46076114220233	-0.4768127983548332	0.4954299941178399	-0	1	1	NA	NA	NA
C7Y58_01350	355.10304009846755	0.28300759974299217	0.94703324587689	0	1	1	NA	NA	NA
C7Y58_01355	88.6404535327942	-0.7969533976749356	0.6244584864843936	-0	1	1	NA	NA	NA
C7Y58_01360	56.588729778808805	-1.2753358331153015	0.4428764739366196	-0.6216989371052142	0.5341398506725374	1	NA	NA	NA
C7Y58_01365	138.68773171299972	-1.578197591760961	0.5951003150753132	-0.9715968503357066	0.3312511500736279	0.9169674693412826	NA	NA	NA
C7Y58_01370	256.54484785499454	0.136078959463916	0.5933616107020557	0	1	1	NA	NA	NA
C7Y58_01375	229.3281567572511	-0.5834601345164387	0.8849013630210517	-0	1	1	NA	NA	NA
C7Y58_01380	62.9794605941809	0.16131092061066538	0.7436361445244976	0	1	1	NA	NA	NA
C7Y58_01385	98.23223390038426	0.12208155293099643	0.5805307697919244	0	1	1	NA	NA	NA
C7Y58_01390	91.70993327351866	-1.1193980937080423	0.5046450428317893	-0.2365981701475678	0.8129685399145029	1	NA	NA	NA
C7Y58_01395	1095.1627617912852	-1.6282016583785681	0.39852524699728875	-1.5763158372318677	0.11495303357831098	0.40659181175627124	NA	NA	NA
C7Y58_01400	6896.627073676188	0.22100840016416343	0.35428166678262996	0	1	1	NA	NA	NA
C7Y58_01405	273.484627056329	1.0920766835919982	0.43399022370729096	0.2121630363132332	0.8319798430141291	1	NA	NA	NA
C7Y58_01410	230.329417215943	1.2287661541202606	0.6510331609252963	0.35138940356758674	0.725296230922555	1	NA	NA	NA
C7Y58_01415	2937.736752452311	0.43006138985652337	0.4582544057049654	0	1	1	NA	NA	NA
C7Y58_01420	309.2781102709498	1.0549680633440495	0.40634264963503414	0.13527515114010374	0.8923943309881659	1	NA	NA	NA
C7Y58_01425	740.9593620637285	-0.5398438307717675	0.24613739356616013	-0	1	1	NA	NA	NA
C7Y58_01430	1632.3563877582058	-1.8654086946399473	0.3123348435573933	-2.7707721776514616	0.005592353982138859	0.03449457981775741	NA	NA	NA
C7Y58_01435	134.26558446751352	-1.8695865484836975	0.39240651505071733	-2.2160349411408373	0.026689109241335413	0.13106375025107647	NA	NA	NA
C7Y58_01440	1324.748624086174	-2.2344738456461726	0.28518588264892536	-4.328663937288427	1.5001664348590181e-5	2.0819877413516373e-4	NA	NA	NA
C7Y58_01445	110.55541383562405	-1.9286370251016327	0.376314094022179	-2.467717898035733	0.013597743414421496	0.07388826712492527	NA	NA	NA
C7Y58_01450	316.0672684539085	-0.9078449433392843	0.40664951678734435	-0	1	1	NA	NA	NA
C7Y58_01455	67372.39481323931	-0.13013682912009714	0.5121595340469147	-0	1	1	NA	NA	NA
C7Y58_01460	2587.9215850252494	0.5793344578965662	0.31798226123970796	0	1	1	NA	NA	NA
C7Y58_01465	2862.564607005304	0.7150817516956133	0.4206504186763451	0	1	1	NA	NA	NA
C7Y58_01470	491.35075421146183	-0.2181695372159417	0.2279410688913517	-0	1	1	NA	NA	NA
C7Y58_01475	215.04185764347386	2.0324263892665453	0.6039237605287449	1.7095309983542286	0.08735263480284447	0.32861229282974824	NA	NA	NA
C7Y58_01480	3815.0178540769457	-0.07053706428809246	0.505495004519953	-0	1	1	NA	NA	NA
C7Y58_01485	2277.4638270196674	-0.17913279556815037	0.45254241849830085	-0	1	1	NA	NA	NA
C7Y58_01490	3709.268272739663	1.7881946143220948	0.5684216379627586	1.3866372454556968	0.1655524050946906	0.5321512364076596	NA	NA	NA
C7Y58_01495	17094.79946828298	1.0431921915835203	0.42990019571972005	0.10047027662132092	0.9199709792328679	1	NA	NA	NA
C7Y58_01500	1998.8985728315022	1.573422995384331	0.4804756767634923	1.193448540927059	0.23269375411485244	0.6967244474517593	NA	NA	NA
C7Y58_01505	413.55508189673094	-2.7834759237790307	1.0632233937737592	-1.6774235162836648	0.0934596940238696	0.3452629703687557	NA	NA	NA
C7Y58_01510	1769.1272554962657	-1.719305552941924	0.9649602666730078	-0.745425047833262	0.4560148063710863	1	NA	NA	NA
C7Y58_01515	3726.071822266054	-1.976747128474917	0.8966560702417944	-1.0893219383565038	0.27601194163998477	0.7949624040012329	NA	NA	NA
C7Y58_01520	693.0266183160052	-2.877794270986693	1.0089089821069357	-1.8612127598123245	0.06271413716733104	0.2581459674182324	NA	NA	NA
C7Y58_01525	10775.67184594335	-3.078043120599235	0.5035640969661354	-4.12667053334222	3.680530982787246e-5	4.581703417360609e-4	NA	NA	NA
C7Y58_01530	716.8389425498269	-2.672631384657383	0.45309410958552016	-3.6915760970440923	2.228686939659631e-4	0.0022330355971028693	NA	NA	NA
C7Y58_01535	2011.5347393221875	-2.75659412309568	0.45111793412945833	-3.893868964632176	9.865795622985699e-5	0.0011057031735806724	NA	NA	NA
C7Y58_01540	1875.6186887838137	-3.1890287186862407	0.4045984217685577	-5.410373844558469	6.289331590551419e-8	1.4353652318880683e-6	NA	NA	NA
C7Y58_01545	1050.242571472572	-3.410014719793251	0.5385642290274401	-4.474888211839372	7.645130122888993e-6	1.1546395053245582e-4	NA	NA	NA
C7Y58_01550	2104.3569474367278	-3.1005480653799924	0.6010528614858853	-3.4947809085995343	4.7445104480975343e-4	0.004429647481996516	NA	NA	NA
C7Y58_01555	1270.8191836038409	-2.75222660206753	0.5890504148776499	-2.974663216953137	0.0029331037231383078	0.020216761903778805	NA	NA	NA
C7Y58_01560	218.76887110164222	-2.3170566647622115	0.4273474181017442	-3.0819342974213138	0.00205660225835712	0.015305293618353347	NA	NA	NA
C7Y58_01565	373.59202387380844	0.012408995787669064	0.3742421451817733	0	1	1	NA	NA	NA
C7Y58_01570	362.7770666074066	1.0597033096888746	0.4682784432890806	0.1274953193863297	0.8985483775405126	1	NA	NA	NA
C7Y58_01575	556.1655531101177	0.3189660984167928	0.5166992361878063	0	1	1	NA	NA	NA
C7Y58_01580	101.3734017024117	-1.2658358544368362	0.7961851047670894	-0.3338869979420201	0.7384648314699154	1	NA	NA	NA
C7Y58_01585	247.76648666758703	1.025841908249852	0.23482373921090557	0.11004810815418554	0.9123712217895432	1	NA	NA	NA
C7Y58_01590	370.81214464598276	1.7028699128511013	0.22819397027337582	3.0801423543709983	0.0020690167815673676	0.015342095557181851	NA	NA	NA
C7Y58_01595	457.2759678105469	1.931381525600689	0.21345324480944627	4.363398300326382	1.2805748553096084e-5	1.789320240004038e-4	NA	NA	NA
C7Y58_01600	252.84719677914242	0.3806390295553219	0.4563038881974994	0	1	1	NA	NA	NA
C7Y58_01605	209.42572203965616	0.04197357116048538	0.6039786624235409	0	1	1	NA	NA	NA
C7Y58_01610	587.3069575951943	-1.0710906436138952	0.5436767205866933	-0.13075903551135998	0.895965929611553	1	NA	NA	NA
C7Y58_01615	634.2187460530505	-1.1409276372943917	0.5645534284126406	-0.2496267495720274	0.8028760101752812	1	NA	NA	NA
C7Y58_01620	397.72272523120245	-1.7690797517274557	0.7266011533093788	-1.0584620575189068	0.28984484009154715	0.8234319523486001	NA	NA	NA
C7Y58_01625	1426.0604330045173	2.9010892126603944	0.6843379517947024	2.7779976365109014	0.005469501607257612	0.033940653478269286	NA	NA	NA
C7Y58_01630	37.263827639151934	5.131459993261773	1.0298721311813792	4.0116242280704535	6.030243100449917e-5	7.118459384094329e-4	NA	NA	NA
C7Y58_01635	4019.28710262294	-1.4365100922715204	0.4214900806946808	-1.035635504285378	0.30037222172055694	0.8498134206804737	NA	NA	NA
C7Y58_01640	1225.0706489547345	-0.8383387463945122	0.4596158453186779	-0	1	1	NA	NA	NA
C7Y58_01645	626.5850105008806	-0.9348428422757343	0.49895586706192985	-0	1	1	NA	NA	NA
C7Y58_01650	1408.836908077803	-0.6513578648626831	0.4586423256209552	-0	1	1	NA	NA	NA
C7Y58_01655	20001.422964433223	-0.42173831293746017	0.5488261293234732	-0	1	1	NA	NA	NA
C7Y58_01660	819.2302902035653	-0.5518139530032926	0.4663478455046911	-0	1	1	NA	NA	NA
C7Y58_01665	6093.4462592815235	-0.7911204359834011	0.7669410965353215	-0	1	1	NA	NA	NA
C7Y58_01670	115.15281023860247	0.8366168761505086	0.3323938129424295	0	1	1	NA	NA	NA
C7Y58_01675	13603.258320981462	1.7005714610331453	0.37685925010721083	1.8589737702705802	0.06303085638398792	0.25893075802542237	NA	NA	NA
C7Y58_01680	240.34096363453602	1.1039336336483938	0.44022694121492	0.23609103377808294	0.8133620313066701	1	NA	NA	NA
C7Y58_01685	542.8174253629891	-0.6424317503621891	0.5427621788307593	-0	1	1	NA	NA	NA
C7Y58_01690	668.056059127469	-1.0081244325942305	0.5347046792546966	-0.015194242559378344	0.9878772149050504	1	NA	NA	NA
C7Y58_01695	172.24316771092577	0.5223815012137394	0.6647573606682425	0	1	1	NA	NA	NA
C7Y58_01705	4.9682287304714485	1.5487862506051584	1.430329956526042	0.38367807938389265	0.7012170615549882	1	NA	NA	NA
C7Y58_01710	430.95335770129003	-2.2237769978031423	0.4123783462530831	-2.9676073172185693	0.0030012749024596556	0.020548728832173777	NA	NA	NA
C7Y58_01715	808.9755488252381	-2.584146222156575	0.4895541428313582	-3.2358958561653566	0.0012126161721801219	0.009883784197055438	NA	NA	NA
C7Y58_01720	14.295983500725017	-1.2460440232145749	0.6360003615864565	-0.3868614517778512	0.6988587804041733	1	NA	NA	NA
C7Y58_01725	276.91652433551144	-1.1817143792086646	0.4675544734018066	-0.38864857368716277	0.6975361294605726	1	NA	NA	NA
C7Y58_01730	46.21508145775404	-0.37307451168879824	0.547520202613468	-0	1	1	NA	NA	NA
C7Y58_01735	53.1490387689518	-0.29113089794771063	0.785580166423393	-0	1	1	NA	NA	NA
C7Y58_01740	24880.771964307114	0.9775267221603242	0.5047815908850984	0	1	1	NA	NA	NA
C7Y58_01745	53851.556907582555	2.8333580801561515	0.9772918928856358	1.8759575245659936	0.060661112632556684	0.25273412849345117	NA	NA	NA
C7Y58_01750	2914.7386512460503	2.5885003824308788	1.024361970385624	1.5507217451980215	NA	NA	NA	NA	NA
C7Y58_01755	1171.7274706728056	-1.755260222354033	0.7046559256199727	-1.0718141931319707	0.28380349685957373	0.813015875243465	NA	NA	NA
C7Y58_01760	2410.3524697158928	1.2213317010936757	0.25273348129658685	0.8757514040410791	0.3811651936675522	1	NA	NA	NA
C7Y58_01765	2069.123929540493	1.6595270292197537	0.27245399149393956	2.42069138206927	0.015491022600997283	0.08286083443345942	NA	NA	NA
C7Y58_01770	338.30967149702917	2.285709763329897	0.44082520348707166	2.9165976744512605	0.0035387190502735406	0.02359911990020082	NA	NA	NA
C7Y58_01775	1500.4884489158335	2.3716792898136925	0.3475884412748939	3.946274176386912	7.937671542389185e-5	9.078353278368534e-4	NA	NA	NA
C7Y58_01780	23.66092559857464	2.0442525660945066	0.5719951557381502	1.8256318355474812	0.06790573706566028	0.2746157567039561	NA	NA	NA
C7Y58_01785	48.16425738835012	2.5753269655755116	0.6427066082312681	2.451082570802904	0.014242727706261822	0.07718881981177252	NA	NA	NA
C7Y58_01790	459.10695735563786	2.4096886707607	0.3820687290514647	3.6896206456373317	2.2458870177887645e-4	0.0022393455992903506	NA	NA	NA
C7Y58_01795	573.6287460132318	2.348457722960981	0.4081698365217703	3.3036682339192383	9.542869235111785e-4	0.008099608846660994	NA	NA	NA
C7Y58_01800	58.847409829287265	2.08950136950754	0.47978939463055237	2.270790854696733	0.02315964184128452	0.11574185971289148	NA	NA	NA
C7Y58_01805	3067.6490127978855	2.530564771949078	0.38098207787274757	4.017419350787163	5.883896275397946e-5	7.00992332836623e-4	NA	NA	NA
C7Y58_01810	1027.181532666985	2.945475722644885	0.3944787385175426	4.931763191993601	8.149067320217595e-7	1.4944807389041911e-5	NA	NA	NA
C7Y58_01815	175.77463397895275	3.5814234258609505	0.3712331976667092	6.953643806873479	3.5596972243678853e-12	1.4336506076179678e-10	NA	NA	NA
C7Y58_01820	1405.1060085873996	3.3912859376609723	0.33671856950734885	7.1017346657169815	1.2320059558116759e-12	5.7512278028117776e-11	NA	NA	NA
C7Y58_01825	5010.594488640735	3.414488160348598	0.31594549022166046	7.642103575064945	2.137011542550055e-14	1.3301277904235796e-12	NA	NA	NA
C7Y58_01830	7871.714297676942	3.509049027663461	0.3616730989716573	6.937339367504587	3.995532202886031e-12	1.5782352201399823e-10	NA	NA	NA
C7Y58_01835	1556.7419596984228	3.510244109868234	0.40197209952965257	6.244821749582795	4.2428369121999546e-10	1.3204222754028344e-8	NA	NA	NA
C7Y58_01840	1545.9484185782248	-1.3745514048636889	0.2530810852060952	-1.479966013891062	0.1388823167883233	0.4638443555824651	NA	NA	NA
C7Y58_01845	542.6446943538392	-1.0078021600209468	0.2704089842398712	-0.028853183420953776	0.9769816842777799	1	NA	NA	NA
C7Y58_01850	201.6654180537465	-1.2289850211690103	0.45204960298550156	-0.5065484399426725	0.6124716934414107	1	NA	NA	NA
C7Y58_01855	181.54203801375246	-0.920744145999269	0.4043681719928653	-0	1	1	NA	NA	NA
C7Y58_01860	366.38117840243336	-0.7873282477140443	0.4285193794441431	-0	1	1	NA	NA	NA
C7Y58_01865	641.4053800632744	-1.0025067418344698	0.39642980566720476	-0.006323293048691984	0.994954775724443	1	NA	NA	NA
C7Y58_01870	3174.92891191508	-1.4512992553962245	0.31074048521390796	-1.452334912477074	0.1464085044452766	0.47926665478321684	NA	NA	NA
C7Y58_01875	5308.461555295913	-0.17999109760427826	0.2561148123678845	-0	1	1	NA	NA	NA
C7Y58_01880	1822.823190493499	-0.043340835170189836	0.21981203161561297	-0	1	1	NA	NA	NA
C7Y58_01885	1226.3643902808321	0.060294085234330094	0.2855313173441158	0	1	1	NA	NA	NA
C7Y58_01890	11502.141660003923	0.022025412914365296	0.2222773526971247	0	1	1	NA	NA	NA
C7Y58_01895	2069.1852080449517	0.4811673169326387	0.3059559694236141	0	1	1	NA	NA	NA
C7Y58_01900	3366.648105335922	0.44766737248213506	0.26142199826501833	0	1	1	NA	NA	NA
C7Y58_01905	8.266395280656234	-1.1137365387629605	0.8938817716798185	-0.12723890604595534	0.8987513130430758	1	NA	NA	NA
C7Y58_01910	199.82479072217055	-0.24132585100155302	1.0251207801835018	-0	1	1	NA	NA	NA
C7Y58_01915	188.68741878377088	-1.0375455557096083	1.1787195018061387	-0.03185283322459469	0.9745894131677822	1	NA	NA	NA
C7Y58_01920	842.7769223859013	0.48280825381109377	0.46809840710684386	0	1	1	NA	NA	NA
C7Y58_01925	610.4615638215696	-1.5149802559490297	0.5042028497349086	-1.0213751394300676	0.307076739129219	0.8628394284150697	NA	NA	NA
C7Y58_01930	5976.883835256309	1.7538477745146912	0.6668788858557174	1.130411819152706	0.25830273616414756	0.7557746724802836	NA	NA	NA
C7Y58_01935	7717.299508428992	1.6676078060336517	0.6603020945107154	1.0110641955911859	0.31198570560389166	0.8706774990630346	NA	NA	NA
C7Y58_01940	637.242066727241	1.371609783516029	0.33453334676743146	1.1108303166391755	0.26664139436447004	0.772969462597886	NA	NA	NA
C7Y58_01945	7.6219656331228185	2.1072935390530785	0.8581473049004439	1.290330381194332	0.19693597270688665	0.6068259499085036	NA	NA	NA
C7Y58_01950	36.51288565851744	0.900844398419026	0.8302998479526432	0	1	1	NA	NA	NA
C7Y58_01955	1547.047932819823	0.35708208196585617	0.415932825679394	0	1	1	NA	NA	NA
C7Y58_01960	2097.7027948052537	0.3956429655063198	0.3347061947349929	0	1	1	NA	NA	NA
C7Y58_01965	118.08419423993931	0.28908648131951326	0.38581105197674714	0	1	1	NA	NA	NA
C7Y58_01975	2394.778245561841	-0.4360828611036149	0.2790931372202766	-0	1	1	NA	NA	NA
C7Y58_01980	125.38940962701912	-0.8660978611075342	1.1134240618963542	-0	1	1	NA	NA	NA
C7Y58_01985	406.72537800507155	0.658502799825411	0.3871754838799273	0	1	1	NA	NA	NA
C7Y58_01990	676.6786562005825	0.5011560827725848	0.37613233642585975	0	1	1	NA	NA	NA
C7Y58_01995	629.9151635182129	0.6003156953194962	0.3126367606183569	0	1	1	NA	NA	NA
C7Y58_02000	352.86922274303765	0.964468937457348	0.4198704640241998	0	1	1	NA	NA	NA
C7Y58_02005	32.168480076864945	1.5752851911685353	0.6441075588796191	0.8931508150117107	0.37177641355390806	0.9974104100048686	NA	NA	NA
C7Y58_02010	50.51899826321235	0.2896836084887847	0.46414274748203926	0	1	1	NA	NA	NA
C7Y58_02015	2467.7791003321627	-1.535199663670589	0.2483427464127952	-2.1550847423623973	0.031155203451784342	0.14728032645360914	NA	NA	NA
C7Y58_02020	46.86575909443381	-1.0004846093761137	0.606550061423159	-7.989602292293451e-4	0.9993625220362234	1	NA	NA	NA
C7Y58_02025	6477.842198569795	0.28081842757997016	0.21974859699343566	0	1	1	NA	NA	NA
C7Y58_02030	2801.3816395751514	0.60997445425325	0.37929234130061174	0	1	1	NA	NA	NA
C7Y58_02035	65.45911971707064	-1.1102998207577932	0.5598248834582291	-0.19702557713482405	0.8438075224137114	1	NA	NA	NA
C7Y58_02040	80.33126087251831	0.0638026394484222	0.36646355660239016	0	1	1	NA	NA	NA
C7Y58_02045	308.3151177753117	0.02583074590094252	0.5632193724539728	0	1	1	NA	NA	NA
C7Y58_02050	59.42344899889419	0.09067741232985366	0.37051161959852996	0	1	1	NA	NA	NA
C7Y58_02055	567.133888810141	1.2635926037072294	0.36354396568837616	0.7250638948389988	0.4684128329799953	1	NA	NA	NA
C7Y58_02060	1939.4443764644343	-1.015771797124846	0.21837057345945002	-0.07222491966288136	0.9424229139349513	1	NA	NA	NA
C7Y58_02065	658.8300403143162	-0.3765216498149758	0.3815325579135185	-0	1	1	NA	NA	NA
C7Y58_02070	945.1160149274326	-0.35142118190711374	0.371947981541089	-0	1	1	NA	NA	NA
C7Y58_02075	16.857008223533853	0.08393605716749117	0.7015692392639878	0	1	1	NA	NA	NA
C7Y58_02080	167.78829161295377	0.9190740230022334	0.7304911153676761	0	1	1	NA	NA	NA
C7Y58_02085	866.7202389813268	1.9970255005999684	0.46631020825058633	2.1381163932490743	0.032507297750434434	0.15244289858308752	NA	NA	NA
C7Y58_02090	531.6807436578493	-2.809940879328802	0.3476862978956779	-5.20567215413208	1.932956499621238e-7	3.970292650222023e-6	NA	NA	NA
C7Y58_02095	1.1455380892679154	0.8006109956891078	1.8529648099221396	0	1	1	NA	NA	NA
C7Y58_02100	188.24742465360075	0.4291557126930231	0.5002873217653594	0	1	1	NA	NA	NA
C7Y58_02105	80.12102003320561	0.37118871248643986	0.770129646208741	0	1	1	NA	NA	NA
C7Y58_02110	362.21480307784907	-0.6456728671758971	0.40933840409384986	-0	1	1	NA	NA	NA
C7Y58_02115	3664.314798030767	0.4651846073138292	0.48225179602883433	0	1	1	NA	NA	NA
C7Y58_02120	175.96705791756526	1.1903467854287646	0.6111155388906713	0.3114743012005422	0.7554400765787261	1	NA	NA	NA
C7Y58_02125	1000.2630214733966	1.202576825826476	0.46717844917981866	0.4336176597660296	0.664566108584377	1	NA	NA	NA
C7Y58_02130	2304.5625095256355	0.7045828725180184	0.5103382686663123	0	1	1	NA	NA	NA
C7Y58_02135	733.0957882710829	-1.5029075299613095	0.26917577123827946	-1.8683239120958115	0.06171693555485729	0.2545513767664194	NA	NA	NA
C7Y58_02140	42.25143140255944	-1.6752541660891542	0.521339339182463	-1.2952296428427066	0.1952410218477855	0.6039534019207099	NA	NA	NA
C7Y58_02145	85.49862259487605	0.24092098538669363	0.5925955132309947	0	1	1	NA	NA	NA
C7Y58_02150	27.075614602266764	-0.4078923777568323	0.7928151302397837	-0	1	1	NA	NA	NA
C7Y58_02155	341.67951375492413	-0.30000862109680415	0.5223732324380751	-0	1	1	NA	NA	NA
C7Y58_02160	398.9992867063904	-0.8568783696126994	0.493290646306851	-0	1	1	NA	NA	NA
C7Y58_02165	29.251246291938823	1.5612432888132124	0.6052693131961777	0.9272620907369613	0.3537904719068692	0.9599545961647415	NA	NA	NA
C7Y58_02170	576.141756012079	0.40932541253338267	0.7364151545014009	0	1	1	NA	NA	NA
C7Y58_02175	974.3497871555955	0.7915538480627723	0.94862760955672365	0	1	1	NA	NA	NA
C7Y58_02180	714.1087724914213	0.2502237352001019	1.717028469944968	0	1	1	NA	NA	NA
C7Y58_02185	542.3622298259179	1.1672993420741848	1.741573422821192	0.0960621814055792	0.923471187221098	1	NA	NA	NA
C7Y58_02190	1822.0713439940598	-1.0107799005812288	0.2649967311421176	-0.04067937191062007	0.967551506811604	1	NA	NA	NA
C7Y58_02195	3348.817105242114	-0.2940902959761015	0.29580412428600245	-0	1	1	NA	NA	NA
C7Y58_02200	917.953777183774	-0.2831495225691188	0.39661928755756726	-0	1	1	NA	NA	NA
C7Y58_02205	1864.0353206331401	-0.16508669890624655	0.30708211088790444	-0	1	1	NA	NA	NA
C7Y58_02210	315.35823741918557	-0.15342082960203035	0.39961517013047404	-0	1	1	NA	NA	NA
C7Y58_02215	81.10775213809048	0.052521564421036504	0.44403042633331274	0	1	1	NA	NA	NA
C7Y58_02220	52.144717004380595	-1.349969086779097	0.5679475792545899	-0.6161996275050919	0.5377627742576071	1	NA	NA	NA
C7Y58_02225	934.7203144460403	1.0565308217839673	0.38508479766212894	0.14680096988291677	0.8832891191232886	1	NA	NA	NA
C7Y58_02230	147.840840888023	-0.6067775210542986	0.3967737046950912	-0	1	1	NA	NA	NA
C7Y58_02235	765.9177588962737	-0.41105121564691927	0.2362385717578895	-0	1	1	NA	NA	NA
C7Y58_02240	26.22430681002563	0.3846494725541393	0.5854434910791684	0	1	1	NA	NA	NA
C7Y58_02245	3513.41010949761	-0.0998962751432902	0.27247400006630657	-0	1	1	NA	NA	NA
C7Y58_02250	3627.5730545096394	-0.1528585219711272	0.29201540424066796	-0	1	1	NA	NA	NA
C7Y58_02255	1581.542757947058	-0.10592261559637861	0.2672799312742604	-0	1	1	NA	NA	NA
C7Y58_02260	5006.003414778841	-0.44317382772116837	0.2635113825029809	-0	1	1	NA	NA	NA
C7Y58_02265	5864.489089793639	-0.7115615577524563	0.21410235754056364	-0	1	1	NA	NA	NA
C7Y58_02270	762.1177666771755	-0.7409497788227472	0.5334437563538319	-0	1	1	NA	NA	NA
C7Y58_02275	87.68138735300106	-1.7407220808801513	0.5553351412310565	-1.3338289365915734	0.18225992530454335	0.574174672661859	NA	NA	NA
C7Y58_02280	207.89102910244276	1.3015435089391556	0.5083976090120047	0.5931253483374177	0.5530972675298428	1	NA	NA	NA
C7Y58_02285	203.53819747303194	1.1739360088242292	0.45960052610351165	0.3784504127940341	0.7050960240278891	1	NA	NA	NA
C7Y58_02290	425.1139767028515	1.5217628459459147	0.4698745235307749	1.1104301676652646	0.26681370447025377	0.772969462597886	NA	NA	NA
C7Y58_02295	152.13547434251186	0.5610087534901258	0.6910805269740445	0	1	1	NA	NA	NA
C7Y58_02300	17.567221022416753	2.1854382848342753	0.6107087245061892	1.9410862122410395	0.05224782115525383	0.22404389280353107	NA	NA	NA
C7Y58_02305	6.857095752035938	1.9203279507322246	0.7910519885405372	1.1634228395407955	0.24465798737250147	0.7283007334248087	NA	NA	NA
C7Y58_02310	3.2740147691211274	3.734995058054272	1.5578497615813591	1.755621835624254	0.07915300127633487	0.30617752282785654	NA	NA	NA
C7Y58_02315	121.56523431948474	2.616851197841915	0.4633341695532386	3.4896006038167524	4.837429368701924e-4	0.0044959637662053175	NA	NA	NA
C7Y58_02320	8.0402677017209	1.6035124321058647	0.9039198585198138	0.6676614374797871	0.5043497307915182	1	NA	NA	NA
C7Y58_02325	32.218176128801566	0.5400225809567424	0.5925850558094354	0	1	1	NA	NA	NA
C7Y58_02330	2391.754882112882	0.7092130012436256	0.28540502784697486	0	1	1	NA	NA	NA
C7Y58_02335	2774.541381378212	0.416009962222425	0.18955494351519334	0	1	1	NA	NA	NA
C7Y58_02340	1198.613881421679	0.3775224358782969	0.2521750756768422	0	1	1	NA	NA	NA
C7Y58_02345	9541.371593804834	-1.3868675415965166	0.6977129919391508	-0.5544794866457872	0.5792507406825277	1	NA	NA	NA
C7Y58_02350	6118.955481529009	-3.33593404939102	0.4222428909744191	-5.53220456595571	3.1623078639549484e-8	8.018988089584523e-7	NA	NA	NA
C7Y58_02355	457.5041686749605	-1.9896428453817498	0.5259834343140043	-1.8815095320871793	0.05990263984767112	0.2504583023839003	NA	NA	NA
C7Y58_02360	15367.82292911815	-1.2102120702151022	0.438312336261401	-0.4795942364025452	0.631515945439348	1	NA	NA	NA
C7Y58_02365	1037.4023344334857	-1.7541880277993775	0.1982435624449844	-3.8043506608628275	1.421766553608283e-4	0.0015209940109955277	NA	NA	NA
C7Y58_02370	1008.664848495851	-2.055504084841964	0.2918792645535754	-3.61623524869552	2.989187406868521e-4	0.0029237099684323534	NA	NA	NA
C7Y58_02375	1115.4496187581549	-1.508343005484922	0.24500942387640776	-2.0747896037719347	0.03800603852601148	0.17128920912134726	NA	NA	NA
C7Y58_02380	33.26519518286717	2.291619121379363	0.6230233008012165	2.0731473762190324	0.03815856607559853	0.17128920912134726	NA	NA	NA
C7Y58_02385	881.9201071706893	0.6303796600162244	0.38878595765025603	0	1	1	NA	NA	NA
C7Y58_02390	199.2068982939604	-2.162384509853952	1.1444415397065137	-1.0156783632233757	NA	NA	NA	NA	NA
C7Y58_02395	34.139431637330816	-3.9219833132059465	1.1496136346563444	-2.5417089925863823	0.01103119751710453	0.06173863678510274	NA	NA	NA
C7Y58_02400	225.6445907569301	-3.4177677013777603	0.7778665073726637	-3.1082038864792585	0.0018822816438754145	0.014244666876978201	NA	NA	NA
C7Y58_02405	138.33505807877475	-4.254272672232081	0.9117121762839389	-3.569407930358262	3.577889314136067e-4	0.003450227535791306	NA	NA	NA
C7Y58_02410	55.25636188753242	-4.189484132085534	1.1249191684743776	-2.8353007233498673	0.0045782567451144954	0.029295138175903967	NA	NA	NA
C7Y58_02415	1535.1214319011192	-2.7475679763235337	1.1890488899350236	-1.4697191941527574	0.1416378220481786	0.4684767898340722	NA	NA	NA
C7Y58_02420	12.631768753533498	-4.134485747789171	1.9311676688421417	-1.6231038859865001	0.10456719906014537	0.37747104897985695	NA	NA	NA
C7Y58_02425	38.97925630243531	-6.18132462108299	1.891968983567252	-2.738588563599893	0.006170353884179812	0.03733673724648317	NA	NA	NA
C7Y58_02430	23.64933595692625	-6.557745342389854	1.8615515311087614	-2.985544718753822	0.002830737455242339	0.019643022746850557	NA	NA	NA
C7Y58_02435	23.532393756434114	-4.745087063015072	1.677139603568909	-2.2330204683293062	0.025547594618553687	0.12644520324460068	NA	NA	NA
C7Y58_02440	9.08699327545666	-5.013737717022359	1.8476925811990328	-2.1722973604287046	0.029833241005134695	0.14283794178216005	NA	NA	NA
C7Y58_02445	58.92464667156687	-1.9708337000114393	1.0186939472737866	-0.9530180311854899	0.34058093492470926	0.9351175401628459	NA	NA	NA
C7Y58_02450	997.465658379548	-0.04839692452383463	0.8204741765879947	-0	1	1	NA	NA	NA
C7Y58_02455	978.5697174090512	-1.4919870688904395	0.6356360638824785	-0.7740074813964647	0.4389263670668305	1	NA	NA	NA
C7Y58_02460	151.65537848389533	-1.4058508000884375	0.686840360250185	-0.5908953864339078	0.5545905174168004	1	NA	NA	NA
C7Y58_02465	11300.423634856796	0.9625197804819466	0.34322101569513835	0	1	1	NA	NA	NA
C7Y58_02470	108.59428726849221	1.9018555797601804	0.6246851452993913	1.4436962148794978	0.14882444663511482	0.4836794515641232	NA	NA	NA
C7Y58_02475	45.451412705994855	1.8618224750621164	0.4942702079087642	1.7436261811296496	0.08122429495741974	0.3119171718005744	NA	NA	NA
C7Y58_02480	85.06865325724004	2.6487060266945766	0.6110364659070107	2.698212166842235	0.0069712994507399265	0.04138453488965263	NA	NA	NA
C7Y58_02485	676.2619847947113	1.6967041668459713	0.4580435346779895	1.521043556123466	0.1282489073849824	0.44198532847106353	NA	NA	NA
C7Y58_02490	1235.5418184411217	1.4243357005312132	0.9061757218653413	0.46827087759284497	0.6395908916996189	1	NA	NA	NA
C7Y58_02495	77.11152937910701	-1.210379692880789	0.4183590705636564	-0.502868726133615	0.6150565701964923	1	NA	NA	NA
C7Y58_02500	1388.9352130957739	-0.6394002257202495	0.3041814464477784	-0	1	1	NA	NA	NA
C7Y58_02505	2124.603821254138	7.424735029159113e-4	0.33215087745679966	0	1	1	NA	NA	NA
C7Y58_02510	1555.367822051692	0.6720827508252879	0.5965651059428426	0	1	1	NA	NA	NA
C7Y58_02515	2804.4922355071953	0.4466327420660764	0.6391016726303742	0	1	1	NA	NA	NA
C7Y58_02520	509.2183345583664	-1.24475830124242	0.6536585420259055	-0.3744436666945902	0.7080742605425921	1	NA	NA	NA
C7Y58_02525	236.11871202313307	-0.0495110492666167	0.3407995267230542	-0	1	1	NA	NA	NA
C7Y58_02530	542.8201827520091	-0.29997250384573704	0.551887677137382	-0	1	1	NA	NA	NA
C7Y58_02535	896.7708181197088	-1.771635870629243	0.4697222444993342	-1.6427492622830997	0.10043482178046606	0.3664176268864605	NA	NA	NA
C7Y58_02540	662.5100378860056	-1.2809174311167166	0.5781583118722003	-0.4858832353495808	0.6270499552887775	1	NA	NA	NA
C7Y58_02545	4807.218929530834	1.8022974474416285	0.8023730258035439	0.9999058064522549	0.3173560941717668	0.8832647932639689	NA	NA	NA
C7Y58_02550	3671.8087909306228	2.0132828426814107	0.7919588281878539	1.279464041078987	0.20073369456867912	0.6162223733140204	NA	NA	NA
C7Y58_02555	37.21544248257716	-0.20309831765241662	1.106319421081085	-0	1	1	NA	NA	NA
C7Y58_02560	108.71765884920325	-1.0867758524840143	0.9134146462377671	-0.09500159959272873	0.9243135563777074	1	NA	NA	NA
C7Y58_02565	145.53061061388703	-3.518428018513726	0.9895315145135	-2.5450710579459446	0.01092555028265364	0.061482411727590613	NA	NA	NA
C7Y58_02570	283.09763315222995	-2.639785905917448	0.7797021183946814	-2.103092793044582	0.03545765883871745	0.16293071869066142	NA	NA	NA
C7Y58_02575	1217.0202189408121	-2.5434950415650817	0.581533912041487	-2.6541789044539295	0.007950166357794919	0.046391027553723756	NA	NA	NA
C7Y58_02580	1330.4074710475936	-2.3451832330215043	0.6450450374834105	-2.0854097851362825	0.037032119383354385	0.16754179121896454	NA	NA	NA
C7Y58_02585	20077.219612569934	-3.040062579042036	0.5767731222846706	-3.5370278194675446	4.046570399522955e-4	0.0038302560371521422	NA	NA	NA
C7Y58_02590	810.8485969484656	0.2368580071818067	0.24360783539337275	0	1	1	NA	NA	NA
C7Y58_02595	2387.094165938324	0.32356931826431534	0.3043521358938723	0	1	1	NA	NA	NA
C7Y58_02600	25555.524017821663	0.9727006666432696	0.7607998081683993	0	1	1	NA	NA	NA
C7Y58_02605	86.11215629186943	-1.7806055249577624	1.00231748494978	-0.7788006661351156	NA	NA	NA	NA	NA
C7Y58_02610	20.932654441146163	-4.486612095500972	1.573841864282462	-2.215350966718991	0.026735984106719107	0.13106375025107647	NA	NA	NA
C7Y58_02615	92.89257066187753	-2.4171827817529965	0.9455757417788233	-1.4987512043054139	0.13393818764669163	0.45660362751263944	NA	NA	NA
C7Y58_02620	417.91776650430444	-1.9754808445862362	0.5884184311969016	-1.6578013074845583	0.09735757734067588	0.3570936854602647	NA	NA	NA
C7Y58_02625	415.07992988900065	-2.503060004291924	0.5972597898762166	-2.516593331359937	0.011849551154029511	0.06507748147159523	NA	NA	NA
C7Y58_02630	9019.902994714143	-2.3239018352284604	0.6762976248526962	-1.9575728001659305	0.05028016160347683	0.21834133601171543	NA	NA	NA
C7Y58_02635	166.77897792818638	2.2546414430559825	0.4077482509644232	3.0770001835408296	0.002090951721432403	0.015362717195324302	NA	NA	NA
C7Y58_02640	1784.2169540448292	1.049624741535823	0.6262318343982118	0.07924340285816166	0.9368390226250101	1	NA	NA	NA
C7Y58_02645	2362.6045542345937	-1.2735010233942354	0.17480353048696992	-1.564619562501471	0.11767213916979086	0.41457731364451184	NA	NA	NA
C7Y58_02650	1228.625716753113	-2.0296394055514515	0.2644911723937279	-3.8929065050938854	9.905033297898916e-5	0.0011057031735806724	NA	NA	NA
C7Y58_02655	1236.985507418122	-1.6771629609347445	0.33958621346542506	-1.9940826043095232	0.046143027968604554	0.2042624557058486	NA	NA	NA
C7Y58_02660	3328.046017438386	-1.9113514054640182	0.21641796421131582	-4.211070965320385	2.541628820172128e-5	3.325162800403536e-4	NA	NA	NA
C7Y58_02665	8155.325951421922	-1.8980029194428856	0.2499318024037934	-3.5929918113904495	3.26902864869833e-4	0.0031672570020879103	NA	NA	NA
C7Y58_02670	9679.611846995049	-1.9905905261916519	0.28984578253623827	-3.4176468517971355	6.316500768195876e-4	0.005592281283566521	NA	NA	NA
C7Y58_02675	4303.511742694183	-2.323105559577197	0.3102480140965465	-4.2646705199068835	2.0019740240821892e-5	2.652938480945043e-4	NA	NA	NA
C7Y58_02680	5057.821917872015	-2.4932698673637037	0.3125761338216476	-4.777299690499552	1.7766488654307726e-6	3.0158981566899228e-5	NA	NA	NA
C7Y58_02685	8888.076058119086	-1.546516208181361	0.26560080608876796	-2.057660201523284	0.03962276329978664	0.17692425177774296	NA	NA	NA
C7Y58_02690	10914.26686181673	-1.8125222548070783	0.2693516984065517	-3.0165848576929357	0.002556396540044979	0.018044118533513356	NA	NA	NA
C7Y58_02695	794.4952922043893	-1.9130212645037177	0.4019924439614212	-2.2712398658700645	0.023132461306849948	0.11574185971289148	NA	NA	NA
C7Y58_02700	224.78695239260648	-1.5328483324334448	0.38561829343593607	-1.3818025272755077	0.1670323428540381	0.5352331235915666	NA	NA	NA
C7Y58_02705	16.69161174927013	-0.3026827385861621	0.74281241456944	-0	1	1	NA	NA	NA
C7Y58_02710	1403.365705155917	-1.639901675925876	0.28785707688003753	-2.2229839990786493	0.026216878944313335	0.1294458397875471	NA	NA	NA
C7Y58_02715	8790.899113695868	-1.6775661689500718	0.3457093416556033	-1.959930170545016	0.0500039526535781	0.21760194650518944	NA	NA	NA
C7Y58_02720	736.8758148507065	-3.024201066886305	0.20565654631486466	-9.842628903177285	7.375786050570211e-23	1.082133181990801e-20	NA	NA	NA
C7Y58_02725	16484.20431245039	2.4788586462289635	1.096353401575034	1.3488886376458704	NA	NA	NA	NA	NA
C7Y58_02730	87.55307166354197	-1.0920007953475084	0.7484509916785839	-0.1229216025770427	0.9021691789696196	1	NA	NA	NA
C7Y58_02735	619.2566126401223	-2.0368158918810475	0.5322060168323677	-1.9481476328510205	0.05139730069485064	0.2217858311496286	NA	NA	NA
C7Y58_02740	165053.1848975566	2.377959928663292	0.9184401048780209	1.5003263918296563	0.1335298762623756	0.45660362751263944	NA	NA	NA
C7Y58_02745	39261.15070307204	0.5121326551222594	0.526308443992114	0	1	1	NA	NA	NA
C7Y58_02750	237.3658928688035	-2.0509833611109025	0.37384927799129486	-2.811248872160119	0.00493495978501303	0.031285208019804826	NA	NA	NA
C7Y58_02755	246.2232292662683	-1.6428859676232368	0.5518217942928262	-1.16502460445063	0.2440090335146583	0.7274231565153964	NA	NA	NA
C7Y58_02760	318.01306696777715	-1.8611685996809173	0.603777285572147	-1.4263017510916511	0.1537812593803648	0.49821247124174967	NA	NA	NA
C7Y58_02765	2672.1111602796473	-1.7122371745007616	0.2782146184397705	-2.5600278608471134	0.010466377209700384	0.05938657123957069	NA	NA	NA
C7Y58_02770	227.85386483811203	-1.067661497864307	0.26882809539481517	-0.25169057484462637	0.8012802427133798	1	NA	NA	NA
C7Y58_02775	4117.1569326817125	-0.9770202360346518	0.22335344156793008	-0	1	1	NA	NA	NA
C7Y58_02780	1383.9081673668486	-1.1294090363252995	0.4403202506767545	-0.29389753509270367	0.7688362016864372	1	NA	NA	NA
C7Y58_02785	100.66305564183848	-0.9485397847639221	0.5636085018976295	-0	1	1	NA	NA	NA
C7Y58_02790	1380.6762565081137	-0.6855923965521071	0.38538480800695674	-0	1	1	NA	NA	NA
C7Y58_02795	3983.8475871138126	-0.3332220003255065	0.25148505034028173	-0	1	1	NA	NA	NA
C7Y58_02800	1234.0510526755736	-0.4479178164138111	0.19452005488010216	-0	1	1	NA	NA	NA
C7Y58_02805	382.5111171457694	0.3942104805063892	0.3332315636189566	0	1	1	NA	NA	NA
C7Y58_02810	3542.7460211367497	-0.6606901620655897	0.4412863675600609	-0	1	1	NA	NA	NA
C7Y58_02815	236.74011167128623	0.5350140261897028	0.6963445844382072	0	1	1	NA	NA	NA
C7Y58_02820	850.6281870432781	-0.2613414835679145	0.6439197334097763	-0	1	1	NA	NA	NA
C7Y58_02825	1059.9101441051191	-0.33783776425815737	0.7783401442438243	-0	1	1	NA	NA	NA
C7Y58_02830	4.332713506413252	0.4949651602403898	1.3913577651012927	0	1	1	NA	NA	NA
C7Y58_02835	653.3721402621533	-0.7515051975508561	0.7262437134305533	-0	1	1	NA	NA	NA
C7Y58_02840	646.087870408848	-1.5355413997887553	0.7192183635411896	-0.7446158592947061	0.4565039777217127	1	NA	NA	NA
C7Y58_02845	174.45287428116728	-1.2318062445819031	0.3431253853894405	-0.6755729959146207	0.49931179135734854	1	NA	NA	NA
C7Y58_02850	189.41210164434398	-0.4124140334559043	0.46998738990926625	-0	1	1	NA	NA	NA
C7Y58_02855	417.0655970747162	1.3535959921019753	0.552774447900943	0.6396749948277993	0.5223839151926642	1	NA	NA	NA
C7Y58_02860	3234.6281714807183	2.3295241591422085	0.7364853730244133	1.8052281930358676	0.07103898091094418	0.28554611896493026	NA	NA	NA
C7Y58_02865	612.8925994829295	1.4162048441637436	0.5212800892342175	0.7984284317767941	0.42462190949962586	1	NA	NA	NA
C7Y58_02870	716.1142857413371	-1.8863259301086186	0.29655082377967523	-2.9887825594681923	0.0028009138338010004	0.019568289165398826	NA	NA	NA
C7Y58_02875	200.7136747058053	-0.8901035603122103	0.3930138612016871	-0	1	1	NA	NA	NA
C7Y58_02880	515.2742142053914	-3.265272177963366	0.548087274037478	-4.133050127721936	3.579806118561327e-5	4.510994949401819e-4	NA	NA	NA
C7Y58_02885	298.94454424973145	-3.188951056609321	0.6299179604035223	-3.4749780038135283	5.108952415432687e-4	0.004705734646322304	NA	NA	NA
C7Y58_02890	625.6119414404964	-0.9373823101212186	0.37493156224967356	-0	1	1	NA	NA	NA
C7Y58_02895	3206.458057435035	-0.5886127240725508	0.2468695129398883	-0	1	1	NA	NA	NA
C7Y58_02900	8690.791182777677	0.4747008978393378	0.1712961592520443	0	1	1	NA	NA	NA
C7Y58_02905	12736.42840672519	0.442979589796512	0.21685535351775895	0	1	1	NA	NA	NA
C7Y58_02910	2470.8346219043465	0.9978441338752421	0.2894077621697269	0	1	1	NA	NA	NA
C7Y58_02915	1320.9197528414695	1.0371741265950352	1.1864019753600061	0.031333500252943285	0.9750035741786528	1	NA	NA	NA
C7Y58_02920	4631.738880062276	1.2990813789725517	1.20297858205886	0.24861737642966453	0.8036567660123963	1	NA	NA	NA
C7Y58_02925	448.9510742364195	0.9759511814388466	0.45231873739216977	0	1	1	NA	NA	NA
C7Y58_02930	9343.960684072164	0.7300463040038044	0.4757343358122689	0	1	1	NA	NA	NA
C7Y58_02935	5286.076116300774	1.1240166474517856	0.35217448633616166	0.3521454627278361	0.72472917490775135	1	NA	NA	NA
C7Y58_02940	12879.406057551469	-0.6296743427192644	0.7415437544907255	-0	1	1	NA	NA	NA
C7Y58_02945	3054.6535750878593	-0.45075186452585103	0.5823053516002885	-0	1	1	NA	NA	NA
C7Y58_02950	6.442763977564129	-3.5059748434767277	1.9365707191346044	-1.2940270234988231	0.19565608665545614	0.6043272210380555	NA	NA	NA
C7Y58_02955	1214.2812089343977	-2.2263880389840214	0.6624917615359576	-1.8511747770880886	0.06414441316555312	0.26193364739969405	NA	NA	NA
C7Y58_02960	3497.1434913578864	-1.4750703403522805	0.6645241692839354	-0.7149030273258491	0.4746689662580049	1	NA	NA	NA
C7Y58_02965	6355.518813479772	0.8543512096757109	0.4557936818378608	0	1	1	NA	NA	NA
C7Y58_02970	18626.881493560875	2.505740595943228	0.37487861485283797	4.016608406788742	5.904171060405831e-5	7.00992332836623e-4	NA	NA	NA
C7Y58_02975	251.0742187269605	-0.08487326621684681	0.27109680777165346	-0	1	1	NA	NA	NA
C7Y58_02980	922.8488501412567	-0.8594888623947456	0.22852795952845026	-0	1	1	NA	NA	NA
C7Y58_02985	1996.5555842660729	-0.5136961632737276	0.38319034476183994	-0	1	1	NA	NA	NA
C7Y58_02990	339.86708807495245	0.26682970001257605	0.277323577929145	0	1	1	NA	NA	NA
C7Y58_02995	2070.5775579278784	0.6279735903472083	0.5265546079152972	0	1	1	NA	NA	NA
C7Y58_03000	1126.793834453089	1.618707976498155	0.4248979225774302	1.4561332113489123	0.14535579815748537	0.4769342003442092	NA	NA	NA
C7Y58_03005	1998.0488194953423	0.2383885720841067	0.2764535308006938	0	1	1	NA	NA	NA
C7Y58_03010	1394.8994481679395	-0.2778859802844521	0.21508067122936392	-0	1	1	NA	NA	NA
C7Y58_03015	543.3443919829147	-1.1810565293335133	0.25468225133139666	-0.7109114529458108	0.47713910838162543	1	NA	NA	NA
C7Y58_03020	432.7063450523299	-1.3170837036425476	0.25951906054805735	-1.2218127754197479	0.22177843625473	0.6708879352978135	NA	NA	NA
C7Y58_03025	114.42061476618939	-1.278780676058711	0.3889326353712728	-0.7167839638671325	0.4735074079954512	1	NA	NA	NA
C7Y58_03030	29.729760837278103	-0.19317794877570799	0.6561565060841952	-0	1	1	NA	NA	NA
C7Y58_03035	323.02598277907373	1.2194624164586758	0.3780237365511113	0.5805519475071456	0.5615424661286736	1	NA	NA	NA
C7Y58_03040	1537.7302641796578	0.791401333471842	0.2886743468946054	0	1	1	NA	NA	NA
C7Y58_03045	53.76036722066568	-1.2456515042496419	0.5840370731215916	-0.4206094365494146	0.6740403018521003	1	NA	NA	NA
C7Y58_03050	99.35207837211762	-0.36174488477227107	0.5483575146326763	-0	1	1	NA	NA	NA
C7Y58_03055	199.07150345223147	0.7388567910301157	0.6300937573770744	0	1	1	NA	NA	NA
C7Y58_03060	12.478617912939415	-0.5501706498192522	0.6449850946673659	-0	1	1	NA	NA	NA
C7Y58_03065	76.77525122550793	-2.661935235434869	0.5898645830606413	-2.817486052157183	0.004840121688082956	0.03087456505379625	NA	NA	NA
C7Y58_03070	184.65966906670258	0.24102470559118597	0.8480034326371385	0	1	1	NA	NA	NA
C7Y58_03075	5474.233075809603	6.142733560248297	0.6958752788224392	7.390309322312522	1.4648763014203369e-13	7.918041902940453e-12	NA	NA	NA
C7Y58_03080	1560.423090023363	5.705017188173146	0.6803360206960362	6.915725531274313	4.6547485419523745e-12	1.8039346236170145e-10	NA	NA	NA
C7Y58_03085	56.36305420549087	0.8009851808138265	0.5572398029021343	0	1	1	NA	NA	NA
C7Y58_03090	551.7264027091744	0.7568985158798189	0.6984234408225651	0	1	1	NA	NA	NA
C7Y58_03095	207.83382797395052	0.8566174631951857	0.51217058286298	0	1	1	NA	NA	NA
C7Y58_03100	381.8634286767228	1.148819066504489	0.41405630977735053	0.35941745842374234	0.7192828161692288	1	NA	NA	NA
C7Y58_03105	742.2949831096914	-0.412580133293445	0.39026773097954554	-0	1	1	NA	NA	NA
C7Y58_03110	498.2939757426584	0.9272857364526691	0.24954854000481852	0	1	1	NA	NA	NA
C7Y58_03115	5.310152151181453	-1.7612193476249474	1.6703527570385335	-0.455723705317527	0.6485886733408379	1	NA	NA	NA
C7Y58_03120	52191.72710851297	2.6082302468328358	0.9493005292181774	1.6941213001928253	0.09024223556824906	0.33640209048490666	NA	NA	NA
C7Y58_03125	283486.7636658695	2.4098606634935917	0.903038745356709	1.561240501299513	0.11846701617355217	0.4166631014049249	NA	NA	NA
C7Y58_03130	11173.818317898777	1.0191651999277451	0.5175661425107656	0.03702946996256905	0.9704615082159946	1	NA	NA	NA
C7Y58_03135	10154.266883481105	-3.207916291519032	0.799216979385392	-2.762599329680092	0.005734311075716341	0.03526429625605199	NA	NA	NA
C7Y58_03140	49895.1438884623	-3.1174329292871086	0.8767933737276362	-2.4149736901922116	0.015736346321567084	0.08373693094429739	NA	NA	NA
C7Y58_03145	106.29384183455409	-2.63453861344973	0.46712975157359954	-3.4991104889884053	4.668130988335815e-4	0.0043782379223935	NA	NA	NA
C7Y58_03150	54577.6954792366	2.432959386373424	0.8717576836128127	1.6437588257723534	0.1002260294506968	0.36630652044792034	NA	NA	NA
C7Y58_03155	436.8854016254815	-0.34977066571590576	0.43985111588577464	-0	1	1	NA	NA	NA
C7Y58_03160	254.43824227868586	-0.7542283875805302	0.3525521542196945	-0	1	1	NA	NA	NA
C7Y58_03165	157.88725040965335	-1.3029539273994155	0.37830072075373694	-0.8008283113915343	0.42323104656600485	1	NA	NA	NA
C7Y58_03170	368.97336918633493	-1.7982437148266919	0.24747826411135126	-3.2255104006529125	0.0012574826673071096	0.010139708077445124	NA	NA	NA
C7Y58_03175	414.08820382846176	-0.2102665853169249	0.19596710604156412	-0	1	1	NA	NA	NA
C7Y58_03180	134.55872118245617	-1.649932070594097	0.3890236797193722	-1.6706748315756377	0.09478592275940413	0.34890732141185676	NA	NA	NA
C7Y58_03185	380.8975051064995	1.3689744819988299	0.4783788116568843	0.7713018909028849	0.44052801182959567	1	NA	NA	NA
C7Y58_03190	292.42293674232747	0.5613542380786173	0.34625419219992815	0	1	1	NA	NA	NA
C7Y58_03195	1765.4945575991635	0.7750054746319567	0.19971751811840605	0	1	1	NA	NA	NA
C7Y58_03200	1261.2168964219532	1.0141645211697312	0.2782064506726093	0.05091370503985865	0.9593942846316748	1	NA	NA	NA
C7Y58_03205	1424.4354889725303	1.2299986625635444	0.2565575852657092	0.8964796824281827	0.36999662686109147	0.9947291512731438	NA	NA	NA
C7Y58_03210	82.90013148016803	0.8416626634129332	0.4284087361473716	0	1	1	NA	NA	NA
C7Y58_03215	4976.163193729486	-0.09706280749268661	0.2722414498504351	-0	1	1	NA	NA	NA
C7Y58_03220	1112.0433781433576	-0.24808423907156096	0.26284539079834157	-0	1	1	NA	NA	NA
C7Y58_03225	1891.5872416441448	-0.7222117842113294	0.24035324397908656	-0	1	1	NA	NA	NA
C7Y58_03230	1363.6679165823407	-1.3498416959014647	0.24095673938066198	-1.4518859144619607	0.1465333297000293	0.47926665478321684	NA	NA	NA
C7Y58_03235	369.81291784820263	1.1938357917555407	0.3111857857941762	0.6228941057216125	0.5333541116643747	1	NA	NA	NA
C7Y58_03240	518.1903552345442	0.17442620073986853	0.36428470146574676	0	1	1	NA	NA	NA
C7Y58_03245	289.8072594278389	-0.22175200906585005	0.357824616100809	-0	1	1	NA	NA	NA
C7Y58_03250	294.00742951517606	-0.12200001740194831	0.28533169415255505	-0	1	1	NA	NA	NA
C7Y58_03255	151.10040425325317	0.0014103903908880297	0.2698663270196148	0	1	1	NA	NA	NA
C7Y58_03260	171.7563118681526	-0.18407805333170957	0.4131685775965377	-0	1	1	NA	NA	NA
C7Y58_03265	465.33438298321346	-1.4539091707488365	0.34923870464453355	-1.2997103835064328	0.19370025019985818	0.6019066776255805	NA	NA	NA
C7Y58_03270	714.2651377438848	-0.29133086324573965	0.3132527491787149	-0	1	1	NA	NA	NA
C7Y58_03275	2630.343435850966	-0.06533009460648422	0.20566659182022173	-0	1	1	NA	NA	NA
C7Y58_03280	1343.7825125477493	0.07273071617907849	0.849664499217721	0	1	1	NA	NA	NA
C7Y58_03285	4434.950437055498	-0.7373838994038027	0.291343758700432	-0	1	1	NA	NA	NA
C7Y58_03290	7608.938651288888	2.4808647066750726	0.2110873033519543	7.01541344817868	2.292699599075598e-12	1.0237402122828866e-10	NA	NA	NA
C7Y58_03295	34545.59036062781	1.71884088191403	0.31236139278960084	2.3013115529236483	0.021374027206569654	0.10866894030270809	NA	NA	NA
C7Y58_03300	3218.7845233014987	1.458656583574703	0.434634439583397	1.0552697665061506	0.29130196428665656	0.8264285008905975	NA	NA	NA
C7Y58_03305	5356.276309847474	1.2026479808880566	0.5487816494201846	0.36926887242342077	0.7119273247403455	1	NA	NA	NA
C7Y58_03310	15424.766022364198	-0.14658111033254442	0.5471386052015121	-0	1	1	NA	NA	NA
C7Y58_03315	145.13663176260647	0.8533832790550624	0.3324877628296599	0	1	1	NA	NA	NA
C7Y58_03320	7748.750847516618	-0.11504843844362024	0.41156829172601855	-0	1	1	NA	NA	NA
C7Y58_03325	199.2660115104919	-0.32771604957313216	0.5535182119327164	-0	1	1	NA	NA	NA
C7Y58_03330	47.74732515268832	0.02758904728575226	0.5147957980852401	0	1	1	NA	NA	NA
C7Y58_03335	547.3098239768099	0.49075009384647245	0.48901293976206284	0	1	1	NA	NA	NA
C7Y58_03340	353.47726117571267	0.8465895738809244	0.29309055757562036	0	1	1	NA	NA	NA
C7Y58_03345	80.82981302582905	1.35654711902711	0.2979526925378898	1.1966568114895246	0.2314403471596136	0.6949977676401262	NA	NA	NA
C7Y58_03350	659.6718304967662	1.014147584857137	0.6058832131852245	0.023350349620615773	0.9813708094567445	1	NA	NA	NA
C7Y58_03355	11899.788510922628	2.8691424598091633	0.4181080186419102	4.470477428011242	7.804518081214914e-6	1.1701080393295935e-4	NA	NA	NA
C7Y58_03360	944.6166987738872	1.4559654632450179	0.26390359927752616	1.727772809818769	0.08402896397008949	0.3196212814714145	NA	NA	NA
C7Y58_03365	1565.5062907050797	1.3698408476048003	0.2124894499814423	1.7405139296896868	0.08176881628381455	0.31324944498269464	NA	NA	NA
C7Y58_03370	1614.8222859607008	0.9492954202843142	0.24279091616207335	0	1	1	NA	NA	NA
C7Y58_03375	14.024406889735905	2.0569846014439874	0.820691782423039	1.2879190752017882	0.19777413463260643	0.6081258570888827	NA	NA	NA
C7Y58_03380	2015.946980836844	1.665762874364093	0.44596984869177264	1.4928427926620396	0.1354783427914843	0.45874281951417156	NA	NA	NA
C7Y58_03385	16606.747311245552	-1.9521189583993592	0.6719070819943112	-1.4170396233558684	0.15647134312582145	0.5061293524101375	NA	NA	NA
C7Y58_03390	904.1146975335748	1.8447693007335149	0.3897666802330944	2.16737177284706	0.03020651780119876	0.14395403147021404	NA	NA	NA
C7Y58_03395	4858.026100709561	0.9563875543518949	0.42419772340060596	0	1	1	NA	NA	NA
C7Y58_03400	152.50975861690722	-1.457024641590466	0.48337501733615773	-0.9454866825950032	0.3444104665952901	0.940716886152561	NA	NA	NA
C7Y58_03405	16495.445878223592	5.942710309141157	0.6499550233971257	7.604695911583311	2.855745634264964e-14	1.7252063331706576e-12	NA	NA	NA
C7Y58_03410	22236.620930311146	5.8487064405534435	0.590308120757635	8.213856916503772	2.1419479607561972e-16	1.6294670782937886e-14	NA	NA	NA
C7Y58_03415	1086.69830696822	-2.8328103315226376	0.5788992363493707	-3.166026514528896	0.0015453670670098343	0.01211520593755038	NA	NA	NA
C7Y58_03420	1220.132260114216	-0.5692466690023618	0.34360725573569684	-0	1	1	NA	NA	NA
C7Y58_03425	200.02700537821968	0.16923107695671222	0.3375947153843183	0	1	1	NA	NA	NA
C7Y58_03430	373.82925637446044	2.3653620051334734	0.6404278465465336	2.1319529006992766	0.03301071868897784	0.15383168005302472	NA	NA	NA
C7Y58_03435	2706.0316624216935	1.647301235447621	0.5162952141251772	1.2537424669806858	0.20993562693335158	0.641678240656405	NA	NA	NA
C7Y58_03440	1198.4201319370704	-0.43858029419339606	0.7251832868166622	-0	1	1	NA	NA	NA
C7Y58_03445	111.1000735336201	1.9264470009390422	0.4786900154889113	1.9353798302912442	0.05294370254800456	0.2265549271533362	NA	NA	NA
C7Y58_03450	3166.9023439720104	0.5836791333393088	0.5705144531158248	0	1	1	NA	NA	NA
C7Y58_03455	75.18936136469317	0.507707639513872	0.3769534827694847	0	1	1	NA	NA	NA
C7Y58_03460	1812.3025756752625	0.40432826409775063	0.5603062585181927	0	1	1	NA	NA	NA
C7Y58_03465	2978.3574885389403	0.5247481820210493	0.4500150564835841	0	1	1	NA	NA	NA
C7Y58_03470	1371.8036093512512	0.4865385930858848	0.4794510399952139	0	1	1	NA	NA	NA
C7Y58_03475	41.591885236314056	-0.3679303520682131	0.555882770250192	-0	1	1	NA	NA	NA
C7Y58_03480	74.87716831531667	-0.02228294941345116	0.33765004573566515	-0	1	1	NA	NA	NA
C7Y58_03485	53.33994307593324	0.296920146526221	0.7222199834560002	0	1	1	NA	NA	NA
C7Y58_03490	1129.5189461121001	-6.722649048726294	1.6597082963769267	-3.447984842407907	5.647857317125431e-4	0.0051558661908336165	NA	NA	NA
C7Y58_03495	7603.365276856644	-6.2720472511892	1.2805232885127558	-4.117103764127819	3.836633633497879e-5	4.7472563151835194e-4	NA	NA	NA
C7Y58_03500	10740.474977208447	-5.889975077072469	1.1789977343668323	-4.147569528366037	3.3602344050886265e-5	4.260445350649407e-4	NA	NA	NA
C7Y58_03505	23204.050915947522	-5.230218538383387	1.177080232864786	-3.593823445737298	3.2586068697268244e-4	0.0031672570020879103	NA	NA	NA
C7Y58_03510	13330.420257853175	-5.490905786188223	1.2354299378995846	-3.6350954824872006	2.7787769833385585e-4	0.0027309128821901433	NA	NA	NA
C7Y58_03515	6731.389864317993	-5.438716022420081	1.2121841119216368	-3.6617507017011848	2.5049756230033316e-4	0.00247366342771579	NA	NA	NA
C7Y58_03520	18550.870935986466	-4.046782532229495	1.1895092349822052	-2.561377787264572	0.010425791543415316	0.05932015465422454	NA	NA	NA
C7Y58_03525	5433.737134494056	-4.048989946247006	1.2092976476398165	-2.521289900958389	0.0116925477046642	0.06456046501446308	NA	NA	NA
C7Y58_03530	4593.238787397719	-3.9432330998831224	1.1855867384823162	-2.482511826718634	0.013045973711969966	0.07145714667836349	NA	NA	NA
C7Y58_03535	53155.62528732948	-1.3743300877552265	1.06243838492871	-0.3523311027399901	NA	NA	NA	NA	NA
C7Y58_03540	472193.63504655065	0.32775755035132054	0.3597518288593994	0	1	1	NA	NA	NA
C7Y58_03545	16977.45416541083	-1.4111901127018363	0.7188215874221467	-0.5720336170988617	0.5672992001445292	1	NA	NA	NA
C7Y58_03550	19866.644870111035	-1.5551749459445203	0.769862770244953	-0.7211349443068615	0.47082649307060953	1	NA	NA	NA
C7Y58_03555	10653.115956340387	-1.4970926304330843	0.7351950385825361	-0.6761370851896447	0.49895361297025953	1	NA	NA	NA
C7Y58_03560	2673.0961583414964	-0.5850251541686254	0.2954725582527626	-0	1	1	NA	NA	NA
C7Y58_03565	3762.088316068302	0.28458077117011515	0.2680985544598188	0	1	1	NA	NA	NA
C7Y58_03570	113.21748926447172	0.5124016313226015	0.4258374273484198	0	1	1	NA	NA	NA
C7Y58_03575	1581.2079338574683	0.1537060684172404	0.49235319188907267	0	1	1	NA	NA	NA
C7Y58_03580	1147.2640607416322	-0.10366207023453503	0.14221678611537247	-0	1	1	NA	NA	NA
C7Y58_03585	657.9532000313925	-0.9377598416532962	0.254109541730181	-0	1	1	NA	NA	NA
C7Y58_03590	612.3855976947339	-0.5995857445198864	0.2609187377417158	-0	1	1	NA	NA	NA
C7Y58_03595	485.9234550592476	0.08422424399976097	0.29712878391155234	0	1	1	NA	NA	NA
C7Y58_03600	468.8415640517888	-0.9466032811824775	0.236483325219782	-0	1	1	NA	NA	NA
C7Y58_03605	212.67068144455888	-0.6238126127573457	0.2666769475612095	-0	1	1	NA	NA	NA
C7Y58_03610	646.5715647639562	-0.35761716947877187	0.2708607911422591	-0	1	1	NA	NA	NA
C7Y58_03615	777.037800586122	-0.4718795058923453	0.25080681207473887	-0	1	1	NA	NA	NA
C7Y58_03620	2863.8238704126625	1.0682351635257028	0.4051940103749852	0.16840121467381722	0.8662676525799585	1	NA	NA	NA
C7Y58_03625	1128.5705162515437	1.5958681034757876	0.5125936876664264	1.1624569670150766	0.24504989490139706	0.7284116991714465	NA	NA	NA
C7Y58_03630	1115.1723527202735	1.8853585970666853	0.4969352779083237	1.7816376426187621	0.07480834175464147	0.293237278557316	NA	NA	NA
C7Y58_03635	2032.179668834906	1.9977075624437695	0.30749860981456595	3.244592107409615	0.0011761897145401504	0.009702384231588227	NA	NA	NA
C7Y58_03640	6925.580761070845	2.1264353860324428	0.2813102934339988	4.00424517809807	6.221581367987742e-5	7.302358931341041e-4	NA	NA	NA
C7Y58_03645	5015.798736621275	2.171624038252006	0.32962734165091157	3.5543897310945836	3.7885734358300126e-4	0.003619409226602254	NA	NA	NA
C7Y58_03650	1833.0511787927355	2.7877321117479634	0.5247933250300488	3.4065450654228515	6.579068818054447e-4	0.005799745644757011	NA	NA	NA
C7Y58_03655	23735.454146767206	2.7883140130427146	0.5791185526164658	3.087992959236216	0.0020151324517076186	0.015051207475663448	NA	NA	NA
C7Y58_03660	299.9027458660965	2.9755417690098995	0.5311385166260343	3.7194473892783892	1.9965912840923684e-4	0.002040203298720735	NA	NA	NA
C7Y58_03665	1310.1124812510006	2.89118207800002	0.4177473548878695	4.527095278694572	5.979998222171111e-6	9.376272021633176e-5	NA	NA	NA
C7Y58_03670	3339.4108191918467	2.9929421247637937	0.34562878565458305	5.7661346724619005	8.11102538848364e-9	2.1636423568760252e-7	NA	NA	NA
C7Y58_03675	5134.478999882253	2.706332836683454	0.3402417883458886	5.015059569781011	5.301703718736235e-7	9.990549943380025e-6	NA	NA	NA
C7Y58_03680	5020.824787998686	2.8538103328739424	0.41885925808126123	4.4258549789874575	9.606104582555184e-6	1.3993573625934998e-4	NA	NA	NA
C7Y58_03685	8431.063692379195	2.707473899642198	0.4566650069349205	3.739007530054806	1.8474819375282809e-4	0.0019068984420518033	NA	NA	NA
C7Y58_03690	5349.823918131665	2.5349358406089455	0.44766232329030753	3.4287804909003805	6.062996785593607e-4	0.005438163929087018	NA	NA	NA
C7Y58_03695	945.3816382048288	2.8959727309595467	0.4329203027966824	4.3794959920139735	1.189541093275522e-5	1.696748198324946e-4	NA	NA	NA
C7Y58_03700	181.8980810615078	2.022325147118975	0.4517788780804233	2.262888321523049	0.023642574489395315	0.11786856310975237	NA	NA	NA
C7Y58_03705	2915.5570460748027	2.5110253925323582	0.35494264591810115	4.257097336455337	2.0709820418410807e-5	2.726793021757423e-4	NA	NA	NA
C7Y58_03710	8413.282470553517	1.9145475012929811	0.507873222778325	1.8007397521175477	0.07174390887588644	0.2872553388519898	NA	NA	NA
C7Y58_03715	87.26650702495232	0.3687220481305358	0.6447643933049461	0	1	1	NA	NA	NA
C7Y58_03720	1127.4327852501879	1.1175576816301793	0.5944272577616326	0.19776630377424642	0.8432279111195997	1	NA	NA	NA
C7Y58_03725	1513.8555177823077	1.6738517647885578	0.3221527991434305	2.091714759518641	0.03646403940327422	0.16606903976568793	NA	NA	NA
C7Y58_03730	466.568140434431	-0.8740157953181158	0.43290730172727915	-0	1	1	NA	NA	NA
C7Y58_03735	7.649584765306438	-0.6579001383820826	0.8092489830260251	-0	1	1	NA	NA	NA
C7Y58_03740	6.019418524094118	-1.3171167864338256	1.3058913117861806	-0.24283551285755742	0.8081328235443072	1	NA	NA	NA
C7Y58_03745	131.10674767096236	0.5998495440813203	0.7247677807939804	0	1	1	NA	NA	NA
C7Y58_03750	91.10125864796959	0.13115046786304962	0.718185640915224	0	1	1	NA	NA	NA
C7Y58_03755	171.40002852702398	-0.4037112412486033	0.7356220700003481	-0	1	1	NA	NA	NA
C7Y58_03760	792.0982870286435	0.32666106374936754	0.4973956159190986	0	1	1	NA	NA	NA
C7Y58_03765	265.6599112447523	1.4023861788218255	0.35429681702826293	1.1357318482195857	0.2560688072972859	0.7513790431266075	NA	NA	NA
C7Y58_03770	50.148135177554444	1.8881402452692284	0.5254963747432708	1.690097758910565	0.091009253579635	0.3380343704386443	NA	NA	NA
C7Y58_03775	274.74610367348987	0.4558776637051238	0.409398734352475	0	1	1	NA	NA	NA
C7Y58_03780	1025.5585517842148	0.03863960404537769	0.3451976197373063	0	1	1	NA	NA	NA
C7Y58_03785	167.282114057092	0.64857698680825	0.38718530100149035	0	1	1	NA	NA	NA
C7Y58_03790	112.09568307342695	0.540597204762204	0.36203683290499505	0	1	1	NA	NA	NA
C7Y58_03795	45.27904836636952	0.5632845777026887	0.42611119103668194	0	1	1	NA	NA	NA
C7Y58_03800	3.525751913557626	1.5627913742842228	1.5253485514414749	0.36895919542610595	0.7121581395891985	1	NA	NA	NA
C7Y58_03805	947.8762938215386	0.8585427411369965	0.2233598112559841	0	1	1	NA	NA	NA
C7Y58_03810	4114.155988202155	0.5588813625664425	0.29789247334203417	0	1	1	NA	NA	NA
C7Y58_03815	1586.552393180111	1.7223515167534647	0.29569107411019396	2.4429263511832247	0.014568710016014891	0.07874771150761734	NA	NA	NA
C7Y58_03820	5613.270638056629	0.11012337336804681	0.5668777211690891	0	1	1	NA	NA	NA
C7Y58_03825	2987.855973285793	0.18578859701835196	0.36012504596542283	0	1	1	NA	NA	NA
C7Y58_03830	420.5230513160461	-0.3239576303642603	0.6064614392517713	-0	1	1	NA	NA	NA
C7Y58_03835	429.8464428765266	-0.4250216401126869	0.3941969515591861	-0	1	1	NA	NA	NA
C7Y58_03840	128.10261191977776	-0.8849787169667123	0.5002839325421184	-0	1	1	NA	NA	NA
C7Y58_03845	204.45062897560786	-1.4961149341193463	0.7060886719077821	-0.7026241233680928	0.48229002484806105	1	NA	NA	NA
C7Y58_03850	161.27198430631194	-2.1324068764475905	0.5245398746559544	-2.1588575648139923	0.030861218907303777	0.14639478899677127	NA	NA	NA
C7Y58_03855	598.8239008162647	-0.9036003651828038	0.2528187564295966	-0	1	1	NA	NA	NA
C7Y58_03860	772.4898555536212	-0.6412398079867411	0.24318878664566113	-0	1	1	NA	NA	NA
C7Y58_03865	415.97797496141726	-0.050404151151912366	0.26791609687487694	-0	1	1	NA	NA	NA
C7Y58_03870	48.85074488321691	-0.490211497867136	0.6001855672643797	-0	1	1	NA	NA	NA
C7Y58_03875	1152.8638123466471	-1.8832339535927556	0.3009802288809122	-2.9345248253572884	0.003340588292787365	0.022570948530872527	NA	NA	NA
C7Y58_03880	296.3145040659343	-0.9819396515960898	0.6041695724213259	-0	1	1	NA	NA	NA
C7Y58_03885	144.1187286279617	-0.6089229706336511	0.5684712389451292	-0	1	1	NA	NA	NA
C7Y58_03890	3455.9822013309386	-1.6385362945571906	0.35628927329954996	-1.7921850092308047	0.07310333514411745	0.2893145479499369	NA	NA	NA
C7Y58_03900	1.6194114233332337	1.0385157893070456	1.5136042505504224	0.025446406676672126	0.9796988959022565	1	NA	NA	NA
C7Y58_03905	28.359640936972212	0.4479981035606253	0.5976202255637671	0	1	1	NA	NA	NA
C7Y58_03910	46.28541485831224	0.6328091291927241	0.41371161695204073	0	1	1	NA	NA	NA
C7Y58_03915	20.308096552796407	-0.22975704414929052	0.6117184309305604	-0	1	1	NA	NA	NA
C7Y58_03920	2368.7914784701034	0.6225577965155531	0.38065348947213146	0	1	1	NA	NA	NA
C7Y58_03925	937.5565004557677	1.1648753431231509	0.5276757155135352	0.31245581002850176	0.7546941415368416	1	NA	NA	NA
C7Y58_03930	232.2822596816208	0.7937217187192235	0.554790039317931	0	1	1	NA	NA	NA
C7Y58_03935	955.8585566886865	0.8662562487887092	0.3195459269829952	0	1	1	NA	NA	NA
C7Y58_03940	269.05897462051195	0.8582688188980211	0.45644286519980415	0	1	1	NA	NA	NA
C7Y58_03945	1971.1947476881649	0.07809152043397857	0.18095573287106193	0	1	1	NA	NA	NA
C7Y58_03950	3260.5928752095474	0.8305561638297728	0.3647435372804574	0	1	1	NA	NA	NA
C7Y58_03955	6667.861364233437	0.7709148311943079	0.2804893564143811	0	1	1	NA	NA	NA
C7Y58_03960	1090.0012033348298	0.6014457247722134	0.2101242744726207	0	1	1	NA	NA	NA
C7Y58_03965	1297.9784242570597	-1.9727223729799925	0.2942606909785288	-3.3056483682727733	9.475692156696556e-4	0.008075963356786193	NA	NA	NA
C7Y58_03970	1244.52161424218	-1.455284804911315	0.3718332250189302	-1.2244328216988576	0.2207889940453896	0.668879931813024	NA	NA	NA
C7Y58_03975	188.20704504949938	-0.30844961681747735	0.34228973948145025	-0	1	1	NA	NA	NA
C7Y58_03980	447.31004540444223	0.7038723806678537	0.6972547408115598	0	1	1	NA	NA	NA
C7Y58_03985	3154.076683816224	0.5958995158734114	0.6087061336111431	0	1	1	NA	NA	NA
C7Y58_03990	1633.83010580282	0.7663233935286463	0.7305977595275474	0	1	1	NA	NA	NA
C7Y58_03995	16.595959826136887	-2.9834150180739196	0.9316577013691524	-2.1289095932541726	0.03326174092935089	0.15456926667168946	NA	NA	NA
C7Y58_04000	347.90943518968606	-1.5929025081423933	0.22497965614112886	-2.635360540201323	0.008404795562542165	0.04876680815102149	NA	NA	NA
C7Y58_04005	12.985332652364386	0.9248709602773605	0.6569838281386398	0	1	1	NA	NA	NA
C7Y58_04010	57.44557796190941	0.8209871457042789	0.4202144465754027	0	1	1	NA	NA	NA
C7Y58_04015	260.0990309224039	0.24562192277958914	0.3149393594019158	0	1	1	NA	NA	NA
C7Y58_04020	1563.3801613158703	-0.11565150343120553	0.3278567116937157	-0	1	1	NA	NA	NA
C7Y58_04025	1738.5738179911118	-0.19726283919100185	0.2568238473777619	-0	1	1	NA	NA	NA
C7Y58_04030	1976.0423944775218	0.4715579218456483	0.2929708113917953	0	1	1	NA	NA	NA
C7Y58_04035	472.35130211262657	-1.9684888087058134	1.06293651269511	-0.9111445482761512	0.362219216758385	0.9798301809364642	NA	NA	NA
C7Y58_04040	523.6126295601093	-3.018207788496157	1.1199173336598929	-1.8021042516599404	0.07152900491992459	0.2869542502061037	NA	NA	NA
C7Y58_04045	142.42933774934093	-3.6286691024445323	1.2319383217614857	-2.133766809596387	0.032861874066397005	0.15375464540405342	NA	NA	NA
C7Y58_04050	363.95149643253194	-3.754376730514269	1.0177650454786422	-2.706299202109972	0.006803771467284977	0.040624844749428325	NA	NA	NA
C7Y58_04055	13.183227743040932	-1.3363414448481823	1.0221402533613047	-0.3290560603030011	0.7421133152240402	1	NA	NA	NA
C7Y58_04060	172.06466326682582	-1.0529428555927836	0.5414891727557862	-0.09777269473984662	0.9221127899160843	1	NA	NA	NA
C7Y58_04065	593.7312755295684	-1.7966127252722064	0.3797527761421784	-2.097714026911963	0.03593041502877104	0.16400238326465716	NA	NA	NA
C7Y58_04070	1268.332714785647	-0.8001859981681047	0.3411880614266684	-0	1	1	NA	NA	NA
C7Y58_04075	3710.6179088283757	-0.8409385867735759	0.28495369764269335	-0	1	1	NA	NA	NA
C7Y58_04080	16948.23428835117	-0.8703403991467726	0.3653890890280565	-0	1	1	NA	NA	NA
C7Y58_04085	7751.908427612103	-1.5490029490342045	0.25620179429853	-2.1428536460384753	0.03212485208074054	0.15099415600421298	NA	NA	NA
C7Y58_04090	5469.457893353925	-1.3001885603436687	0.24406021134514155	-1.2299774661718716	0.21870554322978944	0.6639698390507731	NA	NA	NA
C7Y58_04095	21546.301156824884	-1.517131255784893	0.20386138878624888	-2.536680726368991	0.011190896331980761	0.06212459747537428	NA	NA	NA
C7Y58_04100	11580.680478920813	-1.934934650817908	0.19982971270226144	-4.678656833235428	2.8876025759071844e-6	4.783173944284965e-5	NA	NA	NA
C7Y58_04105	5624.151506110479	-2.092570770362638	0.2887577715642641	-3.783693039477147	1.54518376699027e-4	0.0016444598224860181	NA	NA	NA
C7Y58_04110	9939.976867398418	-1.978736426786163	0.1987552627351319	-4.924329616823584	8.465004739024653e-7	1.5119234551266642e-5	NA	NA	NA
C7Y58_04115	11040.345544153393	-2.254696897263432	0.17950098926012714	-6.989916336590018	2.750502148106458e-12	1.1769857108772217e-10	NA	NA	NA
C7Y58_04120	9009.767140098627	-2.106050384148188	0.21284782749862402	-5.196437272329399	2.0314410431126408e-7	4.131267230250855e-6	NA	NA	NA
C7Y58_04125	422.9241651134254	-0.9749415728845514	0.447747757757626	-0	1	1	NA	NA	NA
C7Y58_04130	2845.4819039853624	2.4768107372342367	0.39898203592946513	3.701446692440353	2.1437369812165287e-4	0.0021584489016758576	NA	NA	NA
C7Y58_04135	518.1823082095362	-0.00734803624586271	0.2493532212822505	-0	1	1	NA	NA	NA
C7Y58_04140	428.55922573781936	-0.8357335648663214	0.3327174330686312	-0	1	1	NA	NA	NA
C7Y58_04145	553.3100675282797	-0.5968237851153712	0.236306270290699	-0	1	1	NA	NA	NA
C7Y58_04150	280.755233654662	-0.08482408510946868	0.21583211487050744	-0	1	1	NA	NA	NA
C7Y58_04155	424.90077073024077	-0.8138646686064979	0.32249500033237144	-0	1	1	NA	NA	NA
C7Y58_04160	1262.4196559970578	0.9205183893790351	0.4548721124984733	0	1	1	NA	NA	NA
C7Y58_04165	2810.5817623983244	1.0292839859206961	0.3880488488939727	0.07546468957236221	0.9398449910366454	1	NA	NA	NA
C7Y58_04170	516.9996566104103	0.7665322691071729	0.3135542963557645	0	1	1	NA	NA	NA
C7Y58_04175	509.03433992125196	-0.9009042379185734	0.34334175303159026	-0	1	1	NA	NA	NA
C7Y58_04180	30801.232800097037	1.2826186926692396	0.46803814295381624	0.6038368815105888	0.5459520962421416	1	NA	NA	NA
C7Y58_04185	3276.023261862478	-0.3134519106110379	0.358309350732863	-0	1	1	NA	NA	NA
C7Y58_04190	424.32410285062116	-0.6910785480073062	0.18105902156125894	-0	1	1	NA	NA	NA
C7Y58_04195	1035.8093804428659	-0.7318837098341061	0.26178361171279724	-0	1	1	NA	NA	NA
C7Y58_04200	3306.1586352574004	-2.5920105525938943	0.44926715529042294	-3.5435720903406787	3.947453723035052e-4	0.0037537360866268504	NA	NA	NA
C7Y58_04205	2196.1388866345405	-2.5218460831754004	0.5202135058339343	-2.9254259378287135	0.0034398504475634186	0.023014504297378703	NA	NA	NA
C7Y58_04210	1048.2037866577666	-1.6685607339891753	0.3379206869406062	-1.9784545895726213	0.047877446591628056	0.2101287933743676	NA	NA	NA
C7Y58_04215	153.8188214693228	-1.773360829291381	0.2654112431600958	-2.9138209070702046	0.0035703466822905898	0.02373298409522612	NA	NA	NA
C7Y58_04220	696.0254553325384	-3.2306696571272515	0.49409524369611435	-4.514655191660154	6.34198662686362e-6	9.868515554225664e-5	NA	NA	NA
C7Y58_04225	606.4930473000951	-4.822961609572807	0.743096128030734	-5.144639388317054	2.6803517748323604e-7	5.345089850005503e-6	NA	NA	NA
C7Y58_04230	354.2453413603004	-4.119139054748691	0.8270114184567455	-3.771579188796688	1.6221765996747865e-4	0.0017086926849907752	NA	NA	NA
C7Y58_04235	822.7125578060932	-2.884066994995795	0.7416188241601569	-2.540478927472477	0.011070076433924991	0.06178787226978786	NA	NA	NA
C7Y58_04240	750.5400187397315	-0.9340069984062703	0.6274694442528176	-0	1	1	NA	NA	NA
C7Y58_04245	615.7371695289582	-2.2250566362903785	0.6550075756454478	-1.8702938436753218	0.06144302398950217	0.2542007676729187	NA	NA	NA
C7Y58_04250	1280.1775783857117	-2.061766833794427	0.5988171841803326	-1.7731068209870842	0.07621100794675703	0.29759963939665196	NA	NA	NA
C7Y58_04255	414.2165982515875	-1.496969034241056	0.5006029088293494	-0.9927410038491562	0.32083618703604555	0.8905372002324832	NA	NA	NA
C7Y58_04260	2127.536134840831	0.21970317442637813	0.23582762825520076	0	1	1	NA	NA	NA
C7Y58_04265	17.156690857007476	3.2745682950341406	1.0439961684096644	2.1787132595505843	0.029352976118264457	0.1415281994059042	NA	NA	NA
C7Y58_04270	2498.521428528933	1.871368828260687	0.3365479555188963	2.5891371912130423	0.009621675302474545	0.05489700297578532	NA	NA	NA
C7Y58_04275	143.95104525015108	1.5915802825142817	0.6236679374258213	0.9485500969570749	0.3428494819730714	0.9389504479635848	NA	NA	NA
C7Y58_04280	2063.9574208649356	1.0148776169260656	0.22897648243674626	0.0649744321676156	0.9481943574019887	1	NA	NA	NA
C7Y58_04285	1948.5947801635334	0.8214333301158311	0.16914434626139133	0	1	1	NA	NA	NA
C7Y58_04290	93.75333639978983	0.22269039264302004	0.4584339336468791	0	1	1	NA	NA	NA
C7Y58_04295	4476.909460358928	-0.41574999477000546	0.39580788617831164	-0	1	1	NA	NA	NA
C7Y58_04300	1308.349166638704	1.025835698832513	0.4096262039527689	0.06307140164180501	0.9497096471283595	1	NA	NA	NA
C7Y58_04305	526.7208922209425	1.5849808409043227	0.27159692850799827	2.153856614350834	0.031251418259433415	0.14728032645360914	NA	NA	NA
C7Y58_04310	48.453339286590236	-0.9596463997541204	0.7336670134582387	-0	1	1	NA	NA	NA
C7Y58_04315	19.915568722732825	-2.5842584808828377	1.2007904474502327	-1.3193463391109281	0.18705335258117933	0.583902106689578	NA	NA	NA
C7Y58_04320	62.68002340129763	-2.1494450123696045	0.7380440360912632	-1.5574206363852647	0.11937064975180016	0.41840838667269203	NA	NA	NA
C7Y58_04325	156.12953804000225	-2.474850937905275	0.46647975349740844	-3.1616612014726355	0.0015687196362003315	0.012209767899256364	NA	NA	NA
C7Y58_04330	602.9085726339852	-2.452707264782975	0.63670451146093	-2.2816035360731335	0.02251275776678898	0.11333628542398178	NA	NA	NA
C7Y58_04335	16139.054377944049	-1.846975286669396	0.3900653343057629	-2.1713677483717952	0.029903384832800826	0.14284081964319278	NA	NA	NA
C7Y58_04340	619.6169327437594	1.0912734675028413	0.31655622789935006	0.2883325597746948	0.7730921858472435	1	NA	NA	NA
C7Y58_04345	2203.36139488145	0.27724489966777	0.31855675822892565	0	1	1	NA	NA	NA
C7Y58_04350	8283.61578374186	-2.940325735512469	0.6974332222900818	-2.782095365548035	0.005400916714594903	0.03361661494478161	NA	NA	NA
C7Y58_04355	868.8378923210702	-3.1985570129411425	0.772427831012068	-2.8462944040487237	0.004423128097545117	0.02839095347611772	NA	NA	NA
C7Y58_04360	1890.3435442856053	-3.3455664693852296	0.774214756044583	-3.0296070322510884	0.002448721206667995	0.01740371404323897	NA	NA	NA
C7Y58_04365	1095.1915088685007	-1.3530011298162805	0.34496196754006203	-1.0233044887050768	0.30616390209622685	0.8626346432176268	NA	NA	NA
C7Y58_04370	22188.70643755295	-1.0352422335373983	0.3335106923841208	-0.10567047576636038	0.9158438060910412	1	NA	NA	NA
C7Y58_04375	684.1601341798765	0.30670487267927965	0.5823669856868746	0	1	1	NA	NA	NA
C7Y58_04380	240621.41696172737	-0.4385966512963977	0.5542705745146148	-0	1	1	NA	NA	NA
C7Y58_04385	1540.5986967331287	-1.033331899198781	0.308891560200129	-0.10790809297989706	0.9140685973418035	1	NA	NA	NA
C7Y58_04390	690.1443994318378	-1.5122621759644126	0.3702508643111098	-1.3835543015342573	0.16649496935559993	0.5343447922756286	NA	NA	NA
C7Y58_04395	1067.9123665037012	-1.6698610438739492	0.31538338990698755	-2.123957904287552	0.03367366375031548	0.1561302603682799	NA	NA	NA
C7Y58_04400	456.63213864643404	-1.8695874840627518	0.412199316679758	-2.1096286405014677	0.03489035539927261	0.16068338562804024	NA	NA	NA
C7Y58_04405	42.57609808386226	-1.4697410768320842	0.5558989521599624	-0.8450116248769508	0.3981043485495609	1	NA	NA	NA
C7Y58_04410	693.4145208575197	-2.217393817413913	0.4137990272604091	-2.941992941534372	0.0032610736004174867	0.022106419720321843	NA	NA	NA
C7Y58_04415	31887.18732581674	4.941177543201995	1.2998168710390918	3.032102160707733	NA	NA	NA	NA	NA
C7Y58_04420	20435.359335092446	4.736063681361589	1.2929574652651565	2.8895487916111815	0.0038579513186476305	0.025236407670389278	NA	NA	NA
C7Y58_04425	16133.513696287453	4.591650891781635	1.3061937341163607	2.7497076413487656	0.005964845771405245	0.0363554694791287	NA	NA	NA
C7Y58_04430	121.28615701240369	-3.6106991588203265	0.46811875258590524	-5.577001870569654	2.446992390794545e-8	6.362180216065818e-7	NA	NA	NA
C7Y58_04435	5756.451335736813	-2.0987850637484184	0.4074470779264941	-2.696755292344116	0.007001870352449227	0.04144622969432482	NA	NA	NA
C7Y58_04440	782.3195241860351	-1.5440854461668925	0.5240247011813471	-1.038282059872981	0.29913875839102444	0.8474910479105713	NA	NA	NA
C7Y58_04445	1640.8264181419577	-1.3792891893403298	0.4080103073088858	-0.9296068813604443	0.3525746632339103	0.9579211088392218	NA	NA	NA
C7Y58_04450	1180.2185586071098	-0.7331012236980631	0.2500193197032522	-0	1	1	NA	NA	NA
C7Y58_04455	1646.777922686953	-0.9397494586624641	0.22577629106597383	-0	1	1	NA	NA	NA
C7Y58_04460	4368.726689567943	-0.5701235968107569	0.2268400985613903	-0	1	1	NA	NA	NA
C7Y58_04465	1363.6055971996504	0.812387177644197	0.2660607301154204	0	1	1	NA	NA	NA
C7Y58_04470	3070.083923953737	0.617190796487253	0.22706525149096993	0	1	1	NA	NA	NA
C7Y58_04475	336.87755503152357	1.4621484357143981	0.4333653785296831	1.0664175280507406	0.2862349416495651	0.8177003757276866	NA	NA	NA
C7Y58_04480	58.005173324592164	-1.5291042189854447	0.7995361838151194	-0.6617639447669976	0.5081225165413277	1	NA	NA	NA
C7Y58_04485	73.05078882998393	-1.4661007244978117	0.864995541688809	-0.5388475454888486	NA	NA	NA	NA	NA
C7Y58_04490	1045.654687547746	0.4916462489667444	0.3291767461838195	0	1	1	NA	NA	NA
C7Y58_04495	406.3339967007016	0.797505735351424	0.3674175606346585	0	1	1	NA	NA	NA
C7Y58_04500	133.00803194099402	3.576176571907513	0.3955579507876481	6.512766503056619	7.377915307070598e-11	2.444231942052098e-9	NA	NA	NA
C7Y58_04505	136.15839900195894	3.3278279149062877	0.6073712899808997	3.8326275102326486	1.267818474707288e-4	0.0013851591207706222	NA	NA	NA
C7Y58_04510	325.52090098115013	0.24960163476479733	0.551147009851937	0	1	1	NA	NA	NA
C7Y58_04515	194.66879762899705	2.2078002679970856	0.8144455132700711	1.4829724620222418	0.1380817274063272	0.4626751518639414	NA	NA	NA
C7Y58_04520	2807.924510468597	-1.5953500369007767	0.3505798324347362	-1.6981867803579567	0.08947251479834804	0.3353586594813994	NA	NA	NA
C7Y58_04525	4307.927071496192	-2.1462803742977097	0.3872132852224882	-2.9603332789552157	0.0030730640081045374	0.020970343762945914	NA	NA	NA
C7Y58_04530	960.3186424364129	-2.0473186601385738	0.530737570128887	-1.9733267797194716	0.04845834375863947	0.21216519746497906	NA	NA	NA
C7Y58_04535	1683.391981059741	0.7415954108870119	0.4406629003370318	0	1	1	NA	NA	NA
C7Y58_04540	1997.551815794479	1.0883843521995165	0.26949878003023714	0.32795826455911947	0.7429432189521477	1	NA	NA	NA
C7Y58_04545	6087.889749018396	0.5070352674716658	0.17461492690856129	0	1	1	NA	NA	NA
C7Y58_04550	170.1936915220224	-0.23022822390523168	0.7278611452656595	-0	1	1	NA	NA	NA
C7Y58_04555	189.9288317965816	-0.6701869072195735	0.5118275882943784	-0	1	1	NA	NA	NA
C7Y58_04560	149.69130548142974	-0.7959993778959743	0.4933538885778891	-0	1	1	NA	NA	NA
C7Y58_04565	47.19249715032871	-0.8261461004297397	0.6549136663804229	-0	1	1	NA	NA	NA
C7Y58_04570	228.5351232025645	-0.7303656454674414	0.5075637055987775	-0	1	1	NA	NA	NA
C7Y58_04575	558.6329995426595	-1.0056763723907107	0.32114356291457397	-0.01767549795858955	0.98589772739108406	1	NA	NA	NA
C7Y58_04580	406.1353028079713	-1.7023081467350358	0.41538376008626937	-1.6907453160642976	0.09088545532639737	0.3380343704386443	NA	NA	NA
C7Y58_04585	265.5340645009575	-1.8928374484638644	0.36176789849384844	-2.4679841748840143	0.013587632647944853	0.07388826712492527	NA	NA	NA
C7Y58_04590	4031.7384972648542	-1.0896169195656251	0.9469264706983194	-0.09463978707822618	NA	NA	NA	NA	NA
C7Y58_04595	8596.345015729155	-1.590967643757874	0.9290140198245836	-0.6361234934532639	0.5246959339164678	1	NA	NA	NA
C7Y58_04600	4848.060721560468	-1.6367993003848436	0.9634574060117368	-0.6609522085889556	0.5086429628672935	1	NA	NA	NA
C7Y58_04605	5408.669836567917	-0.07351614608384774	0.4350112108635257	-0	1	1	NA	NA	NA
C7Y58_04610	98.6585694723626	-0.5229514641751623	0.5345354856274213	-0	1	1	NA	NA	NA
C7Y58_04615	263.1467571238136	1.2036284951349756	0.4047175293741456	0.5031373250619174	0.6148677260756386	1	NA	NA	NA
C7Y58_04620	166.54581248618513	1.3186238005971949	0.2174925182846036	1.4649874078898393	0.14292435330023703	0.4712144810251796	NA	NA	NA
C7Y58_04625	552.4299052810021	1.4660034828656194	0.274690412867634	1.6964679545993988	0.08979729395093655	0.3357151285230274	NA	NA	NA
C7Y58_04630	359.41666405497296	0.7578262938374746	0.2571568238148911	0	1	1	NA	NA	NA
C7Y58_04635	416.29851645439936	2.9829255849042666	0.8286069531587044	2.3930834484857066	0.016707440659042193	0.08732082217219508	NA	NA	NA
C7Y58_04640	87.86568115593215	1.1272109873334941	0.3947763683362969	0.3222355681258187	0.7472742408714763	1	NA	NA	NA
C7Y58_04645	353.78066075940717	0.8345017920765614	0.2977679152671105	0	1	1	NA	NA	NA
C7Y58_04650	1217.6737775053384	1.4613457404546977	0.31945810379150136	1.4441510012712064	0.14869650440898446	0.4836794515641232	NA	NA	NA
C7Y58_04655	1523.0534672569108	0.36742478507948656	0.3191448815265414	0	1	1	NA	NA	NA
C7Y58_04660	21835.485168724852	0.35728603167434564	0.4706396017840696	0	1	1	NA	NA	NA
C7Y58_04665	269.0139195258102	-0.0386518168296643	0.5095206531791708	-0	1	1	NA	NA	NA
C7Y58_04670	410.56456763109395	-0.5939598159041691	0.32056796239324925	-0	1	1	NA	NA	NA
C7Y58_04675	3772.6005781147423	-0.4773674455353139	0.30400063445043385	-0	1	1	NA	NA	NA
C7Y58_04680	37.42406243296356	-0.39284256044025856	0.5631406793413843	-0	1	1	NA	NA	NA
C7Y58_04685	4588.0939758234435	-0.16786109835246277	0.24292361560865172	-0	1	1	NA	NA	NA
C7Y58_04690	249.93599873091352	-0.4474572929260008	0.6687252534784782	-0	1	1	NA	NA	NA
C7Y58_04695	2364.067511703101	-1.0619803468272455	0.42203613055628725	-0.1468602859796601	0.8832422991568307	1	NA	NA	NA
C7Y58_04700	1958.686259086766	-0.9299455274001147	0.4892582349863416	-0	1	1	NA	NA	NA
C7Y58_04705	1464.3207336216371	0.5564369536551212	0.2903000060948072	0	1	1	NA	NA	NA
C7Y58_04710	3398.174251306819	-0.17771325845304833	0.600307909732122	-0	1	1	NA	NA	NA
C7Y58_04715	1257.745453792192	-0.3417128196083708	0.5142616686494503	-0	1	1	NA	NA	NA
C7Y58_04720	2809.8121318535277	-0.395963323500168	0.43831554634765935	-0	1	1	NA	NA	NA
C7Y58_04725	1128.6331674575279	-0.9340787270323692	0.2741265848299164	-0	1	1	NA	NA	NA
C7Y58_04730	6820.842203136802	-1.1932351445189397	0.19974860920736656	-0.967391689412641	0.3333482629868168	0.9190568217113043	NA	NA	NA
C7Y58_04735	154.78876213988377	1.9652179661207057	0.37089602371934394	2.602395022846305	0.009257515221966443	0.0531143471115058	NA	NA	NA
C7Y58_04740	2632.841276843332	0.21831735283786702	0.47648573456391446	0	1	1	NA	NA	NA
C7Y58_04745	1587.2003563269452	0.41276761095337394	0.45703167778694537	0	1	1	NA	NA	NA
C7Y58_04750	705.5109937382097	-1.874015819388288	0.458626748108039	-1.9057236042028574	0.05668607517516701	0.23859261969219883	NA	NA	NA
C7Y58_04755	8687.110472947814	0.17398048502698193	0.4441845789061594	0	1	1	NA	NA	NA
C7Y58_04760	2474.9183690026257	-0.21757418207365722	0.44833765371803486	-0	1	1	NA	NA	NA
C7Y58_04765	191.59162906404168	1.013139934369281	0.30245467908643503	0.043444308446377054	0.9653473579905313	1	NA	NA	NA
C7Y58_04770	1629.5378127776703	0.23824331565287374	0.2851249095485296	0	1	1	NA	NA	NA
C7Y58_04775	858.063855913308	0.32194877295892194	0.30078745015861186	0	1	1	NA	NA	NA
C7Y58_04780	261.1276909189818	0.6486503204003993	0.45618091355943513	0	1	1	NA	NA	NA
C7Y58_04785	2267.3312659801795	0.5570078445719537	0.3559086632402018	0	1	1	NA	NA	NA
C7Y58_04790	5772.979398550777	0.9713263364058642	0.31852398337624427	0	1	1	NA	NA	NA
C7Y58_04795	232.3820594245602	-0.41690991532014376	0.33313511917742605	-0	1	1	NA	NA	NA
C7Y58_04800	902.9112655807667	-3.0131239653624178	0.42758670161625145	-4.708107052330984	2.500277905778906e-6	4.175260828024287e-5	NA	NA	NA
C7Y58_04805	1165.8196925516127	-3.0121726230551267	0.4870474590536097	-4.131368690363387	3.606096619794285e-5	4.5164161323521106e-4	NA	NA	NA
C7Y58_04810	2715.8891468306124	-2.3679022520234585	0.4966599602998137	-2.7542027974184005	0.0058835299108854	0.035966578681424444	NA	NA	NA
C7Y58_04815	92.37100733043829	-1.9222137625013258	0.6272966348290101	-1.4701398210954932	0.1415238892714899	0.4684767898340722	NA	NA	NA
C7Y58_04820	1387.5064654853388	-2.042706093363194	0.5333622853766772	-1.954967799470115	0.050586871066511004	0.21892425480409916	NA	NA	NA
C7Y58_04825	7707.425797525827	2.7643980345681567	0.47492536887670656	3.715105888618481	2.0311861865514089e-4	0.0020552002104318196	NA	NA	NA
C7Y58_04830	2368.6194843176627	2.4702992790038354	0.19478535939920644	7.54830488050441	4.4095970896278355e-14	2.587803549170164e-12	NA	NA	NA
C7Y58_04835	3302.0216674606145	2.442619400725956	0.24065804561191226	5.994478169461824	2.041398853645712e-9	5.905680627307454e-8	NA	NA	NA
C7Y58_04840	19697.803192258187	2.521402157435021	0.21118513391279983	7.204115788108557	5.842170677588273e-13	2.7906554818061197e-11	NA	NA	NA
C7Y58_04845	10003.877312352515	2.532694966023698	0.28624493584981636	5.354487622543843	8.579919344783962e-8	1.894962831632931e-6	NA	NA	NA
C7Y58_04850	29562.503853883853	2.653552104279658	0.27499634255019395	6.012996714593911	1.8212472942738934e-9	5.3440599177693956e-8	NA	NA	NA
C7Y58_04855	932.6717194412504	3.3011818732565774	0.31618504994357927	7.2779591371167145	3.3890794678784886e-13	1.740292306755604e-11	NA	NA	NA
C7Y58_04860	10140.389818868663	2.968941376761913	0.26425367287366613	7.45095178943159	9.266922440677408e-14	5.144394241392269e-12	NA	NA	NA
C7Y58_04865	974.3455108179679	3.2928491373006668	0.2514179046563836	9.119673240592535	7.535117205039254e-20	1.0318087159433752e-17	NA	NA	NA
C7Y58_04870	7195.265900056855	3.052545296377212	0.2724093795742522	7.53478202397116	4.8915122854344554e-14	2.790879509522881e-12	NA	NA	NA
C7Y58_04875	4574.72575846724	3.2086852281835703	0.25125473925971537	8.790621162773414	1.4873530848836876e-18	1.527511618175547e-16	NA	NA	NA
C7Y58_04880	22071.94401836867	3.374390479410763	0.20259591298625285	11.719834050017965	1.0086939545191867e-31	3.453095637637349e-29	NA	NA	NA
C7Y58_04885	1328.4898054974267	3.686737587943121	0.3834448461566206	7.006842352617526	2.4375665159547963e-12	1.0652684305896066e-10	NA	NA	NA
C7Y58_04890	19442.121984161677	3.5204262985882093	0.31544457465586173	7.990076549383994	1.3485499166973459e-15	9.233071762987828e-14	NA	NA	NA
C7Y58_04895	695.3112389939398	3.941054688018399	0.32309569731866444	9.102735543759596	8.808471204722973e-20	1.0642705796765287e-17	NA	NA	NA
C7Y58_04900	3372.4831044662183	3.026179522677356	0.2319913783447531	8.733856995609258	2.461322659737117e-18	2.297980337772745e-16	NA	NA	NA
C7Y58_04905	442.3445673763827	0.17505057250257894	0.42869599637923506	0	1	1	NA	NA	NA
C7Y58_04910	573.6651151425831	-2.2824635632782355	0.41829628770966937	-3.065921455579272	0.0021700031111748577	0.015805625497706234	NA	NA	NA
C7Y58_04920	575.8946276707826	0.936079373275535	0.30614929746059544	0	1	1	NA	NA	NA
C7Y58_04925	8173.351809498306	0.47174892475521113	0.31540087145753726	0	1	1	NA	NA	NA
C7Y58_04930	6358.67008433392	-0.5414768981646698	0.41947780396343953	-0	1	1	NA	NA	NA
C7Y58_04935	5728.688066696335	-1.4260081391406958	0.4018273796436331	-1.0601769832571086	0.28906409024742685	0.8230473903502323	NA	NA	NA
C7Y58_04940	1658.2028685999057	-1.5309873038381678	0.898502890262896	-0.5909689435532083	0.554541229918085	1	NA	NA	NA
C7Y58_04945	128.36182448106203	-1.898694227388029	0.2956204761338864	-3.040026993871056	0.002365569455156289	0.016929894288818876	NA	NA	NA
C7Y58_04950	553.0409365615014	-3.327228064662184	0.4199841607517451	-5.541228175121159	3.0035753790451394e-8	7.711679785698395e-7	NA	NA	NA
C7Y58_04955	88.43266305552281	-4.307878591648256	0.6022439840619486	-5.492588849684546	3.960841684968774e-8	9.685200977292692e-7	NA	NA	NA
C7Y58_04960	314.9976282160377	-3.4088692211731124	0.47738767647475155	-5.045939264627235	4.5129876252915327e-7	8.663249142382064e-6	NA	NA	NA
C7Y58_04965	647.247649298677	-2.9362329710201758	0.39651397327835236	-4.883139312875974	1.044100479431006e-6	1.8329763972233217e-5	NA	NA	NA
C7Y58_04970	391.15576864397514	-2.459994183076759	0.46332757418494014	-3.151105749846853	0.001626535874748502	0.012607187497107257	NA	NA	NA
C7Y58_04975	84.01731747307214	-2.149821075978254	0.4302351132120399	-2.6725412237833055	0.007527912447117212	0.044304676694495	NA	NA	NA
C7Y58_04980	3898.718706474994	-1.7385143056825891	0.4131536284534765	-1.787505312362881	0.07385585427788684	0.2906128825417233	NA	NA	NA
C7Y58_04985	280.3226593660738	-0.8109802797817408	0.5075103829317732	-0	1	1	NA	NA	NA
C7Y58_04990	18.632342960344864	-3.0941126629201197	0.9539008560367975	-2.1953147957331716	0.0281410242872348	0.13729611374342107	NA	NA	NA
C7Y58_04995	35.02090892237995	0.27969505631027836	0.8848336389077467	0	1	1	NA	NA	NA
C7Y58_05000	669.3906671686053	0.10513305016182074	0.4778189577327814	0	1	1	NA	NA	NA
C7Y58_05005	903.7000124407149	-0.5329946315859232	0.3715519728097495	-0	1	1	NA	NA	NA
C7Y58_05010	1230.6175920506666	-0.545327369452133	0.41507786491779247	-0	1	1	NA	NA	NA
C7Y58_05015	1388.2837529411834	-0.40677317540561514	0.31225647166449905	-0	1	1	NA	NA	NA
C7Y58_05020	1885.9427920855974	-0.39905174314851005	0.4080149504822459	-0	1	1	NA	NA	NA
C7Y58_05025	32608.261668120755	0.38967042517159345	0.6861219454702426	0	1	1	NA	NA	NA
C7Y58_05030	6422.257368640867	-0.6608480000365972	0.6831629061491203	-0	1	1	NA	NA	NA
C7Y58_05035	6912.977154370655	-0.3025073493907369	0.6996781829154978	-0	1	1	NA	NA	NA
C7Y58_05040	6174.440246424005	-0.4723848880171492	0.6420471466504301	-0	1	1	NA	NA	NA
C7Y58_05045	2835.2151457306804	-0.7122671044732845	0.6910590928916537	-0	1	1	NA	NA	NA
C7Y58_05050	2.485076998290275	-2.986832401752491	1.9309650933165916	-1.0289323243746176	0.3035114774960236	0.8563359543637808	NA	NA	NA
C7Y58_05055	2.3015017056912894	-0.7221781651065957	1.7230358784365216	-0	1	1	NA	NA	NA
C7Y58_05060	321.054352016037	-1.9735845142126314	0.38554388545413665	-2.525223589179309	0.011562469928441578	0.06401432138280054	NA	NA	NA
C7Y58_05070	3660.1963085606676	-0.8592840112732428	0.3468923674863481	-0	1	1	NA	NA	NA
C7Y58_05075	470.0302655315942	-3.0666597620882796	0.3814162049980038	-5.418384785457911	6.013987476019694e-8	1.403719349516415e-6	NA	NA	NA
C7Y58_05080	2429.2003606410335	0.07512329671659848	0.591802822823705	0	1	1	NA	NA	NA
C7Y58_05085	878.3012409588621	0.5994507134528922	0.183469650495099	0	1	1	NA	NA	NA
C7Y58_05090	1193.471118525057	0.47099830729675	0.32439500448189107	0	1	1	NA	NA	NA
C7Y58_05095	2326.8192296882876	0.33096086450731477	0.20728880067190897	0	1	1	NA	NA	NA
C7Y58_05100	8.04279587432535	-2.304730728804999	1.0922985793797113	-1.1944817593243806	0.23228957176237364	0.6965296064232342	NA	NA	NA
C7Y58_05105	1361.4951925351868	0.13992529346767604	0.18293095799976028	0	1	1	NA	NA	NA
C7Y58_05110	83.71747533420131	-0.6995094181498178	0.343027371611169	-0	1	1	NA	NA	NA
C7Y58_05115	256.16757272811645	-1.4601494565561841	0.37142041763317846	-1.238891118286976	0.21538582331104192	0.6554110830827853	NA	NA	NA
C7Y58_05120	1.369016167899477	-1.8944794457684169	2.552888393604923	-0.35037937733945596	0.7260540011883624	1	NA	NA	NA
C7Y58_05125	4.256852890016361	-1.2039702488291462	1.8686577398092408	-0.10915334814066495	0.9130808619289171	1	NA	NA	NA
C7Y58_05130	176.63486346838204	0.2013581428612213	0.31811820236748606	0	1	1	NA	NA	NA
C7Y58_05135	111.95251145846294	-0.7377965793078675	0.30979118027758873	-0	1	1	NA	NA	NA
C7Y58_05140	464.3183049619426	-0.9318414293345889	0.4336680248299909	-0	1	1	NA	NA	NA
C7Y58_05145	143.8359665951055	-1.2978482089761492	0.3367023177195804	-0.8846039759791895	0.3763702615083739	1	NA	NA	NA
C7Y58_05150	187.6649369954632	-1.1337528674618778	0.3905996491800287	-0.34242956373017785	0.7320276431453175	1	NA	NA	NA
C7Y58_05155	247.1126563954517	-1.2543386606183726	0.5375074897215605	-0.4731816123159978	0.6360836151129295	1	NA	NA	NA
C7Y58_05160	872.0669393493035	1.354376184870439	1.1593266976179895	0.30567413447698394	0.759852768947815	1	NA	NA	NA
C7Y58_05165	190.94658046473515	1.1650974241635863	0.9788341206146457	0.1686674183976296	0.8660582479034253	1	NA	NA	NA
C7Y58_05170	1358.4960901214752	1.6318769009574072	0.9300744692702492	0.6793831266577908	NA	NA	NA	NA	NA
C7Y58_05175	888.1617298674976	0.97039719961736	0.814065084271796	0	1	1	NA	NA	NA
C7Y58_05180	4442.001602859388	1.0531242838855674	0.7638191777609094	0.06955086417350523	0.9445511468844033	1	NA	NA	NA
C7Y58_05185	336.09535421396663	0.8249453413421629	0.7348668744412529	0	1	1	NA	NA	NA
C7Y58_05190	1432.3491694120032	0.8766696060401724	0.769173734227173	0	1	1	NA	NA	NA
C7Y58_05195	30.206841516240647	1.3125987161396624	0.7439099472656264	0.42021042639458533	0.674331738675777	1	NA	NA	NA
C7Y58_05200	288.8423622658665	1.0848319181451254	0.6636982657370961	0.12781699534940316	0.8982938000403704	1	NA	NA	NA
C7Y58_05205	557.0742228485192	0.831213084139157	0.6786328714463039	0	1	1	NA	NA	NA
C7Y58_05210	198.87051888915522	1.1127357262684316	0.6099826629668869	0.1848179187914912	0.8533718528134848	1	NA	NA	NA
C7Y58_05215	116.3080630295928	0.7370774925514348	0.593697708736354	0	1	1	NA	NA	NA
C7Y58_05220	685.26467912201	-0.6384229646414693	0.3877483553719799	-0	1	1	NA	NA	NA
C7Y58_05225	42000.19534294129	2.62617235691005	0.970422995141523	1.6757355967980694	0.09378999402424648	0.3458611269763057	NA	NA	NA
C7Y58_05230	301945.91738110495	2.3706552328855746	0.9458317887499317	1.4491532735404413	0.14729478329816584	0.4802277538006867	NA	NA	NA
C7Y58_05235	31040.853238899	0.8922584003657232	0.534605809291548	0	1	1	NA	NA	NA
C7Y58_05240	96.82844398403624	0.2540655400405227	0.7965699056444057	0	1	1	NA	NA	NA
C7Y58_05245	1231.1380637295206	1.3512405890701054	0.4873159134469414	0.7207656868532535	0.47105369020473215	1	NA	NA	NA
C7Y58_05250	2531.453080762786	1.370492216419838	0.5268337417611109	0.7032431430480306	0.4819042369011318	1	NA	NA	NA
C7Y58_05255	2051.0742490151597	1.5402062829114305	0.6050708269756517	0.8927984276015485	0.3719651285607251	0.9974104100048686	NA	NA	NA
C7Y58_05260	2667.054419969103	1.4818323637323823	0.5668940936801787	0.8499512856174063	0.39535217053030924	1	NA	NA	NA
C7Y58_05265	1448.5954870949422	2.043435564751811	0.5236655714058447	1.9925609429517774	0.046309545584178706	0.20455872393527538	NA	NA	NA
C7Y58_05270	63.08458057992203	0.7826070029895116	0.597153447047463	0	1	1	NA	NA	NA
C7Y58_05275	49.67918757950797	-0.10407277008785433	0.4783578236618405	-0	1	1	NA	NA	NA
C7Y58_05280	67.53496369173959	0.3557039303769723	0.5482564787850692	0	1	1	NA	NA	NA
C7Y58_05285	32.941443650648694	-1.6439635149953045	0.6456957226418166	-0.9973173004160149	0.3186105188183883	0.8855561646183621	NA	NA	NA
C7Y58_05290	2009.9217782235564	-0.6553163763517046	0.44552417636758185	-0	1	1	NA	NA	NA
C7Y58_05295	850.4228366424126	-0.6704753906020978	0.5148067910104331	-0	1	1	NA	NA	NA
C7Y58_05300	2863.8533995176167	-1.6914284838540994	0.46136781101568225	-1.4986491630873597	0.13396467147668495	0.45660362751263944	NA	NA	NA
C7Y58_05305	1152.2861156786546	-1.7537579092284927	0.5592746280386249	-1.3477420062338967	0.1777413764093184	0.5607999802530569	NA	NA	NA
C7Y58_05310	695.3086442773521	-1.6101253182915478	0.4091738850439471	-1.4911150016966934	0.13593130434812606	0.45874281951417156	NA	NA	NA
C7Y58_05315	38.096695179447096	-2.8171610825933775	0.9541147307574498	-1.9045519621636855	0.056838336046337576	0.23874425815782696	NA	NA	NA
C7Y58_05320	1081.971929475125	-1.8777602563142726	0.6490838435844736	-1.3523064315804965	0.1762773077845825	0.5570362925992808	NA	NA	NA
C7Y58_05325	148.8112446092774	-1.7465349608394594	0.8156638242860741	-0.9152483395875487	0.3600612727622783	0.9756805465088649	NA	NA	NA
C7Y58_05330	5218.5130217470005	-1.514041143063398	0.45849639259201636	-1.1211454470936415	0.26222595629244017	0.7629066773720569	NA	NA	NA
C7Y58_05335	5083.808181220494	-1.7826706453257022	0.48892438292040014	-1.6008010086359832	0.10942100014601734	0.3922351383942751	NA	NA	NA
C7Y58_05340	1756.9324970004998	1.2479411040949229	0.5231138725920528	0.47397157117314354	0.6355201800446044	1	NA	NA	NA
C7Y58_05345	403.4020776997689	2.163812850403224	0.7517318199633924	1.5481755853568882	0.12158002784641497	0.42398196468002775	NA	NA	NA
C7Y58_05350	1633.6691574159343	-0.5621556641045685	0.7343554492370721	-0	1	1	NA	NA	NA
C7Y58_05355	198.70974355703493	-0.8014307657877964	0.6012360427276064	-0	1	1	NA	NA	NA
C7Y58_05360	255.72829429599742	-0.09878694328928318	0.6218137468304419	-0	1	1	NA	NA	NA
C7Y58_05365	190.1127348806127	-0.26983817407076865	0.6038169810791123	-0	1	1	NA	NA	NA
C7Y58_05370	643.8022781422264	-0.17502325096001267	0.5328152968150653	-0	1	1	NA	NA	NA
C7Y58_05375	16577.643727730625	1.9269800777145007	0.4042158172169016	2.2932800702776177	0.02183188587365888	0.11072270020863047	NA	NA	NA
C7Y58_05380	1381.568688538561	0.6589721064111344	0.23663320274691943	0	1	1	NA	NA	NA
C7Y58_05385	405.6701827670453	0.43691968382408986	0.3538054508332168	0	1	1	NA	NA	NA
C7Y58_05390	10.25789378334493	0.30469257393268484	1.030226893387369	0	1	1	NA	NA	NA
C7Y58_05395	5589.790574472458	0.8168030355744117	0.29611361298253003	0	1	1	NA	NA	NA
C7Y58_05400	11818.571305814487	0.7198219964900693	0.22000723076810574	0	1	1	NA	NA	NA
C7Y58_05405	27.910311526265886	-3.1992809243611045	0.8073716310211773	-2.724000744959811	0.006449636101202978	0.03873553377740034	NA	NA	NA
C7Y58_05410	606.0674043985038	-3.607342515189785	0.6722061175646034	-3.8787842702713915	1.0497980038101963e-4	0.0011592930644226576	NA	NA	NA
C7Y58_05415	512.1854820276311	-4.137561220085525	0.5704387150741985	-5.500259952863496	3.7923172341541753e-8	9.384842890304429e-7	NA	NA	NA
C7Y58_05420	30218.647101763727	-1.0095304589536633	0.972734396805734	-0.009797596327383367	0.992182774223956	1	NA	NA	NA
C7Y58_05425	77.62115926541176	0.030283777470988676	0.595828173040703	0	1	1	NA	NA	NA
C7Y58_05430	14804.0389143263	-0.0745728465105332	0.47217677430868504	-0	1	1	NA	NA	NA
C7Y58_05435	49.09208041461386	0.32525389756300777	0.42006591661828474	0	1	1	NA	NA	NA
C7Y58_05440	80.17222732376528	-1.5961702918466738	0.5831378183070904	-1.0223488738518418	0.306615809092334	0.8627244820214438	NA	NA	NA
C7Y58_05445	9805.654346014724	2.613911745655342	0.6740058982813237	2.3945068578342177	0.016642732218369555	0.08732082217219508	NA	NA	NA
C7Y58_05450	17440.287108035467	2.218820089962791	0.715334460990383	1.7038464612418232	0.08840977540051194	0.3319811310286134	NA	NA	NA
C7Y58_05455	15551.983184803164	1.9697703031709575	0.7104487933902237	1.365010838491632	0.17224964349474234	0.5476792070250786	NA	NA	NA
C7Y58_05460	2786.2712504600927	0.5201627106683899	0.5684385172481043	0	1	1	NA	NA	NA
C7Y58_05465	3226.0376010919726	3.847064404189265	0.5422563120712479	5.250403436180167	1.5176644795209358e-7	3.1809008580979613e-6	NA	NA	NA
C7Y58_05470	9355.255841213198	3.86131667166655	0.32192990774686936	8.888011342880196	6.221233169857374e-19	7.099118294937247e-17	NA	NA	NA
C7Y58_05475	12049.709107363431	3.624004576937727	0.30340484671659285	8.648525576747893	5.216906095143181e-18	4.658923964966997e-16	NA	NA	NA
C7Y58_05480	1389.259972553467	-0.7246854117844396	0.5036200398349903	-0	1	1	NA	NA	NA
C7Y58_05485	5673.803794731813	-1.5495217963881247	0.345111137813346	-1.5923038586060776	0.11131644637395859	0.3948946128706579	NA	NA	NA
C7Y58_05490	2658.782743048303	-1.865762221047296	0.4587026699245051	-1.8874148284111496	0.0591045522131282	0.24775663315462312	NA	NA	NA
C7Y58_05495	99.49191255067888	0.08893994015326182	0.4803236457986564	0	1	1	NA	NA	NA
C7Y58_05500	30644.59185307535	-0.9917315558407914	0.6314312594698941	-0	1	1	NA	NA	NA
C7Y58_05505	38356.79359961897	-0.017625686014522066	0.8340782968016	-0	1	1	NA	NA	NA
C7Y58_05510	2736.98353534771	0.012174243049272584	0.47828951341922143	0	1	1	NA	NA	NA
C7Y58_05515	4995.994485264615	0.4403905867186103	0.45777125577451716	0	1	1	NA	NA	NA
C7Y58_05520	3750.875070056597	0.5488999907514478	0.4717095542974317	0	1	1	NA	NA	NA
C7Y58_05525	31.716406193878615	-0.35509335903930755	0.7297732408070428	-0	1	1	NA	NA	NA
C7Y58_05530	231.1114498941666	-0.1042312806524411	0.33763790192463544	-0	1	1	NA	NA	NA
C7Y58_05535	5693.226751653296	0.13825576602867376	0.4261110595751124	0	1	1	NA	NA	NA
C7Y58_05540	57463.30871400805	-0.8788007097288093	0.4695452116644774	-0	1	1	NA	NA	NA
C7Y58_05545	409.49363630832465	2.3411498029933595	0.21542837202313805	6.225502195455079	4.800159317848894e-10	1.4715712296808402e-8	NA	NA	NA
C7Y58_05550	1101.9739113065348	2.685035301941421	0.3945340575328333	4.270950174691044	1.946418951664543e-5	0.00026130356383784127	NA	NA	NA
C7Y58_05555	509.9665049827835	2.152619651446688	0.7206747852571087	1.599361702429312	0.10974025671960262	0.39269422874924004	NA	NA	NA
C7Y58_05560	76.60448899054171	-0.2677713185375398	1.0829789455056178	-0	1	1	NA	NA	NA
C7Y58_05565	242.38666246213504	1.4745644396577595	0.31303481000596944	1.5160117165522575	0.1295163897853638	0.44411797098353467	NA	NA	NA
C7Y58_05570	5295.198697145095	0.03599655627102616	0.47918208157245473	0	1	1	NA	NA	NA
C7Y58_05575	2663.02463803949	0.10043716037273559	0.3737466609045079	0	1	1	NA	NA	NA
C7Y58_05580	2371.449647491318	-0.13762152739951153	0.44278426190699066	-0	1	1	NA	NA	NA
C7Y58_05585	2897.7563444183843	-2.5331152388705815	0.26863648366633264	-5.707025411986964	1.1496762314530378e-8	3.027480742826333e-7	NA	NA	NA
C7Y58_05590	1289.6457136868112	-2.3110088693821407	0.2660784446301104	-4.9271517322819705	8.343696081306448e-7	1.5033291009652143e-5	NA	NA	NA
C7Y58_05595	1856.9588463102707	-2.17842636278843	0.3438518138940209	-3.4271343502397067	6.099871930681144e-4	0.005447450845921335	NA	NA	NA
C7Y58_05600	715533.4964050278	1.975442470607398	0.5437613958180011	1.793879591507232	0.07283238954969135	0.2893145479499369	NA	NA	NA
C7Y58_05605	557.6988743716952	-0.235810262114201	0.5499371953968861	-0	1	1	NA	NA	NA
C7Y58_05610	1200.8642291698127	-0.42752664057512396	0.40126257891346767	-0	1	1	NA	NA	NA
C7Y58_05615	1453.654010167435	0.5255177701606802	0.2374034983125861	0	1	1	NA	NA	NA
C7Y58_05620	6207.482879323559	0.5039869664825928	0.47788070498259017	0	1	1	NA	NA	NA
C7Y58_05625	1080.658264559857	0.13337885327469662	0.45367426163730395	0	1	1	NA	NA	NA
C7Y58_05630	1090.2722208024143	2.7412990563172963	0.5200458810253878	3.348356596698607	8.1292338985936e-4	0.0070157337931559885	NA	NA	NA
C7Y58_05635	2497.641485790772	-1.0480640321272192	0.3417287082267082	-0.1406496761031057	0.8881467024165938	1	NA	NA	NA
C7Y58_05640	380.83494880644287	-1.182632625414167	0.41364779243343597	-0.44151722493129514	0.6588385943114266	1	NA	NA	NA
C7Y58_05645	751.0007007713597	-1.201904563635752	0.40797397953486975	-0.4948956888523697	0.620673754017383	1	NA	NA	NA
C7Y58_05650	432.7487377831269	-0.6651936723352395	0.4671614009394972	-0	1	1	NA	NA	NA
C7Y58_05655	723.3015867660274	-0.7891169441389879	0.4677884034924858	-0	1	1	NA	NA	NA
C7Y58_05660	45.66540920047328	-0.47386638399486575	0.5442399914048712	-0	1	1	NA	NA	NA
C7Y58_05665	91.56264251926902	-0.9484073734654725	0.39905202777072596	-0	1	1	NA	NA	NA
C7Y58_05670	147.65178475816927	-1.1077510647548716	0.5837177074173202	-0.1845944767233806	0.8535471184301922	1	NA	NA	NA
C7Y58_05675	435.40319393020843	-2.131527885359217	0.30392829473536315	-3.723009357665966	1.9686222263824688e-4	0.0020217750264947955	NA	NA	NA
C7Y58_05680	1327.7416527638406	-1.5400131922881275	0.16795241263021352	-3.2152749926676716	0.001303196153224071	0.010375057746985434	NA	NA	NA
C7Y58_05685	7557.474059077466	-1.060246925003757	0.15592380145890836	-0.38638696876329187	0.6992100996422491	1	NA	NA	NA
C7Y58_05690	964.1531241270782	-0.8802193352653707	0.2383215977086829	-0	1	1	NA	NA	NA
C7Y58_05695	582.5123267399428	-0.2528079355527226	0.30899196394485284	-0	1	1	NA	NA	NA
C7Y58_05700	5374.512051425091	-0.8794477691961246	0.9933398522964371	-0	1	1	NA	NA	NA
C7Y58_05705	310.1687862340459	-2.41468958484136	0.46280607487681585	-3.056765374607291	0.0022373933149338007	0.016238889996021296	NA	NA	NA
C7Y58_05715	1833.2755806834514	-4.643085802196767	0.758954102725308	-4.800139809660304	1.5855490197774534e-6	2.7139314055190744e-5	NA	NA	NA
C7Y58_05720	1474.1700014686428	-3.9299445082720537	0.6863318302207534	-4.26899114868337	1.9635905980387897e-5	2.618970836604983e-4	NA	NA	NA
C7Y58_05725	93.10184128662758	0.21024085663904984	0.45666103272630676	0	1	1	NA	NA	NA
C7Y58_05730	816.5922650914355	-0.3941591772774575	0.5855595878345851	-0	1	1	NA	NA	NA
C7Y58_05735	4046.921437330457	-0.28961924329143446	0.2410757927278351	-0	1	1	NA	NA	NA
C7Y58_05740	1008.2037589477794	-0.6531320398874706	0.3270288815851568	-0	1	1	NA	NA	NA
C7Y58_05745	197.82691809295687	-1.8508871217580318	0.4422581098007685	-1.923960472180703	0.0543595383006466	0.23164832296582596	NA	NA	NA
C7Y58_05750	123.35253984823254	-0.08353076775142639	0.3680015773394702	-0	1	1	NA	NA	NA
C7Y58_05755	2519.3685305019567	0.28884479735825547	0.4322893704802832	0	1	1	NA	NA	NA
C7Y58_05760	809.5133537805908	1.6550016742695899	0.47856136055996645	1.368689008872697	0.17109650744646665	0.5457022147438548	NA	NA	NA
C7Y58_05765	1111.7115082759005	2.285686699885058	0.5323076155166989	2.4153077326107217	0.015721920434172403	0.08373693094429739	NA	NA	NA
C7Y58_05770	3126.343391407687	1.6424366631913312	0.42300829427502007	1.5187330174988227	0.1288297121593175	0.44324326428013083	NA	NA	NA
C7Y58_05775	3090.8869485699297	1.445027180548683	0.5037279605162703	0.8834672986835493	0.3769838434160759	1	NA	NA	NA
C7Y58_05780	1654.511176471547	1.57981330615856	0.4763928995926554	1.2170905709433018	0.2235697578144216	0.6743205323800616	NA	NA	NA
C7Y58_05785	901.0017884124644	1.6267783113925438	0.533149656665098	1.1756142080501413	0.2397490753253804	0.7157625010440862	NA	NA	NA
C7Y58_05790	4458.841624594947	1.2785379868370161	0.22458948565822476	1.2402093803308718	0.21489795974422699	0.6548967497249885	NA	NA	NA
C7Y58_05795	289.7380282878059	1.3180688379168293	0.3511231953930397	0.9058610826345149	0.3650093853338572	0.9838966896007121	NA	NA	NA
C7Y58_05800	2016.4136087027048	-0.2712230213045765	0.25794019660942374	-0	1	1	NA	NA	NA
C7Y58_05805	1560.9211594971493	0.9155344332395867	0.26996538550116794	0	1	1	NA	NA	NA
C7Y58_05810	274.2149601843717	-0.36732399014974243	0.5374344690418045	-0	1	1	NA	NA	NA
C7Y58_05815	5116.872574188092	-0.4146237575322864	0.33171963962360507	-0	1	1	NA	NA	NA
C7Y58_05820	4732.598567150576	0.4459711550920818	0.3440007928704646	0	1	1	NA	NA	NA
C7Y58_05825	6513.52673249168	0.9117063937847174	0.4412246505133939	0	1	1	NA	NA	NA
C7Y58_05830	332.32889710535466	-1.6710163747141134	0.4394694103897727	-1.526878455815566	0.12679123774378248	0.43917234793546245	NA	NA	NA
C7Y58_05835	662.3671299143633	0.6600977742923944	0.26589519744207635	0	1	1	NA	NA	NA
C7Y58_05840	365701.3896744014	1.60431423043377	0.8135367624142146	0.742823506390092	0.45758854201437454	1	NA	NA	NA
C7Y58_05845	5008.855554246647	2.1964568141647454	0.36909629541398775	3.2415844564973733	0.0011886720696721684	0.009766129724426535	NA	NA	NA
C7Y58_05850	5688.109229470048	1.5088374356847254	0.19107051898680896	2.663087107225863	0.007742736805857532	0.045438803997803916	NA	NA	NA
C7Y58_05855	14664.754714485076	2.107080225244206	0.25355280371104677	4.366270887329071	1.2638572425216609e-5	1.778056695985953e-4	NA	NA	NA
C7Y58_05860	2917.5609813967894	1.488689591922435	0.3460050149737103	1.41237719331775	0.1578389281027055	0.509750248935467	NA	NA	NA
C7Y58_05865	1828.137462548876	1.8420692611393046	0.3501232782062117	2.405065054381651	0.01616958707649668	0.08581380590856004	NA	NA	NA
C7Y58_05870	1338.5511106910224	2.5169554055730163	0.35273142588167383	4.300596131408743	1.703392569790402e-5	2.3170651247347588e-4	NA	NA	NA
C7Y58_05875	3340.278986129427	-0.8205408438970188	0.24524073344942865	-0	1	1	NA	NA	NA
C7Y58_05880	45.506497833455555	2.0194512560521516	0.39089202282448093	2.6080124344463984	0.009106964614521599	0.05254411606243641	NA	NA	NA
C7Y58_05885	5.267330997837023	-5.202649380003697	1.5821661329895764	-2.656263013330083	0.007901196389543267	0.046236630723993935	NA	NA	NA
C7Y58_05890	31.14745065707721	2.919959859699831	0.9682414904671518	1.982934917169785	0.04737469978022101	0.2083675232303511	NA	NA	NA
C7Y58_05895	2.963517512959208	-8.801837165709364e-4	1.590182422593757	-0	1	1	NA	NA	NA
C7Y58_05905	7.188325897701046	1.1694389476591187	1.3408092241964291	0.12637066079304943	0.899438525236457	1	NA	NA	NA
C7Y58_05910	2.304534253164108	-1.996712202225813	1.8253903042497528	-0.5460268962234179	0.5850474490736808	1	NA	NA	NA
C7Y58_05915	78.98393620772865	-2.5374161243877893	0.604676059964485	-2.542545052102919	0.0110048413126574	0.06173863678510274	NA	NA	NA
C7Y58_05920	312.88285092649085	0.002815040380646079	0.35115388449955703	0	1	1	NA	NA	NA
C7Y58_05925	378.4966014854202	-0.015574546929103848	0.43724675907356314	-0	1	1	NA	NA	NA
C7Y58_05930	104.9503207347619	-0.05329857464397038	0.7341557340815978	-0	1	1	NA	NA	NA
C7Y58_05935	563.2943596456901	0.8110576504197563	0.3331268247540828	0	1	1	NA	NA	NA
C7Y58_05940	224.61038799597546	0.41483456798163654	0.26400573866463556	0	1	1	NA	NA	NA
C7Y58_05945	724.7782905823361	0.4433813790222723	0.3455992437099482	0	1	1	NA	NA	NA
C7Y58_05950	16507.378617923885	0.114955973210954	0.2775431358026114	0	1	1	NA	NA	NA
C7Y58_05955	1947.4040727895276	-1.6753111867068826	0.7773294876391436	-0.8687579687191535	0.38497952714666434	1	NA	NA	NA
C7Y58_05960	3816.8058986570604	3.060762078185922	0.47954304827695876	4.297345328204476	1.728557949964103e-5	2.3358276508067552e-4	NA	NA	NA
C7Y58_05965	1623.2422109794666	3.249659891646539	0.33524932443279576	6.71040842648292	1.94080412859218e-11	6.99370470197954e-10	NA	NA	NA
C7Y58_05970	378.0396414895447	3.527671993770802	0.5765295851379152	4.384288437107944	1.163655085576901e-5	1.6832024970246158e-4	NA	NA	NA
C7Y58_05975	1158.8991969117735	3.4657269378748206	0.5902158590564992	4.177669745805298	2.9451085843283924e-5	3.82864115962691e-4	NA	NA	NA
C7Y58_05980	1354.675306510074	3.508760868521736	0.4197028329714002	5.977469465145808	2.266303893341464e-9	6.465261384615787e-8	NA	NA	NA
C7Y58_05985	2949.7448669389787	2.58824469400467	0.38226898760972167	4.154783007472717	3.255963905990163e-5	4.153881902424717e-4	NA	NA	NA
C7Y58_05990	1545.9450891795232	1.0230421924915092	0.5487515246950371	0.041990211333471264	0.9665065014603867	1	NA	NA	NA
C7Y58_06000	24.796655376843535	0.4253604741230685	0.5427579974635447	0	1	1	NA	NA	NA
C7Y58_06005	9092.299379742428	2.7718685565160603	1.0268167350935207	1.7255937656242832	0.08442052174120679	0.31990039588631247	NA	NA	NA
C7Y58_06010	6983.124114612669	2.527553576162646	1.0207164196874698	1.496550409789982	0.13451028183677544	0.4574240379018821	NA	NA	NA
C7Y58_06015	4023.6073378784554	0.1742471755420896	0.34584954082446523	0	1	1	NA	NA	NA
C7Y58_06020	4182.057507397449	0.3757590956332065	0.1772758205401704	0	1	1	NA	NA	NA
C7Y58_06025	2302.42811552604	0.18181231986055177	0.17406363804449354	0	1	1	NA	NA	NA
C7Y58_06030	2435.7474111068987	0.09038616733383469	0.18425836655845024	0	1	1	NA	NA	NA
C7Y58_06035	1393.8557400822024	-0.3916830431282892	0.27835586785300576	-0	1	1	NA	NA	NA
C7Y58_06040	587.9338672341324	-0.32804200317608906	0.3311074847537489	-0	1	1	NA	NA	NA
C7Y58_06045	4463.414461396276	-0.6493692753333425	0.2178033178470402	-0	1	1	NA	NA	NA
C7Y58_06050	107.08896668164513	-3.3644019788608905	0.445370317461217	-5.308844990700988	1.1032210628171297e-7	2.3852800663435627e-6	NA	NA	NA
C7Y58_06055	2354.5049376292154	1.3108182703614668	0.3914461133377686	0.7940256903081572	0.4271804756224921	1	NA	NA	NA
C7Y58_06060	583.3542031585846	1.2305191705076644	0.2598772703173344	0.8870309058817608	0.37506226135646437	1	NA	NA	NA
C7Y58_06065	3832.626809152306	0.3838812273322485	0.27329279214969826	0	1	1	NA	NA	NA
C7Y58_06070	362.89141125351756	-1.4232750702948969	0.287139444746006	-1.4741098028844901	0.1404520295574501	0.46756639985575765	NA	NA	NA
C7Y58_06075	124.53803514528224	1.0388981368395311	0.5900954145153204	0.06591838520128213	0.9474428031436649	1	NA	NA	NA
C7Y58_06080	139.6662802435859	0.17644267045448492	0.3219305834879327	0	1	1	NA	NA	NA
C7Y58_06085	36.907128118642134	-0.3408228495698269	0.6641186759910755	-0	1	1	NA	NA	NA
C7Y58_06090	362.7223971058621	-0.23494611672288976	0.34135353607315805	-0	1	1	NA	NA	NA
C7Y58_06095	2498.340116361546	-0.44157750593649103	0.29932653435457696	-0	1	1	NA	NA	NA
C7Y58_06100	75.25590388116011	-0.3429135502138827	0.4315082924147877	-0	1	1	NA	NA	NA
C7Y58_06105	7425.573268741736	0.2746113641684608	0.2945867009266529	0	1	1	NA	NA	NA
C7Y58_06110	9020.256789608806	-0.0502845652562839	0.2833096237751644	-0	1	1	NA	NA	NA
C7Y58_06115	3672.101251959551	-0.1656846527526024	0.2184178049219936	-0	1	1	NA	NA	NA
C7Y58_06120	177.35418827380946	1.1013622912867689	0.4220640692829748	0.240158541472077	0.8102073523256622	1	NA	NA	NA
C7Y58_06125	219.68604740950923	0.2549094305770852	0.5797821828310805	0	1	1	NA	NA	NA
C7Y58_06130	637.8255243308976	0.9894857557887982	0.4949843012457606	0	1	1	NA	NA	NA
C7Y58_06135	4273.99911318981	1.1408181639326138	0.22645632558879147	0.6218336518818075	0.5340512559968635	1	NA	NA	NA
C7Y58_06140	1915.3183610574692	0.49870876966881006	0.2579903653627336	0	1	1	NA	NA	NA
C7Y58_06145	2167.4547729758797	0.2829265366892026	0.19626577978553725	0	1	1	NA	NA	NA
C7Y58_06150	506.96650955743354	0.3014146888595822	0.18711160885099104	0	1	1	NA	NA	NA
C7Y58_06155	3454.9614265038863	-0.04959972420478259	0.6001482550241621	-0	1	1	NA	NA	NA
C7Y58_06160	5985.192745888597	4.944087305284531	0.7382078645499391	5.342786896058213	9.152834446020528e-8	1.9999916970346985e-6	NA	NA	NA
C7Y58_06165	10986.89891700299	4.155164933070434	0.7996403013257023	3.9457302587670613	7.955713681140877e-5	9.078353278368534e-4	NA	NA	NA
C7Y58_06170	2987.2962702878476	1.432268928422231	0.5052685712555097	0.8555230881432293	0.3922616283007923	1	NA	NA	NA
C7Y58_06175	1203.249323679075	1.5275268012226584	0.31413684253289215	1.679289818313568	0.09309557435015128	0.3445374949823617	NA	NA	NA
C7Y58_06180	392.01321291352895	1.204414875961245	0.401525062677485	0.5090961809411039	0.6106848086195849	1	NA	NA	NA
C7Y58_06185	5674.552340748285	-2.5478614324706705	1.6504019007262312	-0.9378693951997756	0.3483115329129384	0.9488486586249012	NA	NA	NA
C7Y58_06190	4051.7067630636584	-2.525340351647404	1.6752352137093298	-0.9105230950046552	0.3625467076493246	0.9798301809364642	NA	NA	NA
C7Y58_06195	4492.6445496001315	-2.4574171007485943	1.7272336488741484	-0.8437868852882603	0.39878850532700355	1	NA	NA	NA
C7Y58_06200	2299.698711177904	-2.3093555081186627	1.6543076577874325	-0.7914824681824124	0.4286625027964125	1	NA	NA	NA
C7Y58_06205	993.8479097823937	-1.691908139570358	1.7765606698023675	-0.3894649652732258	0.696932222490154	1	NA	NA	NA
C7Y58_06210	102.06370475497575	-1.5451933879740152	2.8586074876858456	-0.1907199188145171	0.8487450321794057	1	NA	NA	NA
C7Y58_06215	20.309809366321158	-0.5738458758155194	0.5246112217492689	-0	1	1	NA	NA	NA
C7Y58_06220	2031.8871606320529	-1.7765584152971083	0.30604741258122126	-2.5373794496335407	0.011168582590777567	0.06212459747537428	NA	NA	NA
C7Y58_06225	782.995922952643	-0.8955064023530244	0.47578497287572397	-0	1	1	NA	NA	NA
C7Y58_06230	321.47233048708887	2.2447397821491784	0.36298881485573287	3.42914087488864	6.054951564894049e-4	0.005438163929087018	NA	NA	NA
C7Y58_06235	75.15193120529372	0.7864933134022769	0.43562572195777766	0	1	1	NA	NA	NA
C7Y58_06240	235.30882096032232	0.6858386592956657	0.33430772646567053	0	1	1	NA	NA	NA
C7Y58_06245	15.464684935730755	0.46171021074766105	0.8362920897579009	0	1	1	NA	NA	NA
C7Y58_06250	112.06854951566758	0.21669248945464428	0.32883846341820117	0	1	1	NA	NA	NA
C7Y58_06255	304.82880481151295	0.4655883879610261	0.29854770960368804	0	1	1	NA	NA	NA
C7Y58_06260	221.78912120060912	-0.4749265900061202	0.28034998064896316	-0	1	1	NA	NA	NA
C7Y58_06265	138.12189700147718	-0.7374193764983433	0.4145667814316024	-0	1	1	NA	NA	NA
C7Y58_06270	574.5436118383897	-0.4073272403069786	0.2378374780016235	-0	1	1	NA	NA	NA
C7Y58_06275	296.09282309963453	0.0018641986994769343	0.2921693857987493	0	1	1	NA	NA	NA
C7Y58_06280	265.94327134851267	0.5258992103089362	0.3114610456984991	0	1	1	NA	NA	NA
C7Y58_06285	551.4632648356554	-0.7468292063216297	0.4358429894090132	-0	1	1	NA	NA	NA
C7Y58_06290	574.4627594322551	0.3274869141129349	0.4723655245780116	0	1	1	NA	NA	NA
C7Y58_06295	1075.6656475231493	1.1903430329286826	1.1295872511293625	0.1685067114013348	0.866184664232015	1	NA	NA	NA
C7Y58_06300	1362.9226987136062	1.3196397725735314	1.1549111000312726	0.27676569440269144	0.7819600244390712	1	NA	NA	NA
C7Y58_06305	473.40963593046905	-0.4768554838516978	0.2065502049919834	-0	1	1	NA	NA	NA
C7Y58_06310	54025.048845166464	2.028748186632026	0.4022174401018571	2.557691646517135	0.010536947933403044	0.0596222894082916	NA	NA	NA
C7Y58_06315	6120.95464937149	2.702114675868498	0.3129790408472937	5.43843022606418	5.375205208371084e-8	1.2837990113946752e-6	NA	NA	NA
C7Y58_06320	14201.2732198641	2.563565360892051	0.22397212407089478	6.981071271160197	2.929376470518556e-12	1.2279467898867578e-10	NA	NA	NA
C7Y58_06325	14049.512454274021	1.9505213078274186	0.23319690288998005	4.076046019684339	4.5807956929811064e-5	5.567428611469344e-4	NA	NA	NA
C7Y58_06330	3729.38010807288	2.041441289768339	0.22578965360275363	4.612440265312662	3.979689340970763e-6	6.487525322503133e-5	NA	NA	NA
C7Y58_06335	145.25405277356197	3.3366112756608546	1.0050847808080179	2.324790226932282	0.020083179846310615	0.10261405821970648	NA	NA	NA
C7Y58_06340	6421.846077720711	4.596500934736754	0.5493277313762817	6.5470951661699415	5.866698182243584e-11	2.0083663443880538e-9	NA	NA	NA
C7Y58_06345	2385.521863271761	4.470615164059931	0.699073142963779	4.96459519149308	6.884451341062885e-7	1.2855148231402879e-5	NA	NA	NA
C7Y58_06350	1755.489884064765	4.201448906646397	0.7193799623113015	4.450289241252198	8.575471475016894e-6	1.2671955690420647e-4	NA	NA	NA
C7Y58_06355	124.21459652137925	0.6271578116458009	0.4718617432908854	0	1	1	NA	NA	NA
C7Y58_06360	1235.584466699177	0.5083152784937196	0.2900716129082122	0	1	1	NA	NA	NA
C7Y58_06365	201.23916049843552	2.8558116100305653	1.010113707471133	1.8372303992158234	NA	NA	NA	NA	NA
C7Y58_06370	19392.367063354737	1.1493869303566118	0.19543735133629056	0.7643724668554299	0.4446453116260558	1	NA	NA	NA
C7Y58_06375	200.7752058767076	1.3591729529531398	0.44235426001308087	0.8119577122248549	0.4168158969027063	1	NA	NA	NA
C7Y58_06380	324.1954108929026	2.2213351994141237	0.3526466254537191	3.463340100994133	5.335135840062848e-4	0.004892129024771916	NA	NA	NA
C7Y58_06385	395.37820944197244	-2.090078253091124	0.5526267647507571	-1.9725397368018642	0.048548024736387606	0.21216519746497906	NA	NA	NA
C7Y58_06390	700.8299851807616	0.530633046356496	0.8176472131581028	0	1	1	NA	NA	NA
C7Y58_06395	171.28053097706328	0.042688274258374716	0.6556566114421776	0	1	1	NA	NA	NA
C7Y58_06400	650.8475115868324	0.3004042667427889	0.7317974626370135	0	1	1	NA	NA	NA
C7Y58_06405	614.9675633332714	0.8674873049303925	0.7116038431263022	0	1	1	NA	NA	NA
C7Y58_06410	361.15543020490134	-0.7490984323400288	0.6913142169658812	-0	1	1	NA	NA	NA
C7Y58_06415	431.98180342001905	-0.7103930595846564	0.4862234273127652	-0	1	1	NA	NA	NA
C7Y58_06420	151.4452256326349	-1.1416042107854734	0.6748766854632894	-0.20982234804609512	0.8338063300848947	1	NA	NA	NA
C7Y58_06425	13074.822445493146	0.22416398492094125	0.3921042343566887	0	1	1	NA	NA	NA
C7Y58_06430	130.80069744337504	-0.6509053629236755	0.7941285082734557	-0	1	1	NA	NA	NA
C7Y58_06435	1077.9817055581473	1.5383249627901534	0.3094198884349748	1.7397878511073261	0.08189627651202873	0.31324944498269464	NA	NA	NA
C7Y58_06440	1414.7374901302744	0.27345078423032426	0.33015329717160824	0	1	1	NA	NA	NA
C7Y58_06445	972.9072971064027	0.2419020632324189	0.27119685620646977	0	1	1	NA	NA	NA
C7Y58_06450	2465.4663375765344	0.4147133631396799	0.2387985194916385	0	1	1	NA	NA	NA
C7Y58_06455	2551.5293162027274	0.8224252456112154	0.30446439754098537	0	1	1	NA	NA	NA
C7Y58_06460	995.2826284797948	-0.6591259207511244	0.5610472336491441	-0	1	1	NA	NA	NA
C7Y58_06465	280.54524501979625	1.0348480640631221	0.4507413933574518	0.0773127664258839	0.9383747351668142	1	NA	NA	NA
C7Y58_06470	345.2393154706602	-1.8946567507355534	0.5106823847173153	-1.7518848848306847	0.07979360413067128	0.308075306173682	NA	NA	NA
C7Y58_06475	3560.333659311949	0.8562408750218509	0.5255663375681572	0	1	1	NA	NA	NA
C7Y58_06480	43.42494055805711	1.7078116301004238	0.731395548831901	0.9677549053051488	0.3331667899642252	0.9190568217113043	NA	NA	NA
C7Y58_06485	545.4496894062117	0.9111385068522938	0.7180807136544551	0	1	1	NA	NA	NA
C7Y58_06490	1141.5422347385222	1.8485218979310425	0.6196489901474833	1.369358961965039	0.17088709556740245	0.5457022147438548	NA	NA	NA
C7Y58_06495	1901.6555636530204	1.1704626940209333	0.33091588930832494	0.5151239318765614	0.6064664203117944	1	NA	NA	NA
C7Y58_06500	1620.6371093575262	0.5742766057282045	0.38990084329717345	0	1	1	NA	NA	NA
C7Y58_06505	332.87779453054213	0.32623454863525264	0.4989175310730512	0	1	1	NA	NA	NA
C7Y58_06510	52.513696113620945	0.6803006230398508	0.4705232539676913	0	1	1	NA	NA	NA
C7Y58_06515	7359.442298750191	2.1121925790952782	0.2951223216377533	3.768581694950321	1.641777534338253e-4	0.001720515844658557	NA	NA	NA
C7Y58_06520	9129.869872462508	2.775707693594821	0.2858062091947141	6.212978012612267	5.198972657047142e-10	1.5703955643492398e-8	NA	NA	NA
C7Y58_06525	4354.401715770861	2.7463162445705476	0.24833779267115239	7.032019676856073	2.0356508581376884e-12	9.291615250255137e-11	NA	NA	NA
C7Y58_06530	199.1433838458899	2.553995139852067	0.3044789211698922	5.103785621287634	3.3292540660970285e-7	6.575276780541631e-6	NA	NA	NA
C7Y58_06535	9953.161112492628	2.1267714010965997	0.29952743471575205	3.7618303717851163	1.6867443288449196e-4	0.0017497842684078104	NA	NA	NA
C7Y58_06540	252.59601344474603	1.563644354169167	0.5564095052421804	1.0130027414320277	0.3110588514843188	0.869271946869103	NA	NA	NA
C7Y58_06545	5487.150457290493	1.427885201843597	0.26216838817701515	1.6321006694166746	0.10265828077525593	0.37254436168264254	NA	NA	NA
C7Y58_06550	2622.586830636329	1.690413268700692	0.3439499516099503	2.0073073581462273	0.04471694616062488	0.19837712184432724	NA	NA	NA
C7Y58_06555	5144.578923345412	1.0644288487735827	0.3474103122266088	0.1854546238442025	0.8528724677670497	1	NA	NA	NA
C7Y58_06560	95.05259465887589	-1.1696127613609342	0.4990169612212848	-0.33989378025513817	0.7339365207347652	1	NA	NA	NA
C7Y58_06565	15.469856241942882	-1.5193622961689814	0.9993242073409153	-0.5197135147470746	0.6032632658963546	1	NA	NA	NA
C7Y58_06570	2184.343463955014	-0.4166953600695395	0.3396711760556965	-0	1	1	NA	NA	NA
C7Y58_06575	738.4898513952767	-0.5323528135768856	0.3467665614525423	-0	1	1	NA	NA	NA
C7Y58_06580	300.6777600088571	-0.5648705004379858	0.4009861788744212	-0	1	1	NA	NA	NA
C7Y58_06585	61.23494163555641	-0.7269996402079545	0.5985935371190402	-0	1	1	NA	NA	NA
C7Y58_06590	114.93426173539511	-2.5180767149985677	0.541056114181864	-2.805765751846397	0.005019716945560876	0.03172461109594474	NA	NA	NA
C7Y58_06595	138.0920272892708	-0.3336013237364286	0.38927394617723154	-0	1	1	NA	NA	NA
C7Y58_06600	4138.438489428938	-0.47705715389665465	0.24668621537914912	-0	1	1	NA	NA	NA
C7Y58_06605	375.1812831530204	-1.085438061978896	0.22823204168973532	-0.37434735870716473	0.7081459019989322	1	NA	NA	NA
C7Y58_06610	705.5730551803147	-1.2953535665539122	0.26244611245069516	-1.1253874701969504	0.2604248782871124	0.7587414184421687	NA	NA	NA
C7Y58_06615	176.38228004521127	-0.8585868558327883	0.3819076589438987	-0	1	1	NA	NA	NA
C7Y58_06620	2343.686500922408	0.9135592376079449	0.24150465288397926	0	1	1	NA	NA	NA
C7Y58_06625	2977.261893834336	1.1083015267388088	0.4916374991962433	0.2202873599265032	0.8256473637096302	1	NA	NA	NA
C7Y58_06630	3178.8597092582063	1.0059909325138001	0.47064882308264966	0.012729092733220461	0.9898439277002731	1	NA	NA	NA
C7Y58_06635	67.32805400697855	0.9708113813614182	0.6009604301065805	0	1	1	NA	NA	NA
C7Y58_06640	1458.306114983219	1.2491830511148563	0.36369378200268043	0.6851452057902375	0.4932522965013288	1	NA	NA	NA
C7Y58_06645	2451.2407513219973	0.3516083201025439	0.477387184054279	0	1	1	NA	NA	NA
C7Y58_06650	1508.9814507282642	0.4393944968052266	0.46704951541284023	0	1	1	NA	NA	NA
C7Y58_06655	2309.598736075437	-0.7501600951645345	0.4632660166476872	-0	1	1	NA	NA	NA
C7Y58_06660	1227.0092825613845	-1.5544190752367693	0.3016769941623356	-1.837790371706072	0.06609330095462067	0.2688230498233482	NA	NA	NA
C7Y58_06665	1981.1775497461754	2.043080305406621	0.3727502019580469	2.798335989966868	0.00513666489429349	0.03226516725651018	NA	NA	NA
C7Y58_06670	4652.063390800848	1.7172303614924378	0.47118093804404904	1.522197320778258	0.12795964625949155	0.4417296023815053	NA	NA	NA
C7Y58_06675	193.63358787182418	1.8826920009120378	0.363179406218865	2.4304571949767872	0.015079787190610719	0.08087175689168255	NA	NA	NA
C7Y58_06680	64.15599612430456	1.4301585625895887	0.5234962575949809	0.8217032239462431	0.4112458238659832	1	NA	NA	NA
C7Y58_06685	484.49502524509444	1.3035389433776154	0.34346905758766844	0.8837446537673599	0.37683406942041103	1	NA	NA	NA
C7Y58_06690	1207.0567237938567	0.5901727491279923	0.3065099652418769	0	1	1	NA	NA	NA
C7Y58_06695	1551.6957376767375	0.6977114388810417	0.41359147724804757	0	1	1	NA	NA	NA
C7Y58_06700	1115.0192543388475	0.23468344870536206	0.30066818321206096	0	1	1	NA	NA	NA
C7Y58_06705	393.18530634037097	0.25273030511068356	0.35256951837526374	0	1	1	NA	NA	NA
C7Y58_06710	1228.627428268483	-2.8676054523416363	0.4339127728472743	-4.30410342633307	1.6766332894777562e-5	2.2958698510582075e-4	NA	NA	NA
C7Y58_06715	2266.0661406409813	-3.752764909373754	0.43453478899581793	-6.334970131471446	2.373872563143506e-10	7.61864725733869e-9	NA	NA	NA
C7Y58_06720	2937.113670737436	-1.4065817827053786	0.4318538480580011	-0.9414800505627814	0.3464589078463264	0.9450552413231798	NA	NA	NA
C7Y58_06725	1149.915398133077	0.38248428835839976	0.5843897370123518	0	1	1	NA	NA	NA
C7Y58_06730	478.12549994249326	0.7596131661785869	0.6589814303841119	0	1	1	NA	NA	NA
C7Y58_06735	395.5919690754194	0.09833679627548222	0.1973003933367566	0	1	1	NA	NA	NA
C7Y58_06740	1622.5233291443933	-0.4228488239475983	0.26714204005524883	-0	1	1	NA	NA	NA
C7Y58_06745	3040.312530507816	-0.0746947066828995	0.33202279439214805	-0	1	1	NA	NA	NA
C7Y58_06750	7909.64284876865	0.43105927735513583	0.3638011505469595	0	1	1	NA	NA	NA
C7Y58_06755	211.69881381332777	-0.18770241765579762	0.5806355152751361	-0	1	1	NA	NA	NA
C7Y58_06760	1881.162962081658	-0.9961419016956854	0.5699783278730526	-0	1	1	NA	NA	NA
C7Y58_06765	5.187879935817396	-1.6730469014990728	1.268404694939684	-0.5306247321412492	0.59567885358385	1	NA	NA	NA
C7Y58_06770	5795.084097202299	-0.06146349522020366	0.262256637568773	-0	1	1	NA	NA	NA
C7Y58_06775	1294.6876174136032	-0.6750403311926317	0.23628139408573223	-0	1	1	NA	NA	NA
C7Y58_06780	688.7065194137905	-1.047851495955376	0.3628541756841093	-0.13187527982876002	0.8950829416739894	1	NA	NA	NA
C7Y58_06785	1592.4030391047227	0.21550922574173448	0.5376465179974091	0	1	1	NA	NA	NA
C7Y58_06790	5042.610251740715	1.7928253239164054	0.33063805129348206	2.3978647370283315	0.016490953668681422	0.08685235598838882	NA	NA	NA
C7Y58_06795	2269.533171923558	1.8347310937612313	0.2734307966485116	3.05280569706366	0.002267126823012381	0.01639675526220926	NA	NA	NA
C7Y58_06800	3945.534060946266	1.9380645442201256	0.3128739789344179	2.99821847574213	0.00271562921883958	0.01910240553252225	NA	NA	NA
C7Y58_06805	2572.943527653815	2.0614869804665763	0.3222622113316437	3.293861157596874	9.882129840545297e-4	0.00835304308332512	NA	NA	NA
C7Y58_06810	8850.894483850732	2.683446089044559	0.367301722419557	4.583278504535876	4.5774171877000645e-6	7.232319156566102e-5	NA	NA	NA
C7Y58_06815	22064.07511982639	3.034869760266162	0.3516615086535735	5.786444379588725	7.189187591430379e-9	1.9429725411576315e-7	NA	NA	NA
C7Y58_06820	2138.886085495715	3.8391010580512073	0.4174839780883054	6.800503030204158	1.0425447829326159e-11	3.8934308802610783e-10	NA	NA	NA
C7Y58_06825	6840.783498222379	3.842014350027829	0.4786206298067479	5.9379269781483215	2.8864854496681403e-9	8.011947450835622e-8	NA	NA	NA
C7Y58_06830	2054.318463552725	4.208682317898269	0.3631571021845728	8.835521317348412	9.963253237279157e-19	1.0770801131248099e-16	NA	NA	NA
C7Y58_06835	22040.348288197838	4.0144323597995415	0.22967126476876426	13.124986980127913	2.36823457098909e-39	2.432176904405795e-36	NA	NA	NA
C7Y58_06840	1133.7785974324797	-0.2449583911422421	0.4140962622649135	-0	1	1	NA	NA	NA
C7Y58_06845	167.6157892142704	-0.11276897836452615	0.373011688332194	-0	1	1	NA	NA	NA
C7Y58_06850	1781.141793438621	1.710297126235324	0.45266081777527895	1.5691597291903165	0.1166107251044611	0.41154369306625965	NA	NA	NA
C7Y58_06855	221.9872704457486	0.8795331908501938	0.5631234128728109	0	1	1	NA	NA	NA
C7Y58_06860	1055.9913518677313	1.21821758107188	0.5157987061108281	0.42306732934105556	0.6722461381237789	1	NA	NA	NA
C7Y58_06865	3771.94976023355	1.0980738584181389	0.4157466751505441	0.23589811844586803	0.8135117283177824	1	NA	NA	NA
C7Y58_06870	2132.7983933159994	0.9658035993908258	0.4113562644092485	0	1	1	NA	NA	NA
C7Y58_06875	1477.24205582689	0.5215206503488279	0.3207206429186279	0	1	1	NA	NA	NA
C7Y58_06880	1503.53104095947	0.825444787124086	0.3132306487811957	0	1	1	NA	NA	NA
C7Y58_06885	641.5613983465462	0.2527934304481639	0.3901247164017767	0	1	1	NA	NA	NA
C7Y58_06890	182.65837348674057	0.2704315719709814	0.3959771645148644	0	1	1	NA	NA	NA
C7Y58_06895	123.69113562521393	0.3907423806566392	0.28064406499231104	0	1	1	NA	NA	NA
C7Y58_06900	74.01962331776103	0.44203907904760437	0.317746703717385	0	1	1	NA	NA	NA
C7Y58_06905	15.427369810085048	1.3608796262388418	0.8192268030444674	0.4405124745646944	0.6595659793491572	1	NA	NA	NA
C7Y58_06910	3674.0684024141374	0.44328401506484355	0.5274260832522552	0	1	1	NA	NA	NA
C7Y58_06915	2476.1721615982983	-0.32446036615394713	0.33078648965124147	-0	1	1	NA	NA	NA
C7Y58_06920	3390.3009561662248	0.4499801672409686	0.2562222706943968	0	1	1	NA	NA	NA
C7Y58_06925	5236.80477968134	-0.2737237796220212	0.4169813760645368	-0	1	1	NA	NA	NA
C7Y58_06930	250.71991211500068	-1.7185015348175918	0.2990115781800556	-2.4029221182362788	0.016264650965224527	0.0858807020117511	NA	NA	NA
C7Y58_06935	425.32683572052196	-1.3851575053227179	0.3174564741215237	-1.2132608301296697	0.22503011357151773	0.6771021698112809	NA	NA	NA
C7Y58_06940	196.38065635605173	-0.8200172320561857	0.3498211769609915	-0	1	1	NA	NA	NA
C7Y58_06945	524.6206204211973	-0.8726330596093402	0.3223071910278238	-0	1	1	NA	NA	NA
C7Y58_06950	241.230345803625	-2.457379915634719	0.5432861562525992	-2.682527244366438	0.007306819995939985	0.0431270352633929	NA	NA	NA
C7Y58_06955	9999.679944876276	0.5361104943189307	0.7598895690656587	0	1	1	NA	NA	NA
C7Y58_06960	19419.381703418698	0.5060509917316813	0.7270227724520587	0	1	1	NA	NA	NA
C7Y58_06965	38203.9175944874	0.4389584145564168	0.7049713175938493	0	1	1	NA	NA	NA
C7Y58_06970	542.5723450415836	-0.6550865628330163	0.4757177027661985	-0	1	1	NA	NA	NA
C7Y58_06975	426.97477538644245	1.1109042782332366	0.6537124336144322	0.16965300418111567	0.8652830354013845	1	NA	NA	NA
C7Y58_06980	711.0551658574288	0.13219624623849424	0.3848335726064559	0	1	1	NA	NA	NA
C7Y58_06985	427.26424768013146	-0.5750226177237473	0.4738457354584955	-0	1	1	NA	NA	NA
C7Y58_06990	17582.860838462213	0.4309557503712155	0.25752361244418387	0	1	1	NA	NA	NA
C7Y58_06995	12414.3407286459	0.6321680998018693	0.1736987674785838	0	1	1	NA	NA	NA
C7Y58_07000	14697.218063697625	-1.0436737243892218	0.7721362932504019	-0.056562196041027836	0.9548939494978602	1	NA	NA	NA
C7Y58_07005	346.12511798524497	-1.074631558635791	0.5199427898766308	-0.14353802012236624	0.8858652863999694	1	NA	NA	NA
C7Y58_07010	1008.3260977266484	0.14983913624200362	0.6727218834796327	0	1	1	NA	NA	NA
C7Y58_07015	1593.7619733964364	-0.19537872594899716	0.45013139434155247	-0	1	1	NA	NA	NA
C7Y58_07020	138.7276847687238	-1.3066449152348485	0.3179182978964263	-0.9645400005719378	0.3347752639483372	0.9217538768765208	NA	NA	NA
C7Y58_07025	1466.480368493283	-0.5920177160531943	0.31296087660601235	-0	1	1	NA	NA	NA
C7Y58_07030	2420.950355710109	0.3257622279082116	0.41856119860265245	0	1	1	NA	NA	NA
C7Y58_07035	1611.597850226791	2.2722633713685343	0.3936155614501662	3.2322486608030347	0.0012282012820187954	0.009971246771804766	NA	NA	NA
C7Y58_07040	943.4409201852653	2.288165318605138	0.4307978508655076	2.9901851089022617	0.0027880843058627164	0.019545137079324298	NA	NA	NA
C7Y58_07045	563.3436078329179	2.317402744170996	0.4547551825267046	2.896949380216539	0.0037681054934009723	0.024806694498223068	NA	NA	NA
C7Y58_07050	9457.236568187962	3.17919011805141	0.7571402262747097	2.878185628537381	0.003999697083057997	0.02599803103987698	NA	NA	NA
C7Y58_07055	3861.1297740470072	3.2125000086926443	0.7313215958037877	3.0253448296722447	0.0024834980211705725	0.017590017018911573	NA	NA	NA
C7Y58_07060	502.3297255177158	-0.013383755068442334	0.32471839138623865	-0	1	1	NA	NA	NA
C7Y58_07065	4768.80991643109	-0.0943273875774444	0.23896924049753268	-0	1	1	NA	NA	NA
C7Y58_07070	1100.3286039747088	-0.18912930561168367	0.2956015622262831	-0	1	1	NA	NA	NA
C7Y58_07075	364.0147766722997	1.1601583932406283	0.2829633144561439	0.5660040897826387	0.5713910003211992	1	NA	NA	NA
C7Y58_07080	684.6801116121238	0.7537381647914155	0.33745637865590983	0	1	1	NA	NA	NA
C7Y58_07085	827.8561066443784	0.9166650316577801	0.21708494381399573	0	1	1	NA	NA	NA
C7Y58_07090	841.4202036013617	0.6057757518917503	0.2664184481860988	0	1	1	NA	NA	NA
C7Y58_07095	695.241697960862	0.09269657120718253	0.3835660044497456	0	1	1	NA	NA	NA
C7Y58_07100	861.9299223855986	-1.262049273200789	0.45969581628488726	-0.5700492889375989	0.5686442684080388	1	NA	NA	NA
C7Y58_07105	1825.038575762426	-1.841270345447273	0.4732642178141177	-1.7775912773056841	0.07547100743904436	0.29527133196151834	NA	NA	NA
C7Y58_07110	698.6858730739192	-1.4557250120975536	0.41806363371031247	-1.0900852773368412	0.27567558101228956	0.7949624040012329	NA	NA	NA
C7Y58_07115	166.1386396683734	-3.5014136378466	0.7267459527028564	-3.4419367986069123	5.775651744490459e-4	0.005249198532382037	NA	NA	NA
C7Y58_07120	5661.160514277988	-1.2319650548510228	0.5057409294955963	-0.4586637966643801	0.6464756158409137	1	NA	NA	NA
C7Y58_07125	850.5720948523597	0.9865327966238145	0.3822828011491022	0	1	1	NA	NA	NA
C7Y58_07130	3159.4532964889104	1.7707329410115262	0.3715560525831088	2.074338274543732	0.038047905528048355	0.17128920912134726	NA	NA	NA
C7Y58_07135	4088.7917081127243	1.0302406017228565	0.14565093720332986	0.2076238045804014	0.835522716009371	1	NA	NA	NA
C7Y58_07140	342.3687740716719	0.17660841829556556	0.6432634152992832	0	1	1	NA	NA	NA
C7Y58_07145	1522.3164752092166	-0.558621639926138	0.4586971674497537	-0	1	1	NA	NA	NA
C7Y58_07150	417.7231308248928	-0.8680844630412116	0.4426195410871069	-0	1	1	NA	NA	NA
C7Y58_07155	810.3972716614624	-1.550409224132187	0.37320138301668787	-1.4748316838567963	0.14025780073652436	0.46756639985575765	NA	NA	NA
C7Y58_07160	816.5881714633658	-1.7155344329987663	0.382500744783026	-1.8706746137308938	0.06139019560128874	0.2542007676729187	NA	NA	NA
C7Y58_07165	749.3148542134488	-1.614286744045098	0.2881619672007194	-2.1317412218289595	0.033028126048385544	0.15383168005302472	NA	NA	NA
C7Y58_07170	2442.509962464165	-1.5267722436988795	0.2733605077834085	-1.9270239434741487	0.05397664607802515	0.23049486703589117	NA	NA	NA
C7Y58_07175	305.94252881181865	-1.9504505365302056	0.414753718880292	-2.291602204547149	0.0219286081584227	0.11093931319556707	NA	NA	NA
C7Y58_07180	3275.992549786808	0.1263642925988241	0.2862136647581972	0	1	1	NA	NA	NA
C7Y58_07185	50.97370679654759	-0.15575400999938685	0.5463625735424408	-0	1	1	NA	NA	NA
C7Y58_07190	350.0854255341816	-0.7609860856145315	0.4327864332925271	-0	1	1	NA	NA	NA
C7Y58_07195	645.6327525494032	1.1379070725373868	0.35786641226273974	0.385359083199285	0.6999713929704312	1	NA	NA	NA
C7Y58_07200	796.1738399699185	0.919414834868039	0.3045084854794686	0	1	1	NA	NA	NA
C7Y58_07205	383.7073268248207	1.3365278644337821	0.29616557322228565	1.1362828595246712	0.25583820198984847	0.7513790431266075	NA	NA	NA
C7Y58_07210	649.1398291364093	1.2521655178262259	0.3458736864046911	0.7290682342662472	0.4659599245587477	1	NA	NA	NA
C7Y58_07215	1165.0477616697783	0.8359068488510482	0.3639207501331203	0	1	1	NA	NA	NA
C7Y58_07220	405.1028392965228	1.2008215977277896	0.26658958068289096	0.7532987493861115	0.4512704101619312	1	NA	NA	NA
C7Y58_07225	389.6750470916177	-0.633464659748142	0.5167229182312801	-0	1	1	NA	NA	NA
C7Y58_07230	3381.2691173718176	2.85070523472371	0.37552412903637467	4.928325749593693	8.293725595204317e-7	1.5033291009652143e-5	NA	NA	NA
C7Y58_07235	4382.722298992858	2.791561405964993	0.45077594209775607	3.974394457760285	7.055854162031004e-5	8.187979914582871e-4	NA	NA	NA
C7Y58_07240	5.507024957909714	3.6219327229046407	1.09847309407077	2.386888433642163	0.016991646842593817	0.08835656358148786	NA	NA	NA
C7Y58_07245	342.10436803770193	1.7726495484188771	0.3441158308044418	2.24531823081969	0.024747710499714953	0.12307941250947824	NA	NA	NA
C7Y58_07250	1016.9005711182366	2.3051279434097776	0.3812910812631148	3.4229175754288295	6.195286007141069e-4	0.005508708856566128	NA	NA	NA
C7Y58_07255	1318.0681474921055	-1.9028889079329114	0.3222341716796112	-2.8019651150798173	0.005079236564871257	0.03200230645474099	NA	NA	NA
C7Y58_07260	493.0352523449474	1.777632242181551	0.4743098528525605	1.6395026110142359	0.10110862734298438	0.36793202711152223	NA	NA	NA
C7Y58_07265	3938.628047428177	1.7512547914829348	0.42629617249409296	1.7622836890315845	0.07802137832262053	0.30236964353709916	NA	NA	NA
C7Y58_07270	1762.1277303459049	1.635659133104878	0.4097555414331315	1.5513130850693133	0.12082667254691377	0.4227904351130509	NA	NA	NA
C7Y58_07275	1062.5114105350858	1.5488979129753964	0.3062099644217891	1.7925540535947961	0.07304425875981432	0.2893145479499369	NA	NA	NA
C7Y58_07280	814.3816999089379	1.7020230138972356	0.41393978368149015	1.6959544396858792	0.08989450861132671	0.3357151285230274	NA	NA	NA
C7Y58_07285	5188.096433882908	1.5514931901795403	0.31721354373000094	1.7385549926233559	0.08211306905673682	0.3134948770307387	NA	NA	NA
C7Y58_07290	2984.682403748089	1.875408914421395	0.31105179591564613	2.8143509406349687	0.004887583860411764	0.031080796437417218	NA	NA	NA
C7Y58_07295	1670.135309779872	2.0923648827677366	0.462760593326259	2.360539982274569	0.01824835110712363	0.09417616375384907	NA	NA	NA
C7Y58_07300	11325.992278328566	2.2640993535818974	0.4106099790518604	3.0785889726811546	0.0020798341456030236	0.015362717195324302	NA	NA	NA
C7Y58_07305	7966.5971224164505	1.9534845928708306	0.33334204320702066	2.8603790379921357	0.004231349389525979	0.027330791339894214	NA	NA	NA
C7Y58_07310	2067.3786931680356	0.5834559202007106	0.5228809171486968	0	1	1	NA	NA	NA
C7Y58_07315	104.53033614700495	0.8894817602967092	0.7236611669416828	0	1	1	NA	NA	NA
C7Y58_07320	37.81219309247584	0.43413356102254896	0.6609039823672415	0	1	1	NA	NA	NA
C7Y58_07325	48.91339765036449	0.06764611564192446	0.5949737362415152	0	1	1	NA	NA	NA
C7Y58_07335	1.4775720673650978	1.4242857197041068	2.6861910878080173	0.1579506840112153	0.8744956592379032	1	NA	NA	NA
C7Y58_07345	1.0364081820974187	-2.1086442873342737	3.3996666594020053	-0.32610382087556844	0.7443458062738908	1	NA	NA	NA
C7Y58_07350	3261.8950429286183	2.1994822430782373	0.31727571131463056	3.7805675010803306	1.5647128794611708e-4	0.0016566599249552808	NA	NA	NA
C7Y58_07355	4365.949690307533	2.1139793612620217	0.33930941227004263	3.283078278935129	0.0010268014913551947	0.008643648619850695	NA	NA	NA
C7Y58_07360	4566.385960364919	1.6825310901978052	0.32720565682057295	2.085939151632941	0.03698413523591259	0.16754179121896454	NA	NA	NA
C7Y58_07365	1946.7614720303711	2.0161534973401114	0.4666649690175356	2.1774797012927873	0.02944479471998793	0.14161238318506975	NA	NA	NA
C7Y58_07370	374.4841571764477	0.49636628469500127	0.199830983189638	0	1	1	NA	NA	NA
C7Y58_07375	315.59255652486377	0.7559863609104068	0.34325673079940305	0	1	1	NA	NA	NA
C7Y58_07380	139.74477624035043	-1.6744789502672526	0.3759072277840295	-1.7942697038396982	0.07277013127393864	0.2893145479499369	NA	NA	NA
C7Y58_07385	930.6426110991034	0.15559869429297077	0.2916081376743526	0	1	1	NA	NA	NA
C7Y58_07390	653.1975982255984	-0.2391692579554644	0.2793510664561465	-0	1	1	NA	NA	NA
C7Y58_07395	262.81127105624216	-0.32366569457744676	0.2949767194035937	-0	1	1	NA	NA	NA
C7Y58_07400	553.4353289380588	-0.3314101039348297	0.17063946230203697	-0	1	1	NA	NA	NA
C7Y58_07405	529.8290587119807	1.9451903822897931	0.39567327074845937	2.388815348840375	0.01690279531851832	0.08811761823410312	NA	NA	NA
C7Y58_07410	580.6355225191547	2.0795991355801844	0.3325001978185668	3.2469127617460307	0.0011666414365784086	0.009662425446500207	NA	NA	NA
C7Y58_07415	801.649033126975	0.7315285791624309	0.36923598169418836	0	1	1	NA	NA	NA
C7Y58_07420	37.388139671211455	0.299830076893592	0.8643892315930998	0	1	1	NA	NA	NA
C7Y58_07425	218.1302643389204	1.911581901255891	0.48466600878891125	1.8808455404862452	0.05999293319030134	0.2504583023839003	NA	NA	NA
C7Y58_07430	237.3961679290238	2.966086640843477	0.24437548071766874	8.0453515019984	8.599822533818552e-16	6.091046718780451e-14	NA	NA	NA
C7Y58_07435	366.11089336546576	-3.0527175604564296	0.42138334421504575	-4.871378018702278	1.1082257472567773e-6	1.929064139716458e-5	NA	NA	NA
C7Y58_07440	1296.8219173016346	-2.7456980967482596	0.45544896067653895	-3.8329170718825263	1.2663265152949055e-4	0.0013851591207706222	NA	NA	NA
C7Y58_07445	748.2973777996452	-2.3473118771769332	0.4630413971970841	-2.909700699187113	0.0036177502430734367	0.023970512900880127	NA	NA	NA
C7Y58_07450	948.5364807216679	-2.10645964012524	0.5004951728371317	-2.2107298934635233	0.027054547154012884	0.1323096187008154	NA	NA	NA
C7Y58_07455	2263.149238788624	-2.7805439410379393	0.32905855765112213	-5.411024571880991	6.266517180745837e-8	1.4353652318880683e-6	NA	NA	NA
C7Y58_07460	2008.3563418803058	-2.08612697401836	0.29211054289917326	-3.718205317886299	2.006431676443956e-4	0.002040203298720735	NA	NA	NA
C7Y58_07465	213.73419691701875	-0.7345833274464427	0.3533996239497514	-0	1	1	NA	NA	NA
C7Y58_07470	53.8309967622517	0.6814867719459888	0.5225944928368178	0	1	1	NA	NA	NA
C7Y58_07475	866.4826164535247	-0.030568704024206854	0.24750376395616305	-0	1	1	NA	NA	NA
C7Y58_07480	1089.6358462909614	0.5612145062800471	0.38932559022519947	0	1	1	NA	NA	NA
C7Y58_07485	783.43374560423	-0.4249225223907725	0.2089303135419087	-0	1	1	NA	NA	NA
C7Y58_07490	248.5496475929177	-0.6543433874239489	0.3133089341963813	-0	1	1	NA	NA	NA
C7Y58_07495	79.40364706627312	-0.07385960085926131	0.6659217495320964	-0	1	1	NA	NA	NA
C7Y58_07500	310.1374857439356	0.005513968149183098	0.4335373851476752	0	1	1	NA	NA	NA
C7Y58_07505	73.34325134959596	-0.6523137966269293	0.4575137861254488	-0	1	1	NA	NA	NA
C7Y58_07510	592.2650018936336	-0.0142193641386984	0.31474477966119657	-0	1	1	NA	NA	NA
C7Y58_07515	380.53511529230565	0.2356101708611577	0.24920375599774613	0	1	1	NA	NA	NA
C7Y58_07520	1054.676294955868	0.3361466962844622	0.32393123908733423	0	1	1	NA	NA	NA
C7Y58_07525	201.16393164883777	0.6130944501131407	0.22763850929472507	0	1	1	NA	NA	NA
C7Y58_07530	85.26552003072281	1.0113602822292966	0.38759252427979135	0.029309858982460642	0.9766174639506067	1	NA	NA	NA
C7Y58_07535	1172.0293031993137	0.3494222603897971	0.3048931434681967	0	1	1	NA	NA	NA
C7Y58_07540	1421.6354226558076	0.06674644319152767	0.32593074054648147	0	1	1	NA	NA	NA
C7Y58_07545	658.7579084513562	-0.23884214204620688	0.21920999735245533	-0	1	1	NA	NA	NA
C7Y58_07550	2634.3167944032834	-0.1490096718332673	0.24265499813395008	-0	1	1	NA	NA	NA
C7Y58_07555	1158.4363962209845	-0.22441160553549502	0.2962868025604125	-0	1	1	NA	NA	NA
C7Y58_07560	1408.537815264803	0.19763848247670365	0.32346466863376233	0	1	1	NA	NA	NA
C7Y58_07565	1299.5580466676224	0.5807249537735665	0.3601614096521802	0	1	1	NA	NA	NA
C7Y58_07570	2454.8150500239253	0.6022679453557176	0.19483679231475823	0	1	1	NA	NA	NA
C7Y58_07575	797.4591450040974	0.23291126082782404	0.16887362049545435	0	1	1	NA	NA	NA
C7Y58_07580	1582.8345908395888	0.04451767923432374	0.2538457635811609	0	1	1	NA	NA	NA
C7Y58_07585	549.782976211282	0.9557714355682844	0.36660150390392626	0	1	1	NA	NA	NA
C7Y58_07590	3361.354997947257	0.48246098849360985	0.2730050999897052	0	1	1	NA	NA	NA
C7Y58_07595	6173.792818575677	0.633138354144333	0.36298128374596333	0	1	1	NA	NA	NA
C7Y58_07600	787.6755643164563	0.5418953578776521	0.2813626253094977	0	1	1	NA	NA	NA
C7Y58_07605	319.3796498433559	-0.1871815100616796	0.216506464384949	-0	1	1	NA	NA	NA
C7Y58_07610	196.96168061217148	0.08240432988862623	0.38035651728063063	0	1	1	NA	NA	NA
C7Y58_07615	47.56166567964232	-0.41452129010173	0.4354813332486925	-0	1	1	NA	NA	NA
C7Y58_07620	824.1210232731077	0.741977840411668	0.2997359500808933	0	1	1	NA	NA	NA
C7Y58_07625	88.3604894795653	2.2136358188487515	0.3995641886700274	3.0373988792349205	0.0023862945413778876	0.01701892009718813	NA	NA	NA
C7Y58_07630	37.8620902155268	1.190168106777215	0.6732110082219371	0.28247919961897344	0.7775760937231251	1	NA	NA	NA
C7Y58_07635	242.67501252857048	1.256824797997546	0.3851831611514691	0.6667601907357327	0.5049253248019863	1	NA	NA	NA
C7Y58_07640	2390.308920794876	0.09741437139381379	0.43047163214251644	0	1	1	NA	NA	NA
C7Y58_07645	1371.909191826493	-0.01786110025846815	0.20938299114637737	-0	1	1	NA	NA	NA
C7Y58_07650	2079.4928806088583	0.2939236159342466	0.38020425591739904	0	1	1	NA	NA	NA
C7Y58_07655	272.7232972246389	-1.0382098761672864	0.45098743899816257	-0.08472492327539552	0.9324800812970377	1	NA	NA	NA
C7Y58_07660	463.67161253958903	-0.9984073666146757	0.28732643653328377	-0	1	1	NA	NA	NA
C7Y58_07665	193.49501902732268	-0.7206363959761758	0.38918573748502855	-0	1	1	NA	NA	NA
C7Y58_07670	74.20117090269387	-0.6022110160784083	0.44399335010080676	-0	1	1	NA	NA	NA
C7Y58_07675	48.30851295204261	-0.2906594649859527	0.6185250036756258	-0	1	1	NA	NA	NA
C7Y58_07680	400.6680437799086	1.6460067989775924	0.4360472383998888	1.4815064563834126	0.13847166572765815	0.46322606091956003	NA	NA	NA
C7Y58_07685	1240.5530924815105	1.2541440594344235	0.3109616083481487	0.8172843611931897	0.41376594182461623	1	NA	NA	NA
C7Y58_07690	825.4985788733039	0.05336055647914709	0.3272647553029839	0	1	1	NA	NA	NA
C7Y58_07695	287.29631507272563	-0.7819018437870043	0.4250882816385331	-0	1	1	NA	NA	NA
C7Y58_07700	41.4544766103372	-0.13173503564716904	0.40206224764553145	-0	1	1	NA	NA	NA
C7Y58_07705	378.7893060679	-0.6141915457549334	0.19919420965046586	-0	1	1	NA	NA	NA
C7Y58_07710	3251.1624810284875	-2.840749637434336	1.0232700108217503	-1.798889460227705	0.07203616815265237	0.28786437623647465	NA	NA	NA
C7Y58_07715	2481.309183472926	-2.349866825526188	0.9965466625156465	-1.3545445249082795	0.1755627183590068	0.5556330100298921	NA	NA	NA
C7Y58_07720	606.4529901734843	-2.2061868973296193	1.044005403594186	-1.1553454543214938	0.247948989089181	0.7349021985413821	NA	NA	NA
C7Y58_07725	4542.840894918914	-1.4789379668164269	1.0334354725110322	-0.4634425462991973	0.6430471879535011	1	NA	NA	NA
C7Y58_07730	220.69282830941208	0.054238364707413486	0.22372929995843968	0	1	1	NA	NA	NA
C7Y58_07735	392.51074762219054	-0.6164958218811617	0.34582081007204746	-0	1	1	NA	NA	NA
C7Y58_07740	867.1394640802005	-1.725750632451948	0.36100988767851794	-2.010334501137638	0.04439579767468959	0.19737871953206151	NA	NA	NA
C7Y58_07745	110.9761090784469	1.1663030952614033	0.673353130332396	0.24697753343674064	0.804925611286763	1	NA	NA	NA
C7Y58_07750	27.405896361630766	0.8652949265758038	0.6966590738682116	0	1	1	NA	NA	NA
C7Y58_07755	1293.5174696038325	-1.93235630388697	0.6065262122810777	-1.537206941775	0.12424264096504004	0.43180098907308334	NA	NA	NA
C7Y58_07760	821.9685577804028	0.08151615213220587	0.31357979013959725	0	1	1	NA	NA	NA
C7Y58_07765	2087.632211016649	0.16111128327276356	0.2839392442318413	0	1	1	NA	NA	NA
C7Y58_07770	192.8737144944287	-0.6350970604909729	0.34792420169149124	-0	1	1	NA	NA	NA
C7Y58_07775	108.39417639586888	-0.4945042132160584	0.43091566564853734	-0	1	1	NA	NA	NA
C7Y58_07780	384.55933795718107	-0.24476400358989273	0.25476424543484977	-0	1	1	NA	NA	NA
C7Y58_07785	689.2015050017746	-0.606151166015832	0.2750627127898047	-0	1	1	NA	NA	NA
C7Y58_07790	2118.8906347533925	-0.7487883830273273	0.24188099883522093	-0	1	1	NA	NA	NA
C7Y58_07795	754.1893929798782	-0.8070290901036853	0.2984507463919246	-0	1	1	NA	NA	NA
C7Y58_07800	283.43056094041896	-1.19289397614482	0.39920635578102365	-0.4831936499794308	0.6289582436794229	1	NA	NA	NA
C7Y58_07805	701.0553846246503	-0.9856830549907004	0.39186173516273537	-0	1	1	NA	NA	NA
C7Y58_07810	312.21208533021127	-0.664291682463149	0.4092769134307407	-0	1	1	NA	NA	NA
C7Y58_07815	474.79263613969107	-0.9755026685373174	0.4191486250942004	-0	1	1	NA	NA	NA
C7Y58_07820	375.80949297166234	-0.8674999188840669	0.3860644867029521	-0	1	1	NA	NA	NA
C7Y58_07825	62.31287874795663	-0.358109697093727	0.4758030614929341	-0	1	1	NA	NA	NA
C7Y58_07830	325.1950923178504	-0.45407533925507026	0.23586206366451828	-0	1	1	NA	NA	NA
C7Y58_07835	101.0487122289255	-0.347317104843526	0.384881200515743	-0	1	1	NA	NA	NA
C7Y58_07840	633.1550810018764	-0.7685509071774412	0.3671619124791401	-0	1	1	NA	NA	NA
C7Y58_07845	552.8594246816396	-0.0805159552045351	0.3137109076829744	-0	1	1	NA	NA	NA
C7Y58_07850	168.16677851171272	-0.04882487695743914	0.30554140805611596	-0	1	1	NA	NA	NA
C7Y58_07855	957.7585813678677	-0.3472079971794583	0.2266528643926872	-0	1	1	NA	NA	NA
C7Y58_07860	137.17288559747104	0.010159086657669496	0.4137897936403671	0	1	1	NA	NA	NA
C7Y58_07865	69.41379263674877	-0.3189896211027805	0.45771236321939496	-0	1	1	NA	NA	NA
C7Y58_07870	544.6008109574867	-0.5789308851433412	0.2147677015506565	-0	1	1	NA	NA	NA
C7Y58_07875	294.7101536654976	-0.6063783344159509	0.36409352176657334	-0	1	1	NA	NA	NA
C7Y58_07880	888.5800497031447	-0.692829701985044	0.26436600719101894	-0	1	1	NA	NA	NA
C7Y58_07885	555.7577450694262	-1.1548452850142732	0.2676555372915389	-0.5785244967512508	0.5629100635274877	1	NA	NA	NA
C7Y58_07890	58.275444582425166	-1.459393918479134	0.5697405876772712	-0.8063212072567965	0.42005766550093526	1	NA	NA	NA
C7Y58_07895	518.77566281940085	-1.3183424248015412	0.2411626232668305	-1.3200321861208	0.18682427210363717	0.583902106689578	NA	NA	NA
C7Y58_07900	424.28509913043365	-1.4516423868890527	0.26198825620882843	-1.7239031757555296	0.08472532393483641	0.31990039588631247	NA	NA	NA
C7Y58_07905	258.1940491724209	-1.5119851210315385	0.34170314046887434	-1.4983330862251032	0.13404673193287323	0.45660362751263944	NA	NA	NA
C7Y58_07910	384.99254255571304	-0.6389389525907304	0.47082879942455547	-0	1	1	NA	NA	NA
C7Y58_07915	378.45683374360374	-0.37731339231245176	0.4898759884588436	-0	1	1	NA	NA	NA
C7Y58_07920	338.850319609707	-2.4116266023638535	0.5720198163809537	-2.4677931811784273	0.013594884173469886	0.07388826712492527	NA	NA	NA
C7Y58_07925	1728.0202574223913	-1.1984943110778075	0.3017169610813335	-0.657882508051311	0.5106136313397811	1	NA	NA	NA
C7Y58_07930	2431.5641527149187	-0.9617454399749552	0.35192711437063035	-0	1	1	NA	NA	NA
C7Y58_07935	575.9981237649879	-1.3219893864905992	0.4504262390046809	-0.7148548610358666	0.47469873152251896	1	NA	NA	NA
C7Y58_07940	471.5265982448942	-0.7342167896354395	0.34047862977792553	-0	1	1	NA	NA	NA
C7Y58_07945	320.58293151868105	-1.1297605511937105	0.45822622472329183	-0.28318010666471305	0.7770387770663985	1	NA	NA	NA
C7Y58_07950	519.1923999058719	-1.0784910241193821	0.3883327724556543	-0.2021231008215909	0.8398204887186715	1	NA	NA	NA
C7Y58_07955	1466.1419878226232	-1.2259451370302665	0.3783567113193191	-0.5971749152866941	0.5503906050580145	1	NA	NA	NA
C7Y58_07960	1017.0695894297743	-1.1098600812203085	0.38968553405909845	-0.2819198343750875	0.7780049805166038	1	NA	NA	NA
C7Y58_07965	933.9712187809776	-1.3755664482111274	0.2863920517001454	-1.3113717576364452	0.18973219571982677	0.5913655994059548	NA	NA	NA
C7Y58_07970	3579.8530837859525	-1.241490357511018	0.2883514663000199	-0.8374861435930955	0.4023193624174475	1	NA	NA	NA
C7Y58_07975	2145.007865236006	-0.14262830951886535	0.28335682734239526	-0	1	1	NA	NA	NA
C7Y58_07980	1693.9792765710454	-0.9723981633415107	0.3210666353728352	-0	1	1	NA	NA	NA
C7Y58_07985	1329.869890924671	-1.9604337712054758	0.30743230648170417	-3.124049590613317	0.001783803901673451	0.0136713925896913	NA	NA	NA
C7Y58_07990	901.1679098879431	-2.227763878048785	0.37430395277115436	-3.280125333860494	0.001037609801223469	0.0086989817620939	NA	NA	NA
C7Y58_07995	1366.303935692492	-2.3310933481549556	0.32596734990713955	-4.083517409133623	4.435910440494131e-5	5.423428598080324e-4	NA	NA	NA
C7Y58_08000	5625.741207569264	0.9487150096986198	0.5177515816250262	0	1	1	NA	NA	NA
C7Y58_08005	5491.904851042181	0.7331066156120718	0.5813071846652945	0	1	1	NA	NA	NA
C7Y58_08010	11359.82951153579	3.1634095039453842	0.41098195244095737	5.264001231918291	1.4095350399609492e-7	2.984726775339989e-6	NA	NA	NA
C7Y58_08015	6005.670953153518	3.1148613720391904	0.30868409941946984	6.851215776959448	7.322496656951717e-12	2.7852607654405236e-10	NA	NA	NA
C7Y58_08020	6471.107596465097	-0.533622219162309	0.20157944551154075	-0	1	1	NA	NA	NA
C7Y58_08025	2416.09533784545	-0.3453001530846906	0.2751801206465446	-0	1	1	NA	NA	NA
C7Y58_08030	1615.5564973461526	-2.91023542921931	0.2835064346805799	-6.7378909102064215	1.6070214465957573e-11	5.894325091620867e-10	NA	NA	NA
C7Y58_08035	9284.784492273555	-1.0566705134283179	0.43241742140289297	-0.13105511161983613	0.8957317105454564	1	NA	NA	NA
C7Y58_08040	4267.3271401294705	-1.4677006823636543	0.40967909939296326	-1.141626905196442	0.2536091355264059	0.7473646547650469	NA	NA	NA
C7Y58_08045	3675.7937758072408	-0.5162796729774878	0.4464971189847329	-0	1	1	NA	NA	NA
C7Y58_08050	43.17802178267551	-0.15199533316937813	0.5287667613041539	-0	1	1	NA	NA	NA
C7Y58_08055	254.7965043870331	-2.7723954739714087	0.6354645227660998	-2.789133634488967	0.005284925313713374	0.03309523351941241	NA	NA	NA
C7Y58_08060	87.89969169597991	-0.43334519919779485	0.3976687547080131	-0	1	1	NA	NA	NA
C7Y58_08065	219.0667427571376	0.48477657542121383	0.44610386487758236	0	1	1	NA	NA	NA
C7Y58_08070	3.9971885324930923	-1.6217683729737808	1.7901856798829199	-0.3473206047623201	0.7283504728014091	1	NA	NA	NA
C7Y58_08075	723.5811743403837	1.0849912708111846	0.6759149654764727	0.12574254921441447	0.8999357197480857	1	NA	NA	NA
C7Y58_08080	915.1363840063975	0.2105424247149894	0.17066478752752354	0	1	1	NA	NA	NA
C7Y58_08085	1900.0308805018572	0.25661743912988355	0.20764847772052974	0	1	1	NA	NA	NA
C7Y58_08090	323.92025857878764	0.8180520202500512	0.5678839880767353	0	1	1	NA	NA	NA
C7Y58_08095	1086.2268994649432	0.6315511776492208	0.24620969922103553	0	1	1	NA	NA	NA
C7Y58_08100	455.607495485089	0.8695963569488275	0.27545478275857477	0	1	1	NA	NA	NA
C7Y58_08105	679.0060316861262	0.4191109195307895	0.24515122751703694	0	1	1	NA	NA	NA
C7Y58_08110	1317.0782587594204	-0.42028299056198903	0.41279830870764517	-0	1	1	NA	NA	NA
C7Y58_08115	59851.29057838326	0.5942436289072772	0.4742414131356853	0	1	1	NA	NA	NA
C7Y58_08120	11522.853808324642	1.1985246043190758	0.4317089348575933	0.45985752966767435	0.6456184862894403	1	NA	NA	NA
C7Y58_08125	13.196677235659122	-3.0695672821440945	1.1555888842872764	-1.7909200324478074	0.07330612852344083	0.28955006179703474	NA	NA	NA
C7Y58_08130	977.0458518870054	-3.1045127967906545	0.354111116562062	-5.9430859364784006	2.7970570134673012e-9	7.870075487207996e-8	NA	NA	NA
C7Y58_08135	179.91757889112242	-0.6777989108442649	0.39959366684637987	-0	1	1	NA	NA	NA
C7Y58_08140	2307.852463044668	-0.04627827264045146	0.4890444035717683	-0	1	1	NA	NA	NA
C7Y58_08145	8549.244502289333	-0.5419422976686121	0.3738615478399225	-0	1	1	NA	NA	NA
C7Y58_08150	509.84005501086006	0.36263888169190284	0.4205554396686865	0	1	1	NA	NA	NA
C7Y58_08155	1632.774321405593	1.0808215393729017	0.31445028114698426	0.2570248596315393	0.797159582363968	1	NA	NA	NA
C7Y58_08160	447.7513039916286	1.0648161094398565	0.34945022388121477	0.18548023440926112	0.8528523819383289	1	NA	NA	NA
C7Y58_08165	3314.1371027857845	1.281276747780615	0.2583893497446018	1.0885771726219975	0.27634038775894854	0.7949624040012329	NA	NA	NA
C7Y58_08170	4599.59713792901	1.7113537393839007	0.30129430055382017	2.3609930160521957	0.018226073853485267	0.09417616375384907	NA	NA	NA
C7Y58_08175	5406.4969473555575	1.7518363545885829	0.24262885990596939	3.098709505868166	0.0019436549337310649	0.014623689501405154	NA	NA	NA
C7Y58_08180	1102.6641258738211	1.8105777890339316	0.282504865854634	2.8692524873218406	0.004114432131205529	0.02665944352522447	NA	NA	NA
C7Y58_08185	2855.077341000375	1.1030472656912393	0.20342681512140864	0.506556943487214	0.6124657255485284	1	NA	NA	NA
C7Y58_08190	72.46235812904263	-0.42488934385742083	0.3604262333449112	-0	1	1	NA	NA	NA
C7Y58_08195	54.60644947325879	0.3375931362876132	0.5013042491231652	0	1	1	NA	NA	NA
C7Y58_08200	48.51007301693795	-0.5993527034940052	0.5452730861723708	-0	1	1	NA	NA	NA
C7Y58_08205	74.0946252279687	-0.48422399325203724	0.6007196605253563	-0	1	1	NA	NA	NA
C7Y58_08210	835.3777529362562	-1.6000698278704724	0.38495203770114095	-1.5588171229173724	0.11903967030370192	0.41796150906633117	NA	NA	NA
C7Y58_08215	488.636462458342	-1.3902090841124584	0.28468897708438756	-1.3706504835864879	0.17048393754838745	0.5454423796330028	NA	NA	NA
C7Y58_08220	126.8960506742688	-1.3385248758459394	0.48960903612647505	-0.69141876654109	0.4893024139904651	1	NA	NA	NA
C7Y58_08225	102.27332944784567	-0.926490003267828	0.3492192282216279	-0	1	1	NA	NA	NA
C7Y58_08230	1061.8415563600172	-1.4625867946879416	0.31503415419432806	-1.4683702974078043	0.14200366524366326	0.4689317177017433	NA	NA	NA
C7Y58_08235	202.21120986693296	-1.4424916206818459	0.2982345911308161	-1.4837032116363513	0.1378876738895119	0.4626751518639414	NA	NA	NA
C7Y58_08240	211.18371803917822	-1.8160959977680924	0.6542188634135355	-1.247435748810308	0.2122377654138476	0.6477509214859479	NA	NA	NA
C7Y58_08245	673.331807083335	-1.0919066376721407	0.897965413911131	-0.10234986364545708	0.9184789776164015	1	NA	NA	NA
C7Y58_08250	313.9164462278891	-1.5262187891349006	0.4530578955930922	-1.1614824380138755	0.24544576104979446	0.7285340942142743	NA	NA	NA
C7Y58_08255	65.72848934298672	-1.9846152680052305	0.44371488831826844	-2.219026888498238	0.02648489530049583	0.13045557541299385	NA	NA	NA
C7Y58_08260	84.2919804944453	-2.154549942779892	0.7325498908073417	-1.5760700496555466	0.11500966048217798	0.40659181175627124	NA	NA	NA
C7Y58_08265	48.158246261618615	-2.4434234543264886	0.7719565808139062	-1.8698246639786744	0.06150817017207429	0.2542007676729187	NA	NA	NA
C7Y58_08270	203.01752332615186	-2.445805046954997	0.5934098931670461	-2.4364356974884473	0.014832806397443095	0.07975545638834586	NA	NA	NA
C7Y58_08275	49.20963321559387	-2.5662355044977248	0.509091192851179	-3.076532311875168	0.002094236034416166	0.015362717195324302	NA	NA	NA
C7Y58_08280	20.880774067922378	-2.3538795651471736	1.2776797615239348	-1.0596392037487958	0.28930877109681974	0.8230473903502323	NA	NA	NA
C7Y58_08285	39.73519544795256	-3.1511034384571825	0.686540616207415	-3.1332500767985145	0.0017288207744111806	0.013299617493035824	NA	NA	NA
C7Y58_08290	30.257582813954357	-3.2647499696974234	1.0926217127431572	-2.0727667620767836	0.03819399112832378	0.17128920912134726	NA	NA	NA
C7Y58_08295	111.13139652374316	-3.3147287199393576	0.6492416946336277	-3.5652804480549847	3.634673204774727e-4	0.0034886068984146213	NA	NA	NA
C7Y58_08300	2605.9773130889153	-0.325015217768117	0.39361314207478765	-0	1	1	NA	NA	NA
C7Y58_08305	22.930985497188274	0.30461784847119927	0.6177272771264184	0	1	1	NA	NA	NA
C7Y58_08310	123.3762337069989	-0.5348875431615666	0.29445178123514193	-0	1	1	NA	NA	NA
C7Y58_08315	161.1278810305972	-0.5162153653182714	0.3746780686194883	-0	1	1	NA	NA	NA
C7Y58_08320	732.448891902296	-0.7230001296252121	0.44812853102628075	-0	1	1	NA	NA	NA
C7Y58_08325	1175.9872542643427	-0.5918328781871973	0.49224920887504725	-0	1	1	NA	NA	NA
C7Y58_08330	299.61643804534714	-0.6058279027690209	0.4553399809220276	-0	1	1	NA	NA	NA
C7Y58_08335	551.1486552278224	-0.9834402372145471	0.7556058887509275	-0	NA	NA	NA	NA	NA
C7Y58_08340	936.5226127927222	1.916019110620257	0.7236155259081053	1.26589200732073	0.2055517483232838	0.6292150388316318	NA	NA	NA
C7Y58_08345	1116.2402772169955	1.8676766010914823	0.7699369574788489	1.1269449955132442	0.2597657376066195	0.7587414184421687	NA	NA	NA
C7Y58_08350	841.3566874908023	1.7421224195214065	0.718409304412698	1.0330078062227965	0.3016002455390797	0.8521140362273311	NA	NA	NA
C7Y58_08355	943.5527433678552	1.1180648834509446	0.3796029565298227	0.3110220334695129	0.7557838714787102	1	NA	NA	NA
C7Y58_08360	881.0120557844301	1.0880048329599399	0.2682463046285961	0.32807472625499207	0.7428551628915079	1	NA	NA	NA
C7Y58_08365	2885.780128426234	1.3201072525439916	0.22291453397444852	1.4360088902084949	0.1509998115536979	0.489974112055759	NA	NA	NA
C7Y58_08370	13089.21195171763	2.2717495327571497	0.29476582325891626	4.314440251915063	1.6000779968271013e-5	2.2057451043509167e-4	NA	NA	NA
C7Y58_08375	1207.1944244884303	0.7372831196571823	0.5470903251116422	0	1	1	NA	NA	NA
C7Y58_08380	644.2258607148596	0.6811128571173543	0.2715719615148536	0	1	1	NA	NA	NA
C7Y58_08385	5078.93063490711	0.8647767312979832	0.23312588951562077	0	1	1	NA	NA	NA
C7Y58_08390	1575.2348312860763	1.0185262462867555	0.365232151250898	0.05072457674743093	0.9595449924424158	1	NA	NA	NA
C7Y58_08395	765.4846626136908	0.8435049283356971	0.23418831727117104	0	1	1	NA	NA	NA
C7Y58_08400	426.80662296324994	-0.4577822297728578	0.3615106740904539	-0	1	1	NA	NA	NA
C7Y58_08405	361.4190712061289	-0.01001862719257343	0.3552789101999966	-0	1	1	NA	NA	NA
C7Y58_08410	768.7877117526149	0.302297750853095	0.4389335404837275	0	1	1	NA	NA	NA
C7Y58_08415	157.99894730189448	-0.6060284558393962	0.5281073983652307	-0	1	1	NA	NA	NA
C7Y58_08420	21810.928744250465	-0.3802276779935607	0.45667352180182097	-0	1	1	NA	NA	NA
C7Y58_08425	1272.9548143199856	-2.163290430855097	0.6498623038800395	-1.7900567918920758	0.07344478198454484	0.28955006179703474	NA	NA	NA
C7Y58_08430	5.231753067677414	-0.15783119152911584	1.3904324451429397	-0	1	1	NA	NA	NA
C7Y58_08435	237.48459773249326	-0.6451107110699236	0.4764438839730364	-0	1	1	NA	NA	NA
C7Y58_08440	1131.335766176569	-0.8701068569492129	0.4094441400707329	-0	1	1	NA	NA	NA
C7Y58_08445	398.11995114626956	-1.3882680801868559	0.5093657881454089	-0.7622578689482318	0.44590611387825707	1	NA	NA	NA
C7Y58_08450	4785.619986091609	-0.18480231158921173	0.7719060642444483	-0	1	1	NA	NA	NA
C7Y58_08455	240.53424271191548	1.1344092111990323	0.39320794935854647	0.3418272988079173	0.7324808642612233	1	NA	NA	NA
C7Y58_08460	234.47986773433192	1.0888514036728782	0.41192607211489457	0.21569745079912248	0.8292235884163578	1	NA	NA	NA
C7Y58_08465	2410.643268111459	0.2700152875087037	0.633518175679737	0	1	1	NA	NA	NA
C7Y58_08470	1417.1633747002934	0.8317588769963085	0.6871706475845418	0	1	1	NA	NA	NA
C7Y58_08475	2882.601406656733	0.20009028085483896	0.6291812821641108	0	1	1	NA	NA	NA
C7Y58_08480	3641.3050134914233	0.2595903014253874	0.5200536130823895	0	1	1	NA	NA	NA
C7Y58_08485	34675.60427676844	3.9667448424917824	0.646354445801876	4.589965864335007	4.433185037240301e-6	7.058730284101998e-5	NA	NA	NA
C7Y58_08490	5640.801747727128	4.128894286260328	0.5789416343315643	5.404507295235199	6.498677874338434e-8	1.4668444344935325e-6	NA	NA	NA
C7Y58_08495	458.3088306636176	0.6314557185339138	0.7594746758600329	0	1	1	NA	NA	NA
C7Y58_08500	2.1344608972503503	1.0276157073687946	1.6865249316699018	0.01637432501009699	0.986935762677479	1	NA	NA	NA
C7Y58_08505	207.30927005081864	-0.12319612670710944	0.6374103757088864	-0	1	1	NA	NA	NA
C7Y58_08510	280.3534123762258	-0.32239644837741943	0.5734968098906091	-0	1	1	NA	NA	NA
C7Y58_08515	45.896954416516486	-0.10122039006854801	0.6983920443818955	-0	1	1	NA	NA	NA
C7Y58_08520	662.2610178429281	0.37257394625186974	0.41580875420331226	0	1	1	NA	NA	NA
C7Y58_08525	1705.777862304879	-1.5352447732839796	0.27520361023287904	-1.9449046210950942	0.051786458768214146	0.22281774614335112	NA	NA	NA
C7Y58_08530	614.2048321658068	-1.5697717095670323	0.3835629743018376	-1.4854710901231598	0.13741907609874565	0.46196200050216624	NA	NA	NA
C7Y58_08535	2210.472336070869	-0.503919390119897	0.33742882776362476	-0	1	1	NA	NA	NA
C7Y58_08540	354.5691452542634	0.39880197791113764	0.6124274740920014	0	1	1	NA	NA	NA
C7Y58_08545	788.2774685883584	0.9200013705567579	0.3018366966883131	0	1	1	NA	NA	NA
C7Y58_08550	2433.5608130939536	0.5002398733585801	0.188646106344907	0	1	1	NA	NA	NA
C7Y58_08555	1188.5612568820623	0.38113784681235036	0.18329188687525413	0	1	1	NA	NA	NA
C7Y58_08560	152.0972992650457	-0.6872742944052652	0.3847294521710671	-0	1	1	NA	NA	NA
C7Y58_08565	511.0051007070524	-1.3601351094386578	0.2776876522443789	-1.296907178003439	0.19466312644188924	0.6038926773866876	NA	NA	NA
C7Y58_08570	525.8318109874951	-2.7310163096642994	0.3888327647314122	-4.4518272807076995	8.514263973076759e-6	1.2671955690420647e-4	NA	NA	NA
C7Y58_08575	1025.2506151457007	-3.5789938181657144	0.3882093593127437	-6.643306649616508	3.0672276431475326e-11	1.08622165155604e-9	NA	NA	NA
C7Y58_08580	167.05970236023856	-2.1182017383293066	0.6039660504049943	-1.8514314464852577	0.06410750857632617	0.26193364739969405	NA	NA	NA
C7Y58_08585	281.9727484001511	-2.26814017803119	0.7061032810803002	-1.7959698134966935	0.0724993180228097	0.2891526198424294	NA	NA	NA
C7Y58_08590	47.76050857490147	-0.09398588242516448	0.4341389132560517	-0	1	1	NA	NA	NA
C7Y58_08595	317.63143552432416	-0.4586611516803923	0.336648653269839	-0	1	1	NA	NA	NA
C7Y58_08600	580.8348733469196	-0.27556392333589474	0.265198763233615	-0	1	1	NA	NA	NA
C7Y58_08605	5772.180644241845	-0.20861665275231056	0.3339996072883866	-0	1	1	NA	NA	NA
C7Y58_08610	6650.9509956636375	-0.7044624474955815	0.2980295621654602	-0	1	1	NA	NA	NA
C7Y58_08615	3965.5319592974124	-0.38337985608472996	0.42675774317013776	-0	1	1	NA	NA	NA
C7Y58_08620	3844.62227268493	-1.177159097664221	0.7070262270941986	-0.2505693436470182	0.8021470859196671	1	NA	NA	NA
C7Y58_08625	4227.794888820992	-2.5049626038961295	0.46662539550120874	-3.225205096862824	0.0012588245178911913	0.010139708077445124	NA	NA	NA
C7Y58_08630	6669.411245468952	-0.637565178911951	0.36193327350643495	-0	1	1	NA	NA	NA
C7Y58_08635	363.26128638945187	0.9421711962125009	0.6861192217725641	0	1	1	NA	NA	NA
C7Y58_08640	5837.335110214092	-1.018723173358678	0.4929637645917299	-0.0379808308510958	0.9697029657642029	1	NA	NA	NA
C7Y58_08645	1076.320001264204	-0.43296005356840866	0.48327027759976343	-0	1	1	NA	NA	NA
C7Y58_08650	83.82266566542383	-0.65444411696207	0.5437657013064773	-0	1	1	NA	NA	NA
C7Y58_08655	2107.396642859663	-1.4578615520019806	0.48341544342330806	-0.9471388600240666	0.34356802523666924	0.9396654112331805	NA	NA	NA
C7Y58_08660	2064.881027105168	-1.6402329264025717	0.5278339550039172	-1.212943806159307	0.2251513057356888	0.6771021698112809	NA	NA	NA
C7Y58_08665	1360.8219976275145	-0.7907032203865062	0.23424288847565541	-0	1	1	NA	NA	NA
C7Y58_08670	1079.0889244277107	-1.4930366107809483	0.1800681956076158	-2.7380549303404904	0.006180375201462648	0.03733673724648317	NA	NA	NA
C7Y58_08675	20.870481650637895	0.010424358509777644	0.648686920438785	0	1	1	NA	NA	NA
C7Y58_08680	287.35985849724966	-1.1401293095637521	0.19518675245902267	-0.7179242842988064	0.47280397351840137	1	NA	NA	NA
C7Y58_08685	610.6809250996296	-0.37771388773150083	0.33215651333254403	-0	1	1	NA	NA	NA
C7Y58_08690	208.0803394410185	-1.067492766962674	0.2719253497293615	-0.2482032919323163	0.8039771194396399	1	NA	NA	NA
C7Y58_08695	3868.5951353846717	-0.48634030590454413	0.3460343296124871	-0	1	1	NA	NA	NA
C7Y58_08700	451.42042009112333	-0.8877018155892007	0.3740219343307676	-0	1	1	NA	NA	NA
C7Y58_08705	708.5323089551628	-1.011928111995077	0.26544564486551525	-0.04493617516731216	0.9641581823420269	1	NA	NA	NA
C7Y58_08710	5511.015814056742	0.4027505848255624	0.6497643236371283	0	1	1	NA	NA	NA
C7Y58_08715	9487.334151674808	2.0627072210626234	0.574580586549313	1.8495355498256418	0.06438051944294848	0.2623761645551908	NA	NA	NA
C7Y58_08720	1318.7870270948085	1.991349801694042	0.4537495271150478	2.1847952283213865	0.028903864079734297	0.14035115087417077	NA	NA	NA
C7Y58_08725	497.43266941178945	-1.0925419941888022	0.44769570867334385	-0.2067073514352678	0.8362384157825226	1	NA	NA	NA
C7Y58_08730	1674.9369258994393	1.6363625044008911	0.23398169768757876	2.719710604248143	0.006533907220887391	0.03912724615656764	NA	NA	NA
C7Y58_08735	694.4868868220575	0.5889073302717405	0.44381546261904853	0	1	1	NA	NA	NA
C7Y58_08740	9101.79648446572	-1.6826977202146502	0.555217001202521	-1.2296052151429515	0.21884497616230447	0.6639698390507731	NA	NA	NA
C7Y58_08745	1317.5875830539587	-0.7160399067639142	0.40821064103349475	-0	1	1	NA	NA	NA
C7Y58_08750	405.0431565347833	0.6868005677640552	0.41981701246596254	0	1	1	NA	NA	NA
C7Y58_08755	2443.972672178922	0.6859398402182981	0.276621509514977	0	1	1	NA	NA	NA
C7Y58_08760	10335.749944964682	0.13014694678739958	0.7541669496196104	0	1	1	NA	NA	NA
C7Y58_08765	786.917359487184	-0.08136840237299109	0.2703376734315081	-0	1	1	NA	NA	NA
C7Y58_08770	226.7536879232011	-0.5070045408610292	0.28267194168817844	-0	1	1	NA	NA	NA
C7Y58_08775	798.0053722143869	-0.8937098087002342	0.3391777346479161	-0	1	1	NA	NA	NA
C7Y58_08780	3873.7391151369343	-0.291412240814829	0.22753755708238232	-0	1	1	NA	NA	NA
C7Y58_08785	3192.5287178035383	-1.0161423838024326	0.23594048705586593	-0.06841718436654076	0.9454535427358599	1	NA	NA	NA
C7Y58_08790	2411.478758515997	-0.7947322221431555	0.1736107851015716	-0	1	1	NA	NA	NA
C7Y58_08795	3825.1902163064406	0.06380417336634181	0.41679036540290776	0	1	1	NA	NA	NA
C7Y58_08800	1577.0921023527799	0.3241238005413964	0.34365666747684087	0	1	1	NA	NA	NA
C7Y58_08805	522.362451944483	0.9324144402168469	0.30347401400376073	0	1	1	NA	NA	NA
C7Y58_08810	147.4765493351107	1.5866045737433494	0.54797790893011	1.0704894562057352	0.28439905243783586	0.8135872614308006	NA	NA	NA
C7Y58_08815	2632.3174091496335	0.48944110999724094	0.16249442864030614	0	1	1	NA	NA	NA
C7Y58_08820	1316.9471059845357	0.37913387643880286	0.2607701814165432	0	1	1	NA	NA	NA
C7Y58_08825	1520.9488220653402	-0.048778762079329664	0.23541971886220425	-0	1	1	NA	NA	NA
C7Y58_08830	615.1680841214786	0.7823119493569662	0.5305702102190968	0	1	1	NA	NA	NA
C7Y58_08835	1581.3632182362903	1.3810362964896072	0.5377690245930802	0.7085501006271797	0.4786037112345876	1	NA	NA	NA
C7Y58_08840	1434.3322687749328	1.5845574429213694	0.3778377086873065	1.5471125022228562	0.12183611971767014	0.4241548981357533	NA	NA	NA
C7Y58_08845	20406.43637618327	0.818575374072108	0.615831966052058	0	1	1	NA	NA	NA
C7Y58_08850	8335.842259440558	1.2750007963990375	0.5486758739363382	0.501208107486325	0.6162246690170488	1	NA	NA	NA
C7Y58_08855	6764.742951727041	1.2213741201183295	0.4662711926660999	0.47477546029067474	0.6349470258067964	1	NA	NA	NA
C7Y58_08860	1894.7368567233395	-0.9497310942238617	0.44250530237747443	-0	1	1	NA	NA	NA
C7Y58_08865	8267.33975669385	-1.6678532175207994	0.41904079859328147	-1.5937665729990502	0.11098832704602575	0.3948946128706579	NA	NA	NA
C7Y58_08870	116688.96580908675	-0.1890108863973699	0.44641203883755826	-0	1	1	NA	NA	NA
C7Y58_08875	20731.270610155516	-0.5684056804674726	0.4176061979849505	-0	1	1	NA	NA	NA
C7Y58_08880	15581.773384325112	-0.628178439988203	0.36915511482196695	-0	1	1	NA	NA	NA
C7Y58_08885	16.171134121161792	-0.366528373672728	0.6125130335746293	-0	1	1	NA	NA	NA
C7Y58_08890	8.105290477540837	-1.50958161314087	0.9886672892950176	-0.5154227500580442	0.6062576383136705	1	NA	NA	NA
C7Y58_08895	7.9016556457519105	-5.271860046875287	1.444811411105486	-2.9566904123540296	0.0031096016473772	0.021149409879843605	NA	NA	NA
C7Y58_08900	186.9268606853321	-4.008112083685207	1.026493839075922	-2.930472613837792	0.003384468244803377	0.02271796658439914	NA	NA	NA
C7Y58_08905	122.52338234442229	-4.690015196903306	1.1536049617074744	-3.1986818013001943	0.0013805745532580599	0.01086475146510366	NA	NA	NA
C7Y58_08910	1037.4680035545728	-3.202027776547104	0.7507056153050403	-2.9332773482083736	0.0033540412622167274	0.022587543451125108	NA	NA	NA
C7Y58_08915	1468.759087721813	-2.038424110309926	0.7158785197338269	-1.4505591125936086	0.14690266764015839	0.47971077795371275	NA	NA	NA
C7Y58_08920	1188.8759461123113	-2.0812963174417303	0.70978402145595	-1.5234159755015515	0.12765466768436337	0.44141866569643495	NA	NA	NA
C7Y58_08925	578.6500428097033	-1.5376537298541073	0.7233854809108515	-0.7432465041696995	0.45733245300821646	1	NA	NA	NA
C7Y58_08930	155.81441662249748	-0.9342347507227303	0.5502901966597255	-0	1	1	NA	NA	NA
C7Y58_08935	205.2945806964566	0.0748225552879654	0.37192059231647634	0	1	1	NA	NA	NA
C7Y58_08940	597.4794462177193	1.0625266972471648	0.3913671618546952	0.1597648023172147	0.873066351553475	1	NA	NA	NA
C7Y58_08945	10558.139095215767	4.606682715120081	1.1075322934173382	3.2565034325017352	0.0011279356670493782	0.009417804309428549	NA	NA	NA
C7Y58_08950	8489.985059530638	4.233072006905928	1.057885369886991	3.056164778279619	NA	NA	NA	NA	NA
C7Y58_08955	4240.585498320538	3.0719893939350107	0.3805815888976919	5.444271226930012	5.2017909380545067e-8	1.2569974807957597e-6	NA	NA	NA
C7Y58_08960	3021.623536721647	2.830153094334632	0.4178812075557658	4.379601334645804	1.1889662318162412e-5	1.696748198324946e-4	NA	NA	NA
C7Y58_08965	32638.680599764455	2.3463603255670007	0.4156153650041304	3.239438285814146	0.0011976538125961441	0.009800720840926215	NA	NA	NA
C7Y58_08970	9079.68655859252	2.2510825340579887	0.37019237393176163	3.3795470197573643	7.260538677054563e-4	0.006346019762838329	NA	NA	NA
C7Y58_08975	4570.9679098111865	1.502473093551806	0.3105809616283264	1.6178489850679187	0.105695146694486	0.3802063595630022	NA	NA	NA
C7Y58_08980	192.242236578167	0.5210778998916769	0.5028834005727798	0	1	1	NA	NA	NA
C7Y58_08985	2537.999320787647	-0.7755070742454777	0.4470809183190359	-0	1	1	NA	NA	NA
C7Y58_08990	151.19742094654106	0.23997553184929069	0.547184098870025	0	1	1	NA	NA	NA
C7Y58_08995	846.2420241870271	1.557858431791638	0.4899145726499876	1.1386851155991065	0.25483451306861266	0.7498998421818487	NA	NA	NA
C7Y58_09000	3244.9485643475073	1.8324901741357364	0.628563829339637	1.324432198095685	0.1853595470787251	0.5821536845561183	NA	NA	NA
C7Y58_09005	209.28205218193392	0.385827872248452	0.6170819151007882	0	1	1	NA	NA	NA
C7Y58_09010	450.6532520345524	-0.13773963519873253	0.36992800657400277	-0	1	1	NA	NA	NA
C7Y58_09015	718.8549677204227	2.261595822728464	0.3315850782807227	3.8047424488154626	1.419518134526728e-4	0.0015209940109955277	NA	NA	NA
C7Y58_09020	5258.44715790151	2.81259661867627	0.23191506318747998	7.815777870413566	5.462463122634928e-15	3.5062185168412946e-13	NA	NA	NA
C7Y58_09025	1342.2708450251082	3.5232806314146328	0.2879329035711521	8.76343273074762	1.8939294068230273e-18	1.852443334102142e-16	NA	NA	NA
C7Y58_09030	12528.860333918732	3.157688796164888	0.25869896808848575	8.340538859153352	7.39527551341687e-17	5.927191630489898e-15	NA	NA	NA
C7Y58_09035	4131.955962417436	3.323894529692332	0.22962727175474243	10.120289771915287	4.490840765148983e-24	7.686822443013342e-22	NA	NA	NA
C7Y58_09040	5364.957801346192	4.071002558234619	0.26730369148518185	11.48881461820314	1.5015818039997379e-30	4.406070036307803e-28	NA	NA	NA
C7Y58_09045	11848.285461972311	3.9694372366575026	0.2886889936798825	10.28593850706415	8.154374589463309e-25	1.6749085406757638e-22	NA	NA	NA
C7Y58_09050	15886.61581277224	4.022773186246824	0.2184205816931113	13.839232378265196	1.4777622416505319e-43	3.0353236443501923e-40	NA	NA	NA
C7Y58_09055	177.39957575208697	4.370126998996772	0.4634643800361577	7.271598733723287	3.5525756923348803e-13	1.779753773672157e-11	NA	NA	NA
C7Y58_09060	29979.84834000718	4.011229811800799	0.30446323876198356	9.89029028281096	4.586958876056062e-23	7.247395024168577e-21	NA	NA	NA
C7Y58_09065	5745.932914136204	1.4487273418430207	0.305259249955083	1.469987697044555	0.14156508609825819	0.4684767898340722	NA	NA	NA
C7Y58_09070	74.73312530655461	1.8816057760821774	0.4166354655117026	2.116012315464811	0.03434376015843911	0.1585215356526605	NA	NA	NA
C7Y58_09075	1223.6042692867757	1.654637622641558	0.3496568764053342	1.8722286527626577	0.061174976639040445	0.2542007676729187	NA	NA	NA
C7Y58_09080	1590.9497603565908	1.6811419950371125	0.3567400003654203	1.9093513324533182	0.05621678447661202	0.23710323473297962	NA	NA	NA
C7Y58_09085	635.3750148233495	1.4083587884492936	0.37303676090005566	1.0946877928706373	0.27365343838440637	0.7905543775549517	NA	NA	NA
C7Y58_09090	173.08652217402883	0.060465698185356166	0.5465217849752912	0	1	1	NA	NA	NA
C7Y58_09095	952.5162144554583	-0.7440048242333076	0.2768265434542852	-0	1	1	NA	NA	NA
C7Y58_09100	726.6663889267656	-0.4619497130590966	0.4180833967871698	-0	1	1	NA	NA	NA
C7Y58_09105	120.39946234256664	0.42261913283761365	0.6296149347906579	0	1	1	NA	NA	NA
C7Y58_09110	9977.587281557771	2.2573725068313473	1.0219204232175854	1.2304015833957258	NA	NA	NA	NA	NA
C7Y58_09115	657.5846773542361	-0.23272663911827696	0.3907330766628751	-0	1	1	NA	NA	NA
C7Y58_09120	2695.6300125262137	0.7013160792938845	0.25265966878119656	0	1	1	NA	NA	NA
C7Y58_09125	714.3962818715695	0.985888927776788	0.25902015766123926	0	1	1	NA	NA	NA
C7Y58_09130	4770.14109667073	1.1349659876388258	0.1841564970019087	0.7328874616757451	0.4636270710256681	1	NA	NA	NA
C7Y58_09135	3569.0859763579233	1.1431853403760202	0.19981266357557861	0.7165979263464484	0.4736222243653587	1	NA	NA	NA
C7Y58_09140	1400.7167125255448	1.3328811988741118	0.14239851322222655	2.3376732758060386	0.019404203520309235	0.09939210481475104	NA	NA	NA
C7Y58_09145	517.4154499041977	1.611978006515405	0.3346963184901254	1.8284575380934773	0.06748091280337283	0.27392449584610234	NA	NA	NA
C7Y58_09150	928.2340259755708	1.5715497302443246	0.3239559659386891	1.7642821566450004	0.07768448658077406	0.30163314827393184	NA	NA	NA
C7Y58_09155	1812.9993126339543	1.6279587366353732	0.28800080415128526	2.18040619187129	0.02922736557400318	0.1412541385623589	NA	NA	NA
C7Y58_09160	6698.740541792134	2.095644664711499	0.39368230673555044	2.783068088064928	0.005384750440301475	0.03361661494478161	NA	NA	NA
C7Y58_09165	64.71959611681785	0.4642721042821831	0.6066758293276946	0	1	1	NA	NA	NA
C7Y58_09170	71.52652759644103	0.6428342715267223	0.41652215418284855	0	1	1	NA	NA	NA
C7Y58_09175	3177.199616543999	4.522951203509106	0.6529318917087623	5.395587576966611	6.829966822147889e-8	1.5248643318143221e-6	NA	NA	NA
C7Y58_09180	10910.910318808605	2.7071266280820123	0.45349491148738835	3.764378794202826	1.6696362801371152e-4	0.0017408288930972765	NA	NA	NA
C7Y58_09185	1371.4297359302464	0.33260448229680756	0.314661569481822	0	1	1	NA	NA	NA
C7Y58_09190	1606.8844655700648	0.8154198973011426	0.1650974200678963	0	1	1	NA	NA	NA
C7Y58_09195	1243.770834798252	0.639292344733108	0.2951235877496537	0	1	1	NA	NA	NA
C7Y58_09200	39.2347258082161	1.5454980598149373	0.6842050232675424	0.7972728075128922	0.42529260939470426	1	NA	NA	NA
C7Y58_09205	758.8955875020907	1.2437305761603712	0.23921073735819642	1.018894799004807	0.3082529131308223	0.8649610431293839	NA	NA	NA
C7Y58_09210	688.0221573559447	1.0709899845145072	0.2860858565376643	0.24814223734671456	0.8040243566575358	1	NA	NA	NA
C7Y58_09215	173.2513282318751	1.2220813139033118	0.3096103108634176	0.7172930167732087	0.473193315191518	1	NA	NA	NA
C7Y58_09220	139.88787699922545	0.88486323300361	0.36464855499383875	0	1	1	NA	NA	NA
C7Y58_09225	310.3465593247242	1.0060562197026022	0.5101886539491648	0.011870549561859943	0.9905288942057049	1	NA	NA	NA
C7Y58_09230	367.9220171778772	1.1384458775317319	0.48132347132962927	0.28763583282004274	0.77362551286110115	1	NA	NA	NA
C7Y58_09235	282.38978139454457	0.8087732456312918	0.3098623621791055	0	1	1	NA	NA	NA
C7Y58_09240	670.8704850160445	0.8113476474479289	0.24014562196634368	0	1	1	NA	NA	NA
C7Y58_09245	12.297216789946125	1.4630535651099814	0.8382996340496399	0.5523723813084257	0.5806932490418322	1	NA	NA	NA
C7Y58_09250	446.4482050889994	1.3684780819775584	0.1929164283009374	1.9100399339902558	0.05612807180159065	0.23710323473297962	NA	NA	NA
C7Y58_09255	313.5415768712289	0.5142100331775201	0.4519224892765854	0	1	1	NA	NA	NA
C7Y58_09260	3090.6559307413945	-0.466428914830047	0.6458025715768091	-0	1	1	NA	NA	NA
C7Y58_09265	10066.165829076157	0.4994047093955312	0.46872766190244847	0	1	1	NA	NA	NA
C7Y58_09270	11451.06074012674	-0.011059917684311466	0.4280913692873221	-0	1	1	NA	NA	NA
C7Y58_09275	12145.886238552437	2.4762407777355717	0.6168112563051511	2.393342797566004	0.016695634172479962	0.08732082217219508	NA	NA	NA
C7Y58_09280	2173.1857866291875	1.006422391311687	0.4655595097571578	0.0137949954347125	0.9889935352192623	1	NA	NA	NA
C7Y58_09285	125.90365183454684	-1.3129578956993293	0.809507829800182	-0.3866026790334807	0.6990503743067737	1	NA	NA	NA
C7Y58_09290	3599.8607602119164	-1.7656808169159817	1.0010513475581249	-0.76487666570123	0.44434498999470723	1	NA	NA	NA
C7Y58_09295	108.99139425079144	-1.4711338134433094	1.0454879522148066	-0.4506353348646814	0.6522523953896754	1	NA	NA	NA
C7Y58_09300	18187.592245739965	0.2764089389583875	1.0858526550607404	0	1	1	NA	NA	NA
C7Y58_09305	538.4410991620585	0.23583672857480428	0.468199587889597	0	1	1	NA	NA	NA
C7Y58_09310	289.0593565495168	0.0031737958139712737	0.24383932276284107	0	1	1	NA	NA	NA
C7Y58_09315	340.44268056511766	-0.16789254660842268	0.38409014768985617	-0	1	1	NA	NA	NA
C7Y58_09320	5146.388270138709	1.1938810590493472	0.6293252791828108	0.30807765945951654	0.7580232401909615	1	NA	NA	NA
C7Y58_09325	2146.536771175762	-2.1128669373360127	0.7601487287350687	-1.4640121008791103	0.14319064204632867	0.4713358634024985	NA	NA	NA
C7Y58_09330	3043.2785529540224	1.4011741912045372	0.5426563089566058	0.739278590487405	0.45973784698414716	1	NA	NA	NA
C7Y58_09335	9322.536309704103	-0.3903014860812192	0.8406426265595166	-0	1	1	NA	NA	NA
C7Y58_09340	2177.0045690493316	0.023660948684126076	0.16046329012757007	0	1	1	NA	NA	NA
C7Y58_09345	372.2372046131612	0.2267353117384684	0.29006724150276975	0	1	1	NA	NA	NA
C7Y58_09350	3958.2219353642276	-0.021169390008728525	0.19151024460709426	-0	1	1	NA	NA	NA
C7Y58_09355	1218.893655558129	-0.3387717999271587	0.29513755321192664	-0	1	1	NA	NA	NA
C7Y58_09360	2112.5074203293243	1.0621510781406802	0.4279874899901465	0.14521704394236176	0.8845395094545752	1	NA	NA	NA
C7Y58_09365	1742.225107582577	0.3164766256501639	0.20940954368470685	0	1	1	NA	NA	NA
C7Y58_09370	29.765821038984658	1.5715819858235593	0.7181324373933767	0.7959283776377583	0.4260736660469543	1	NA	NA	NA
C7Y58_09375	727.3939382561387	0.8602789027515234	0.361399328817132	0	1	1	NA	NA	NA
C7Y58_09380	822.4991775458325	0.5855899468347066	0.38544878341473715	0	1	1	NA	NA	NA
C7Y58_09385	3390.5473238839954	0.46397183809064957	0.3975280627778985	0	1	1	NA	NA	NA
C7Y58_09390	439.8955705323675	1.036646642858903	0.3835065410125067	0.09555676094115917	0.9238726077567374	1	NA	NA	NA
C7Y58_09395	2060.8913531867374	0.047883240021698796	0.5627344692572065	0	1	1	NA	NA	NA
C7Y58_09400	86.70579516530019	0.5482372610787204	0.33331194557508065	0	1	1	NA	NA	NA
C7Y58_09405	547.0227627323571	0.5241556853644992	0.313475159879414	0	1	1	NA	NA	NA
C7Y58_09410	3337.9764819897746	1.0506734917651552	0.2449791193220185	0.20684820773866153	0.8361284058819058	1	NA	NA	NA
C7Y58_09415	2025.1045554858567	0.6719404340525472	0.3411932193823278	0	1	1	NA	NA	NA
C7Y58_09420	831.4582973802034	-1.6602767137089343	0.31424400584406365	-2.1011592947824798	0.03562698527710125	0.16334336553385262	NA	NA	NA
C7Y58_09425	22293.76173288496	-1.8050061299559406	0.26445929355975817	-3.043969902211202	0.0023347849771430808	0.016768001199482126	NA	NA	NA
C7Y58_09430	5379.215138913054	-1.41785949231856	0.3645438272600509	-1.146253100647006	0.25169044224686726	0.743299847729265	NA	NA	NA
C7Y58_09435	630.3401445673353	-1.4177872494730308	0.4486869578511045	-0.9311330364357778	0.35178475140292254	0.9570408998431826	NA	NA	NA
C7Y58_09440	2634.7604417108496	-0.7644458374110539	0.5478635810436044	-0	1	1	NA	NA	NA
C7Y58_09445	1331.8272396906004	-0.7230158065995048	0.36889018929400597	-0	1	1	NA	NA	NA
C7Y58_09450	1149.9524643502791	-0.6809764906917208	0.27098828859041063	-0	1	1	NA	NA	NA
C7Y58_09455	111.22346973000268	-0.1193213125485596	0.5577518535431463	-0	1	1	NA	NA	NA
C7Y58_09460	223.93761517947678	0.0021659821936181665	0.4288173562288329	0	1	1	NA	NA	NA
C7Y58_09465	215.1545659297826	-0.9572430058283392	0.4001694124932162	-0	1	1	NA	NA	NA
C7Y58_09470	168.62160845847785	-1.0942786278053076	0.5793736611772151	-0.16272508421205267	0.8707348958815689	1	NA	NA	NA
C7Y58_09475	207.3717694872549	-1.4018587476273792	0.44344161566870116	-0.9062269607271392	0.3648157356139833	0.9838966896007121	NA	NA	NA
C7Y58_09480	52.271857699436396	-1.1149682082227184	0.6689826186544332	-0.17185529940069466	0.8635512895554782	1	NA	NA	NA
C7Y58_09485	190.25576461903762	-0.9583849006226521	0.43176859532184386	-0	1	1	NA	NA	NA
C7Y58_09490	119.64770710478763	-0.8596336516386996	0.6383152935948818	-0	1	1	NA	NA	NA
C7Y58_09495	988.9775381196735	-0.6550509606515748	0.5768296500134611	-0	1	1	NA	NA	NA
C7Y58_09500	638.9084498801889	0.046710665087897896	0.7555401217014848	0	NA	NA	NA	NA	NA
C7Y58_09505	62.0428404481768	1.1533671243551806	0.7019423996270712	0.2184896145847034	0.8270476492270942	1	NA	NA	NA
C7Y58_09510	7.4000104701185	-1.7107150651145884	0.8770661835006494	-0.8103323084215824	0.41774921123966774	1	NA	NA	NA
C7Y58_09515	1269.554782006201	-1.6368019274967813	0.18873310091587642	-3.374087133664071	7.406092084889178e-4	0.006445810653543377	NA	NA	NA
C7Y58_09520	2325.5077934758797	-1.2436450150400982	0.515501983975544	-0.4726364254917338	0.636472590356504	1	NA	NA	NA
C7Y58_09525	492.8459608096137	0.6017901358874855	0.4914854475617898	0	1	1	NA	NA	NA
C7Y58_09530	3724.450909918546	1.0267789427246836	0.362833744373639	0.07380499509744384	0.9411655523552158	1	NA	NA	NA
C7Y58_09535	267.1404381790158	2.7917351231990093	0.6627335540915431	2.7035527507809234	0.006860255799577193	0.04084337800675813	NA	NA	NA
C7Y58_09540	800.5531300516111	0.424047305092956	0.4883695562087058	0	1	1	NA	NA	NA
C7Y58_09545	331.145318098721	0.3601561823665476	0.5740932769645225	0	1	1	NA	NA	NA
C7Y58_09550	185.0401802484782	0.5135244485821998	0.6197616535968364	0	1	1	NA	NA	NA
C7Y58_09555	222.7850430004867	-0.3760960669002776	0.7979478206013136	-0	1	1	NA	NA	NA
C7Y58_09560	446.6216097821277	1.9348030794644642	0.56562306365320425	1.6526961850297042	0.09839271121888264	0.36024711023811934	NA	NA	NA
C7Y58_09565	352.20651742799777	1.804719202184237	0.5917607932409417	1.3598724541667755	0.17387028922034037	0.551125885892869	NA	NA	NA
C7Y58_09570	248.02537807608957	1.802213460360209	0.5874997923005948	1.3654702024979708	0.17210531228105586	0.5476792070250786	NA	NA	NA
C7Y58_09575	1008.2417413948957	-0.5314917253021779	0.3163173915158536	-0	1	1	NA	NA	NA
C7Y58_09580	115659.00998792604	3.3551807452915705	0.7887414198057874	2.9859985619513796	0.0028265397234512484	0.019643022746850557	NA	NA	NA
C7Y58_09585	1955.1969761285839	4.482795347083481	0.3822084279769127	9.11229342983996	8.0658553253557e-20	1.035454177392538e-17	NA	NA	NA
C7Y58_09590	2617.0033211024033	3.892283604707604	0.28318105239572233	10.21354917724465	1.72439393627736e-24	3.2199137682851794e-22	NA	NA	NA
C7Y58_09595	2202.772717931661	0.8161408519453217	0.2971406944914882	0	1	1	NA	NA	NA
C7Y58_09600	1390.5488461545526	0.8162471692688861	0.39813398933535243	0	1	1	NA	NA	NA
C7Y58_09605	723.9660932864346	-2.595824599895863	0.35895539979085994	-4.445746186923631	8.758731145737085e-6	1.2850309838102837e-4	NA	NA	NA
C7Y58_09610	13501.324819200867	1.0313404582844923	0.237103974930805	0.13218023145178603	0.894841736930609	1	NA	NA	NA
C7Y58_09615	5750.18733640228	0.9291565703671518	0.2744056315330658	0	1	1	NA	NA	NA
C7Y58_09620	222.07293563918316	0.015779307333233374	0.3420260108389463	0	1	1	NA	NA	NA
C7Y58_09625	861.5377345826215	-0.5464594411906124	0.28048436931634996	-0	1	1	NA	NA	NA
C7Y58_09630	1242.4295818345931	-0.5978160933088645	0.24201177429900794	-0	1	1	NA	NA	NA
C7Y58_09635	580.4192876169507	-0.4970513003233055	0.24860043197767032	-0	1	1	NA	NA	NA
C7Y58_09640	135.35365082853716	-0.2531234357560568	0.43266409479932055	-0	1	1	NA	NA	NA
C7Y58_09645	724.6970684337329	-0.8551397674977701	0.29330116519556165	-0	1	1	NA	NA	NA
C7Y58_09650	59.28561919163848	-1.5453732753790652	0.5727496963787049	-0.9522017712576172	0.34099466289287805	0.9351175401628459	NA	NA	NA
C7Y58_09655	561.2627939576475	-0.10243594685767744	0.392845732482972	-0	1	1	NA	NA	NA
C7Y58_09660	432.5687601972006	-2.1420377485166546	0.4312700773898513	-2.6480801900946567	0.008095032088604402	0.04710253798864998	NA	NA	NA
C7Y58_09665	195.74734413717982	-3.1122083578071082	0.48320471991084507	-4.37124943273904	1.2353756533481005e-5	1.7499735117082748e-4	NA	NA	NA
C7Y58_09670	2971.176968760315	-3.3410206282516355	0.2869950573138123	-8.157006779708636	3.4342911946396626e-16	2.5192978977820956e-14	NA	NA	NA
C7Y58_09675	99.15224434296545	-3.2895946546828143	0.7242000051215971	-3.161550177424231	0.0015693177825723856	0.012209767899256364	NA	NA	NA
C7Y58_09680	2114.9467807462806	-3.5355898186613994	0.2340701841556062	-10.832604877927464	2.4119459728742884e-27	5.504596698093098e-25	NA	NA	NA
C7Y58_09685	887.8064807732749	-2.1528720516535107	0.4980265553722745	-2.3148806809944897	0.02061946290496284	0.10509274641884285	NA	NA	NA
C7Y58_09690	810.4988601363464	-0.4209626607761102	0.28056419956141704	-0	1	1	NA	NA	NA
C7Y58_09695	473.60048563232624	-1.0398593171164459	0.19762516090373125	-0.20169150999888344	0.8401579002442994	1	NA	NA	NA
C7Y58_09705	136.34728463713674	-2.1971010951054555	0.49115751398357094	-2.4373058764718363	0.014797156791066619	0.07975545638834586	NA	NA	NA
C7Y58_09710	4567.434145304597	0.5524469434896304	0.2705298611250471	0	1	1	NA	NA	NA
C7Y58_09715	1413.5793921132638	1.4766293990097565	0.31913434739206964	1.4935070540188449	0.13530450916436867	0.45874281951417156	NA	NA	NA
C7Y58_09720	160.22797421370478	1.174920852989859	0.297124897940787	0.5887115290645158	0.5560548026193836	1	NA	NA	NA
C7Y58_09725	154.6865847015713	1.2460040656273834	0.33600382732961237	0.7321466174433151	0.4640790828866907	1	NA	NA	NA
C7Y58_09730	41.32559006834823	-0.41581892523985464	0.5277910654760086	-0	1	1	NA	NA	NA
C7Y58_09735	488.0621701964033	-0.3547546634088913	0.2738745070621926	-0	1	1	NA	NA	NA
C7Y58_09740	55.05270536982514	-0.8690344116049301	0.5575690242095643	-0	1	1	NA	NA	NA
C7Y58_09745	1402.7567564652609	-0.30967294924007976	0.21957049222049022	-0	1	1	NA	NA	NA
C7Y58_09750	1131.1404422713654	-0.6307328900331493	0.2665806691987313	-0	1	1	NA	NA	NA
C7Y58_09755	2557.699634272449	-0.7001119160915109	0.1684347725059298	-0	1	1	NA	NA	NA
C7Y58_09760	828.4689658197985	-0.2644356514271539	0.2564361213087575	-0	1	1	NA	NA	NA
C7Y58_09765	2016.7117651582926	-0.08932389297199936	0.16128870770385517	-0	1	1	NA	NA	NA
C7Y58_09770	1472.7763415624831	-1.7903690325980985	0.20321588780469074	-3.8893072836791003	1.0053076311150964e-4	0.001116163175302923	NA	NA	NA
C7Y58_09775	1691.9986613032906	-1.582298141783553	0.18130633906601581	-3.2116810961117657	0.0013196077036330598	0.010424900858701174	NA	NA	NA
C7Y58_09780	3700.3213473854053	-1.7611689193798485	0.16914465250843636	-4.500106317826891	6.791948349120299e-6	1.0489219480521124e-4	NA	NA	NA
C7Y58_09785	1178.8397819688723	-2.140017019802203	0.22554632492432253	-5.054469498382261	4.3158872320861896e-7	8.363049410099089e-6	NA	NA	NA
C7Y58_09790	3898.159663198817	-0.5859334729350144	0.3359973075262758	-0	1	1	NA	NA	NA
C7Y58_09795	1091.8122046266242	0.5754991439615011	0.23777372837673114	0	1	1	NA	NA	NA
C7Y58_09800	8628.165522585672	0.7226431334282619	0.24102291743045937	0	1	1	NA	NA	NA
C7Y58_09805	2724.7492587484076	-0.04162814299286174	0.31711532845306306	-0	1	1	NA	NA	NA
C7Y58_09810	1948.1026593482627	-0.7420839711323355	0.4165963941593891	-0	1	1	NA	NA	NA
C7Y58_09815	1581.3035845809366	-0.8331259186947422	0.42865618389655646	-0	1	1	NA	NA	NA
C7Y58_09820	1639.5905719463622	-1.0190349669627792	0.5763481738402241	-0.03302685395175048	0.9736531729620121	1	NA	NA	NA
C7Y58_09825	512.3432126307887	-0.24397277265157039	0.7880774706683267	-0	1	1	NA	NA	NA
C7Y58_09830	7161.133066346197	2.5992866051148553	0.21918186017350147	7.2966193637050125	2.950880655475519e-13	1.55413047855044e-11	NA	NA	NA
C7Y58_09835	1209.8398043883058	3.0554435083669347	0.3525273067686463	5.830593740971857	5.523050125117304e-9	1.5125793275987922e-7	NA	NA	NA
C7Y58_09840	686.245636989601	3.017192477391092	0.3920694754661024	5.14498731377392	2.675388899922887e-7	5.345089850005503e-6	NA	NA	NA
C7Y58_09845	199.33415849103724	3.481594104531007	0.3438450554856554	7.217187116522414	5.307392609588517e-13	2.595567719070194e-11	NA	NA	NA
C7Y58_09850	56.87272882055002	2.5774895554661743	0.8070555960568381	1.9546231550509903	0.05062756622782235	0.21892425480409916	NA	NA	NA
C7Y58_09855	134.713479619882	1.2130587224477185	0.39656141138297746	0.5372653927791223	0.5910843067879686	1	NA	NA	NA
C7Y58_09860	187.91367737200028	1.697273156497311	0.43769747949275695	1.5930481420760603	0.11114939151886409	0.3948946128706579	NA	NA	NA
C7Y58_09865	1660.1088676634154	1.384641916412787	0.2951636964002965	1.3031477824127176	0.1925243132742162	0.5991589991897578	NA	NA	NA
C7Y58_09870	499.6536536450784	1.976954734247236	0.24205116466584503	4.036149694201784	5.43355550523163e-5	6.565013533968098e-4	NA	NA	NA
C7Y58_09875	96.06671297204744	2.8209252096988178	0.660021946208977	2.7588858524444793	0.00579987899899232	0.035561049146060376	NA	NA	NA
C7Y58_09880	13309.154358340684	1.2449538330633112	0.7650775968449121	0.32016861305764455	0.7488405150103052	1	NA	NA	NA
C7Y58_09885	4761.560798120465	-1.7018890895382621	0.4068359907788445	-1.725238438700002	0.08448451108550253	0.31990039588631247	NA	NA	NA
C7Y58_09890	1150.7135916482257	-1.9360946896658786	0.410659649347304	-2.2794903057889737	0.022637935587972596	0.1136878232217499	NA	NA	NA
C7Y58_09895	504.98129456147217	-1.5971152059034253	0.33836111209894554	-1.7647276372847875	0.07760955138468939	0.30163314827393184	NA	NA	NA
C7Y58_09900	4333.864658372371	-1.2723075935607877	0.3684295451983229	-0.7391035738303956	0.4598441068938354	1	NA	NA	NA
C7Y58_09905	7327.968489996746	-1.332857057102752	0.4772669406000184	-0.6974232421887115	0.48553796034627167	1	NA	NA	NA
C7Y58_09910	190.2460493847616	-2.524555860043908	0.5547159494511702	-2.748354110878345	0.005989528293609613	0.036397902707319955	NA	NA	NA
C7Y58_09915	313.24114400430096	-0.3116957897777284	0.48375409250095497	-0	1	1	NA	NA	NA
C7Y58_09920	2009.390211140565	-0.7829547388132785	0.4827546525809594	-0	1	1	NA	NA	NA
C7Y58_09925	124.26456295494427	-0.2718760471548689	0.6365509779941139	-0	1	1	NA	NA	NA
C7Y58_09930	528.9623142632539	-0.7756573934108462	0.4314408635347541	-0	1	1	NA	NA	NA
C7Y58_09935	1350.912964282138	-1.2767696173616252	0.31431511755957375	-0.8805482202400514	0.378562394971593	1	NA	NA	NA
C7Y58_09940	204.80881784474713	-0.7516697215623306	0.356849407291675	-0	1	1	NA	NA	NA
C7Y58_09945	12988.540404497073	0.9816051834965852	0.5062979382709731	0	1	1	NA	NA	NA
C7Y58_09950	33384.91166390399	3.108050214338392	1.0037834144681834	2.100104648028342	0.03571963654389288	0.163403415280971	NA	NA	NA
C7Y58_09955	5986.911310943198	2.5871040590270598	0.9734726253575643	1.630353045052606	0.10302690249455432	0.3732226767615777	NA	NA	NA
C7Y58_09960	3080.446095183539	1.7525384556140235	0.5048729402472275	1.4905501872322937	0.13607963071787318	0.45874281951417156	NA	NA	NA
C7Y58_09965	2058.802351764508	-1.7266414100002236	0.4939790957251401	-1.4709962755277028	0.14129212411451914	0.4684767898340722	NA	NA	NA
C7Y58_09970	2522.966653175167	-0.5808485000457813	0.3664496976255315	-0	1	1	NA	NA	NA
C7Y58_09975	219.75457778276015	0.638220704162497	0.35891226468769927	0	1	1	NA	NA	NA
C7Y58_09980	12.384355090516202	1.9873569811937088	0.6507597024719033	1.5172374340993222	0.12920674822187458	0.4437970917186127	NA	NA	NA
C7Y58_09985	1910.820556074159	0.8867679901643347	0.4675357434655511	0	1	1	NA	NA	NA
C7Y58_09990	4518.0320826881525	-0.18646451297469263	0.5805227386067581	-0	1	1	NA	NA	NA
C7Y58_09995	194.92909062366437	2.537034755494052	0.38148942705896577	4.029036315222641	5.600596705871325e-5	6.727266452549533e-4	NA	NA	NA
C7Y58_10000	775.5307157634402	2.2512822675505206	0.2390016515783743	5.2354544802808425	1.645793836030353e-7	3.4146066052589346e-6	NA	NA	NA
C7Y58_10005	221.63220840063622	0.4108647090306608	0.4070852566380314	0	1	1	NA	NA	NA
C7Y58_10010	51.84455673991553	-1.075902564526511	0.5324142040288954	-0.14256299691507027	0.886635323085786	1	NA	NA	NA
C7Y58_10015	64.87653964606609	-0.6226669111264197	0.4677609874032259	-0	1	1	NA	NA	NA
C7Y58_10020	58.023281038369625	-0.20249427293922337	0.4267225394795053	-0	1	1	NA	NA	NA
C7Y58_10025	75.27735187548562	1.6812694968796695	0.4055983959078036	1.6796651657235069	0.09302248092945503	0.3445374949823617	NA	NA	NA
C7Y58_10030	747.9169786721587	0.6106325930950828	0.22180983572365937	0	1	1	NA	NA	NA
C7Y58_10035	476.19239144064886	0.7468048929561276	0.23346025630788614	0	1	1	NA	NA	NA
C7Y58_10040	590.192794606818	0.4872083228012788	0.21952354192320883	0	1	1	NA	NA	NA
C7Y58_10045	1298.1747698086235	0.285327869333971	0.3859797554252171	0	1	1	NA	NA	NA
C7Y58_10050	4338.04509015195	-0.6689483463881559	0.56547223311821	-0	1	1	NA	NA	NA
C7Y58_10055	410.5030197072226	0.37174499745830253	0.8982901688867188	0	NA	NA	NA	NA	NA
C7Y58_10060	641.4288662850047	0.37450257817667515	0.8127889866338837	0	1	1	NA	NA	NA
C7Y58_10065	899.4995047865834	0.8786035473540601	0.8131517302148781	0	1	1	NA	NA	NA
C7Y58_10070	487.94166094174284	1.0773883068751782	0.6790233036570114	0.11397003086401965	0.909261550520194	1	NA	NA	NA
C7Y58_10075	286.8108853830254	-1.4780053224075513	0.4731977451033831	-1.0101597637645503	0.3124187530477089	0.8707030105291642	NA	NA	NA
C7Y58_10080	312.11354496553827	-2.59073795812284	0.4170934140566065	-3.8138649628904244	1.36810241577409e-4	0.0014868160645502542	NA	NA	NA
[truncated: 74 more rows]
