# Supplementary material for: Dual oxic-anoxic co-culture enables direct study of anaerobe–host interactions at the airway epithelial interface
Source: mBio. 2025 Apr 9;16(5):e01338-24. doi: 10.1128/mbio.01338-24 (PMC12077211; doi:10.1128/mbio.01338-24)
Supplement: Data set S4 — Single-cell RNASeq data. [file mbio.01338-24-s0004.xlsx]

## Sheet: Basal
gene	baseMean	log2FoldChange	lfcSE	pvalue	padj	gene_id	seq_name	gene_biotype	description
IL1RL1	30.4361	-2.65425	0.644186	2.46232e-06	0.0011871	ENSG00000115602	2	protein_coding	interleukin 1 receptor like 1 [Source:HGNC Symbol;Acc:HGNC:5998]
CEMIP	82.0842	-1.87194	0.42633	4.05637e-07	0.000260747	ENSG00000103888	15	protein_coding	cell migration inducing hyaluronidase 1 [Source:HGNC Symbol;Acc:HGNC:29213]
ALDH1L2	33.4416	-1.73722	0.528892	4.47213e-05	0.0109593	ENSG00000136010	12	protein_coding	aldehyde dehydrogenase 1 family member L2 [Source:HGNC Symbol;Acc:HGNC:26777]
KCNJ5	21.529	-1.70711	0.495715	2.7113e-05	0.00795648	ENSG00000120457	11	protein_coding	potassium voltage-gated channel subfamily J member 5 [Source:HGNC Symbol;Acc:HGNC:6266]
KCNJ5	21.529	-1.70711	0.495715	2.7113e-05	0.00795648	LRG_333	11	LRG_gene	potassium voltage-gated channel subfamily J member 5 [Source:HGNC Symbol;Acc:HGNC:6266]
PID1	114.247	-1.40608	0.434543	3.66574e-05	0.00984872	ENSG00000153823	2	protein_coding	phosphotyrosine interaction domain containing 1 [Source:HGNC Symbol;Acc:HGNC:26084]
ADAMTSL3	31.3335	-1.40011	0.471061	0.000107584	0.0196183	ENSG00000156218	15	protein_coding	ADAMTS like 3 [Source:HGNC Symbol;Acc:HGNC:14633]
CLGN	52.2401	-1.38517	0.492817	0.000112513	0.0199844	ENSG00000153132	4	protein_coding	calmegin [Source:HGNC Symbol;Acc:HGNC:2060]
DSG3	1340.15	-1.33658	0.449538	6.97384e-05	0.0149428	ENSG00000134757	18	protein_coding	desmoglein 3 [Source:HGNC Symbol;Acc:HGNC:3050]
NRCAM	32.6962	-1.31089	0.422968	8.33121e-05	0.0170398	ENSG00000091129	7	protein_coding	neuronal cell adhesion molecule [Source:HGNC Symbol;Acc:HGNC:7994]
BMP6	23.7939	-1.30379	0.527818	0.000468059	0.0493619	ENSG00000153162	6	protein_coding	bone morphogenetic protein 6 [Source:HGNC Symbol;Acc:HGNC:1073]
ADCY3	18.2652	-1.23495	0.534902	0.000659083	0.0622165	ENSG00000138031	2	protein_coding	adenylate cyclase 3 [Source:HGNC Symbol;Acc:HGNC:234]
HR	185.001	-1.22194	0.322812	5.18225e-06	0.0021861	ENSG00000168453	8	protein_coding	HR lysine demethylase and nuclear receptor corepressor [Source:HGNC Symbol;Acc:HGNC:5172]
MAP2	338.699	-1.21232	0.379196	3.88497e-05	0.00989495	ENSG00000078018	2	protein_coding	microtubule associated protein 2 [Source:HGNC Symbol;Acc:HGNC:6839]
LINC02076	24.1116	-1.18264	0.763196	0.00170384	0.110577	ENSG00000220161	17	lncRNA	long intergenic non-protein coding RNA 2076 [Source:HGNC Symbol;Acc:HGNC:52924]
LINC02076	24.1116	-1.18264	0.763196	0.00170384	0.110577	ENSG00000284456	CHR_HSCHR17_3_CTG1	lncRNA	long intergenic non-protein coding RNA 2076 [Source:HGNC Symbol;Acc:HGNC:52924]
EMP1	1137.24	-1.15047	0.305164	4.98893e-06	0.00217244	ENSG00000134531	12	protein_coding	epithelial membrane protein 1 [Source:HGNC Symbol;Acc:HGNC:3333]
AC005005.4	21.6538	-1.12013	0.479021	0.000763986	0.0674055	ENSG00000278920	22	lncRNA	novel transcript	sense overlapping SMTN
NGFR	222.315	-1.11654	0.480241	0.000459034	0.0493619	ENSG00000064300	17	protein_coding	nerve growth factor receptor [Source:HGNC Symbol;Acc:HGNC:7809]
SCN9A	25.5923	-1.09618	0.60149	0.00164537	0.108877	ENSG00000169432	2	protein_coding	sodium voltage-gated channel alpha subunit 9 [Source:HGNC Symbol;Acc:HGNC:10597]
SCN9A	25.5923	-1.09618	0.60149	0.00164537	0.108877	LRG_369	2	LRG_gene	sodium voltage-gated channel alpha subunit 9 [Source:HGNC Symbol;Acc:HGNC:10597]
TTC28	13.2825	-1.08858	0.811863	0.0038566	0.167427	ENSG00000100154	22	protein_coding	tetratricopeptide repeat domain 28 [Source:HGNC Symbol;Acc:HGNC:29179]
PTPRD	47.2306	-1.05368	0.360177	9.09148e-05	0.0177864	ENSG00000153707	9	protein_coding	protein tyrosine phosphatase receptor type D [Source:HGNC Symbol;Acc:HGNC:9668]
PTPRD	47.2306	-1.05368	0.360177	9.09148e-05	0.0177864	ENSG00000282932	CHR_HSCHR9_1_CTG6	protein_coding	protein tyrosine phosphatase receptor type D [Source:HGNC Symbol;Acc:HGNC:9668]
TGFBR3	11.3239	-1.04876	0.992642	0.00471	0.188853	ENSG00000069702	1	protein_coding	transforming growth factor beta receptor 3 [Source:HGNC Symbol;Acc:HGNC:11774]
ANKRD18B	33.7034	-1.0423	0.532941	0.0010257	0.0824162	ENSG00000230453	9	protein_coding	ankyrin repeat domain 18B [Source:HGNC Symbol;Acc:HGNC:23644]
VSNL1	159.543	-1.03321	0.532017	0.000983423	0.0809465	ENSG00000163032	2	protein_coding	visinin like 1 [Source:HGNC Symbol;Acc:HGNC:12722]
PCLO	260.239	-1.03134	0.198169	9.15795e-09	2.06039e-05	ENSG00000186472	7	protein_coding	piccolo presynaptic cytomatrix protein [Source:HGNC Symbol;Acc:HGNC:13406]
BRINP1	42.1062	-1.02075	0.456244	0.000784125	0.0687331	ENSG00000078725	9	protein_coding	BMP/retinoic acid inducible neural specific 1 [Source:HGNC Symbol;Acc:HGNC:2687]
OSBPL6	44.8681	-1.0135	0.385287	0.000220589	0.0342268	ENSG00000079156	2	protein_coding	oxysterol binding protein like 6 [Source:HGNC Symbol;Acc:HGNC:16388]
PCDHGA10	43.065	-1.01113	0.414189	0.000396354	0.0457297	ENSG00000253846	5	protein_coding	protocadherin gamma subfamily A	10 [Source:HGNC Symbol;Acc:HGNC:8697]
DSC3	1338.99	-1.01098	0.223017	2.02728e-07	0.000160978	ENSG00000134762	18	protein_coding	desmocollin 3 [Source:HGNC Symbol;Acc:HGNC:3037]
THBS1	593.823	-0.996248	0.404868	0.000337952	0.0442914	ENSG00000137801	15	protein_coding	thrombospondin 1 [Source:HGNC Symbol;Acc:HGNC:11785]
SGMS2	274.806	-0.995091	0.175958	6.09717e-10	2.05764e-06	ENSG00000164023	4	protein_coding	sphingomyelin synthase 2 [Source:HGNC Symbol;Acc:HGNC:28395]
NRP1	72.8943	-0.985214	0.301567	3.50874e-05	0.00966623	ENSG00000099250	10	protein_coding	neuropilin 1 [Source:HGNC Symbol;Acc:HGNC:8004]
CAP2	23.3208	-0.971004	0.570843	0.00246793	0.137664	ENSG00000112186	6	protein_coding	cyclase associated actin cytoskeleton regulatory protein 2 [Source:HGNC Symbol;Acc:HGNC:20039]
DSP	7913.93	-0.968687	0.208532	1.15911e-07	0.00012036	ENSG00000096696	6	protein_coding	desmoplakin [Source:HGNC Symbol;Acc:HGNC:3052]
DSP	7913.93	-0.968687	0.208532	1.15911e-07	0.00012036	LRG_423	6	LRG_gene	desmoplakin [Source:HGNC Symbol;Acc:HGNC:3052]
NIPAL1	106.032	-0.937484	0.310147	0.000102491	0.0193771	ENSG00000163293	4	protein_coding	NIPA like domain containing 1 [Source:HGNC Symbol;Acc:HGNC:27194]
F2RL1	201.276	-0.930462	0.557418	0.00168729	0.110102	ENSG00000164251	5	protein_coding	F2R like trypsin receptor 1 [Source:HGNC Symbol;Acc:HGNC:3538]
PPFIBP2	73.3884	-0.92469	0.299913	5.88308e-05	0.0134603	ENSG00000166387	11	protein_coding	PPFIA binding protein 2 [Source:HGNC Symbol;Acc:HGNC:9250]
CDR2	138.418	-0.924107	0.428664	0.000737072	0.0663533	ENSG00000140743	16	protein_coding	cerebellar degeneration related protein 2 [Source:HGNC Symbol;Acc:HGNC:1799]
CCDC18	26.0782	-0.922337	0.425501	0.00107104	0.0840577	ENSG00000122483	1	protein_coding	coiled-coil domain containing 18 [Source:HGNC Symbol;Acc:HGNC:30370]
SERPINB5	2514.04	-0.921962	0.206145	2.84276e-07	0.000213191	ENSG00000206075	18	protein_coding	serpin family B member 5 [Source:HGNC Symbol;Acc:HGNC:8949]
SEMA5A	126.593	-0.908492	0.260257	1.82925e-05	0.0060227	ENSG00000112902	5	protein_coding	semaphorin 5A [Source:HGNC Symbol;Acc:HGNC:10736]
IL1RAP	175.148	-0.903436	0.194409	1.42284e-07	0.000137192	ENSG00000196083	3	protein_coding	interleukin 1 receptor accessory protein [Source:HGNC Symbol;Acc:HGNC:5995]
SCARA3	59.835	-0.901163	0.42034	0.000927214	0.0770903	ENSG00000168077	8	protein_coding	scavenger receptor class A member 3 [Source:HGNC Symbol;Acc:HGNC:19000]
KCTD12	150.947	-0.884866	0.273521	4.62758e-05	0.0109593	ENSG00000178695	13	protein_coding	potassium channel tetramerization domain containing 12 [Source:HGNC Symbol;Acc:HGNC:14678]
AP1S3	200.325	-0.882418	0.257883	2.37138e-05	0.00711361	ENSG00000152056	2	protein_coding	adaptor related protein complex 1 subunit sigma 3 [Source:HGNC Symbol;Acc:HGNC:18971]
DENND2C	460.039	-0.873405	0.263712	3.05728e-05	0.00878089	ENSG00000175984	1	protein_coding	DENN domain containing 2C [Source:HGNC Symbol;Acc:HGNC:24748]
FANCE	31.2555	-0.873274	0.495558	0.00173014	0.110688	ENSG00000112039	6	protein_coding	FA complementation group E [Source:HGNC Symbol;Acc:HGNC:3586]
FANCE	31.2555	-0.873274	0.495558	0.00173014	0.110688	LRG_498	6	LRG_gene	FA complementation group E [Source:HGNC Symbol;Acc:HGNC:3586]
PSAT1	395.845	-0.863938	0.280341	6.45277e-05	0.0142797	ENSG00000135069	9	protein_coding	phosphoserine aminotransferase 1 [Source:HGNC Symbol;Acc:HGNC:19129]
JCAD	15.808	-0.860029	0.741711	0.00472134	0.188853	ENSG00000165757	10	protein_coding	junctional cadherin 5 associated [Source:HGNC Symbol;Acc:HGNC:29283]
ADGRF4	227.223	-0.843781	0.23946	1.57866e-05	0.00532759	ENSG00000153294	6	protein_coding	adhesion G protein-coupled receptor F4 [Source:HGNC Symbol;Acc:HGNC:19011]
STC2	437.956	-0.836824	0.324933	0.000282119	0.0388604	ENSG00000113739	5	protein_coding	stanniocalcin 2 [Source:HGNC Symbol;Acc:HGNC:11374]
FRMD4B	454.195	-0.831963	0.416309	0.00101785	0.0824162	ENSG00000114541	3	protein_coding	FERM domain containing 4B [Source:HGNC Symbol;Acc:HGNC:24886]
PKIB	118.928	-0.8281	0.428053	0.0013351	0.0968955	ENSG00000135549	6	protein_coding	cAMP-dependent protein kinase inhibitor beta [Source:HGNC Symbol;Acc:HGNC:9018]
EPHA4	254.282	-0.806634	0.174078	2.0154e-07	0.000160978	ENSG00000116106	2	protein_coding	EPH receptor A4 [Source:HGNC Symbol;Acc:HGNC:3388]
CACNA2D1	35.5899	-0.806098	0.370951	0.00092012	0.0770903	ENSG00000153956	7	protein_coding	calcium voltage-gated channel auxiliary subunit alpha2delta 1 [Source:HGNC Symbol;Acc:HGNC:1399]
CACNA2D1	35.5899	-0.806098	0.370951	0.00092012	0.0770903	LRG_437	7	LRG_gene	calcium voltage-gated channel auxiliary subunit alpha2delta 1 [Source:HGNC Symbol;Acc:HGNC:1399]
PTPRG	47.1979	-0.801576	0.352375	0.000645448	0.0617936	ENSG00000144724	3	protein_coding	protein tyrosine phosphatase receptor type G [Source:HGNC Symbol;Acc:HGNC:9671]
SLC23A2	31.8482	-0.797695	0.38773	0.00128165	0.0956995	ENSG00000089057	20	protein_coding	solute carrier family 23 member 2 [Source:HGNC Symbol;Acc:HGNC:10973]
TMEM62	68.6434	-0.797275	0.292386	0.00021331	0.0334823	ENSG00000137842	15	protein_coding	transmembrane protein 62 [Source:HGNC Symbol;Acc:HGNC:26269]
PHGDH	436.923	-0.778139	0.209647	7.68336e-06	0.00280318	ENSG00000092621	1	protein_coding	phosphoglycerate dehydrogenase [Source:HGNC Symbol;Acc:HGNC:8923]
PAG1	72.4414	-0.761	0.449597	0.00223043	0.129523	ENSG00000076641	8	protein_coding	phosphoprotein membrane anchor with glycosphingolipid microdomains 1 [Source:HGNC Symbol;Acc:HGNC:30043]
RAET1E	27.0074	-0.75777	0.623904	0.00447793	0.182071	ENSG00000164520	6	protein_coding	retinoic acid early transcript 1E [Source:HGNC Symbol;Acc:HGNC:16793]
FAM169A	27.4072	-0.757446	0.565316	0.0038923	0.167866	ENSG00000198780	5	protein_coding	family with sequence similarity 169 member A [Source:HGNC Symbol;Acc:HGNC:29138]
CD109	729.185	-0.754391	0.194587	4.37569e-06	0.00203681	ENSG00000156535	6	protein_coding	CD109 molecule [Source:HGNC Symbol;Acc:HGNC:21685]
DAPP1	604.412	-0.75362	0.396205	0.00132527	0.0967018	ENSG00000070190	4	protein_coding	dual adaptor of phosphotyrosine and 3-phosphoinositides 1 [Source:HGNC Symbol;Acc:HGNC:16500]
LMO7	1117.77	-0.752156	0.271607	0.000178686	0.0294156	ENSG00000136153	13	protein_coding	LIM domain 7 [Source:HGNC Symbol;Acc:HGNC:6646]
SLC2A9	26.6091	-0.750277	0.46161	0.00273534	0.144236	ENSG00000109667	4	protein_coding	solute carrier family 2 member 9 [Source:HGNC Symbol;Acc:HGNC:13446]
OSBPL10	112.118	-0.746985	0.258139	0.000144951	0.0241568	ENSG00000144645	3	protein_coding	oxysterol binding protein like 10 [Source:HGNC Symbol;Acc:HGNC:16395]
RAB38	479.47	-0.73795	0.267528	0.000195199	0.031369	ENSG00000123892	11	protein_coding	RAB38	member RAS oncogene family [Source:HGNC Symbol;Acc:HGNC:9776]
IL17RD	104.908	-0.73684	0.286145	0.000302351	0.0408877	ENSG00000144730	3	protein_coding	interleukin 17 receptor D [Source:HGNC Symbol;Acc:HGNC:17616]
MYO5A	261.56	-0.731268	0.189966	4.96113e-06	0.00217244	ENSG00000197535	15	protein_coding	myosin VA [Source:HGNC Symbol;Acc:HGNC:7602]
MYO5A	261.56	-0.731268	0.189966	4.96113e-06	0.00217244	LRG_86	15	LRG_gene	myosin VA [Source:HGNC Symbol;Acc:HGNC:7602]
OCLN	603.623	-0.711247	0.347959	0.00104121	0.0831672	ENSG00000197822	5	protein_coding	occludin [Source:HGNC Symbol;Acc:HGNC:8104]
OCLN	603.623	-0.711247	0.347959	0.00104121	0.0831672	ENSG00000273814	CHR_HSCHR5_2_CTG1_1	protein_coding	occludin [Source:HGNC Symbol;Acc:HGNC:8104]
BX664615.2	44.6004	-0.711168	0.44725	0.00290383	0.146264	ENSG00000283886	9	protein_coding	Uncharacterized protein FLJ76381 [Source:UniProtKB/Swiss-Prot;Acc:Q8NFD4]
NPNT	293.174	-0.705288	0.219256	4.57189e-05	0.0109593	ENSG00000168743	4	protein_coding	nephronectin [Source:HGNC Symbol;Acc:HGNC:27405]
P3H2	56.6861	-0.705186	0.358799	0.00153653	0.105825	ENSG00000090530	3	protein_coding	prolyl 3-hydroxylase 2 [Source:HGNC Symbol;Acc:HGNC:19317]
MYO1E	787.455	-0.691842	0.333372	0.000999396	0.0817627	ENSG00000157483	15	protein_coding	myosin IE [Source:HGNC Symbol;Acc:HGNC:7599]
FRAS1	51.1162	-0.690915	0.465103	0.00303697	0.148927	ENSG00000138759	4	protein_coding	Fraser extracellular matrix complex subunit 1 [Source:HGNC Symbol;Acc:HGNC:19185]
LRRK1	33.2513	-0.688163	0.695455	0.00420728	0.173682	ENSG00000154237	15	protein_coding	leucine rich repeat kinase 1 [Source:HGNC Symbol;Acc:HGNC:18608]
NLRP1	128.385	-0.687423	0.247969	0.000205228	0.0325926	ENSG00000091592	17	protein_coding	NLR family pyrin domain containing 1 [Source:HGNC Symbol;Acc:HGNC:14374]
NAB2	213.04	-0.683355	0.22148	8.68615e-05	0.0172433	ENSG00000166886	12	protein_coding	NGFI-A binding protein 2 [Source:HGNC Symbol;Acc:HGNC:7627]
EFEMP1	127.573	-0.676245	0.305731	0.000930863	0.0770903	ENSG00000115380	2	protein_coding	EGF containing fibulin extracellular matrix protein 1 [Source:HGNC Symbol;Acc:HGNC:3218]
SLC16A4	150.044	-0.67486	0.260513	0.00038299	0.0457297	ENSG00000168679	1	protein_coding	solute carrier family 16 member 4 [Source:HGNC Symbol;Acc:HGNC:10925]
PPP4R4	162.918	-0.67266	0.307012	0.000895601	0.0755607	ENSG00000119698	14	protein_coding	protein phosphatase 4 regulatory subunit 4 [Source:HGNC Symbol;Acc:HGNC:23788]
PPP4R4	162.918	-0.67266	0.307012	0.000895601	0.0755607	ENSG00000278326	CHR_HSCHR14_7_CTG1	protein_coding	protein phosphatase 4 regulatory subunit 4 [Source:HGNC Symbol;Acc:HGNC:23788]
ATP2C2	85.3844	-0.668509	0.461951	0.00283771	0.146264	ENSG00000064270	16	protein_coding	ATPase secretory pathway Ca2+ transporting 2 [Source:HGNC Symbol;Acc:HGNC:29103]
CAVIN1	730.541	-0.667647	0.178712	8.23939e-06	0.00292693	ENSG00000177469	17	protein_coding	caveolae associated protein 1 [Source:HGNC Symbol;Acc:HGNC:9688]
FAT1	1239.34	-0.660327	0.173903	6.10306e-06	0.00242309	ENSG00000083857	4	protein_coding	FAT atypical cadherin 1 [Source:HGNC Symbol;Acc:HGNC:3595]
FGFR1	50.6012	-0.657572	0.410255	0.00250936	0.138827	ENSG00000077782	8	protein_coding	fibroblast growth factor receptor 1 [Source:HGNC Symbol;Acc:HGNC:3688]
FGFR1	50.6012	-0.657572	0.410255	0.00250936	0.138827	LRG_993	8	LRG_gene	fibroblast growth factor receptor 1 [Source:HGNC Symbol;Acc:HGNC:3688]
GALNT3	1177.8	-0.652578	0.130359	2.33678e-08	3.82619e-05	ENSG00000115339	2	protein_coding	polypeptide N-acetylgalactosaminyltransferase 3 [Source:HGNC Symbol;Acc:HGNC:4125]
SLC7A11	228.588	-0.652013	0.40221	0.00223676	0.129523	ENSG00000151012	4	protein_coding	solute carrier family 7 member 11 [Source:HGNC Symbol;Acc:HGNC:11059]
C5AR1	56.8336	-0.649763	0.328422	0.00147628	0.103434	ENSG00000197405	19	protein_coding	complement C5a receptor 1 [Source:HGNC Symbol;Acc:HGNC:1338]
MICAL3	398.79	-0.643135	0.237308	0.000236643	0.0351038	ENSG00000243156	22	protein_coding	microtubule associated monooxygenase	calponin and LIM domain containing 3 [Source:HGNC Symbol;Acc:HGNC:24694]
AL049840.4	36.6862	-0.641467	0.387093	0.00285487	0.146264	ENSG00000269940	14	lncRNA	novel transcript	sense intronic to KLC1
SSX2IP	139.155	-0.635335	0.247948	0.000352569	0.0444797	ENSG00000117155	1	protein_coding	SSX family member 2 interacting protein [Source:HGNC Symbol;Acc:HGNC:16509]
YOD1	186.02	-0.634981	0.280235	0.000736173	0.0663533	ENSG00000180667	1	protein_coding	YOD1 deubiquitinase [Source:HGNC Symbol;Acc:HGNC:25035]
UACA	143.549	-0.630133	0.239105	0.000320601	0.0424293	ENSG00000137831	15	protein_coding	uveal autoantigen with coiled-coil domains and ankyrin repeats [Source:HGNC Symbol;Acc:HGNC:15947]
FAM135A	111.54	-0.629214	0.2516	0.000432568	0.0482582	ENSG00000082269	6	protein_coding	family with sequence similarity 135 member A [Source:HGNC Symbol;Acc:HGNC:21084]
BTN3A3	21.0385	-0.627848	0.549591	0.00544926	0.202881	ENSG00000111801	6	protein_coding	butyrophilin subfamily 3 member A3 [Source:HGNC Symbol;Acc:HGNC:1140]
EMB	340.758	-0.621468	0.237287	0.000342707	0.0443612	ENSG00000170571	5	protein_coding	embigin [Source:HGNC Symbol;Acc:HGNC:30465]
RNGTT	70.8858	-0.618832	0.288843	0.00111656	0.0861282	ENSG00000111880	6	protein_coding	RNA guanylyltransferase and 5'-phosphatase [Source:HGNC Symbol;Acc:HGNC:10073]
PAPSS1	481.824	-0.616542	0.20036	8.67118e-05	0.0172433	ENSG00000138801	4	protein_coding	3'-phosphoadenosine 5'-phosphosulfate synthase 1 [Source:HGNC Symbol;Acc:HGNC:8603]
HEG1	225.665	-0.609557	0.238541	0.00036711	0.0452782	ENSG00000173706	3	protein_coding	heart development protein with EGF like domains 1 [Source:HGNC Symbol;Acc:HGNC:29227]
PCYT1A	227.018	-0.60035	0.263287	0.000806683	0.0702543	ENSG00000161217	3	protein_coding	phosphate cytidylyltransferase 1	choline	alpha [Source:HGNC Symbol;Acc:HGNC:8754]
LY75	56.6244	-0.596846	0.355097	0.00267525	0.143176	ENSG00000054219	2	protein_coding	lymphocyte antigen 75 [Source:HGNC Symbol;Acc:HGNC:6729]
FRK	234.08	-0.595258	0.183523	4.98347e-05	0.0115986	ENSG00000111816	6	protein_coding	fyn related Src family tyrosine kinase [Source:HGNC Symbol;Acc:HGNC:3955]
CCND2	507.538	-0.593927	0.324298	0.00185627	0.115625	ENSG00000118971	12	protein_coding	cyclin D2 [Source:HGNC Symbol;Acc:HGNC:1583]
RASSF9	483.019	-0.592931	0.236457	0.000430879	0.0482582	ENSG00000198774	12	protein_coding	Ras association domain family member 9 [Source:HGNC Symbol;Acc:HGNC:15739]
AGPAT5	74.1901	-0.575891	0.391486	0.00321087	0.152083	ENSG00000155189	8	protein_coding	1-acylglycerol-3-phosphate O-acyltransferase 5 [Source:HGNC Symbol;Acc:HGNC:20886]
AGPAT5	74.1901	-0.575891	0.391486	0.00321087	0.152083	ENSG00000284980	CHR_HG76_PATCH	protein_coding	1-acylglycerol-3-phosphate O-acyltransferase 5 [Source:HGNC Symbol;Acc:HGNC:20886]
STBD1	466.566	-0.575242	0.230404	0.000466286	0.0493619	ENSG00000118804	4	protein_coding	starch binding domain 1 [Source:HGNC Symbol;Acc:HGNC:24854]
PSPH	121.039	-0.57513	0.267347	0.00110252	0.0860286	ENSG00000146733	7	protein_coding	phosphoserine phosphatase [Source:HGNC Symbol;Acc:HGNC:9577]
ITGA3	690.001	-0.570624	0.137396	1.40137e-06	0.000727582	ENSG00000005884	17	protein_coding	integrin subunit alpha 3 [Source:HGNC Symbol;Acc:HGNC:6139]
MAP4K3	159.017	-0.570513	0.200549	0.000187913	0.0305618	ENSG00000011566	2	protein_coding	mitogen-activated protein kinase kinase kinase kinase 3 [Source:HGNC Symbol;Acc:HGNC:6865]
SDK2	80.408	-0.56072	0.279859	0.00168499	0.110102	ENSG00000069188	17	protein_coding	sidekick cell adhesion molecule 2 [Source:HGNC Symbol;Acc:HGNC:19308]
LRP11	613.924	-0.557609	0.234354	0.000635363	0.0617936	ENSG00000120256	6	protein_coding	LDL receptor related protein 11 [Source:HGNC Symbol;Acc:HGNC:16936]
ITGA6	773.534	-0.555892	0.359381	0.00289087	0.146264	ENSG00000091409	2	protein_coding	integrin subunit alpha 6 [Source:HGNC Symbol;Acc:HGNC:6142]
GPD2	98.4301	-0.555128	0.259215	0.00115568	0.0883054	ENSG00000115159	2	protein_coding	glycerol-3-phosphate dehydrogenase 2 [Source:HGNC Symbol;Acc:HGNC:4456]
IKBIP	251.944	-0.553974	0.516729	0.00479803	0.188853	ENSG00000166130	12	protein_coding	IKBKB interacting protein [Source:HGNC Symbol;Acc:HGNC:26430]
SEC24D	128.878	-0.552934	0.295012	0.00207818	0.1258	ENSG00000150961	4	protein_coding	SEC24 homolog D	COPII coat complex component [Source:HGNC Symbol;Acc:HGNC:10706]
ATP6V0A1	259.369	-0.550784	0.289227	0.00168835	0.110102	ENSG00000033627	17	protein_coding	ATPase H+ transporting V0 subunit a1 [Source:HGNC Symbol;Acc:HGNC:865]
SH3RF2	219.197	-0.542049	0.284524	0.0017541	0.11097	ENSG00000156463	5	protein_coding	SH3 domain containing ring finger 2 [Source:HGNC Symbol;Acc:HGNC:26299]
RGMA	63.849	-0.532388	0.433027	0.00484059	0.188853	ENSG00000182175	15	protein_coding	repulsive guidance molecule BMP co-receptor a [Source:HGNC Symbol;Acc:HGNC:30308]
NFE2L3	212.031	-0.531232	0.361826	0.00324809	0.152773	ENSG00000050344	7	protein_coding	nuclear factor	erythroid 2 like 3 [Source:HGNC Symbol;Acc:HGNC:7783]
AC245041.1	26.6623	-0.530527	0.521424	0.00618651	0.220168	ENSG00000273760	10	lncRNA	novel transcript
ARHGAP23	110.923	-0.530318	0.457981	0.00467014	0.188186	ENSG00000275832	17	protein_coding	Rho GTPase activating protein 23 [Source:HGNC Symbol;Acc:HGNC:29293]
ARHGAP23	110.923	-0.530318	0.457981	0.00467014	0.188186	ENSG00000273780	CHR_HSCHR17_7_CTG4	protein_coding	Rho GTPase activating protein 23 [Source:HGNC Symbol;Acc:HGNC:29293]
SOX9	511.637	-0.530271	0.215437	0.000564666	0.0568838	ENSG00000125398	17	protein_coding	SRY-box transcription factor 9 [Source:HGNC Symbol;Acc:HGNC:11204]
ATP10D	130.14	-0.516432	0.240653	0.00128318	0.0956995	ENSG00000145246	4	protein_coding	ATPase phospholipid transporting 10D (putative) [Source:HGNC Symbol;Acc:HGNC:13549]
PTPN14	319.843	-0.512767	0.166506	9.88695e-05	0.0190663	ENSG00000152104	1	protein_coding	protein tyrosine phosphatase non-receptor type 14 [Source:HGNC Symbol;Acc:HGNC:9647]
ELP1	55.1255	-0.510273	0.321392	0.00336314	0.156549	ENSG00000070061	9	protein_coding	elongator complex protein 1 [Source:HGNC Symbol;Acc:HGNC:5959]
ELP1	55.1255	-0.510273	0.321392	0.00336314	0.156549	LRG_251	9	LRG_gene	elongator complex protein 1 [Source:HGNC Symbol;Acc:HGNC:5959]
USP6NL	164.204	-0.502769	0.272737	0.00212994	0.127464	ENSG00000148429	10	protein_coding	USP6 N-terminal like [Source:HGNC Symbol;Acc:HGNC:16858]
GPRC5A	3730.16	-0.502681	0.319992	0.0030985	0.149916	ENSG00000013588	12	protein_coding	G protein-coupled receptor class C group 5 member A [Source:HGNC Symbol;Acc:HGNC:9836]
PMM2	41.2396	-0.501189	0.36109	0.00474043	0.188853	ENSG00000140650	16	protein_coding	phosphomannomutase 2 [Source:HGNC Symbol;Acc:HGNC:9115]
NUP98	150.338	-0.500526	0.20958	0.000685642	0.0641186	ENSG00000110713	11	protein_coding	nucleoporin 98 [Source:HGNC Symbol;Acc:HGNC:8068]
N4BP2	145.842	-0.499595	0.276038	0.00221807	0.129523	ENSG00000078177	4	protein_coding	NEDD4 binding protein 2 [Source:HGNC Symbol;Acc:HGNC:29851]
ZNF750	111.095	-0.498763	0.552458	0.00594714	0.214012	ENSG00000141579	17	protein_coding	zinc finger protein 750 [Source:HGNC Symbol;Acc:HGNC:25843]
SOWAHC	195.669	-0.498017	0.244616	0.00153113	0.105825	ENSG00000198142	2	protein_coding	sosondowah ankyrin repeat domain family member C [Source:HGNC Symbol;Acc:HGNC:26149]
PANX1	138.249	-0.48922	0.284223	0.00282621	0.146264	ENSG00000110218	11	protein_coding	pannexin 1 [Source:HGNC Symbol;Acc:HGNC:8599]
MTHFD2	362.262	-0.487493	0.209006	0.000818511	0.0708275	ENSG00000065911	2	protein_coding	methylenetetrahydrofolate dehydrogenase (NADP+ dependent) 2	methenyltetrahydrofolate cyclohydrolase [Source:HGNC Symbol;Acc:HGNC:7434]
CLIP4	237.689	-0.485662	0.180276	0.000348344	0.0443612	ENSG00000115295	2	protein_coding	CAP-Gly domain containing linker protein family member 4 [Source:HGNC Symbol;Acc:HGNC:26108]
SLC35D1	51.7755	-0.476211	0.470753	0.00659965	0.228432	ENSG00000116704	1	protein_coding	solute carrier family 35 member D1 [Source:HGNC Symbol;Acc:HGNC:20800]
BDP1	380.585	-0.474798	0.179944	0.00039577	0.0457297	ENSG00000145734	5	protein_coding	B double prime 1	subunit of RNA polymerase III transcription initiation factor IIIB [Source:HGNC Symbol;Acc:HGNC:13652]
BDP1	380.585	-0.474798	0.179944	0.00039577	0.0457297	ENSG00000274803	CHR_HSCHR5_1_CTG1_1	protein_coding	B double prime 1	subunit of RNA polymerase III transcription initiation factor IIIB [Source:HGNC Symbol;Acc:HGNC:13652]
BDP1	380.585	-0.474798	0.179944	0.00039577	0.0457297	ENSG00000273873	CHR_HSCHR5_2_CTG1_1	protein_coding	B double prime 1	subunit of RNA polymerase III transcription initiation factor IIIB [Source:HGNC Symbol;Acc:HGNC:13652]
RASA1	301.8	-0.473957	0.16735	0.000232768	0.0349127	ENSG00000145715	5	protein_coding	RAS p21 protein activator 1 [Source:HGNC Symbol;Acc:HGNC:9871]
RCC1L	113.048	-0.472637	0.250411	0.00217438	0.127706	ENSG00000274523	7	protein_coding	RCC1 like [Source:HGNC Symbol;Acc:HGNC:14948]
PEX19	35.1921	-0.472291	0.473791	0.00746935	0.241796	ENSG00000162735	1	protein_coding	peroxisomal biogenesis factor 19 [Source:HGNC Symbol;Acc:HGNC:9713]
SCRN1	123.203	-0.472065	0.265077	0.00289672	0.146264	ENSG00000136193	7	protein_coding	secernin 1 [Source:HGNC Symbol;Acc:HGNC:22192]
ARHGAP29	138.628	-0.456724	0.326242	0.00485593	0.188906	ENSG00000137962	1	protein_coding	Rho GTPase activating protein 29 [Source:HGNC Symbol;Acc:HGNC:30207]
RRBP1	1778.07	-0.454382	0.2114	0.00129726	0.0962185	ENSG00000125844	20	protein_coding	ribosome binding protein 1 [Source:HGNC Symbol;Acc:HGNC:10448]
GAN	133.643	-0.449265	0.288112	0.00368892	0.163268	ENSG00000261609	16	protein_coding	gigaxonin [Source:HGNC Symbol;Acc:HGNC:4137]
GAN	133.643	-0.449265	0.288112	0.00368892	0.163268	LRG_242	16	LRG_gene	gigaxonin [Source:HGNC Symbol;Acc:HGNC:4137]
ASPH	611.311	-0.448146	0.262996	0.00300962	0.148927	ENSG00000198363	8	protein_coding	aspartate beta-hydroxylase [Source:HGNC Symbol;Acc:HGNC:757]
CRIM1	156.397	-0.445268	0.307559	0.00446244	0.181989	ENSG00000150938	2	protein_coding	cysteine rich transmembrane BMP regulator 1 [Source:HGNC Symbol;Acc:HGNC:2359]
CRIM1	156.397	-0.445268	0.307559	0.00446244	0.181989	ENSG00000277354	CHR_HSCHR2_1_CTG5	protein_coding	cysteine rich transmembrane BMP regulator 1 [Source:HGNC Symbol;Acc:HGNC:2359]
CPM	111.961	-0.441494	0.310241	0.00494249	0.190625	ENSG00000135678	12	protein_coding	carboxypeptidase M [Source:HGNC Symbol;Acc:HGNC:2311]
TIAM1	130.782	-0.437101	0.362956	0.00538828	0.202046	ENSG00000156299	21	protein_coding	T cell lymphoma invasion and metastasis 1 [Source:HGNC Symbol;Acc:HGNC:11805]
CTPS1	130.697	-0.434156	0.553946	0.00680382	0.23107	ENSG00000171793	1	protein_coding	CTP synthase 1 [Source:HGNC Symbol;Acc:HGNC:2519]
CTPS1	130.697	-0.434156	0.553946	0.00680382	0.23107	LRG_1229	1	LRG_gene	CTP synthase 1 [Source:HGNC Symbol;Acc:HGNC:2519]
DSG2	2018.97	-0.4341	0.225308	0.002134	0.127464	LRG_397	18	LRG_gene	desmoglein 2 [Source:HGNC Symbol;Acc:HGNC:3049]
DSG2	2018.97	-0.4341	0.225308	0.002134	0.127464	ENSG00000046604	18	protein_coding	desmoglein 2 [Source:HGNC Symbol;Acc:HGNC:3049]
FBXW7	186.358	-0.426071	0.197846	0.00143391	0.101876	ENSG00000109670	4	protein_coding	F-box and WD repeat domain containing 7 [Source:HGNC Symbol;Acc:HGNC:16712]
FBXW7	186.358	-0.426071	0.197846	0.00143391	0.101876	LRG_1141	4	LRG_gene	F-box and WD repeat domain containing 7 [Source:HGNC Symbol;Acc:HGNC:16712]
ARHGEF37	85.066	-0.425107	0.319659	0.00584034	0.213655	ENSG00000183111	5	protein_coding	Rho guanine nucleotide exchange factor 37 [Source:HGNC Symbol;Acc:HGNC:34430]
USO1	589.97	-0.422986	0.152371	0.000302894	0.0408877	ENSG00000138768	4	protein_coding	USO1 vesicle transport factor [Source:HGNC Symbol;Acc:HGNC:30904]
MTMR12	101.752	-0.422799	0.254132	0.00358216	0.161039	ENSG00000150712	5	protein_coding	myotubularin related protein 12 [Source:HGNC Symbol;Acc:HGNC:18191]
BARD1	113.133	-0.420289	0.304893	0.00548449	0.203393	ENSG00000138376	2	protein_coding	BRCA1 associated RING domain 1 [Source:HGNC Symbol;Acc:HGNC:952]
BARD1	113.133	-0.420289	0.304893	0.00548449	0.203393	LRG_297	2	LRG_gene	BRCA1 associated RING domain 1 [Source:HGNC Symbol;Acc:HGNC:952]
LOXL4	287.94	-0.419917	0.543808	0.00697187	0.232379	ENSG00000138131	10	protein_coding	lysyl oxidase like 4 [Source:HGNC Symbol;Acc:HGNC:17171]
HACD2	334.057	-0.419914	0.24579	0.00336189	0.156549	ENSG00000206527	3	protein_coding	3-hydroxyacyl-CoA dehydratase 2 [Source:HGNC Symbol;Acc:HGNC:9640]
SLC20A2	325.706	-0.419427	0.293141	0.00478036	0.188853	ENSG00000168575	8	protein_coding	solute carrier family 20 member 2 [Source:HGNC Symbol;Acc:HGNC:10947]
PHLDB2	623.233	-0.413062	0.1837	0.00117786	0.0893251	ENSG00000144824	3	protein_coding	pleckstrin homology like domain family B member 2 [Source:HGNC Symbol;Acc:HGNC:29573]
PLS3	1382.11	-0.409955	0.34089	0.00590947	0.214012	ENSG00000102024	X	protein_coding	plastin 3 [Source:HGNC Symbol;Acc:HGNC:9091]
DST	1430.37	-0.409305	0.262664	0.00406656	0.171011	ENSG00000151914	6	protein_coding	dystonin [Source:HGNC Symbol;Acc:HGNC:1090]
OSMR	598.966	-0.409211	0.222872	0.00269317	0.143176	ENSG00000145623	5	protein_coding	oncostatin M receptor [Source:HGNC Symbol;Acc:HGNC:8507]
ZFYVE16	252.645	-0.407759	0.208561	0.00224748	0.129523	ENSG00000039319	5	protein_coding	zinc finger FYVE-type containing 16 [Source:HGNC Symbol;Acc:HGNC:20756]
TOR1AIP1	215.493	-0.406092	0.275499	0.0047718	0.188853	ENSG00000143337	1	protein_coding	torsin 1A interacting protein 1 [Source:HGNC Symbol;Acc:HGNC:29456]
PRICKLE1	67.4745	-0.405799	0.592137	0.00750546	0.242383	ENSG00000139174	12	protein_coding	prickle planar cell polarity protein 1 [Source:HGNC Symbol;Acc:HGNC:17019]
CDH1	1946.8	-0.403868	0.293535	0.00518369	0.197112	ENSG00000039068	16	protein_coding	cadherin 1 [Source:HGNC Symbol;Acc:HGNC:1748]
CDH1	1946.8	-0.403868	0.293535	0.00518369	0.197112	LRG_301	16	LRG_gene	cadherin 1 [Source:HGNC Symbol;Acc:HGNC:1748]
ITSN2	407.477	-0.399453	0.27833	0.00511492	0.195599	ENSG00000198399	2	protein_coding	intersectin 2 [Source:HGNC Symbol;Acc:HGNC:6184]
BNC1	155.714	-0.39877	0.223283	0.00324317	0.152773	ENSG00000169594	15	protein_coding	basonuclin 1 [Source:HGNC Symbol;Acc:HGNC:1081]
WARS	347.349	-0.398087	0.220002	0.0029162	0.146268	ENSG00000140105	14	protein_coding	tryptophanyl-tRNA synthetase [Source:HGNC Symbol;Acc:HGNC:12729]
EZR	2233.7	-0.395119	0.367952	0.00677055	0.23107	ENSG00000092820	6	protein_coding	ezrin [Source:HGNC Symbol;Acc:HGNC:12691]
RDH13	129.129	-0.395117	0.315772	0.0059534	0.214012	ENSG00000160439	19	protein_coding	retinol dehydrogenase 13 [Source:HGNC Symbol;Acc:HGNC:19978]
RDH13	129.129	-0.395117	0.315772	0.0059534	0.214012	ENSG00000278149	CHR_HSCHR19LRC_COX1_CTG3_1	protein_coding	retinol dehydrogenase 13 [Source:HGNC Symbol;Acc:HGNC:19978]
RDH13	129.129	-0.395117	0.315772	0.0059534	0.214012	ENSG00000276826	CHR_HSCHR19LRC_COX2_CTG3_1	protein_coding	retinol dehydrogenase 13 [Source:HGNC Symbol;Acc:HGNC:19978]
RDH13	129.129	-0.395117	0.315772	0.0059534	0.214012	ENSG00000276341	CHR_HSCHR19LRC_LRC_I_CTG3_1	protein_coding	retinol dehydrogenase 13 [Source:HGNC Symbol;Acc:HGNC:19978]
RDH13	129.129	-0.395117	0.315772	0.0059534	0.214012	ENSG00000273944	CHR_HSCHR19LRC_LRC_J_CTG3_1	protein_coding	retinol dehydrogenase 13 [Source:HGNC Symbol;Acc:HGNC:19978]
RDH13	129.129	-0.395117	0.315772	0.0059534	0.214012	ENSG00000275474	CHR_HSCHR19LRC_LRC_S_CTG3_1	protein_coding	retinol dehydrogenase 13 [Source:HGNC Symbol;Acc:HGNC:19978]
RDH13	129.129	-0.395117	0.315772	0.0059534	0.214012	ENSG00000274504	CHR_HSCHR19LRC_LRC_T_CTG3_1	protein_coding	retinol dehydrogenase 13 [Source:HGNC Symbol;Acc:HGNC:19978]
RDH13	129.129	-0.395117	0.315772	0.0059534	0.214012	ENSG00000274418	CHR_HSCHR19LRC_PGF1_CTG3_1	protein_coding	retinol dehydrogenase 13 [Source:HGNC Symbol;Acc:HGNC:19978]
RDH13	129.129	-0.395117	0.315772	0.0059534	0.214012	ENSG00000278284	CHR_HSCHR19LRC_PGF2_CTG3_1	protein_coding	retinol dehydrogenase 13 [Source:HGNC Symbol;Acc:HGNC:19978]
RDH13	129.129	-0.395117	0.315772	0.0059534	0.214012	ENSG00000276684	CHR_HSCHR19_4_CTG3_1	protein_coding	retinol dehydrogenase 13 [Source:HGNC Symbol;Acc:HGNC:19978]
RNF149	518.657	-0.394309	0.162282	0.000845027	0.0726562	ENSG00000163162	2	protein_coding	ring finger protein 149 [Source:HGNC Symbol;Acc:HGNC:23137]
ARSJ	82.6436	-0.393043	0.314836	0.00644641	0.224483	ENSG00000180801	4	protein_coding	arylsulfatase family member J [Source:HGNC Symbol;Acc:HGNC:26286]
OGFRL1	611.087	-0.389548	0.179933	0.00155595	0.106583	ENSG00000119900	6	protein_coding	opioid growth factor receptor like 1 [Source:HGNC Symbol;Acc:HGNC:21378]
IFIH1	138.458	-0.3893	0.367616	0.00722225	0.237076	ENSG00000115267	2	protein_coding	interferon induced with helicase C domain 1 [Source:HGNC Symbol;Acc:HGNC:18873]
IFIH1	138.458	-0.3893	0.367616	0.00722225	0.237076	LRG_1235	2	LRG_gene	interferon induced with helicase C domain 1 [Source:HGNC Symbol;Acc:HGNC:18873]
EIF2AK3	128.673	-0.387286	0.2705	0.00526198	0.198412	ENSG00000172071	2	protein_coding	eukaryotic translation initiation factor 2 alpha kinase 3 [Source:HGNC Symbol;Acc:HGNC:3255]
SLC7A1	244.651	-0.380947	0.205598	0.00305598	0.148927	ENSG00000139514	13	protein_coding	solute carrier family 7 member 1 [Source:HGNC Symbol;Acc:HGNC:11057]
C5orf22	54.339	-0.378982	0.464945	0.00834735	0.252648	ENSG00000082213	5	protein_coding	chromosome 5 open reading frame 22 [Source:HGNC Symbol;Acc:HGNC:25639]
COG6	78.4349	-0.377204	0.280694	0.0062753	0.221339	ENSG00000133103	13	protein_coding	component of oligomeric golgi complex 6 [Source:HGNC Symbol;Acc:HGNC:18621]
SNX14	238.977	-0.376044	0.226297	0.00404595	0.170676	ENSG00000135317	6	protein_coding	sorting nexin 14 [Source:HGNC Symbol;Acc:HGNC:14977]
EXTL3	144.361	-0.374458	0.210119	0.00350145	0.158611	ENSG00000012232	8	protein_coding	exostosin like glycosyltransferase 3 [Source:HGNC Symbol;Acc:HGNC:3518]
TLE1	366.419	-0.369192	0.298752	0.00685909	0.231477	ENSG00000196781	9	protein_coding	TLE family member 1	transcriptional corepressor [Source:HGNC Symbol;Acc:HGNC:11837]
RCN1	912.452	-0.364037	0.420678	0.00808181	0.248863	ENSG00000049449	11	protein_coding	reticulocalbin 1 [Source:HGNC Symbol;Acc:HGNC:9934]
FMNL2	226.962	-0.363137	0.230129	0.00481407	0.188853	ENSG00000157827	2	protein_coding	formin like 2 [Source:HGNC Symbol;Acc:HGNC:18267]
EDEM3	271.938	-0.362993	0.257627	0.00586647	0.214012	ENSG00000116406	1	protein_coding	ER degradation enhancing alpha-mannosidase like protein 3 [Source:HGNC Symbol;Acc:HGNC:16787]
PICALM	584.9	-0.361957	0.246934	0.00556935	0.205412	ENSG00000073921	11	protein_coding	phosphatidylinositol binding clathrin assembly protein [Source:HGNC Symbol;Acc:HGNC:15514]
COPB1	701.013	-0.357391	0.168319	0.0018587	0.115625	ENSG00000129083	11	protein_coding	coatomer protein complex subunit beta 1 [Source:HGNC Symbol;Acc:HGNC:2231]
PBX2	107.197	-0.355039	0.271955	0.00745968	0.241796	ENSG00000204304	6	protein_coding	PBX homeobox 2 [Source:HGNC Symbol;Acc:HGNC:8633]
PBX2	107.197	-0.355039	0.271955	0.00745968	0.241796	ENSG00000225987	CHR_HSCHR6_MHC_APD_CTG1	protein_coding	PBX homeobox 2 [Source:HGNC Symbol;Acc:HGNC:8633]
PBX2	107.197	-0.355039	0.271955	0.00745968	0.241796	ENSG00000237344	CHR_HSCHR6_MHC_COX_CTG1	protein_coding	PBX homeobox 2 [Source:HGNC Symbol;Acc:HGNC:8633]
PBX2	107.197	-0.355039	0.271955	0.00745968	0.241796	ENSG00000232005	CHR_HSCHR6_MHC_MANN_CTG1	protein_coding	PBX homeobox 2 [Source:HGNC Symbol;Acc:HGNC:8633]
PBX2	107.197	-0.355039	0.271955	0.00745968	0.241796	ENSG00000236353	CHR_HSCHR6_MHC_MCF_CTG1	protein_coding	PBX homeobox 2 [Source:HGNC Symbol;Acc:HGNC:8633]
PBX2	107.197	-0.355039	0.271955	0.00745968	0.241796	ENSG00000206315	CHR_HSCHR6_MHC_QBL_CTG1	protein_coding	PBX homeobox 2 [Source:HGNC Symbol;Acc:HGNC:8633]
PBX2	107.197	-0.355039	0.271955	0.00745968	0.241796	ENSG00000224952	CHR_HSCHR6_MHC_SSTO_CTG1	protein_coding	PBX homeobox 2 [Source:HGNC Symbol;Acc:HGNC:8633]
SUCO	398.702	-0.355017	0.274672	0.00696614	0.232379	ENSG00000094975	1	protein_coding	SUN domain containing ossification factor [Source:HGNC Symbol;Acc:HGNC:1240]
IGF2BP2	609.121	-0.349384	0.217397	0.00489133	0.189192	ENSG00000073792	3	protein_coding	insulin like growth factor 2 mRNA binding protein 2 [Source:HGNC Symbol;Acc:HGNC:28867]
RALGPS2	485.489	-0.348496	0.260055	0.00681278	0.23107	ENSG00000116191	1	protein_coding	Ral GEF with PH domain and SH3 binding motif 2 [Source:HGNC Symbol;Acc:HGNC:30279]
MAP4	1023.86	-0.347349	0.16579	0.00213109	0.127464	ENSG00000047849	3	protein_coding	microtubule associated protein 4 [Source:HGNC Symbol;Acc:HGNC:6862]
CDC42BPA	339.247	-0.345992	0.243496	0.00624142	0.221136	ENSG00000143776	1	protein_coding	CDC42 binding protein kinase alpha [Source:HGNC Symbol;Acc:HGNC:1737]
PLIN2	467.496	-0.337479	0.871525	0.00816301	0.248863	ENSG00000147872	9	protein_coding	perilipin 2 [Source:HGNC Symbol;Acc:HGNC:248]
GPT2	210.56	-0.335704	0.298031	0.00879325	0.261454	ENSG00000166123	16	protein_coding	glutamic--pyruvic transaminase 2 [Source:HGNC Symbol;Acc:HGNC:18062]
SIPA1L2	376.429	-0.333867	0.211236	0.00566424	0.207776	ENSG00000116991	1	protein_coding	signal induced proliferation associated 1 like 2 [Source:HGNC Symbol;Acc:HGNC:23800]
CCSAP	67.8916	-0.333726	0.380952	0.00996014	0.276461	ENSG00000154429	1	protein_coding	centriole	cilia and spindle associated protein [Source:HGNC Symbol;Acc:HGNC:29578]
HSPA5	4679.74	-0.332178	0.410734	0.00896797	0.263744	ENSG00000044574	9	protein_coding	heat shock protein family A (Hsp70) member 5 [Source:HGNC Symbol;Acc:HGNC:5238]
TVP23C	51.0437	-0.33166	0.46483	0.00992161	0.276461	ENSG00000175106	17	protein_coding	trans-golgi network vesicle protein 23 homolog C [Source:HGNC Symbol;Acc:HGNC:30453]
ALCAM	1415.69	-0.330623	0.141589	0.00138632	0.0995419	ENSG00000170017	3	protein_coding	activated leukocyte cell adhesion molecule [Source:HGNC Symbol;Acc:HGNC:400]
SESN3	532.629	-0.327589	0.290435	0.00904002	0.264749	ENSG00000149212	11	protein_coding	sestrin 3 [Source:HGNC Symbol;Acc:HGNC:23060]
NSUN2	67.9978	-0.326219	0.380328	0.0104687	0.279343	ENSG00000037474	5	protein_coding	NOP2/Sun RNA methyltransferase 2 [Source:HGNC Symbol;Acc:HGNC:25994]
WWTR1	701.497	-0.324424	0.202181	0.00562485	0.206893	ENSG00000018408	3	protein_coding	WW domain containing transcription regulator 1 [Source:HGNC Symbol;Acc:HGNC:24042]
BLZF1	187.664	-0.322253	0.224504	0.00727553	0.237802	ENSG00000117475	1	protein_coding	basic leucine zipper nuclear factor 1 [Source:HGNC Symbol;Acc:HGNC:1065]
ACSL3	895.054	-0.316812	0.285116	0.00940673	0.271646	ENSG00000123983	2	protein_coding	acyl-CoA synthetase long chain family member 3 [Source:HGNC Symbol;Acc:HGNC:3570]
GCC1	164.088	-0.314747	0.337324	0.0100647	0.276706	ENSG00000179562	7	protein_coding	GRIP and coiled-coil domain containing 1 [Source:HGNC Symbol;Acc:HGNC:19095]
NFYA	85.8938	-0.314537	0.292678	0.0104586	0.279343	ENSG00000001167	6	protein_coding	nuclear transcription factor Y subunit alpha [Source:HGNC Symbol;Acc:HGNC:7804]
TMEM131	167.624	-0.30974	0.21351	0.00759685	0.244543	ENSG00000075568	2	protein_coding	transmembrane protein 131 [Source:HGNC Symbol;Acc:HGNC:30366]
CAMSAP2	437.87	-0.308003	0.18287	0.00545564	0.202881	ENSG00000118200	1	protein_coding	calmodulin regulated spectrin associated protein family member 2 [Source:HGNC Symbol;Acc:HGNC:29188]
TNKS	188.242	-0.305031	0.235503	0.0088846	0.26271	ENSG00000173273	8	protein_coding	tankyrase [Source:HGNC Symbol;Acc:HGNC:11941]
TNKS	188.242	-0.305031	0.235503	0.0088846	0.26271	ENSG00000285372	CHR_HG76_PATCH	protein_coding	tankyrase [Source:HGNC Symbol;Acc:HGNC:11941]
PFKFB2	40.1571	-0.303827	0.981682	0.00950433	0.272397	ENSG00000123836	1	protein_coding	6-phosphofructo-2-kinase/fructose-2	6-biphosphatase 2 [Source:HGNC Symbol;Acc:HGNC:8873]
DAG1	298.905	-0.30271	0.20281	0.00760858	0.244543	ENSG00000173402	3	protein_coding	dystroglycan 1 [Source:HGNC Symbol;Acc:HGNC:2666]
HSPA4L	238.971	-0.302645	0.332583	0.0109025	0.283025	ENSG00000164070	4	protein_coding	heat shock protein family A (Hsp70) member 4 like [Source:HGNC Symbol;Acc:HGNC:17041]
RNF152	446.881	-0.301661	0.267797	0.0103518	0.279343	ENSG00000176641	18	protein_coding	ring finger protein 152 [Source:HGNC Symbol;Acc:HGNC:26811]
CELSR2	428.444	-0.298798	0.217383	0.00891333	0.26271	ENSG00000143126	1	protein_coding	cadherin EGF LAG seven-pass G-type receptor 2 [Source:HGNC Symbol;Acc:HGNC:3231]
SRPRB	293.187	-0.298473	0.195266	0.00768388	0.245169	ENSG00000144867	3	protein_coding	SRP receptor subunit beta [Source:HGNC Symbol;Acc:HGNC:24085]
SPTAN1	1098.94	-0.297548	0.27112	0.01061	0.279343	ENSG00000197694	9	protein_coding	spectrin alpha	non-erythrocytic 1 [Source:HGNC Symbol;Acc:HGNC:11273]
SUN1	358.61	-0.2972	0.364025	0.0111876	0.286526	ENSG00000164828	7	protein_coding	Sad1 and UNC84 domain containing 1 [Source:HGNC Symbol;Acc:HGNC:18587]
PPFIA1	394.706	-0.296152	0.185192	0.00696468	0.232379	ENSG00000131626	11	protein_coding	PTPRF interacting protein alpha 1 [Source:HGNC Symbol;Acc:HGNC:9245]
DIP2B	537.01	-0.295005	0.252311	0.010385	0.279343	ENSG00000066084	12	protein_coding	disco interacting protein 2 homolog B [Source:HGNC Symbol;Acc:HGNC:29284]
MFSD6	346.499	-0.293672	0.218394	0.00917385	0.266318	ENSG00000151690	2	protein_coding	major facilitator superfamily domain containing 6 [Source:HGNC Symbol;Acc:HGNC:24711]
DGKA	187.898	-0.29192	0.352974	0.0120026	0.298384	ENSG00000065357	12	protein_coding	diacylglycerol kinase alpha [Source:HGNC Symbol;Acc:HGNC:2849]
CEP104	178.543	-0.289448	0.219344	0.0099738	0.276461	ENSG00000116198	1	protein_coding	centrosomal protein 104 [Source:HGNC Symbol;Acc:HGNC:24866]
B4GALT4	509.298	-0.287778	0.429122	0.0116744	0.292763	ENSG00000121578	3	protein_coding	beta-1	4-galactosyltransferase 4 [Source:HGNC Symbol;Acc:HGNC:927]
FZD6	421.723	-0.287094	0.241616	0.0110832	0.286065	ENSG00000164930	8	protein_coding	frizzled class receptor 6 [Source:HGNC Symbol;Acc:HGNC:4044]
PLEKHA1	718.607	-0.286282	0.135137	0.00278423	0.145676	ENSG00000107679	10	protein_coding	pleckstrin homology domain containing A1 [Source:HGNC Symbol;Acc:HGNC:14335]
ADGRL2	154.301	-0.286029	0.359339	0.0124017	0.302731	ENSG00000117114	1	protein_coding	adhesion G protein-coupled receptor L2 [Source:HGNC Symbol;Acc:HGNC:18582]
NET1	1294.77	-0.285454	0.158228	0.00525572	0.198412	ENSG00000173848	10	protein_coding	neuroepithelial cell transforming 1 [Source:HGNC Symbol;Acc:HGNC:14592]
NIN	256.874	-0.284752	0.224171	0.0103305	0.279343	ENSG00000100503	14	protein_coding	ninein [Source:HGNC Symbol;Acc:HGNC:14906]
UBASH3B	54.8012	-0.284439	0.508852	0.0125119	0.304871	ENSG00000154127	11	protein_coding	ubiquitin associated and SH3 domain containing B [Source:HGNC Symbol;Acc:HGNC:29884]
HOOK1	135.404	-0.283794	0.233181	0.0103371	0.279343	ENSG00000134709	1	protein_coding	hook microtubule tethering protein 1 [Source:HGNC Symbol;Acc:HGNC:19884]
TMX4	113.013	-0.283397	0.375954	0.0125797	0.305203	ENSG00000125827	20	protein_coding	thioredoxin related transmembrane protein 4 [Source:HGNC Symbol;Acc:HGNC:25237]
NRDC	537.527	-0.283103	0.219813	0.0104547	0.279343	ENSG00000078618	1	protein_coding	nardilysin convertase [Source:HGNC Symbol;Acc:HGNC:7995]
STAT1	165.639	-0.282037	0.240844	0.0115833	0.292267	ENSG00000115415	2	protein_coding	signal transducer and activator of transcription 1 [Source:HGNC Symbol;Acc:HGNC:11362]
STAT1	165.639	-0.282037	0.240844	0.0115833	0.292267	LRG_111	2	LRG_gene	signal transducer and activator of transcription 1 [Source:HGNC Symbol;Acc:HGNC:11362]
PDIA3	2041.18	-0.281992	0.23421	0.0113429	0.288525	ENSG00000167004	15	protein_coding	protein disulfide isomerase family A member 3 [Source:HGNC Symbol;Acc:HGNC:4606]
CANX	2506.62	-0.281815	0.210585	0.00996159	0.276461	ENSG00000127022	5	protein_coding	calnexin [Source:HGNC Symbol;Acc:HGNC:1473]
CANX	2506.62	-0.281815	0.210585	0.00996159	0.276461	ENSG00000283777	CHR_HG30_PATCH	protein_coding	calnexin [Source:HGNC Symbol;Acc:HGNC:1473]
TMTC3	235.163	-0.279808	0.177484	0.00783847	0.246647	ENSG00000139324	12	protein_coding	transmembrane O-mannosyltransferase targeting cadherins 3 [Source:HGNC Symbol;Acc:HGNC:26899]
MYO6	896.709	-0.278085	0.274921	0.0126472	0.305203	ENSG00000196586	6	protein_coding	myosin VI [Source:HGNC Symbol;Acc:HGNC:7605]
CUL2	161.621	-0.276012	0.200683	0.010362	0.279343	ENSG00000108094	10	protein_coding	cullin 2 [Source:HGNC Symbol;Acc:HGNC:2552]
WNK1	740.04	-0.275912	0.129192	0.00301433	0.148927	ENSG00000060237	12	protein_coding	WNK lysine deficient protein kinase 1 [Source:HGNC Symbol;Acc:HGNC:14540]
ITGA1	232.714	-0.274668	0.246483	0.0126204	0.305203	ENSG00000213949	5	protein_coding	integrin subunit alpha 1 [Source:HGNC Symbol;Acc:HGNC:6134]
VLDLR	158.102	-0.27009	0.279566	0.0135401	0.314702	ENSG00000147852	9	protein_coding	very low density lipoprotein receptor [Source:HGNC Symbol;Acc:HGNC:12698]
ITPR2	154.73	-0.269132	0.276537	0.0143752	0.321277	ENSG00000123104	12	protein_coding	inositol 1	4	5-trisphosphate receptor type 2 [Source:HGNC Symbol;Acc:HGNC:6181]
LYSMD3	273.234	-0.269088	0.239802	0.012745	0.306315	ENSG00000176018	5	protein_coding	LysM domain containing 3 [Source:HGNC Symbol;Acc:HGNC:26969]
PLXNA2	137.459	-0.267908	0.267964	0.0144324	0.321491	ENSG00000076356	1	protein_coding	plexin A2 [Source:HGNC Symbol;Acc:HGNC:9100]
MORC4	78.1774	-0.267525	0.366964	0.0138871	0.316658	ENSG00000133131	X	protein_coding	MORC family CW-type zinc finger 4 [Source:HGNC Symbol;Acc:HGNC:23485]
TPM3	1482.24	-0.26346	0.116301	0.00243454	0.136763	ENSG00000143549	1	protein_coding	tropomyosin 3 [Source:HGNC Symbol;Acc:HGNC:12012]
SEC63	487.454	-0.262683	0.18412	0.010548	0.279343	ENSG00000025796	6	protein_coding	SEC63 homolog	protein translocation regulator [Source:HGNC Symbol;Acc:HGNC:21082]
OXSR1	240.497	-0.26244	0.189014	0.0113495	0.288525	ENSG00000172939	3	protein_coding	oxidative stress responsive kinase 1 [Source:HGNC Symbol;Acc:HGNC:8508]
ARHGEF18	311.465	-0.261892	0.230603	0.0137792	0.315798	ENSG00000104880	19	protein_coding	Rho/Rac guanine nucleotide exchange factor 18 [Source:HGNC Symbol;Acc:HGNC:17090]
PACS1	273.391	-0.261671	0.281973	0.0145612	0.322781	ENSG00000175115	11	protein_coding	phosphofurin acidic cluster sorting protein 1 [Source:HGNC Symbol;Acc:HGNC:30032]
LRATD1	208.062	-0.260788	0.395868	0.0140396	0.317224	ENSG00000162981	2	protein_coding	LRAT domain containing 1 [Source:HGNC Symbol;Acc:HGNC:20743]
KITLG	128.219	-0.25733	0.448108	0.0131456	0.310232	ENSG00000049130	12	protein_coding	KIT ligand [Source:HGNC Symbol;Acc:HGNC:6343]
MYH10	109.443	-0.257246	0.332765	0.014918	0.324868	ENSG00000133026	17	protein_coding	myosin heavy chain 10 [Source:HGNC Symbol;Acc:HGNC:7568]
GARS	646.577	-0.25698	0.204402	0.0130223	0.309485	LRG_243	7	LRG_gene	glycyl-tRNA synthetase [Source:HGNC Symbol;Acc:HGNC:4162]
GARS	646.577	-0.25698	0.204402	0.0130223	0.309485	ENSG00000106105	7	protein_coding	glycyl-tRNA synthetase [Source:HGNC Symbol;Acc:HGNC:4162]
GFPT1	606.717	-0.25684	0.268643	0.0144106	0.321491	ENSG00000198380	2	protein_coding	glutamine--fructose-6-phosphate transaminase 1 [Source:HGNC Symbol;Acc:HGNC:4241]
GFPT1	606.717	-0.25684	0.268643	0.0144106	0.321491	LRG_787	2	LRG_gene	glutamine--fructose-6-phosphate transaminase 1 [Source:HGNC Symbol;Acc:HGNC:4241]
PLEKHA6	103.245	-0.255721	0.343536	0.014577	0.322781	ENSG00000143850	1	protein_coding	pleckstrin homology domain containing A6 [Source:HGNC Symbol;Acc:HGNC:17053]
HELZ	208.669	-0.255588	0.195265	0.0128391	0.306857	ENSG00000198265	17	protein_coding	helicase with zinc finger [Source:HGNC Symbol;Acc:HGNC:16878]
TSC22D2	418.451	-0.254511	0.439889	0.0130555	0.309729	ENSG00000196428	3	protein_coding	TSC22 domain family member 2 [Source:HGNC Symbol;Acc:HGNC:29095]
MCC	197.379	-0.252963	0.263096	0.0159566	0.334989	ENSG00000171444	5	protein_coding	MCC regulator of WNT signaling pathway [Source:HGNC Symbol;Acc:HGNC:6935]
PGRMC2	549.542	-0.252482	0.245113	0.0153789	0.329002	ENSG00000164040	4	protein_coding	progesterone receptor membrane component 2 [Source:HGNC Symbol;Acc:HGNC:16089]
RIOK3	1073.31	-0.250248	0.150667	0.00859197	0.257168	ENSG00000101782	18	protein_coding	RIO kinase 3 [Source:HGNC Symbol;Acc:HGNC:11451]
GOLGB1	1794.66	-0.246994	0.171521	0.0118095	0.294622	ENSG00000173230	3	protein_coding	golgin B1 [Source:HGNC Symbol;Acc:HGNC:4429]
FAM153CP	106.717	-0.245675	0.298043	0.0166454	0.343161	ENSG00000204677	5	lncRNA	family with sequence similarity 153 member C	pseudogene [Source:HGNC Symbol;Acc:HGNC:33936]
CDC37	576.933	-0.244182	0.140805	0.00910679	0.265569	ENSG00000105401	19	protein_coding	cell division cycle 37 [Source:HGNC Symbol;Acc:HGNC:1735]
ARHGEF1	127.114	-0.241944	0.272114	0.0171397	0.348523	ENSG00000076928	19	protein_coding	Rho guanine nucleotide exchange factor 1 [Source:HGNC Symbol;Acc:HGNC:681]
AREG	400.175	-0.241615	0.624815	0.0110209	0.28555	ENSG00000109321	4	protein_coding	amphiregulin [Source:HGNC Symbol;Acc:HGNC:651]
HS2ST1	109.552	-0.240358	0.262242	0.0175426	0.350291	ENSG00000153936	1	protein_coding	heparan sulfate 2-O-sulfotransferase 1 [Source:HGNC Symbol;Acc:HGNC:5193]
EFR3A	360.248	-0.240228	0.189259	0.0173046	0.350291	ENSG00000132294	8	protein_coding	EFR3 homolog A [Source:HGNC Symbol;Acc:HGNC:28970]
PSMD1	457.748	-0.24016	0.16123	0.0122498	0.301939	ENSG00000173692	2	protein_coding	proteasome 26S subunit	non-ATPase 1 [Source:HGNC Symbol;Acc:HGNC:9554]
BMP7	131.841	-0.239881	0.246591	0.0185002	0.357274	ENSG00000101144	20	protein_coding	bone morphogenetic protein 7 [Source:HGNC Symbol;Acc:HGNC:1074]
PRNP	1177.47	-0.238815	0.28195	0.0169719	0.346379	ENSG00000171867	20	protein_coding	prion protein [Source:HGNC Symbol;Acc:HGNC:9449]
PDIA6	1821.24	-0.238168	0.188162	0.0163997	0.341636	ENSG00000143870	2	protein_coding	protein disulfide isomerase family A member 6 [Source:HGNC Symbol;Acc:HGNC:30168]
ERC1	181.029	-0.237725	0.266014	0.0176106	0.350291	ENSG00000082805	12	protein_coding	ELKS/RAB6-interacting/CAST family member 1 [Source:HGNC Symbol;Acc:HGNC:17072]
STIM1	234.772	-0.237483	0.276044	0.0166509	0.343161	ENSG00000167323	11	protein_coding	stromal interaction molecule 1 [Source:HGNC Symbol;Acc:HGNC:11386]
STIM1	234.772	-0.237483	0.276044	0.0166509	0.343161	LRG_164	11	LRG_gene	stromal interaction molecule 1 [Source:HGNC Symbol;Acc:HGNC:11386]
PITPNB	325.201	-0.235244	0.166428	0.0138847	0.316658	ENSG00000180957	22	protein_coding	phosphatidylinositol transfer protein beta [Source:HGNC Symbol;Acc:HGNC:9002]
NEK7	285.056	-0.233916	0.247412	0.0181278	0.355162	ENSG00000151414	1	protein_coding	NIMA related kinase 7 [Source:HGNC Symbol;Acc:HGNC:13386]
ADAM10	403.015	-0.232936	0.182995	0.0158203	0.333164	ENSG00000137845	15	protein_coding	ADAM metallopeptidase domain 10 [Source:HGNC Symbol;Acc:HGNC:188]
VTI1A	142.299	-0.232263	0.209718	0.0180892	0.354922	ENSG00000151532	10	protein_coding	vesicle transport through interaction with t-SNAREs 1A [Source:HGNC Symbol;Acc:HGNC:17792]
FAM199X	206.006	-0.230247	0.183582	0.0169866	0.346379	ENSG00000123575	X	protein_coding	family with sequence similarity 199	X-linked [Source:HGNC Symbol;Acc:HGNC:25195]
HSPA4	676.602	-0.230102	0.19033	0.0171434	0.348523	ENSG00000170606	5	protein_coding	heat shock protein family A (Hsp70) member 4 [Source:HGNC Symbol;Acc:HGNC:5237]
F11R	1283.88	-0.229171	0.211615	0.0184063	0.357014	ENSG00000158769	1	protein_coding	F11 receptor [Source:HGNC Symbol;Acc:HGNC:14685]
MCU	129.764	-0.227747	0.239209	0.01994	0.36677	ENSG00000156026	10	protein_coding	mitochondrial calcium uniporter [Source:HGNC Symbol;Acc:HGNC:23526]
TJP1	930.35	-0.227584	0.166087	0.0152951	0.328771	ENSG00000104067	15	protein_coding	tight junction protein 1 [Source:HGNC Symbol;Acc:HGNC:11827]
TJP1	930.35	-0.227584	0.166087	0.0152951	0.328771	ENSG00000277401	CHR_HSCHR15_4_CTG8	protein_coding	tight junction protein 1 [Source:HGNC Symbol;Acc:HGNC:11827]
CD2AP	1088.8	-0.225559	0.205977	0.0191187	0.364011	ENSG00000198087	6	protein_coding	CD2 associated protein [Source:HGNC Symbol;Acc:HGNC:14258]
BTBD10	256.176	-0.224593	0.204199	0.0196645	0.36677	ENSG00000148925	11	protein_coding	BTB domain containing 10 [Source:HGNC Symbol;Acc:HGNC:21445]
ATP2B4	542.624	-0.223511	0.176918	0.0176368	0.350291	ENSG00000058668	1	protein_coding	ATPase plasma membrane Ca2+ transporting 4 [Source:HGNC Symbol;Acc:HGNC:817]
BTBD1	199.258	-0.220939	0.229266	0.0204935	0.37224	ENSG00000064726	15	protein_coding	BTB domain containing 1 [Source:HGNC Symbol;Acc:HGNC:1120]
TMED7	539.79	-0.219743	0.175125	0.0184909	0.357274	ENSG00000134970	5	protein_coding	transmembrane p24 trafficking protein 7 [Source:HGNC Symbol;Acc:HGNC:24253]
UAP1	208.65	-0.219579	0.21384	0.0217421	0.380669	ENSG00000117143	1	protein_coding	UDP-N-acetylglucosamine pyrophosphorylase 1 [Source:HGNC Symbol;Acc:HGNC:12457]
AKAP13	1067.32	-0.219443	0.208767	0.0204615	0.37224	ENSG00000170776	15	protein_coding	A-kinase anchoring protein 13 [Source:HGNC Symbol;Acc:HGNC:371]
PLXDC2	261.83	-0.219388	0.249709	0.0211684	0.376978	ENSG00000120594	10	protein_coding	plexin domain containing 2 [Source:HGNC Symbol;Acc:HGNC:21013]
TOPBP1	111.647	-0.21879	0.229031	0.0216927	0.380469	ENSG00000163781	3	protein_coding	DNA topoisomerase II binding protein 1 [Source:HGNC Symbol;Acc:HGNC:17008]
MAPKAP1	341.861	-0.218525	0.173209	0.0188881	0.361148	ENSG00000119487	9	protein_coding	MAPK associated protein 1 [Source:HGNC Symbol;Acc:HGNC:18752]
DNAJB14	314.353	-0.218107	0.18446	0.0197615	0.36677	ENSG00000164031	4	protein_coding	DnaJ heat shock protein family (Hsp40) member B14 [Source:HGNC Symbol;Acc:HGNC:25881]
TMED5	652.334	-0.217153	0.240101	0.0211288	0.376978	ENSG00000117500	1	protein_coding	transmembrane p24 trafficking protein 5 [Source:HGNC Symbol;Acc:HGNC:24251]
GTF2H1	163.869	-0.216128	0.219637	0.0216411	0.380382	ENSG00000110768	11	protein_coding	general transcription factor IIH subunit 1 [Source:HGNC Symbol;Acc:HGNC:4655]
GTF2H1	163.869	-0.216128	0.219637	0.0216411	0.380382	ENSG00000288114	CHR_HG2111_PATCH	protein_coding	general transcription factor IIH subunit 1 [Source:HGNC Symbol;Acc:HGNC:4655]
RAPGEF2	245.97	-0.215223	0.239211	0.0215827	0.380345	ENSG00000109756	4	protein_coding	Rap guanine nucleotide exchange factor 2 [Source:HGNC Symbol;Acc:HGNC:16854]
APBB2	137.244	-0.214307	0.430204	0.0137626	0.315798	ENSG00000163697	4	protein_coding	amyloid beta precursor protein binding family B member 2 [Source:HGNC Symbol;Acc:HGNC:582]
IMMT	244.455	-0.211982	0.211135	0.0224118	0.385861	ENSG00000132305	2	protein_coding	inner membrane mitochondrial protein [Source:HGNC Symbol;Acc:HGNC:6047]
BRAP	101.13	-0.211927	0.246871	0.0224597	0.385861	ENSG00000089234	12	protein_coding	BRCA1 associated protein [Source:HGNC Symbol;Acc:HGNC:1099]
ARRDC4	437.455	-0.211078	0.211663	0.0215424	0.380132	ENSG00000140450	15	protein_coding	arrestin domain containing 4 [Source:HGNC Symbol;Acc:HGNC:28087]
RALB	337.44	-0.209724	0.214649	0.0232137	0.38986	ENSG00000144118	2	protein_coding	RAS like proto-oncogene B [Source:HGNC Symbol;Acc:HGNC:9840]
JUP	1905.35	-0.20857	0.187541	0.0223793	0.385861	ENSG00000173801	17	protein_coding	junction plakoglobin [Source:HGNC Symbol;Acc:HGNC:6207]
JUP	1905.35	-0.20857	0.187541	0.0223793	0.385861	LRG_401	17	LRG_gene	junction plakoglobin [Source:HGNC Symbol;Acc:HGNC:6207]
GRHL1	214.728	-0.208283	0.300036	0.0199876	0.36677	ENSG00000134317	2	protein_coding	grainyhead like transcription factor 1 [Source:HGNC Symbol;Acc:HGNC:17923]
STT3B	414.466	-0.208124	0.183652	0.0222324	0.385751	ENSG00000163527	3	protein_coding	STT3 oligosaccharyltransferase complex catalytic subunit B [Source:HGNC Symbol;Acc:HGNC:30611]
MEAF6	265.161	-0.207344	0.16445	0.0244013	0.398299	ENSG00000163875	1	protein_coding	MYST/Esa1 associated factor 6 [Source:HGNC Symbol;Acc:HGNC:25674]
DIPK2A	129.13	-0.206777	0.270954	0.0217024	0.380469	ENSG00000181744	3	protein_coding	divergent protein kinase domain 2A [Source:HGNC Symbol;Acc:HGNC:28490]
TBC1D14	117.078	-0.20614	0.26443	0.0225701	0.386643	ENSG00000132405	4	protein_coding	TBC1 domain family member 14 [Source:HGNC Symbol;Acc:HGNC:29246]
KLHL7	172.821	-0.20496	0.212896	0.0245915	0.399471	ENSG00000122550	7	protein_coding	kelch like family member 7 [Source:HGNC Symbol;Acc:HGNC:15646]
CYBRD1	101.767	-0.203952	0.4335	0.0133972	0.313974	ENSG00000071967	2	protein_coding	cytochrome b reductase 1 [Source:HGNC Symbol;Acc:HGNC:20797]
RAB6A	581.414	-0.202277	0.155795	0.0214912	0.379726	ENSG00000175582	11	protein_coding	RAB6A	member RAS oncogene family [Source:HGNC Symbol;Acc:HGNC:9786]
KCNK6	268.21	-0.201793	0.213606	0.0255583	0.406089	ENSG00000099337	19	protein_coding	potassium two pore domain channel subfamily K member 6 [Source:HGNC Symbol;Acc:HGNC:6281]
SH3BP5	99.5577	-0.201476	0.300528	0.0207149	0.373352	ENSG00000131370	3	protein_coding	SH3 domain binding protein 5 [Source:HGNC Symbol;Acc:HGNC:10827]
CCDC47	583.516	-0.201149	0.18578	0.0248823	0.402258	ENSG00000108588	17	protein_coding	coiled-coil domain containing 47 [Source:HGNC Symbol;Acc:HGNC:24856]
DCBLD1	390.886	-0.200022	0.184391	0.0256607	0.406089	ENSG00000164465	6	protein_coding	discoidin	CUB and LCCL domain containing 1 [Source:HGNC Symbol;Acc:HGNC:21479]
CUL4B	124.911	-0.198587	0.221382	0.0264507	0.410884	ENSG00000158290	X	protein_coding	cullin 4B [Source:HGNC Symbol;Acc:HGNC:2555]
NABP1	121.145	-0.19712	0.251475	0.0252901	0.404415	ENSG00000173559	2	protein_coding	nucleic acid binding protein 1 [Source:HGNC Symbol;Acc:HGNC:26232]
ZDHHC5	368.621	-0.196897	0.174931	0.0258139	0.406606	ENSG00000156599	11	protein_coding	zinc finger DHHC-type containing 5 [Source:HGNC Symbol;Acc:HGNC:18472]
ELOVL4	174.226	-0.196775	0.463522	0.0116931	0.292763	ENSG00000118402	6	protein_coding	ELOVL fatty acid elongase 4 [Source:HGNC Symbol;Acc:HGNC:14415]
PIK3R1	278.683	-0.196698	0.166881	0.0253279	0.404415	ENSG00000145675	5	protein_coding	phosphoinositide-3-kinase regulatory subunit 1 [Source:HGNC Symbol;Acc:HGNC:8979]
CLIP1	785.797	-0.196094	0.150678	0.0231411	0.38986	ENSG00000130779	12	protein_coding	CAP-Gly domain containing linker protein 1 [Source:HGNC Symbol;Acc:HGNC:10461]
SOWAHB	118.232	-0.195632	0.33551	0.0184338	0.357014	ENSG00000186212	4	protein_coding	sosondowah ankyrin repeat domain family member B [Source:HGNC Symbol;Acc:HGNC:32958]
VPS4A	190.158	-0.194566	0.22528	0.0260616	0.407654	ENSG00000132612	16	protein_coding	vacuolar protein sorting 4 homolog A [Source:HGNC Symbol;Acc:HGNC:13488]
WAPL	396.882	-0.19361	0.18049	0.028242	0.422803	ENSG00000062650	10	protein_coding	WAPL cohesin release factor [Source:HGNC Symbol;Acc:HGNC:23293]
SLC44A1	428.308	-0.192867	0.163371	0.0261255	0.40818	ENSG00000070214	9	protein_coding	solute carrier family 44 member 1 [Source:HGNC Symbol;Acc:HGNC:18798]
ZMPSTE24	313.716	-0.192355	0.248761	0.0236543	0.393723	LRG_212	1	LRG_gene	zinc metallopeptidase STE24 [Source:HGNC Symbol;Acc:HGNC:12877]
ZMPSTE24	313.716	-0.192355	0.248761	0.0236543	0.393723	ENSG00000084073	1	protein_coding	zinc metallopeptidase STE24 [Source:HGNC Symbol;Acc:HGNC:12877]
GXYLT1	106.16	-0.192165	0.300286	0.0207156	0.373352	ENSG00000151233	12	protein_coding	glucoside xylosyltransferase 1 [Source:HGNC Symbol;Acc:HGNC:27482]
ISY1	171.496	-0.190686	0.188312	0.0293102	0.431941	ENSG00000240682	3	protein_coding	ISY1 splicing factor homolog [Source:HGNC Symbol;Acc:HGNC:29201]
ANXA8	94.1592	-0.190313	0.273537	0.0242572	0.397758	ENSG00000265190	10	protein_coding	annexin A8 [Source:HGNC Symbol;Acc:HGNC:546]
PKP1	762.676	-0.188986	0.231818	0.0271971	0.415309	ENSG00000081277	1	protein_coding	plakophilin 1 [Source:HGNC Symbol;Acc:HGNC:9023]
HBS1L	182.583	-0.188845	0.183008	0.0296302	0.434662	ENSG00000112339	6	protein_coding	HBS1 like translational GTPase [Source:HGNC Symbol;Acc:HGNC:4834]
NUS1	302.717	-0.18812	0.233829	0.0247171	0.40018	ENSG00000153989	6	protein_coding	NUS1 dehydrodolichyl diphosphate synthase subunit [Source:HGNC Symbol;Acc:HGNC:21042]
FAM98A	131.711	-0.18678	0.192361	0.031532	0.447112	ENSG00000119812	2	protein_coding	family with sequence similarity 98 member A [Source:HGNC Symbol;Acc:HGNC:24520]
SMG5	106.786	-0.186719	0.252475	0.0256582	0.406089	ENSG00000198952	1	protein_coding	SMG5 nonsense mediated mRNA decay factor [Source:HGNC Symbol;Acc:HGNC:24644]
SCARB2	1320.52	-0.185969	0.152319	0.0271203	0.415137	ENSG00000138760	4	protein_coding	scavenger receptor class B member 2 [Source:HGNC Symbol;Acc:HGNC:1665]
AHNAK2	1888.58	-0.183927	0.187706	0.029786	0.434682	ENSG00000185567	14	protein_coding	AHNAK nucleoprotein 2 [Source:HGNC Symbol;Acc:HGNC:20125]
INPP4A	89.1577	-0.183654	0.261452	0.0256399	0.406089	ENSG00000040933	2	protein_coding	inositol polyphosphate-4-phosphatase type I A [Source:HGNC Symbol;Acc:HGNC:6074]
FEM1C	231.489	-0.183543	0.252226	0.025563	0.406089	ENSG00000145780	5	protein_coding	fem-1 homolog C [Source:HGNC Symbol;Acc:HGNC:16933]
IL6ST	1028.59	-0.180506	0.248302	0.0266191	0.411605	ENSG00000134352	5	protein_coding	interleukin 6 signal transducer [Source:HGNC Symbol;Acc:HGNC:6021]
PXDC1	283.249	-0.17996	0.298492	0.0199929	0.36677	ENSG00000168994	6	protein_coding	PX domain containing 1 [Source:HGNC Symbol;Acc:HGNC:21361]
HSPA9	438.606	-0.179044	0.175873	0.0331688	0.454104	ENSG00000113013	5	protein_coding	heat shock protein family A (Hsp70) member 9 [Source:HGNC Symbol;Acc:HGNC:5244]
SH3RF1	262.543	-0.178524	0.198867	0.0328719	0.450992	ENSG00000154447	4	protein_coding	SH3 domain containing ring finger 1 [Source:HGNC Symbol;Acc:HGNC:17650]
INTS2	48.5027	-0.178244	0.289441	0.0234612	0.391959	ENSG00000108506	17	protein_coding	integrator complex subunit 2 [Source:HGNC Symbol;Acc:HGNC:29241]
PARVA	172.589	-0.177826	0.210603	0.0326431	0.450853	ENSG00000197702	11	protein_coding	parvin alpha [Source:HGNC Symbol;Acc:HGNC:14652]
PPME1	395.887	-0.177258	0.144753	0.0316203	0.447389	ENSG00000214517	11	protein_coding	protein phosphatase methylesterase 1 [Source:HGNC Symbol;Acc:HGNC:30178]
MFN1	160.232	-0.177157	0.180525	0.0340308	0.458953	ENSG00000171109	3	protein_coding	mitofusin 1 [Source:HGNC Symbol;Acc:HGNC:18262]
USP14	525.389	-0.177073	0.155589	0.0333531	0.45549	ENSG00000101557	18	protein_coding	ubiquitin specific peptidase 14 [Source:HGNC Symbol;Acc:HGNC:12612]
IRS2	438.745	-0.176807	0.268094	0.0243092	0.397758	ENSG00000185950	13	protein_coding	insulin receptor substrate 2 [Source:HGNC Symbol;Acc:HGNC:6126]
LINC00662	368.827	-0.176331	0.166008	0.0346136	0.463462	ENSG00000261824	19	lncRNA	long intergenic non-protein coding RNA 662 [Source:HGNC Symbol;Acc:HGNC:27122]
EIF4G1	566.177	-0.176311	0.15477	0.0335401	0.45549	ENSG00000114867	3	protein_coding	eukaryotic translation initiation factor 4 gamma 1 [Source:HGNC Symbol;Acc:HGNC:3296]
SLC1A5	811.156	-0.175243	0.214649	0.0322318	0.450853	ENSG00000105281	19	protein_coding	solute carrier family 1 member 5 [Source:HGNC Symbol;Acc:HGNC:10943]
OS9	475.992	-0.17472	0.162475	0.0349433	0.465647	ENSG00000135506	12	protein_coding	OS9 endoplasmic reticulum lectin [Source:HGNC Symbol;Acc:HGNC:16994]
RIF1	284.783	-0.174255	0.183721	0.0352263	0.466157	ENSG00000080345	2	protein_coding	replication timing regulatory factor 1 [Source:HGNC Symbol;Acc:HGNC:23207]
SIK3	84.9874	-0.174088	0.244949	0.0281347	0.421989	ENSG00000160584	11	protein_coding	SIK family kinase 3 [Source:HGNC Symbol;Acc:HGNC:29165]
SLCO3A1	120.402	-0.173788	0.193682	0.0368773	0.475759	ENSG00000176463	15	protein_coding	solute carrier organic anion transporter family member 3A1 [Source:HGNC Symbol;Acc:HGNC:10952]
TBC1D5	171.01	-0.173704	0.229195	0.0300546	0.436714	ENSG00000131374	3	protein_coding	TBC1 domain family member 5 [Source:HGNC Symbol;Acc:HGNC:19166]
NRG1	39.7304	-0.172554	0.390428	0.00981892	0.276137	ENSG00000157168	8	protein_coding	neuregulin 1 [Source:HGNC Symbol;Acc:HGNC:7997]
DNAJC2	257.056	-0.172085	0.186934	0.0338836	0.45802	ENSG00000105821	7	protein_coding	DnaJ heat shock protein family (Hsp40) member C2 [Source:HGNC Symbol;Acc:HGNC:13192]
PDZD2	32.2202	-0.171501	0.362897	0.0117114	0.292763	ENSG00000133401	5	protein_coding	PDZ domain containing 2 [Source:HGNC Symbol;Acc:HGNC:18486]
DIDO1	203.644	-0.17119	0.196704	0.0346605	0.463462	ENSG00000101191	20	protein_coding	death inducer-obliterator 1 [Source:HGNC Symbol;Acc:HGNC:2680]
C3orf38	152.806	-0.170835	0.187948	0.0378487	0.480407	ENSG00000179021	3	protein_coding	chromosome 3 open reading frame 38 [Source:HGNC Symbol;Acc:HGNC:28384]
UHRF1BP1	62.5593	-0.170618	0.355762	0.0107317	0.279343	ENSG00000065060	6	protein_coding	UHRF1 binding protein 1 [Source:HGNC Symbol;Acc:HGNC:21216]
TMEM41A	217.802	-0.170345	0.241384	0.0290072	0.429822	ENSG00000163900	3	protein_coding	transmembrane protein 41A [Source:HGNC Symbol;Acc:HGNC:30544]
DNAJC9	141.08	-0.170261	0.212163	0.0352911	0.466157	ENSG00000213551	10	protein_coding	DnaJ heat shock protein family (Hsp40) member C9 [Source:HGNC Symbol;Acc:HGNC:19123]
SYVN1	137.537	-0.170083	0.302879	0.0187073	0.359217	ENSG00000162298	11	protein_coding	synoviolin 1 [Source:HGNC Symbol;Acc:HGNC:20738]
ECT2	80.9318	-0.169984	0.252997	0.0275227	0.419039	ENSG00000114346	3	protein_coding	epithelial cell transforming 2 [Source:HGNC Symbol;Acc:HGNC:3155]
APAF1	224.67	-0.169891	0.200441	0.03503	0.466157	ENSG00000120868	12	protein_coding	apoptotic peptidase activating factor 1 [Source:HGNC Symbol;Acc:HGNC:576]
EPRS	488.231	-0.169754	0.18764	0.0371827	0.476666	ENSG00000136628	1	protein_coding	glutamyl-prolyl-tRNA synthetase [Source:HGNC Symbol;Acc:HGNC:3418]
SPTLC1	271.428	-0.169687	0.161646	0.0379862	0.480844	ENSG00000090054	9	protein_coding	serine palmitoyltransferase long chain base subunit 1 [Source:HGNC Symbol;Acc:HGNC:11277]
SPTLC1	271.428	-0.169687	0.161646	0.0379862	0.480844	LRG_272	9	LRG_gene	serine palmitoyltransferase long chain base subunit 1 [Source:HGNC Symbol;Acc:HGNC:11277]
KDM4A	134.366	-0.169566	0.199303	0.036066	0.471841	ENSG00000066135	1	protein_coding	lysine demethylase 4A [Source:HGNC Symbol;Acc:HGNC:22978]
PIK3CA	204.267	-0.167874	0.17484	0.0389928	0.486737	ENSG00000121879	3	protein_coding	phosphatidylinositol-4	5-bisphosphate 3-kinase catalytic subunit alpha [Source:HGNC Symbol;Acc:HGNC:8975]
PIK3CA	204.267	-0.167874	0.17484	0.0389928	0.486737	LRG_310	3	LRG_gene	phosphatidylinositol-4	5-bisphosphate 3-kinase catalytic subunit alpha [Source:HGNC Symbol;Acc:HGNC:8975]
KIF3A	205.965	-0.166814	0.24553	0.0283783	0.424229	ENSG00000131437	5	protein_coding	kinesin family member 3A [Source:HGNC Symbol;Acc:HGNC:6319]
USP11	75.2013	-0.166769	0.286075	0.0211878	0.376978	ENSG00000102226	X	protein_coding	ubiquitin specific peptidase 11 [Source:HGNC Symbol;Acc:HGNC:12609]
MAL2	1329.71	-0.16652	0.189017	0.0381012	0.480844	ENSG00000147676	8	protein_coding	mal	T cell differentiation protein 2 (gene/pseudogene) [Source:HGNC Symbol;Acc:HGNC:13634]
SPART	397.449	-0.166158	0.172033	0.0403233	0.489082	ENSG00000133104	13	protein_coding	spartin [Source:HGNC Symbol;Acc:HGNC:18514]
RASSF6	167.212	-0.165784	0.287751	0.018775	0.360005	ENSG00000169435	4	protein_coding	Ras association domain family member 6 [Source:HGNC Symbol;Acc:HGNC:20796]
NF1	442.727	-0.165674	0.199642	0.0361441	0.472035	ENSG00000196712	17	protein_coding	neurofibromin 1 [Source:HGNC Symbol;Acc:HGNC:7765]
NF1	442.727	-0.165674	0.199642	0.0361441	0.472035	LRG_214	17	LRG_gene	neurofibromin 1 [Source:HGNC Symbol;Acc:HGNC:7765]
ASAP1	263.557	-0.165389	0.222374	0.0324872	0.450853	ENSG00000153317	8	protein_coding	ArfGAP with SH3 domain	ankyrin repeat and PH domain 1 [Source:HGNC Symbol;Acc:HGNC:2720]
ETV3	150.129	-0.165309	0.193238	0.037866	0.480407	ENSG00000117036	1	protein_coding	ETS variant 3 [Source:HGNC Symbol;Acc:HGNC:3492]
LNPEP	349.791	-0.164986	0.224312	0.0335221	0.45549	ENSG00000113441	5	protein_coding	leucyl and cystinyl aminopeptidase [Source:HGNC Symbol;Acc:HGNC:6656]
TXNDC11	101.531	-0.164501	0.190153	0.0407194	0.491809	ENSG00000153066	16	protein_coding	thioredoxin domain containing 11 [Source:HGNC Symbol;Acc:HGNC:28030]
CHST3	171.984	-0.164073	0.24969	0.0263258	0.409886	ENSG00000122863	10	protein_coding	carbohydrate sulfotransferase 3 [Source:HGNC Symbol;Acc:HGNC:1971]
CD44	2534.29	-0.164037	0.163464	0.0411092	0.493667	ENSG00000026508	11	protein_coding	CD44 molecule (Indian blood group) [Source:HGNC Symbol;Acc:HGNC:1681]
SPEN	893.503	-0.162628	0.179373	0.0408031	0.491809	ENSG00000065526	1	protein_coding	spen family transcriptional repressor [Source:HGNC Symbol;Acc:HGNC:17575]
EIF2AK4	210.655	-0.161976	0.261284	0.0242292	0.397758	ENSG00000128829	15	protein_coding	eukaryotic translation initiation factor 2 alpha kinase 4 [Source:HGNC Symbol;Acc:HGNC:19687]
CCT5	579.157	-0.161702	0.152219	0.0424037	0.499047	ENSG00000150753	5	protein_coding	chaperonin containing TCP1 subunit 5 [Source:HGNC Symbol;Acc:HGNC:1618]
CCT5	579.157	-0.161702	0.152219	0.0424037	0.499047	LRG_361	5	LRG_gene	chaperonin containing TCP1 subunit 5 [Source:HGNC Symbol;Acc:HGNC:1618]
ELK3	1040.46	-0.161296	0.253317	0.0265641	0.411225	ENSG00000111145	12	protein_coding	ETS transcription factor ELK3 [Source:HGNC Symbol;Acc:HGNC:3325]
TCHP	70.6029	-0.160615	0.229909	0.031938	0.450032	ENSG00000139437	12	protein_coding	trichoplein keratin filament binding [Source:HGNC Symbol;Acc:HGNC:28135]
CASC4	583.118	-0.160129	0.159556	0.0431498	0.503874	ENSG00000166734	15	protein_coding	cancer susceptibility 4 [Source:HGNC Symbol;Acc:HGNC:24892]
RBMS1	505.514	-0.160066	0.171252	0.0439317	0.50818	ENSG00000153250	2	protein_coding	RNA binding motif single stranded interacting protein 1 [Source:HGNC Symbol;Acc:HGNC:9907]
ZFYVE9	109.886	-0.159483	0.2274	0.0316509	0.447389	ENSG00000157077	1	protein_coding	zinc finger FYVE-type containing 9 [Source:HGNC Symbol;Acc:HGNC:6775]
MPZL1	836.98	-0.159095	0.188907	0.0408414	0.491809	ENSG00000197965	1	protein_coding	myelin protein zero like 1 [Source:HGNC Symbol;Acc:HGNC:7226]
CAST	2842.13	-0.159004	0.139033	0.0395943	0.486793	ENSG00000153113	5	protein_coding	calpastatin [Source:HGNC Symbol;Acc:HGNC:1515]
VPS4B	853.716	-0.158695	0.117559	0.0399034	0.487181	ENSG00000119541	18	protein_coding	vacuolar protein sorting 4 homolog B [Source:HGNC Symbol;Acc:HGNC:10895]
ATL3	356.218	-0.15859	0.145268	0.0439944	0.50818	ENSG00000184743	11	protein_coding	atlastin GTPase 3 [Source:HGNC Symbol;Acc:HGNC:24526]
SEL1L	429.61	-0.158574	0.19616	0.0395649	0.486793	ENSG00000071537	14	protein_coding	SEL1L adaptor subunit of ERAD E3 ubiquitin ligase [Source:HGNC Symbol;Acc:HGNC:10717]
CASD1	52.0295	-0.157872	0.24499	0.0281227	0.421989	ENSG00000127995	7	protein_coding	CAS1 domain containing 1 [Source:HGNC Symbol;Acc:HGNC:16014]
CTBP2	497.139	-0.157815	0.142692	0.0441861	0.50818	ENSG00000175029	10	protein_coding	C-terminal binding protein 2 [Source:HGNC Symbol;Acc:HGNC:2495]
TBC1D9	176.742	-0.15775	0.186853	0.0414101	0.495344	ENSG00000109436	4	protein_coding	TBC1 domain family member 9 [Source:HGNC Symbol;Acc:HGNC:21710]
MIGA1	105.45	-0.157621	0.19306	0.0402965	0.489082	ENSG00000180488	1	protein_coding	mitoguardin 1 [Source:HGNC Symbol;Acc:HGNC:24741]
PLEKHN1	86.4239	-0.157398	0.261269	0.0229559	0.38986	ENSG00000187583	1	protein_coding	pleckstrin homology domain containing N1 [Source:HGNC Symbol;Acc:HGNC:25284]
KIF13A	97.4346	-0.157111	0.216124	0.0358435	0.470359	ENSG00000137177	6	protein_coding	kinesin family member 13A [Source:HGNC Symbol;Acc:HGNC:14566]
TAB3	94.4992	-0.156775	0.207242	0.0375431	0.479672	ENSG00000157625	X	protein_coding	TGF-beta activated kinase 1 (MAP3K7) binding protein 3 [Source:HGNC Symbol;Acc:HGNC:30681]
GFOD1	281.606	-0.15643	0.168987	0.0456863	0.51449	ENSG00000145990	6	protein_coding	glucose-fructose oxidoreductase domain containing 1 [Source:HGNC Symbol;Acc:HGNC:21096]
TMEM154	291.964	-0.155985	0.214127	0.0359815	0.471567	ENSG00000170006	4	protein_coding	transmembrane protein 154 [Source:HGNC Symbol;Acc:HGNC:26489]
MARVELD2	165.108	-0.155887	0.216219	0.033896	0.45802	ENSG00000152939	5	protein_coding	MARVEL domain containing 2 [Source:HGNC Symbol;Acc:HGNC:26401]
MARVELD2	165.108	-0.155887	0.216219	0.033896	0.45802	ENSG00000274671	CHR_HSCHR5_2_CTG1_1	protein_coding	MARVEL domain containing 2 [Source:HGNC Symbol;Acc:HGNC:26401]
MAN2A1	303.626	-0.155673	0.18559	0.0434472	0.506472	ENSG00000112893	5	protein_coding	mannosidase alpha class 2A member 1 [Source:HGNC Symbol;Acc:HGNC:6824]
CTNND1	995.698	-0.155052	0.168902	0.0408176	0.491809	ENSG00000198561	11	protein_coding	catenin delta 1 [Source:HGNC Symbol;Acc:HGNC:2515]
ARHGEF5	239.034	-0.154799	0.183538	0.0438998	0.50818	ENSG00000050327	7	protein_coding	Rho guanine nucleotide exchange factor 5 [Source:HGNC Symbol;Acc:HGNC:13209]
ARHGEF5	239.034	-0.154799	0.183538	0.0438998	0.50818	ENSG00000284933	CHR_HSCHR7_3_CTG4_4	protein_coding	Rho guanine nucleotide exchange factor 5 [Source:HGNC Symbol;Acc:HGNC:13209]
CRTAP	274.143	-0.154626	0.146163	0.0479868	0.52139	LRG_4	3	LRG_gene	cartilage associated protein [Source:HGNC Symbol;Acc:HGNC:2379]
CRTAP	274.143	-0.154626	0.146163	0.0479868	0.52139	ENSG00000170275	3	protein_coding	cartilage associated protein [Source:HGNC Symbol;Acc:HGNC:2379]
EXOC6B	204.393	-0.154452	0.198682	0.0396428	0.486793	ENSG00000144036	2	protein_coding	exocyst complex component 6B [Source:HGNC Symbol;Acc:HGNC:17085]
GTF2A1	185.817	-0.154408	0.16791	0.0476198	0.51966	ENSG00000165417	14	protein_coding	general transcription factor IIA subunit 1 [Source:HGNC Symbol;Acc:HGNC:4646]
CTIF	74.1098	-0.153372	0.21392	0.0387374	0.486434	ENSG00000134030	18	protein_coding	cap binding complex dependent translation initiation factor [Source:HGNC Symbol;Acc:HGNC:23925]
CTIF	74.1098	-0.153372	0.21392	0.0387374	0.486434	ENSG00000282825	CHR_HG2213_PATCH	protein_coding	cap binding complex dependent translation initiation factor [Source:HGNC Symbol;Acc:HGNC:23925]
ERRFI1	1625.81	-0.153353	0.210888	0.0362505	0.472035	ENSG00000116285	1	protein_coding	ERBB receptor feedback inhibitor 1 [Source:HGNC Symbol;Acc:HGNC:18185]
PCDHGC3	134.044	-0.153104	0.297322	0.01074	0.279343	ENSG00000240184	5	protein_coding	protocadherin gamma subfamily C	3 [Source:HGNC Symbol;Acc:HGNC:8716]
NKIRAS1	95.1982	-0.152761	0.235024	0.0288999	0.429647	ENSG00000197885	3	protein_coding	NFKB inhibitor interacting Ras like 1 [Source:HGNC Symbol;Acc:HGNC:17899]
IGFBP3	10488.4	-0.152473	0.147521	0.0483132	0.522162	ENSG00000146674	7	protein_coding	insulin like growth factor binding protein 3 [Source:HGNC Symbol;Acc:HGNC:5472]
LMLN	31.107	-0.152202	0.298117	0.0123702	0.302731	ENSG00000185621	3	protein_coding	leishmanolysin like peptidase [Source:HGNC Symbol;Acc:HGNC:15991]
COBL	116.095	-0.152131	0.236178	0.0275345	0.419039	ENSG00000106078	7	protein_coding	cordon-bleu WH2 repeat protein [Source:HGNC Symbol;Acc:HGNC:22199]
WDR44	87.132	-0.151417	0.205626	0.0396581	0.486793	ENSG00000131725	X	protein_coding	WD repeat domain 44 [Source:HGNC Symbol;Acc:HGNC:30512]
TMEM87A	313.141	-0.151168	0.153577	0.050997	0.528577	ENSG00000103978	15	protein_coding	transmembrane protein 87A [Source:HGNC Symbol;Acc:HGNC:24522]
PIK3C3	119.861	-0.150939	0.193458	0.0421312	0.499047	ENSG00000078142	18	protein_coding	phosphatidylinositol 3-kinase catalytic subunit type 3 [Source:HGNC Symbol;Acc:HGNC:8974]
SH3D21	84.825	-0.150785	0.228477	0.0303421	0.437594	ENSG00000214193	1	protein_coding	SH3 domain containing 21 [Source:HGNC Symbol;Acc:HGNC:26236]
MYO1B	697.771	-0.150084	0.186387	0.0447765	0.510074	ENSG00000128641	2	protein_coding	myosin IB [Source:HGNC Symbol;Acc:HGNC:7596]
MACF1	2802.2	-0.148453	0.218753	0.0334268	0.45549	ENSG00000127603	1	protein_coding	microtubule actin crosslinking factor 1 [Source:HGNC Symbol;Acc:HGNC:13664]
MXRA5	149.375	-0.148355	0.236124	0.0267616	0.41272	ENSG00000101825	X	protein_coding	matrix remodeling associated 5 [Source:HGNC Symbol;Acc:HGNC:7539]
TMEM263	190.921	-0.147777	0.214323	0.0356245	0.469166	ENSG00000151135	12	protein_coding	transmembrane protein 263 [Source:HGNC Symbol;Acc:HGNC:28281]
DNAJC10	457.868	-0.147734	0.201875	0.0398483	0.487181	ENSG00000077232	2	protein_coding	DnaJ heat shock protein family (Hsp40) member C10 [Source:HGNC Symbol;Acc:HGNC:24637]
TET3	109.391	-0.147649	0.212398	0.0357348	0.47016	ENSG00000187605	2	protein_coding	tet methylcytosine dioxygenase 3 [Source:HGNC Symbol;Acc:HGNC:28313]
UBQLN1	312.269	-0.1473	0.154528	0.0528836	0.535942	ENSG00000135018	9	protein_coding	ubiquilin 1 [Source:HGNC Symbol;Acc:HGNC:12508]
ZNF217	677.684	-0.147189	0.179247	0.0444697	0.508726	ENSG00000171940	20	protein_coding	zinc finger protein 217 [Source:HGNC Symbol;Acc:HGNC:13009]
DIPK1A	95.9454	-0.147185	0.219981	0.0336015	0.45562	ENSG00000154511	1	protein_coding	divergent protein kinase domain 1A [Source:HGNC Symbol;Acc:HGNC:32213]
ABCB8	40.4713	-0.14707	0.246938	0.0245637	0.399471	ENSG00000197150	7	protein_coding	ATP binding cassette subfamily B member 8 [Source:HGNC Symbol;Acc:HGNC:49]
ZNF800	227.359	-0.146269	0.158291	0.0535711	0.539312	ENSG00000048405	7	protein_coding	zinc finger protein 800 [Source:HGNC Symbol;Acc:HGNC:27267]
MCL1	1280.72	-0.146025	0.141401	0.056809	0.549817	ENSG00000143384	1	protein_coding	MCL1 apoptosis regulator	BCL2 family member [Source:HGNC Symbol;Acc:HGNC:6943]
TTC14	165.217	-0.145845	0.186059	0.0463893	0.514551	ENSG00000163728	3	protein_coding	tetratricopeptide repeat domain 14 [Source:HGNC Symbol;Acc:HGNC:24697]
EIF2S1	229.048	-0.145531	0.148951	0.0577185	0.5518	ENSG00000134001	14	protein_coding	eukaryotic translation initiation factor 2 subunit alpha [Source:HGNC Symbol;Acc:HGNC:3265]
GLG1	440.028	-0.144955	0.18257	0.0474397	0.519319	ENSG00000090863	16	protein_coding	golgi glycoprotein 1 [Source:HGNC Symbol;Acc:HGNC:4316]
ZDHHC17	44.4402	-0.144161	0.228367	0.029519	0.434544	ENSG00000186908	12	protein_coding	zinc finger DHHC-type containing 17 [Source:HGNC Symbol;Acc:HGNC:18412]
FLNB	899.246	-0.144008	0.15258	0.0563839	0.548362	ENSG00000136068	3	protein_coding	filamin B [Source:HGNC Symbol;Acc:HGNC:3755]
YEATS4	63.5258	-0.143919	0.223119	0.0326595	0.450853	ENSG00000127337	12	protein_coding	YEATS domain containing 4 [Source:HGNC Symbol;Acc:HGNC:24859]
PPP4R3A	648.027	-0.142881	0.172167	0.0517656	0.528581	ENSG00000100796	14	protein_coding	protein phosphatase 4 regulatory subunit 3A [Source:HGNC Symbol;Acc:HGNC:20219]
PSME4	362.169	-0.142847	0.175551	0.050813	0.528577	ENSG00000068878	2	protein_coding	proteasome activator subunit 4 [Source:HGNC Symbol;Acc:HGNC:20635]
ARHGEF28	207.603	-0.142813	0.249603	0.0182799	0.357014	ENSG00000214944	5	protein_coding	Rho guanine nucleotide exchange factor 28 [Source:HGNC Symbol;Acc:HGNC:30322]
MTFR1	98.4765	-0.142483	0.188928	0.0476635	0.519717	ENSG00000066855	8	protein_coding	mitochondrial fission regulator 1 [Source:HGNC Symbol;Acc:HGNC:29510]
SLC30A1	124.584	-0.142019	0.221291	0.0307347	0.440433	ENSG00000170385	1	protein_coding	solute carrier family 30 member 1 [Source:HGNC Symbol;Acc:HGNC:11012]
CELSR1	304.27	-0.141675	0.166186	0.0599182	0.562834	ENSG00000075275	22	protein_coding	cadherin EGF LAG seven-pass G-type receptor 1 [Source:HGNC Symbol;Acc:HGNC:1850]
MALT1	360.276	-0.141253	0.169635	0.0520231	0.530408	ENSG00000172175	18	protein_coding	MALT1 paracaspase [Source:HGNC Symbol;Acc:HGNC:6819]
MALT1	360.276	-0.141253	0.169635	0.0520231	0.530408	LRG_1221	18	LRG_gene	MALT1 paracaspase [Source:HGNC Symbol;Acc:HGNC:6819]
SLC38A1	1326.66	-0.141248	0.174063	0.0501033	0.526338	ENSG00000111371	12	protein_coding	solute carrier family 38 member 1 [Source:HGNC Symbol;Acc:HGNC:13447]
CLIC4	1170.77	-0.141051	0.220336	0.0301057	0.436848	ENSG00000169504	1	protein_coding	chloride intracellular channel 4 [Source:HGNC Symbol;Acc:HGNC:13518]
RBAK	105.222	-0.140718	0.213362	0.0327648	0.450859	ENSG00000146587	7	protein_coding	RB associated KRAB zinc finger [Source:HGNC Symbol;Acc:HGNC:17680]
ZNF430	254.068	-0.140331	0.176642	0.0516598	0.528581	ENSG00000118620	19	protein_coding	zinc finger protein 430 [Source:HGNC Symbol;Acc:HGNC:20808]
ZNF430	254.068	-0.140331	0.176642	0.0516598	0.528581	ENSG00000278780	CHR_HSCHR19_1_CTG2	protein_coding	zinc finger protein 430 [Source:HGNC Symbol;Acc:HGNC:20808]
SH3TC1	88.7763	-0.14007	0.251329	0.0154585	0.329869	ENSG00000125089	4	protein_coding	SH3 domain and tetratricopeptide repeats 1 [Source:HGNC Symbol;Acc:HGNC:26009]
CCT6A	889.342	-0.140064	0.130852	0.0616532	0.570429	ENSG00000146731	7	protein_coding	chaperonin containing TCP1 subunit 6A [Source:HGNC Symbol;Acc:HGNC:1620]
UBA5	65.6482	-0.139927	0.203811	0.0391945	0.486737	ENSG00000081307	3	protein_coding	ubiquitin like modifier activating enzyme 5 [Source:HGNC Symbol;Acc:HGNC:23230]
PTPN11	625.387	-0.139815	0.148196	0.0601772	0.563337	ENSG00000179295	12	protein_coding	protein tyrosine phosphatase non-receptor type 11 [Source:HGNC Symbol;Acc:HGNC:9644]
PTPN11	625.387	-0.139815	0.148196	0.0601772	0.563337	LRG_614	12	LRG_gene	protein tyrosine phosphatase non-receptor type 11 [Source:HGNC Symbol;Acc:HGNC:9644]
PRAG1	75.9354	-0.139774	0.245038	0.0198085	0.36677	ENSG00000275342	8	protein_coding	PEAK1 related	kinase-activating pseudokinase 1 [Source:HGNC Symbol;Acc:HGNC:25438]
ARF5	389.069	-0.139615	0.202189	0.0402433	0.489082	ENSG00000004059	7	protein_coding	ADP ribosylation factor 5 [Source:HGNC Symbol;Acc:HGNC:658]
YTHDC2	83.4593	-0.139482	0.205766	0.0386749	0.486101	ENSG00000047188	5	protein_coding	YTH domain containing 2 [Source:HGNC Symbol;Acc:HGNC:24721]
RALGAPA1	215.821	-0.139329	0.199682	0.0405681	0.491147	ENSG00000174373	14	protein_coding	Ral GTPase activating protein catalytic alpha subunit 1 [Source:HGNC Symbol;Acc:HGNC:17770]
KLHL42	159.163	-0.139126	0.186996	0.0463174	0.514504	ENSG00000087448	12	protein_coding	kelch like family member 42 [Source:HGNC Symbol;Acc:HGNC:29252]
GALNT5	727.54	-0.138304	0.21247	0.0347246	0.463648	ENSG00000136542	2	protein_coding	polypeptide N-acetylgalactosaminyltransferase 5 [Source:HGNC Symbol;Acc:HGNC:4127]
TMEM43	236.415	-0.138093	0.175108	0.0535046	0.539312	ENSG00000170876	3	protein_coding	transmembrane protein 43 [Source:HGNC Symbol;Acc:HGNC:28472]
TMEM43	236.415	-0.138093	0.175108	0.0535046	0.539312	LRG_435	3	LRG_gene	transmembrane protein 43 [Source:HGNC Symbol;Acc:HGNC:28472]
MBOAT1	57.81	-0.137892	0.214579	0.0322032	0.450853	ENSG00000172197	6	protein_coding	membrane bound O-acyltransferase domain containing 1 [Source:HGNC Symbol;Acc:HGNC:21579]
NDEL1	236.454	-0.137749	0.159552	0.0609376	0.566917	ENSG00000166579	17	protein_coding	nudE neurodevelopment protein 1 like 1 [Source:HGNC Symbol;Acc:HGNC:17620]
ATAD1	209.64	-0.137065	0.161235	0.0598185	0.562711	ENSG00000138138	10	protein_coding	ATPase family AAA domain containing 1 [Source:HGNC Symbol;Acc:HGNC:25903]
ATAD1	209.64	-0.137065	0.161235	0.0598185	0.562711	ENSG00000283024	CHR_HG2334_PATCH	protein_coding	ATPase family AAA domain containing 1 [Source:HGNC Symbol;Acc:HGNC:25903]
CSNK1A1	2013.57	-0.137012	0.130265	0.0646865	0.580466	ENSG00000113712	5	protein_coding	casein kinase 1 alpha 1 [Source:HGNC Symbol;Acc:HGNC:2451]
CLDN1	1799.84	-0.136727	0.255598	0.0125994	0.305203	ENSG00000163347	3	protein_coding	claudin 1 [Source:HGNC Symbol;Acc:HGNC:2032]
TMTC1	172.938	-0.13659	0.188644	0.0473368	0.519089	ENSG00000133687	12	protein_coding	transmembrane O-mannosyltransferase targeting cadherins 1 [Source:HGNC Symbol;Acc:HGNC:24099]
GSK3B	514.06	-0.136049	0.151141	0.0616417	0.570429	ENSG00000082701	3	protein_coding	glycogen synthase kinase 3 beta [Source:HGNC Symbol;Acc:HGNC:4617]
EXD2	142.363	-0.135858	0.182307	0.0500239	0.526323	ENSG00000081177	14	protein_coding	exonuclease 3'-5' domain containing 2 [Source:HGNC Symbol;Acc:HGNC:20217]
RABGEF1	165.677	-0.135651	0.170922	0.0561919	0.548362	ENSG00000154710	7	protein_coding	RAB guanine nucleotide exchange factor 1 [Source:HGNC Symbol;Acc:HGNC:17676]
FKBP9	95.8089	-0.135525	0.216563	0.0310667	0.443307	ENSG00000122642	7	protein_coding	FKBP prolyl isomerase 9 [Source:HGNC Symbol;Acc:HGNC:3725]
ZNF460	140.039	-0.135445	0.242278	0.013804	0.31583	ENSG00000197714	19	protein_coding	zinc finger protein 460 [Source:HGNC Symbol;Acc:HGNC:21628]
ROCK2	308.007	-0.135431	0.180133	0.0536606	0.539705	ENSG00000134318	2	protein_coding	Rho associated coiled-coil containing protein kinase 2 [Source:HGNC Symbol;Acc:HGNC:10252]
PPP2R2A	502.203	-0.134924	0.129931	0.0662403	0.582518	ENSG00000221914	8	protein_coding	protein phosphatase 2 regulatory subunit Balpha [Source:HGNC Symbol;Acc:HGNC:9304]
TMED2	1095.99	-0.134088	0.132416	0.0662595	0.582518	ENSG00000086598	12	protein_coding	transmembrane p24 trafficking protein 2 [Source:HGNC Symbol;Acc:HGNC:16996]
KLC1	436.591	-0.134052	0.150388	0.0642389	0.580373	ENSG00000126214	14	protein_coding	kinesin light chain 1 [Source:HGNC Symbol;Acc:HGNC:6387]
ANKH	837.556	-0.133945	0.246892	0.0123713	0.302731	ENSG00000154122	5	protein_coding	ANKH inorganic pyrophosphate transport regulator [Source:HGNC Symbol;Acc:HGNC:15492]
ATP2A2	1082.99	-0.133721	0.172238	0.0558029	0.548362	ENSG00000174437	12	protein_coding	ATPase sarcoplasmic/endoplasmic reticulum Ca2+ transporting 2 [Source:HGNC Symbol;Acc:HGNC:812]
ERAP2	161.413	-0.133479	0.188102	0.0458689	0.51449	ENSG00000164308	5	protein_coding	endoplasmic reticulum aminopeptidase 2 [Source:HGNC Symbol;Acc:HGNC:29499]
MTMR6	191.848	-0.133112	0.14913	0.0663165	0.582518	ENSG00000139505	13	protein_coding	myotubularin related protein 6 [Source:HGNC Symbol;Acc:HGNC:7453]
APMAP	136.699	-0.132696	0.180301	0.0541318	0.541278	ENSG00000101474	20	protein_coding	adipocyte plasma membrane associated protein [Source:HGNC Symbol;Acc:HGNC:13238]
DHX16	95.1559	-0.132229	0.182414	0.0530868	0.537196	ENSG00000204560	6	protein_coding	DEAH-box helicase 16 [Source:HGNC Symbol;Acc:HGNC:2739]
DHX16	95.1559	-0.132229	0.182414	0.0530868	0.537196	ENSG00000227222	CHR_HSCHR6_MHC_APD_CTG1	protein_coding	DEAH-box helicase 16 [Source:HGNC Symbol;Acc:HGNC:2739]
DHX16	95.1559	-0.132229	0.182414	0.0530868	0.537196	ENSG00000233561	CHR_HSCHR6_MHC_COX_CTG1	protein_coding	DEAH-box helicase 16 [Source:HGNC Symbol;Acc:HGNC:2739]
DHX16	95.1559	-0.132229	0.182414	0.0530868	0.537196	ENSG00000233418	CHR_HSCHR6_MHC_DBB_CTG1	protein_coding	DEAH-box helicase 16 [Source:HGNC Symbol;Acc:HGNC:2739]
DHX16	95.1559	-0.132229	0.182414	0.0530868	0.537196	ENSG00000233049	CHR_HSCHR6_MHC_MANN_CTG1	protein_coding	DEAH-box helicase 16 [Source:HGNC Symbol;Acc:HGNC:2739]
DHX16	95.1559	-0.132229	0.182414	0.0530868	0.537196	ENSG00000231377	CHR_HSCHR6_MHC_MCF_CTG1	protein_coding	DEAH-box helicase 16 [Source:HGNC Symbol;Acc:HGNC:2739]
DHX16	95.1559	-0.132229	0.182414	0.0530868	0.537196	ENSG00000206486	CHR_HSCHR6_MHC_QBL_CTG1	protein_coding	DEAH-box helicase 16 [Source:HGNC Symbol;Acc:HGNC:2739]
DHX16	95.1559	-0.132229	0.182414	0.0530868	0.537196	ENSG00000226171	CHR_HSCHR6_MHC_SSTO_CTG1	protein_coding	DEAH-box helicase 16 [Source:HGNC Symbol;Acc:HGNC:2739]
FHL1	118.21	-0.132223	0.243706	0.01142	0.289388	ENSG00000022267	X	protein_coding	four and a half LIM domains 1 [Source:HGNC Symbol;Acc:HGNC:3702]
ARFGEF1	536.466	-0.131998	0.151219	0.0658744	0.582518	ENSG00000066777	8	protein_coding	ADP ribosylation factor guanine nucleotide exchange factor 1 [Source:HGNC Symbol;Acc:HGNC:15772]
HSPA13	280.447	-0.131914	0.198844	0.0389168	0.486737	ENSG00000155304	21	protein_coding	heat shock protein family A (Hsp70) member 13 [Source:HGNC Symbol;Acc:HGNC:11375]
CNOT1	433.312	-0.131893	0.151476	0.06794	0.586395	ENSG00000125107	16	protein_coding	CCR4-NOT transcription complex subunit 1 [Source:HGNC Symbol;Acc:HGNC:7877]
FMN1	99.3211	-0.13153	0.220636	0.0223831	0.385861	ENSG00000248905	15	protein_coding	formin 1 [Source:HGNC Symbol;Acc:HGNC:3768]
TXNDC15	138.482	-0.13144	0.203509	0.0378605	0.480407	ENSG00000113621	5	protein_coding	thioredoxin domain containing 15 [Source:HGNC Symbol;Acc:HGNC:20652]
GNAI1	190.746	-0.131287	0.171463	0.0588169	0.557534	ENSG00000127955	7	protein_coding	G protein subunit alpha i1 [Source:HGNC Symbol;Acc:HGNC:4384]
HIF1A-AS3	184.61	-0.131056	0.204325	0.0343334	0.46162	ENSG00000258667	14	lncRNA	HIF1A antisense RNA 3 [Source:HGNC Symbol;Acc:HGNC:54284]
C3orf52	346.849	-0.131002	0.211179	0.0267276	0.41272	ENSG00000114529	3	protein_coding	chromosome 3 open reading frame 52 [Source:HGNC Symbol;Acc:HGNC:26255]
C3orf52	346.849	-0.131002	0.211179	0.0267276	0.41272	ENSG00000285394	CHR_HSCHR3_6_CTG2_1	protein_coding	chromosome 3 open reading frame 52 [Source:HGNC Symbol;Acc:HGNC:26255]
ZCCHC24	66.251	-0.130863	0.196807	0.0394645	0.486793	ENSG00000165424	10	protein_coding	zinc finger CCHC-type containing 24 [Source:HGNC Symbol;Acc:HGNC:26911]
OSBPL3	115.704	-0.130801	0.205319	0.0333587	0.45549	ENSG00000070882	7	protein_coding	oxysterol binding protein like 3 [Source:HGNC Symbol;Acc:HGNC:16370]
XPOT	264.787	-0.130642	0.164044	0.0607863	0.56629	ENSG00000184575	12	protein_coding	exportin for tRNA [Source:HGNC Symbol;Acc:HGNC:12826]
CYP4V2	28.874	-0.130609	0.232827	0.0148539	0.324455	ENSG00000145476	4	protein_coding	cytochrome P450 family 4 subfamily V member 2 [Source:HGNC Symbol;Acc:HGNC:23198]
TARS	1297.94	-0.130079	0.168218	0.0593616	0.559192	ENSG00000113407	5	protein_coding	threonyl-tRNA synthetase [Source:HGNC Symbol;Acc:HGNC:11572]
SOBP	88.0652	-0.13006	0.230217	0.0152835	0.328771	ENSG00000112320	6	protein_coding	sine oculis binding protein homolog [Source:HGNC Symbol;Acc:HGNC:29256]
VTA1	179.927	-0.129823	0.141598	0.0717331	0.594239	ENSG00000009844	6	protein_coding	vesicle trafficking 1 [Source:HGNC Symbol;Acc:HGNC:20954]
CCDC3	52.26	-0.129739	0.224915	0.0178476	0.352228	ENSG00000151468	10	protein_coding	coiled-coil domain containing 3 [Source:HGNC Symbol;Acc:HGNC:23813]
ANO6	1303.34	-0.129657	0.14499	0.0724429	0.595879	ENSG00000177119	12	protein_coding	anoctamin 6 [Source:HGNC Symbol;Acc:HGNC:25240]
MOB1B	133.587	-0.129617	0.186779	0.0459054	0.51449	ENSG00000173542	4	protein_coding	MOB kinase activator 1B [Source:HGNC Symbol;Acc:HGNC:29801]
SAMD9L	89.6866	-0.129277	0.238779	0.0107321	0.279343	ENSG00000177409	7	protein_coding	sterile alpha motif domain containing 9 like [Source:HGNC Symbol;Acc:HGNC:1349]
RECQL	226.554	-0.129073	0.15857	0.0666588	0.583006	ENSG00000004700	12	protein_coding	RecQ like helicase [Source:HGNC Symbol;Acc:HGNC:9948]
CAPN2	1858.35	-0.129006	0.117933	0.0713816	0.594239	ENSG00000162909	1	protein_coding	calpain 2 [Source:HGNC Symbol;Acc:HGNC:1479]
NFIX	187.401	-0.128776	0.173822	0.0570284	0.549817	ENSG00000008441	19	protein_coding	nuclear factor I X [Source:HGNC Symbol;Acc:HGNC:7788]
SSR1	425.865	-0.128507	0.121596	0.075119	0.603231	ENSG00000124783	6	protein_coding	signal sequence receptor subunit 1 [Source:HGNC Symbol;Acc:HGNC:11323]
CDK17	136.478	-0.128435	0.161317	0.0650201	0.581389	ENSG00000059758	12	protein_coding	cyclin dependent kinase 17 [Source:HGNC Symbol;Acc:HGNC:8750]
B3GNT2	248.256	-0.128286	0.157879	0.0662056	0.582518	ENSG00000170340	2	protein_coding	UDP-GlcNAc:betaGal beta-1	3-N-acetylglucosaminyltransferase 2 [Source:HGNC Symbol;Acc:HGNC:15629]
RAB27B	266.989	-0.128103	0.184705	0.0538229	0.539963	ENSG00000041353	18	protein_coding	RAB27B	member RAS oncogene family [Source:HGNC Symbol;Acc:HGNC:9767]
CEP76	31.5515	-0.128102	0.214407	0.0258742	0.406653	ENSG00000101624	18	protein_coding	centrosomal protein 76 [Source:HGNC Symbol;Acc:HGNC:25727]
FAM160A1	123.642	-0.127886	0.186666	0.0460789	0.51449	ENSG00000164142	4	protein_coding	family with sequence similarity 160 member A1 [Source:HGNC Symbol;Acc:HGNC:34237]
TEAD1	568.357	-0.127331	0.172985	0.0588594	0.557534	ENSG00000187079	11	protein_coding	TEA domain transcription factor 1 [Source:HGNC Symbol;Acc:HGNC:11714]
GCSH	124.5	-0.127305	0.185313	0.0503946	0.527397	ENSG00000140905	16	protein_coding	glycine cleavage system protein H [Source:HGNC Symbol;Acc:HGNC:4208]
GCSH	124.5	-0.127305	0.185313	0.0503946	0.527397	LRG_541	16	LRG_gene	glycine cleavage system protein H [Source:HGNC Symbol;Acc:HGNC:4208]
PPARD	503.11	-0.127248	0.184446	0.0475204	0.519319	ENSG00000112033	6	protein_coding	peroxisome proliferator activated receptor delta [Source:HGNC Symbol;Acc:HGNC:9235]
CHST15	241.201	-0.127067	0.158631	0.0671907	0.584602	ENSG00000182022	10	protein_coding	carbohydrate sulfotransferase 15 [Source:HGNC Symbol;Acc:HGNC:18137]
MEF2A	422.748	-0.126887	0.139976	0.0764707	0.609733	ENSG00000068305	15	protein_coding	myocyte enhancer factor 2A [Source:HGNC Symbol;Acc:HGNC:6993]
WDFY1	178.255	-0.126769	0.152356	0.0709229	0.593545	ENSG00000085449	2	protein_coding	WD repeat and FYVE domain containing 1 [Source:HGNC Symbol;Acc:HGNC:20451]
TLNRD1	272.222	-0.126745	0.137429	0.0787273	0.614149	ENSG00000140406	15	protein_coding	talin rod domain containing 1 [Source:HGNC Symbol;Acc:HGNC:13519]
SPCS3	1088.96	-0.126601	0.149668	0.0722705	0.595879	ENSG00000129128	4	protein_coding	signal peptidase complex subunit 3 [Source:HGNC Symbol;Acc:HGNC:26212]
TNFRSF10A	107.052	-0.126321	0.177901	0.05281	0.53584	ENSG00000104689	8	protein_coding	TNF receptor superfamily member 10a [Source:HGNC Symbol;Acc:HGNC:11904]
LRRFIP1	2189.75	-0.125862	0.149812	0.0687249	0.586565	ENSG00000124831	2	protein_coding	LRR binding FLII interacting protein 1 [Source:HGNC Symbol;Acc:HGNC:6702]
SEC61A1	394.781	-0.125765	0.178898	0.0514245	0.528577	ENSG00000058262	3	protein_coding	SEC61 translocon alpha 1 subunit [Source:HGNC Symbol;Acc:HGNC:18276]
ZNF365	87.8829	-0.125747	0.199487	0.0357747	0.470227	ENSG00000138311	10	protein_coding	zinc finger protein 365 [Source:HGNC Symbol;Acc:HGNC:18194]
ARAP2	376.915	-0.125282	0.157998	0.0681665	0.586565	ENSG00000047365	4	protein_coding	ArfGAP with RhoGAP domain	ankyrin repeat and PH domain 2 [Source:HGNC Symbol;Acc:HGNC:16924]
TXNDC5	348.21	-0.124923	0.182617	0.0488351	0.523992	ENSG00000239264	6	protein_coding	thioredoxin domain containing 5 [Source:HGNC Symbol;Acc:HGNC:21073]
IPO5	185.03	-0.124864	0.180592	0.0514781	0.528577	ENSG00000065150	13	protein_coding	importin 5 [Source:HGNC Symbol;Acc:HGNC:6402]
FAM241B	70.4609	-0.124655	0.196345	0.0383272	0.48218	ENSG00000171224	10	protein_coding	family with sequence similarity 241 member B [Source:HGNC Symbol;Acc:HGNC:23519]
RAET1G	257.256	-0.124651	0.222964	0.0126612	0.305203	ENSG00000203722	6	protein_coding	retinoic acid early transcript 1G [Source:HGNC Symbol;Acc:HGNC:16795]
PLEKHA8	224.142	-0.124258	0.163419	0.0647191	0.580466	ENSG00000106086	7	protein_coding	pleckstrin homology domain containing A8 [Source:HGNC Symbol;Acc:HGNC:30037]
JPH1	38.0036	-0.124124	0.225254	0.00964405	0.274652	ENSG00000104369	8	protein_coding	junctophilin 1 [Source:HGNC Symbol;Acc:HGNC:14201]
EXOC7	194.999	-0.123877	0.142567	0.0787989	0.614149	ENSG00000182473	17	protein_coding	exocyst complex component 7 [Source:HGNC Symbol;Acc:HGNC:23214]
C1orf116	297.566	-0.123826	0.182122	0.0495779	0.526323	ENSG00000182795	1	protein_coding	chromosome 1 open reading frame 116 [Source:HGNC Symbol;Acc:HGNC:28667]
PHTF1	108.059	-0.123764	0.177685	0.0541767	0.541326	ENSG00000116793	1	protein_coding	putative homeodomain transcription factor 1 [Source:HGNC Symbol;Acc:HGNC:8939]
CAND1	527.142	-0.123647	0.158873	0.0684186	0.586565	ENSG00000111530	12	protein_coding	cullin associated and neddylation dissociated 1 [Source:HGNC Symbol;Acc:HGNC:30688]
TRPC4AP	164.122	-0.123152	0.153535	0.0735122	0.598539	ENSG00000100991	20	protein_coding	transient receptor potential cation channel subfamily C member 4 associated protein [Source:HGNC Symbol;Acc:HGNC:16181]
MAN1A1	145.656	-0.122852	0.200185	0.0289862	0.429822	ENSG00000111885	6	protein_coding	mannosidase alpha class 1A member 1 [Source:HGNC Symbol;Acc:HGNC:6821]
METTL4	68.1606	-0.122847	0.177416	0.053871	0.539963	ENSG00000101574	18	protein_coding	methyltransferase like 4 [Source:HGNC Symbol;Acc:HGNC:24726]
PHF20L1	444.182	-0.122819	0.126931	0.0832622	0.626087	ENSG00000129292	8	protein_coding	PHD finger protein 20 like 1 [Source:HGNC Symbol;Acc:HGNC:24280]
AHNAK	3013.2	-0.122451	0.182938	0.0494497	0.526323	ENSG00000124942	11	protein_coding	AHNAK nucleoprotein [Source:HGNC Symbol;Acc:HGNC:347]
DSN1	36.578	-0.121677	0.206196	0.0239949	0.396599	ENSG00000149636	20	protein_coding	DSN1 component of MIS12 kinetochore complex [Source:HGNC Symbol;Acc:HGNC:16165]
MMGT1	162.74	-0.121367	0.163054	0.066677	0.583006	ENSG00000169446	X	protein_coding	membrane magnesium transporter 1 [Source:HGNC Symbol;Acc:HGNC:28100]
PSMD6	284.032	-0.121313	0.13684	0.0852343	0.628044	ENSG00000163636	3	protein_coding	proteasome 26S subunit	non-ATPase 6 [Source:HGNC Symbol;Acc:HGNC:9564]
AC245041.2	169.8	-0.121113	0.178513	0.0522734	0.532155	ENSG00000276850	10	lncRNA	novel transcript
NT5C2	525.182	-0.12102	0.162139	0.0655744	0.582518	ENSG00000076685	10	protein_coding	5'-nucleotidase	cytosolic II [Source:HGNC Symbol;Acc:HGNC:8022]
CAPN7	200.455	-0.120982	0.157601	0.070248	0.589359	ENSG00000131375	3	protein_coding	calpain 7 [Source:HGNC Symbol;Acc:HGNC:1484]
RANBP2	447.396	-0.120586	0.159433	0.0689664	0.586565	ENSG00000153201	2	protein_coding	RAN binding protein 2 [Source:HGNC Symbol;Acc:HGNC:9848]
CCDC68	274.638	-0.120517	0.232307	0.00293626	0.146268	ENSG00000166510	18	protein_coding	coiled-coil domain containing 68 [Source:HGNC Symbol;Acc:HGNC:24350]
SCFD1	109.497	-0.120328	0.172231	0.0586707	0.557351	ENSG00000092108	14	protein_coding	sec1 family domain containing 1 [Source:HGNC Symbol;Acc:HGNC:20726]
GRAMD2B	1194.12	-0.120096	0.174526	0.0500795	0.526338	ENSG00000155324	5	protein_coding	GRAM domain containing 2B [Source:HGNC Symbol;Acc:HGNC:24911]
TGFBR2	221.947	-0.120075	0.149324	0.0746928	0.601598	ENSG00000163513	3	protein_coding	transforming growth factor beta receptor 2 [Source:HGNC Symbol;Acc:HGNC:11773]
TGFBR2	221.947	-0.120075	0.149324	0.0746928	0.601598	LRG_779	3	LRG_gene	transforming growth factor beta receptor 2 [Source:HGNC Symbol;Acc:HGNC:11773]
RNF13	320.908	-0.119898	0.139697	0.0856756	0.629236	ENSG00000082996	3	protein_coding	ring finger protein 13 [Source:HGNC Symbol;Acc:HGNC:10057]
RAPGEF5	58.6592	-0.119863	0.207934	0.019107	0.364011	ENSG00000136237	7	protein_coding	Rap guanine nucleotide exchange factor 5 [Source:HGNC Symbol;Acc:HGNC:16862]
SPTBN1	3555.05	-0.119861	0.163338	0.0660136	0.582518	ENSG00000115306	2	protein_coding	spectrin beta	non-erythrocytic 1 [Source:HGNC Symbol;Acc:HGNC:11275]
TRAM1	1422.85	-0.119671	0.149459	0.079752	0.61872	ENSG00000067167	8	protein_coding	translocation associated membrane protein 1 [Source:HGNC Symbol;Acc:HGNC:20568]
CALU	654.451	-0.119499	0.17929	0.0505782	0.528299	ENSG00000128595	7	protein_coding	calumenin [Source:HGNC Symbol;Acc:HGNC:1458]
GAB1	115.645	-0.119441	0.172354	0.0576353	0.551395	ENSG00000109458	4	protein_coding	GRB2 associated binding protein 1 [Source:HGNC Symbol;Acc:HGNC:4066]
USP8	337.876	-0.11944	0.131361	0.0889298	0.634606	ENSG00000138592	15	protein_coding	ubiquitin specific peptidase 8 [Source:HGNC Symbol;Acc:HGNC:12631]
CCPG1	1369.6	-0.119304	0.152837	0.0753271	0.604543	ENSG00000260916	15	protein_coding	cell cycle progression 1 [Source:HGNC Symbol;Acc:HGNC:24227]
TNPO1	627.215	-0.11914	0.13349	0.0877627	0.631634	ENSG00000083312	5	protein_coding	transportin 1 [Source:HGNC Symbol;Acc:HGNC:6401]
JMJD1C	623.033	-0.11897	0.155742	0.0729148	0.597618	ENSG00000171988	10	protein_coding	jumonji domain containing 1C [Source:HGNC Symbol;Acc:HGNC:12313]
PDE8A	183.402	-0.118613	0.164936	0.0645766	0.580373	ENSG00000073417	15	protein_coding	phosphodiesterase 8A [Source:HGNC Symbol;Acc:HGNC:8793]
ECPAS	179.341	-0.118431	0.171866	0.0568557	0.549817	ENSG00000136813	9	protein_coding	Ecm29 proteasome adaptor and scaffold [Source:HGNC Symbol;Acc:HGNC:29020]
PAM	258.65	-0.118414	0.135047	0.0898702	0.635586	ENSG00000145730	5	protein_coding	peptidylglycine alpha-amidating monooxygenase [Source:HGNC Symbol;Acc:HGNC:8596]
TUT7	393.487	-0.118355	0.139071	0.0861098	0.629645	ENSG00000083223	9	protein_coding	terminal uridylyl transferase 7 [Source:HGNC Symbol;Acc:HGNC:25817]
RAB35	138.902	-0.11834	0.149625	0.0821756	0.624599	ENSG00000111737	12	protein_coding	RAB35	member RAS oncogene family [Source:HGNC Symbol;Acc:HGNC:9774]
AP1G1	348.782	-0.118278	0.148688	0.0801257	0.620205	ENSG00000166747	16	protein_coding	adaptor related protein complex 1 subunit gamma 1 [Source:HGNC Symbol;Acc:HGNC:555]
HDLBP	1531.53	-0.11817	0.116665	0.0880142	0.631634	ENSG00000115677	2	protein_coding	high density lipoprotein binding protein [Source:HGNC Symbol;Acc:HGNC:4857]
YME1L1	485.604	-0.118106	0.116541	0.0900318	0.635586	ENSG00000136758	10	protein_coding	YME1 like 1 ATPase [Source:HGNC Symbol;Acc:HGNC:12843]
PACSIN2	498.798	-0.118002	0.16071	0.0672991	0.584602	ENSG00000100266	22	protein_coding	protein kinase C and casein kinase substrate in neurons 2 [Source:HGNC Symbol;Acc:HGNC:8571]
ERP44	294.36	-0.117809	0.142233	0.0916183	0.640942	ENSG00000023318	9	protein_coding	endoplasmic reticulum protein 44 [Source:HGNC Symbol;Acc:HGNC:18311]
MORC3	457.508	-0.117689	0.157097	0.0724239	0.595879	ENSG00000159256	21	protein_coding	MORC family CW-type zinc finger 3 [Source:HGNC Symbol;Acc:HGNC:23572]
SEPTIN2	868.565	-0.117588	0.11431	0.0912643	0.639324	ENSG00000168385	2	protein_coding	septin 2 [Source:HGNC Symbol;Acc:HGNC:7729]
IL27RA	38.4291	-0.117492	0.207204	0.014663	0.322781	ENSG00000104998	19	protein_coding	interleukin 27 receptor subunit alpha [Source:HGNC Symbol;Acc:HGNC:17290]
IL27RA	38.4291	-0.117492	0.207204	0.014663	0.322781	ENSG00000288185	CHR_HG109_PATCH	protein_coding	interleukin 27 receptor subunit alpha [Source:HGNC Symbol;Acc:HGNC:17290]
CLTC	1150.15	-0.117477	0.139885	0.0869773	0.630506	ENSG00000141367	17	protein_coding	clathrin heavy chain [Source:HGNC Symbol;Acc:HGNC:2092]
AARS	150.326	-0.117345	0.171439	0.0579932	0.553642	ENSG00000090861	16	protein_coding	alanyl-tRNA synthetase [Source:HGNC Symbol;Acc:HGNC:20]
AARS	150.326	-0.117345	0.171439	0.0579932	0.553642	LRG_359	16	LRG_gene	alanyl-tRNA synthetase [Source:HGNC Symbol;Acc:HGNC:20]
MYO1D	380.097	-0.116628	0.158127	0.0727194	0.596379	ENSG00000176658	17	protein_coding	myosin ID [Source:HGNC Symbol;Acc:HGNC:7598]
ARNTL	268.93	-0.116535	0.191109	0.0316073	0.447389	ENSG00000133794	11	protein_coding	aryl hydrocarbon receptor nuclear translocator like [Source:HGNC Symbol;Acc:HGNC:701]
CRYBG1	208.198	-0.11647	0.174947	0.0530038	0.536758	ENSG00000112297	6	protein_coding	crystallin beta-gamma domain containing 1 [Source:HGNC Symbol;Acc:HGNC:356]
TMCO3	604.762	-0.116397	0.159079	0.0691323	0.586929	ENSG00000150403	13	protein_coding	transmembrane and coiled-coil domains 3 [Source:HGNC Symbol;Acc:HGNC:20329]
SCEL	226.125	-0.116097	0.209007	0.0107082	0.279343	ENSG00000136155	13	protein_coding	sciellin [Source:HGNC Symbol;Acc:HGNC:10573]
COPA	372.313	-0.115972	0.131504	0.0936602	0.64362	ENSG00000122218	1	protein_coding	coatomer protein complex subunit alpha [Source:HGNC Symbol;Acc:HGNC:2230]
COPA	372.313	-0.115972	0.131504	0.0936602	0.64362	LRG_1336	1	LRG_gene	coatomer protein complex subunit alpha [Source:HGNC Symbol;Acc:HGNC:2230]
CORO1C	239.197	-0.115822	0.156623	0.0736238	0.598539	ENSG00000110880	12	protein_coding	coronin 1C [Source:HGNC Symbol;Acc:HGNC:2254]
GORASP2	254.592	-0.115567	0.130228	0.095728	0.647523	ENSG00000115806	2	protein_coding	golgi reassembly stacking protein 2 [Source:HGNC Symbol;Acc:HGNC:17500]
BCL10	534.017	-0.115454	0.1118	0.094352	0.646199	ENSG00000142867	1	protein_coding	BCL10 immune signaling adaptor [Source:HGNC Symbol;Acc:HGNC:989]
BCL10	534.017	-0.115454	0.1118	0.094352	0.646199	LRG_1210	1	LRG_gene	BCL10 immune signaling adaptor [Source:HGNC Symbol;Acc:HGNC:989]
CMYA5	50.8917	-0.115263	0.200312	0.018406	0.357014	ENSG00000164309	5	protein_coding	cardiomyopathy associated 5 [Source:HGNC Symbol;Acc:HGNC:14305]
UBR5	312.985	-0.11518	0.143343	0.0871227	0.630506	ENSG00000104517	8	protein_coding	ubiquitin protein ligase E3 component n-recognin 5 [Source:HGNC Symbol;Acc:HGNC:16806]
ANKRD36	80.0799	-0.115155	0.190991	0.0276774	0.419689	ENSG00000135976	2	protein_coding	ankyrin repeat domain 36 [Source:HGNC Symbol;Acc:HGNC:24079]
EIF5	1884.72	-0.114987	0.150498	0.0793732	0.617555	ENSG00000100664	14	protein_coding	eukaryotic translation initiation factor 5 [Source:HGNC Symbol;Acc:HGNC:3299]
HYOU1	325.036	-0.114849	0.154493	0.0784464	0.61317	ENSG00000149428	11	protein_coding	hypoxia up-regulated 1 [Source:HGNC Symbol;Acc:HGNC:16931]
HYOU1	325.036	-0.114849	0.154493	0.0784464	0.61317	ENSG00000280682	CHR_HG2217_PATCH	protein_coding	hypoxia up-regulated 1 [Source:HGNC Symbol;Acc:HGNC:16931]
EHD2	223.943	-0.114139	0.157632	0.074888	0.602517	ENSG00000024422	19	protein_coding	EH domain containing 2 [Source:HGNC Symbol;Acc:HGNC:3243]
KPNA4	660.291	-0.114082	0.126925	0.0977481	0.650963	ENSG00000186432	3	protein_coding	karyopherin subunit alpha 4 [Source:HGNC Symbol;Acc:HGNC:6397]
CRYZ	103.62	-0.113957	0.162177	0.0684429	0.586565	ENSG00000116791	1	protein_coding	crystallin zeta [Source:HGNC Symbol;Acc:HGNC:2419]
ELF1	689.886	-0.113942	0.152117	0.0787899	0.614149	ENSG00000120690	13	protein_coding	E74 like ETS transcription factor 1 [Source:HGNC Symbol;Acc:HGNC:3316]
ARHGAP27	104.335	-0.113833	0.165299	0.064759	0.580466	ENSG00000159314	17	protein_coding	Rho GTPase activating protein 27 [Source:HGNC Symbol;Acc:HGNC:31813]
ARHGAP27	104.335	-0.113833	0.165299	0.064759	0.580466	ENSG00000276836	CHR_HSCHR17_1_CTG5	protein_coding	Rho GTPase activating protein 27 [Source:HGNC Symbol;Acc:HGNC:31813]
ARHGAP27	104.335	-0.113833	0.165299	0.064759	0.580466	ENSG00000276907	CHR_HSCHR17_2_CTG5	protein_coding	Rho GTPase activating protein 27 [Source:HGNC Symbol;Acc:HGNC:31813]
ERBIN	677.804	-0.113699	0.148942	0.0811341	0.622547	ENSG00000112851	5	protein_coding	erbb2 interacting protein [Source:HGNC Symbol;Acc:HGNC:15842]
SUPT6H	310.168	-0.113562	0.153711	0.0779895	0.61317	ENSG00000109111	17	protein_coding	SPT6 homolog	histone chaperone and transcription elongation factor [Source:HGNC Symbol;Acc:HGNC:11470]
FRMD6	751.77	-0.113525	0.160575	0.0686516	0.586565	ENSG00000139926	14	protein_coding	FERM domain containing 6 [Source:HGNC Symbol;Acc:HGNC:19839]
LBH	1098.8	-0.113305	0.208299	0.00627993	0.221339	ENSG00000213626	2	protein_coding	LBH regulator of WNT signaling pathway [Source:HGNC Symbol;Acc:HGNC:29532]
MTDH	1258.98	-0.113148	0.145155	0.0876316	0.631575	ENSG00000147649	8	protein_coding	metadherin [Source:HGNC Symbol;Acc:HGNC:29608]
SELENOI	107.541	-0.113128	0.161295	0.0687117	0.586565	ENSG00000138018	2	protein_coding	selenoprotein I [Source:HGNC Symbol;Acc:HGNC:29361]
MCM9	36.4149	-0.113058	0.191046	0.0242064	0.397758	ENSG00000111877	6	protein_coding	minichromosome maintenance 9 homologous recombination repair factor [Source:HGNC Symbol;Acc:HGNC:21484]
POFUT2	74.9397	-0.112984	0.173699	0.0517526	0.528581	ENSG00000186866	21	protein_coding	protein O-fucosyltransferase 2 [Source:HGNC Symbol;Acc:HGNC:14683]
KPNA1	273.051	-0.112974	0.154439	0.0774511	0.61317	ENSG00000114030	3	protein_coding	karyopherin subunit alpha 1 [Source:HGNC Symbol;Acc:HGNC:6394]
SLAIN2	340.655	-0.112937	0.139379	0.0933587	0.6427	ENSG00000109171	4	protein_coding	SLAIN motif family member 2 [Source:HGNC Symbol;Acc:HGNC:29282]
GOLGA3	374.314	-0.112715	0.14859	0.0819277	0.624216	ENSG00000090615	12	protein_coding	golgin A3 [Source:HGNC Symbol;Acc:HGNC:4426]
PTPRM	32.584	-0.112518	0.190326	0.0251051	0.403445	ENSG00000173482	18	protein_coding	protein tyrosine phosphatase receptor type M [Source:HGNC Symbol;Acc:HGNC:9675]
PKP2	259.329	-0.112443	0.146982	0.0861048	0.629645	ENSG00000057294	12	protein_coding	plakophilin 2 [Source:HGNC Symbol;Acc:HGNC:9024]
PKP2	259.329	-0.112443	0.146982	0.0861048	0.629645	LRG_398	12	LRG_gene	plakophilin 2 [Source:HGNC Symbol;Acc:HGNC:9024]
ANKRD13C	82.8066	-0.112329	0.16661	0.0601604	0.563337	ENSG00000118454	1	protein_coding	ankyrin repeat domain 13C [Source:HGNC Symbol;Acc:HGNC:25374]
CCND3	214.232	-0.112286	0.158807	0.0732513	0.598539	ENSG00000112576	6	protein_coding	cyclin D3 [Source:HGNC Symbol;Acc:HGNC:1585]
CCND3	214.232	-0.112286	0.158807	0.0732513	0.598539	LRG_998	6	LRG_gene	cyclin D3 [Source:HGNC Symbol;Acc:HGNC:1585]
PPP2R5E	328.995	-0.112083	0.12774	0.101355	0.66133	ENSG00000154001	14	protein_coding	protein phosphatase 2 regulatory subunit B'epsilon [Source:HGNC Symbol;Acc:HGNC:9313]
SRPRA	336.813	-0.111748	0.150233	0.0839043	0.626721	ENSG00000182934	11	protein_coding	SRP receptor subunit alpha [Source:HGNC Symbol;Acc:HGNC:11307]
DPYSL3	150.145	-0.111681	0.203027	0.00791546	0.247306	ENSG00000113657	5	protein_coding	dihydropyrimidinase like 3 [Source:HGNC Symbol;Acc:HGNC:3015]
HS6ST2	48.0176	-0.111681	0.197974	0.0134753	0.314674	ENSG00000171004	X	protein_coding	heparan sulfate 6-O-sulfotransferase 2 [Source:HGNC Symbol;Acc:HGNC:19133]
SERINC1	732.364	-0.111622	0.124249	0.10207	0.66133	ENSG00000111897	6	protein_coding	serine incorporator 1 [Source:HGNC Symbol;Acc:HGNC:13464]
EXOSC10	108.303	-0.111535	0.168091	0.0583621	0.555201	ENSG00000171824	1	protein_coding	exosome component 10 [Source:HGNC Symbol;Acc:HGNC:9138]
ARHGAP5	1690.1	-0.111222	0.153072	0.0827833	0.626087	ENSG00000100852	14	protein_coding	Rho GTPase activating protein 5 [Source:HGNC Symbol;Acc:HGNC:675]
BRMS1L	81.5451	-0.111124	0.155331	0.0795207	0.618347	ENSG00000100916	14	protein_coding	BRMS1 like transcriptional repressor [Source:HGNC Symbol;Acc:HGNC:20512]
F3	8857.11	-0.111059	0.188264	0.0309899	0.44268	ENSG00000117525	1	protein_coding	coagulation factor III	tissue factor [Source:HGNC Symbol;Acc:HGNC:3541]
PLCE1	64.9534	-0.110945	0.176298	0.0449557	0.511252	ENSG00000138193	10	protein_coding	phospholipase C epsilon 1 [Source:HGNC Symbol;Acc:HGNC:17175]
CLASP1	166	-0.110934	0.140499	0.0951669	0.647407	ENSG00000074054	2	protein_coding	cytoplasmic linker associated protein 1 [Source:HGNC Symbol;Acc:HGNC:17088]
TCEA1	702.216	-0.110831	0.120037	0.107549	0.670452	ENSG00000187735	8	protein_coding	transcription elongation factor A1 [Source:HGNC Symbol;Acc:HGNC:11612]
DOCK7	135.204	-0.110675	0.158584	0.0697584	0.589176	ENSG00000116641	1	protein_coding	dedicator of cytokinesis 7 [Source:HGNC Symbol;Acc:HGNC:19190]
GCNT2	139.645	-0.110631	0.176236	0.0440688	0.50818	ENSG00000111846	6	protein_coding	glucosaminyl (N-acetyl) transferase 2 (I blood group) [Source:HGNC Symbol;Acc:HGNC:4204]
GCNT2	139.645	-0.110631	0.176236	0.0440688	0.50818	ENSG00000285222	CHR_HG2057_PATCH	protein_coding	glucosaminyl (N-acetyl) transferase 2 (I blood group) [Source:HGNC Symbol;Acc:HGNC:4204]
CLN5	249.994	-0.110358	0.177477	0.0423234	0.499047	ENSG00000102805	13	protein_coding	CLN5 intracellular trafficking protein [Source:HGNC Symbol;Acc:HGNC:2076]
CLN5	249.994	-0.110358	0.177477	0.0423234	0.499047	LRG_692	13	LRG_gene	CLN5 intracellular trafficking protein [Source:HGNC Symbol;Acc:HGNC:2076]
FAM120AOS	306.584	-0.110227	0.151468	0.0825998	0.62571	ENSG00000188938	9	protein_coding	family with sequence similarity 120A opposite strand [Source:HGNC Symbol;Acc:HGNC:23389]
POLR2B	283.629	-0.10997	0.135309	0.0978887	0.651437	ENSG00000047315	4	protein_coding	RNA polymerase II subunit B [Source:HGNC Symbol;Acc:HGNC:9188]
CH25H	31.7536	-0.109835	0.19078	0.0184265	0.357014	ENSG00000138135	10	protein_coding	cholesterol 25-hydroxylase [Source:HGNC Symbol;Acc:HGNC:1907]
UHRF1BP1L	93.2706	-0.109742	0.169614	0.0543274	0.541699	ENSG00000111647	12	protein_coding	UHRF1 binding protein 1 like [Source:HGNC Symbol;Acc:HGNC:29102]
RNASEH2B	103.291	-0.109622	0.160497	0.0734528	0.598539	ENSG00000136104	13	protein_coding	ribonuclease H2 subunit B [Source:HGNC Symbol;Acc:HGNC:25671]
RNASEH2B	103.291	-0.109622	0.160497	0.0734528	0.598539	LRG_279	13	LRG_gene	ribonuclease H2 subunit B [Source:HGNC Symbol;Acc:HGNC:25671]
CADPS2	97.2076	-0.109505	0.186584	0.02322	0.38986	ENSG00000081803	7	protein_coding	calcium dependent secretion activator 2 [Source:HGNC Symbol;Acc:HGNC:16018]
NID1	73.2701	-0.10936	0.176632	0.0436266	0.507686	ENSG00000116962	1	protein_coding	nidogen 1 [Source:HGNC Symbol;Acc:HGNC:7821]
DNAJB4	153.256	-0.109304	0.17995	0.0369005	0.475759	ENSG00000162616	1	protein_coding	DnaJ heat shock protein family (Hsp40) member B4 [Source:HGNC Symbol;Acc:HGNC:14886]
NRAS	167.695	-0.109078	0.139954	0.0968941	0.648905	LRG_92	1	LRG_gene	NRAS proto-oncogene	GTPase [Source:HGNC Symbol;Acc:HGNC:7989]
NRAS	167.695	-0.109078	0.139954	0.0968941	0.648905	ENSG00000213281	1	protein_coding	NRAS proto-oncogene	GTPase [Source:HGNC Symbol;Acc:HGNC:7989]
AGGF1	207.96	-0.109056	0.132029	0.105447	0.665254	ENSG00000164252	5	protein_coding	angiogenic factor with G-patch and FHA domains 1 [Source:HGNC Symbol;Acc:HGNC:24684]
HIP1	64.8811	-0.1089	0.176204	0.0425213	0.499792	ENSG00000127946	7	protein_coding	huntingtin interacting protein 1 [Source:HGNC Symbol;Acc:HGNC:4913]
EPHB3	172.133	-0.108752	0.177839	0.0398862	0.487181	ENSG00000182580	3	protein_coding	EPH receptor B3 [Source:HGNC Symbol;Acc:HGNC:3394]
DOCK5	384.853	-0.108543	0.160776	0.0700355	0.589359	ENSG00000147459	8	protein_coding	dedicator of cytokinesis 5 [Source:HGNC Symbol;Acc:HGNC:23476]
RBM26	170.044	-0.108379	0.15021	0.0861037	0.629645	ENSG00000139746	13	protein_coding	RNA binding motif protein 26 [Source:HGNC Symbol;Acc:HGNC:20327]
RIN2	244.799	-0.108009	0.145667	0.0925743	0.641376	ENSG00000132669	20	protein_coding	Ras and Rab interactor 2 [Source:HGNC Symbol;Acc:HGNC:18750]
STRADB	52.7347	-0.107975	0.184175	0.0278318	0.420476	ENSG00000082146	2	protein_coding	STE20 related adaptor beta [Source:HGNC Symbol;Acc:HGNC:13205]
VCL	860.93	-0.107852	0.155875	0.0736023	0.598539	ENSG00000035403	10	protein_coding	vinculin [Source:HGNC Symbol;Acc:HGNC:12665]
VCL	860.93	-0.107852	0.155875	0.0736023	0.598539	LRG_383	10	LRG_gene	vinculin [Source:HGNC Symbol;Acc:HGNC:12665]
NUCB2	457.799	-0.107838	0.160892	0.0692189	0.587199	ENSG00000070081	11	protein_coding	nucleobindin 2 [Source:HGNC Symbol;Acc:HGNC:8044]
E2F3	160.158	-0.107734	0.155301	0.0828478	0.626087	ENSG00000112242	6	protein_coding	E2F transcription factor 3 [Source:HGNC Symbol;Acc:HGNC:3115]
ARCN1	420.081	-0.107628	0.120324	0.112264	0.675769	ENSG00000095139	11	protein_coding	archain 1 [Source:HGNC Symbol;Acc:HGNC:649]
AHR	772.892	-0.107331	0.159888	0.0694542	0.588182	ENSG00000106546	7	protein_coding	aryl hydrocarbon receptor [Source:HGNC Symbol;Acc:HGNC:348]
LINC00472	248.819	-0.10729	0.170763	0.0485944	0.522689	ENSG00000233237	6	lncRNA	long intergenic non-protein coding RNA 472 [Source:HGNC Symbol;Acc:HGNC:21380]
PLA2G15	45.8389	-0.107262	0.168378	0.0558828	0.548362	ENSG00000103066	16	protein_coding	phospholipase A2 group XV [Source:HGNC Symbol;Acc:HGNC:17163]
RHBDD3	47.3549	-0.106734	0.167571	0.0556247	0.548362	ENSG00000100263	22	protein_coding	rhomboid domain containing 3 [Source:HGNC Symbol;Acc:HGNC:1308]
DDX3X	1231.58	-0.106641	0.150373	0.0884108	0.633134	ENSG00000215301	X	protein_coding	DEAD-box helicase 3 X-linked [Source:HGNC Symbol;Acc:HGNC:2745]
SEC31A	468.291	-0.106006	0.129298	0.116428	0.682082	ENSG00000138674	4	protein_coding	SEC31 homolog A	COPII coat complex component [Source:HGNC Symbol;Acc:HGNC:17052]
PDE4DIP	369.023	-0.105315	0.148012	0.0874502	0.630941	ENSG00000178104	1	protein_coding	phosphodiesterase 4D interacting protein [Source:HGNC Symbol;Acc:HGNC:15580]
ADAM17	394.294	-0.105258	0.13368	0.108561	0.670918	ENSG00000151694	2	protein_coding	ADAM metallopeptidase domain 17 [Source:HGNC Symbol;Acc:HGNC:195]
ADAM17	394.294	-0.105258	0.13368	0.108561	0.670918	LRG_1203	2	LRG_gene	ADAM metallopeptidase domain 17 [Source:HGNC Symbol;Acc:HGNC:195]
COG3	81.3259	-0.105211	0.155132	0.0784693	0.61317	ENSG00000136152	13	protein_coding	component of oligomeric golgi complex 3 [Source:HGNC Symbol;Acc:HGNC:18619]
CAPZA2	756.779	-0.105134	0.123032	0.11852	0.685067	ENSG00000198898	7	protein_coding	capping actin protein of muscle Z-line subunit alpha 2 [Source:HGNC Symbol;Acc:HGNC:1490]
KIF26B	29.7543	-0.104754	0.188366	0.010333	0.279343	ENSG00000162849	1	protein_coding	kinesin family member 26B [Source:HGNC Symbol;Acc:HGNC:25484]
KIF26B	29.7543	-0.104754	0.188366	0.010333	0.279343	ENSG00000281216	CHR_HSCHR1_1_CTG32_1	protein_coding	kinesin family member 26B [Source:HGNC Symbol;Acc:HGNC:25484]
TWSG1	178.179	-0.104739	0.13779	0.105436	0.665254	ENSG00000128791	18	protein_coding	twisted gastrulation BMP signaling modulator 1 [Source:HGNC Symbol;Acc:HGNC:12429]
AFF4	766.4	-0.104704	0.134256	0.107915	0.670452	ENSG00000072364	5	protein_coding	AF4/FMR2 family member 4 [Source:HGNC Symbol;Acc:HGNC:17869]
GNPNAT1	95.2302	-0.104698	0.155309	0.0778142	0.61317	ENSG00000100522	14	protein_coding	glucosamine-phosphate N-acetyltransferase 1 [Source:HGNC Symbol;Acc:HGNC:19980]
MIA2	483.363	-0.104567	0.121877	0.11554	0.680523	ENSG00000150527	14	protein_coding	MIA SH3 domain ER export factor 2 [Source:HGNC Symbol;Acc:HGNC:18432]
NPLOC4	241.786	-0.104553	0.131368	0.112598	0.675769	ENSG00000182446	17	protein_coding	NPL4 homolog	ubiquitin recognition factor [Source:HGNC Symbol;Acc:HGNC:18261]
ARF6	703.167	-0.104525	0.130949	0.113004	0.675769	ENSG00000165527	14	protein_coding	ADP ribosylation factor 6 [Source:HGNC Symbol;Acc:HGNC:659]
SIPA1L1	388.975	-0.104522	0.127927	0.116339	0.682082	ENSG00000197555	14	protein_coding	signal induced proliferation associated 1 like 1 [Source:HGNC Symbol;Acc:HGNC:20284]
SLC6A9	252.765	-0.104491	0.154776	0.0778369	0.61317	ENSG00000196517	1	protein_coding	solute carrier family 6 member 9 [Source:HGNC Symbol;Acc:HGNC:11056]
TLN1	776.253	-0.104427	0.127419	0.111951	0.675769	ENSG00000137076	9	protein_coding	talin 1 [Source:HGNC Symbol;Acc:HGNC:11845]
ABI1	560.408	-0.10417	0.139423	0.103245	0.66133	ENSG00000136754	10	protein_coding	abl interactor 1 [Source:HGNC Symbol;Acc:HGNC:11320]
RAP2B	1017.34	-0.104156	0.146738	0.0937831	0.643936	ENSG00000181467	3	protein_coding	RAP2B	member of RAS oncogene family [Source:HGNC Symbol;Acc:HGNC:9862]
AP5B1	246.622	-0.103639	0.147429	0.0919983	0.640942	ENSG00000254470	11	protein_coding	adaptor related protein complex 5 subunit beta 1 [Source:HGNC Symbol;Acc:HGNC:25104]
MAP7D2	30.1867	-0.103533	0.194311	0.00263819	0.143024	ENSG00000184368	X	protein_coding	MAP7 domain containing 2 [Source:HGNC Symbol;Acc:HGNC:25899]
FAM219A	115.269	-0.103494	0.145522	0.0946371	0.646613	ENSG00000164970	9	protein_coding	family with sequence similarity 219 member A [Source:HGNC Symbol;Acc:HGNC:19920]
BLOC1S6	245.003	-0.103168	0.121925	0.123597	0.69504	LRG_883	15	LRG_gene	biogenesis of lysosomal organelles complex 1 subunit 6 [Source:HGNC Symbol;Acc:HGNC:8549]
BLOC1S6	245.003	-0.103168	0.121925	0.123597	0.69504	ENSG00000104164	15	protein_coding	biogenesis of lysosomal organelles complex 1 subunit 6 [Source:HGNC Symbol;Acc:HGNC:8549]
POFUT1	31.1571	-0.103117	0.172818	0.0396039	0.486793	ENSG00000101346	20	protein_coding	protein O-fucosyltransferase 1 [Source:HGNC Symbol;Acc:HGNC:14988]
RPN1	532.584	-0.103104	0.114468	0.124008	0.69504	ENSG00000163902	3	protein_coding	ribophorin I [Source:HGNC Symbol;Acc:HGNC:10381]
ZMYM5	157.577	-0.103026	0.139428	0.107269	0.670412	ENSG00000132950	13	protein_coding	zinc finger MYM-type containing 5 [Source:HGNC Symbol;Acc:HGNC:13029]
SLC9A6	63.0433	-0.102641	0.159246	0.0666835	0.583006	ENSG00000198689	X	protein_coding	solute carrier family 9 member A6 [Source:HGNC Symbol;Acc:HGNC:11079]
ULBP3	28.5005	-0.102639	0.179889	0.0195048	0.36677	ENSG00000131019	6	protein_coding	UL16 binding protein 3 [Source:HGNC Symbol;Acc:HGNC:14895]
KAT7	82.5243	-0.102286	0.160827	0.0625907	0.575161	ENSG00000136504	17	protein_coding	lysine acetyltransferase 7 [Source:HGNC Symbol;Acc:HGNC:17016]
MORF4L2	873.291	-0.102148	0.145801	0.0967037	0.648905	ENSG00000123562	X	protein_coding	mortality factor 4 like 2 [Source:HGNC Symbol;Acc:HGNC:16849]
LRRC8A	1550.11	-0.102134	0.140631	0.0982774	0.652449	ENSG00000136802	9	protein_coding	leucine rich repeat containing 8 VRAC subunit A [Source:HGNC Symbol;Acc:HGNC:19027]
LRRC8A	1550.11	-0.102134	0.140631	0.0982774	0.652449	LRG_80	9	LRG_gene	leucine rich repeat containing 8 VRAC subunit A [Source:HGNC Symbol;Acc:HGNC:19027]
TFE3	145.297	-0.101963	0.138433	0.110018	0.674568	ENSG00000068323	X	protein_coding	transcription factor binding to IGHM enhancer 3 [Source:HGNC Symbol;Acc:HGNC:11752]
USP53	409.262	-0.101845	0.153371	0.0750956	0.603231	ENSG00000145390	4	protein_coding	ubiquitin specific peptidase 53 [Source:HGNC Symbol;Acc:HGNC:29255]
VSIG10	74.8723	-0.101754	0.147809	0.0935462	0.643501	ENSG00000176834	12	protein_coding	V-set and immunoglobulin domain containing 10 [Source:HGNC Symbol;Acc:HGNC:26078]
EPB41L5	201.478	-0.101728	0.142057	0.101146	0.660873	ENSG00000115109	2	protein_coding	erythrocyte membrane protein band 4.1 like 5 [Source:HGNC Symbol;Acc:HGNC:19819]
CEP350	490.298	-0.101674	0.130813	0.116791	0.682082	ENSG00000135837	1	protein_coding	centrosomal protein 350 [Source:HGNC Symbol;Acc:HGNC:24238]
DFFA	199.774	-0.101557	0.129538	0.118776	0.685193	ENSG00000160049	1	protein_coding	DNA fragmentation factor subunit alpha [Source:HGNC Symbol;Acc:HGNC:2772]
CHL1	248.413	-0.101318	0.134044	0.113786	0.676427	ENSG00000134121	3	protein_coding	cell adhesion molecule L1 like [Source:HGNC Symbol;Acc:HGNC:1939]
STXBP5	109.077	-0.101241	0.149709	0.0871036	0.630506	ENSG00000164506	6	protein_coding	syntaxin binding protein 5 [Source:HGNC Symbol;Acc:HGNC:19665]
AC005261.1	349.65	-0.101158	0.144828	0.0951999	0.647407	ENSG00000268205	19	lncRNA	novel transcript
ANAPC5	150.049	-0.101081	0.134906	0.115335	0.680469	ENSG00000089053	12	protein_coding	anaphase promoting complex subunit 5 [Source:HGNC Symbol;Acc:HGNC:15713]
MCM3AP	93.0635	-0.100877	0.15064	0.084497	0.628044	ENSG00000160294	21	protein_coding	minichromosome maintenance complex component 3 associated protein [Source:HGNC Symbol;Acc:HGNC:6946]
SPTLC2	379.298	-0.100863	0.134737	0.113573	0.676427	ENSG00000100596	14	protein_coding	serine palmitoyltransferase long chain base subunit 2 [Source:HGNC Symbol;Acc:HGNC:11278]
SPTLC2	379.298	-0.100863	0.134737	0.113573	0.676427	LRG_371	14	LRG_gene	serine palmitoyltransferase long chain base subunit 2 [Source:HGNC Symbol;Acc:HGNC:11278]
CEBPG	432.386	-0.100801	0.131559	0.11821	0.685067	ENSG00000153879	19	protein_coding	CCAAT enhancer binding protein gamma [Source:HGNC Symbol;Acc:HGNC:1837]
DPY19L4	96.6335	-0.100717	0.158983	0.0642758	0.580373	ENSG00000156162	8	protein_coding	dpy-19 like 4 [Source:HGNC Symbol;Acc:HGNC:27829]
TCP11L1	56.8048	-0.100582	0.162082	0.0562314	0.548362	ENSG00000176148	11	protein_coding	t-complex 11 like 1 [Source:HGNC Symbol;Acc:HGNC:25655]
TMX1	293.239	-0.10026	0.127579	0.123796	0.69504	ENSG00000139921	14	protein_coding	thioredoxin related transmembrane protein 1 [Source:HGNC Symbol;Acc:HGNC:15487]
RBBP6	389.853	-0.100237	0.132157	0.116915	0.682082	ENSG00000122257	16	protein_coding	RB binding protein 6	ubiquitin ligase [Source:HGNC Symbol;Acc:HGNC:9889]
ZYG11B	136.593	-0.100229	0.138765	0.108879	0.671039	ENSG00000162378	1	protein_coding	zyg-11 family member B	cell cycle regulator [Source:HGNC Symbol;Acc:HGNC:25820]
ITPRIPL2	421.91	-0.100195	0.122971	0.127921	0.697949	ENSG00000205730	16	protein_coding	ITPRIP like 2 [Source:HGNC Symbol;Acc:HGNC:27257]
KIAA0319L	105.769	-0.100157	0.157073	0.0717438	0.594239	ENSG00000142687	1	protein_coding	KIAA0319 like [Source:HGNC Symbol;Acc:HGNC:30071]
TMEM63A	103.94	-0.0999602	0.151692	0.0804281	0.621109	ENSG00000196187	1	protein_coding	transmembrane protein 63A [Source:HGNC Symbol;Acc:HGNC:29118]
MAFK	160.088	-0.0998384	0.150434	0.0854689	0.628743	ENSG00000198517	7	protein_coding	MAF bZIP transcription factor K [Source:HGNC Symbol;Acc:HGNC:6782]
FAM91A1	265.393	-0.0995034	0.147008	0.0849091	0.628044	ENSG00000176853	8	protein_coding	family with sequence similarity 91 member A1 [Source:HGNC Symbol;Acc:HGNC:26306]
MAGT1	303.776	-0.0993977	0.1275	0.126281	0.695505	ENSG00000102158	X	protein_coding	magnesium transporter 1 [Source:HGNC Symbol;Acc:HGNC:28880]
MAGT1	303.776	-0.0993977	0.1275	0.126281	0.695505	LRG_353	X	LRG_gene	magnesium transporter 1 [Source:HGNC Symbol;Acc:HGNC:28880]
ARFGAP1	69.8707	-0.0992871	0.156202	0.0738593	0.599122	ENSG00000101199	20	protein_coding	ADP ribosylation factor GTPase activating protein 1 [Source:HGNC Symbol;Acc:HGNC:15852]
SAMD9	817.397	-0.0990826	0.156682	0.0676544	0.585491	ENSG00000205413	7	protein_coding	sterile alpha motif domain containing 9 [Source:HGNC Symbol;Acc:HGNC:1348]
MST1R	44.8229	-0.0988868	0.15963	0.0645627	0.580373	ENSG00000164078	3	protein_coding	macrophage stimulating 1 receptor [Source:HGNC Symbol;Acc:HGNC:7381]
NES	86.3627	-0.098802	0.176913	0.0146696	0.322781	ENSG00000132688	1	protein_coding	nestin [Source:HGNC Symbol;Acc:HGNC:7756]
CCNC	253.705	-0.0987954	0.123676	0.129638	0.70005	ENSG00000112237	6	protein_coding	cyclin C [Source:HGNC Symbol;Acc:HGNC:1581]
MAP3K20	141.475	-0.0986882	0.134821	0.118005	0.684846	ENSG00000091436	2	protein_coding	mitogen-activated protein kinase kinase kinase 20 [Source:HGNC Symbol;Acc:HGNC:17797]
GNAI3	489.169	-0.0983444	0.108414	0.135149	0.70552	ENSG00000065135	1	protein_coding	G protein subunit alpha i3 [Source:HGNC Symbol;Acc:HGNC:4387]
STK17B	308.939	-0.0983382	0.130005	0.1202	0.689871	ENSG00000081320	2	protein_coding	serine/threonine kinase 17b [Source:HGNC Symbol;Acc:HGNC:11396]
ATRN	164.261	-0.098275	0.147733	0.0928585	0.64249	ENSG00000088812	20	protein_coding	attractin [Source:HGNC Symbol;Acc:HGNC:885]
CCN1	497.658	-0.0980186	0.173273	0.0211961	0.376978	ENSG00000142871	1	protein_coding	cellular communication network factor 1 [Source:HGNC Symbol;Acc:HGNC:2654]
GOT2	237.83	-0.0979579	0.140966	0.103681	0.66133	ENSG00000125166	16	protein_coding	glutamic-oxaloacetic transaminase 2 [Source:HGNC Symbol;Acc:HGNC:4433]
DUOXA1	169.169	-0.0979578	0.128947	0.126726	0.695505	ENSG00000140254	15	protein_coding	dual oxidase maturation factor 1 [Source:HGNC Symbol;Acc:HGNC:26507]
CDK12	266.474	-0.097831	0.123203	0.132495	0.704297	ENSG00000167258	17	protein_coding	cyclin dependent kinase 12 [Source:HGNC Symbol;Acc:HGNC:24224]
PSME3	144.584	-0.0976946	0.131115	0.125013	0.69504	ENSG00000131467	17	protein_coding	proteasome activator subunit 3 [Source:HGNC Symbol;Acc:HGNC:9570]
ZNF12	90.512	-0.0974602	0.15227	0.0769759	0.612315	ENSG00000164631	7	protein_coding	zinc finger protein 12 [Source:HGNC Symbol;Acc:HGNC:12902]
DSE	690.514	-0.0974034	0.160853	0.0553487	0.548362	ENSG00000111817	6	protein_coding	dermatan sulfate epimerase [Source:HGNC Symbol;Acc:HGNC:21144]
PPP3CA	422.859	-0.0974022	0.112876	0.138063	0.709389	ENSG00000138814	4	protein_coding	protein phosphatase 3 catalytic subunit alpha [Source:HGNC Symbol;Acc:HGNC:9314]
ARHGEF4	65.0252	-0.0973525	0.157584	0.0645366	0.580373	ENSG00000136002	2	protein_coding	Rho guanine nucleotide exchange factor 4 [Source:HGNC Symbol;Acc:HGNC:684]
CCDC6	891.529	-0.0973447	0.143617	0.105313	0.665254	ENSG00000108091	10	protein_coding	coiled-coil domain containing 6 [Source:HGNC Symbol;Acc:HGNC:18782]
ADAM9	1201.14	-0.0972842	0.14127	0.107388	0.670452	ENSG00000168615	8	protein_coding	ADAM metallopeptidase domain 9 [Source:HGNC Symbol;Acc:HGNC:216]
ADAM9	1201.14	-0.0972842	0.14127	0.107388	0.670452	ENSG00000282230	CHR_HSCHR8_9_CTG1	protein_coding	ADAM metallopeptidase domain 9 [Source:HGNC Symbol;Acc:HGNC:216]
COL12A1	76.6501	-0.0972118	0.165006	0.041142	0.493667	ENSG00000111799	6	protein_coding	collagen type XII alpha 1 chain [Source:HGNC Symbol;Acc:HGNC:2188]
GALNT2	362.849	-0.0967258	0.135564	0.118612	0.685067	ENSG00000143641	1	protein_coding	polypeptide N-acetylgalactosaminyltransferase 2 [Source:HGNC Symbol;Acc:HGNC:4124]
LARP4	304.964	-0.0965309	0.114218	0.14141	0.712539	ENSG00000161813	12	protein_coding	La ribonucleoprotein domain family member 4 [Source:HGNC Symbol;Acc:HGNC:24320]
LINC02595	32.8258	-0.0964813	0.171416	0.0194428	0.36677	ENSG00000231566	X	lncRNA	long intergenic non-protein coding RNA 2595 [Source:HGNC Symbol;Acc:HGNC:53946]
CACNB4	96.8116	-0.0963258	0.169624	0.0246727	0.40018	ENSG00000182389	2	protein_coding	calcium voltage-gated channel auxiliary subunit beta 4 [Source:HGNC Symbol;Acc:HGNC:1404]
RBMS2	249.293	-0.0962892	0.131278	0.124655	0.69504	ENSG00000076067	12	protein_coding	RNA binding motif single stranded interacting protein 2 [Source:HGNC Symbol;Acc:HGNC:9909]
DYNC1H1	1364.91	-0.096288	0.126099	0.135405	0.70552	ENSG00000197102	14	protein_coding	dynein cytoplasmic 1 heavy chain 1 [Source:HGNC Symbol;Acc:HGNC:2961]
TP53BP2	412.796	-0.0962696	0.150052	0.0836235	0.626087	ENSG00000143514	1	protein_coding	tumor protein p53 binding protein 2 [Source:HGNC Symbol;Acc:HGNC:12000]
CNTNAP3B	29.2327	-0.0961797	0.168691	0.0270221	0.414984	ENSG00000154529	9	protein_coding	contactin associated protein like 3B [Source:HGNC Symbol;Acc:HGNC:32035]
SACS	50.3792	-0.0961669	0.164856	0.0381854	0.480844	ENSG00000151835	13	protein_coding	sacsin molecular chaperone [Source:HGNC Symbol;Acc:HGNC:10519]
MYC	72.6299	-0.0959258	0.145575	0.100342	0.658636	ENSG00000136997	8	protein_coding	MYC proto-oncogene	bHLH transcription factor [Source:HGNC Symbol;Acc:HGNC:7553]
SUPT5H	360.748	-0.095859	0.142301	0.103258	0.66133	ENSG00000196235	19	protein_coding	SPT5 homolog	DSIF elongation factor subunit [Source:HGNC Symbol;Acc:HGNC:11469]
ELL2	603.502	-0.0958482	0.114756	0.138008	0.709389	ENSG00000118985	5	protein_coding	elongation factor for RNA polymerase II 2 [Source:HGNC Symbol;Acc:HGNC:17064]
PPP1R12B	88.1447	-0.095686	0.154377	0.0695637	0.58874	ENSG00000077157	1	protein_coding	protein phosphatase 1 regulatory subunit 12B [Source:HGNC Symbol;Acc:HGNC:7619]
SRP54	266.812	-0.0955358	0.121451	0.140848	0.711319	ENSG00000100883	14	protein_coding	signal recognition particle 54 [Source:HGNC Symbol;Acc:HGNC:11301]
TRPS1	127.519	-0.0954302	0.140341	0.107274	0.670412	ENSG00000104447	8	protein_coding	transcriptional repressor GATA binding 1 [Source:HGNC Symbol;Acc:HGNC:12340]
PSMD14	495.885	-0.0953359	0.12047	0.140813	0.711319	ENSG00000115233	2	protein_coding	proteasome 26S subunit	non-ATPase 14 [Source:HGNC Symbol;Acc:HGNC:16889]
MARK2	462.952	-0.0952035	0.12748	0.12993	0.700457	ENSG00000072518	11	protein_coding	microtubule affinity regulating kinase 2 [Source:HGNC Symbol;Acc:HGNC:3332]
SEPTIN10	208.617	-0.0951336	0.143835	0.100404	0.658636	ENSG00000186522	2	protein_coding	septin 10 [Source:HGNC Symbol;Acc:HGNC:14349]
TAX1BP1	1334.46	-0.0951299	0.114762	0.148498	0.721012	ENSG00000106052	7	protein_coding	Tax1 binding protein 1 [Source:HGNC Symbol;Acc:HGNC:11575]
ENO1	3996.46	-0.0951121	0.131618	0.126257	0.695505	ENSG00000074800	1	protein_coding	enolase 1 [Source:HGNC Symbol;Acc:HGNC:3350]
ENO1	3996.46	-0.0951121	0.131618	0.126257	0.695505	LRG_1165	1	LRG_gene	enolase 1 [Source:HGNC Symbol;Acc:HGNC:3350]
CAMK2D	97.5292	-0.0950935	0.146752	0.093983	0.644653	ENSG00000145349	4	protein_coding	calcium/calmodulin dependent protein kinase II delta [Source:HGNC Symbol;Acc:HGNC:1462]
CGN	244.573	-0.0950579	0.150179	0.0821362	0.624599	ENSG00000143375	1	protein_coding	cingulin [Source:HGNC Symbol;Acc:HGNC:17429]
SLFN11	44.1281	-0.0949666	0.164643	0.0353854	0.466928	ENSG00000172716	17	protein_coding	schlafen family member 11 [Source:HGNC Symbol;Acc:HGNC:26633]
FUS	503.392	-0.0949401	0.133838	0.122689	0.695008	ENSG00000089280	16	protein_coding	FUS RNA binding protein [Source:HGNC Symbol;Acc:HGNC:4010]
FUS	503.392	-0.0949401	0.133838	0.122689	0.695008	LRG_655	16	LRG_gene	FUS RNA binding protein [Source:HGNC Symbol;Acc:HGNC:4010]
MAP1B	868.072	-0.0948734	0.150429	0.080544	0.621284	ENSG00000131711	5	protein_coding	microtubule associated protein 1B [Source:HGNC Symbol;Acc:HGNC:6836]
MON2	65.8474	-0.0948567	0.160072	0.0497407	0.526323	ENSG00000061987	12	protein_coding	MON2 homolog	regulator of endosome-to-Golgi trafficking [Source:HGNC Symbol;Acc:HGNC:29177]
PRCP	113.673	-0.0948037	0.150223	0.0834273	0.626087	ENSG00000137509	11	protein_coding	prolylcarboxypeptidase [Source:HGNC Symbol;Acc:HGNC:9344]
INTS10	121.136	-0.0948002	0.14185	0.104834	0.664951	ENSG00000104613	8	protein_coding	integrator complex subunit 10 [Source:HGNC Symbol;Acc:HGNC:25548]
SWAP70	475.58	-0.0947905	0.137202	0.115124	0.679942	ENSG00000133789	11	protein_coding	switching B cell complex subunit SWAP70 [Source:HGNC Symbol;Acc:HGNC:17070]
AHCTF1	285.217	-0.0947637	0.141659	0.103726	0.66133	ENSG00000153207	1	protein_coding	AT-hook containing transcription factor 1 [Source:HGNC Symbol;Acc:HGNC:24618]
UBE2Z	438.834	-0.09475	0.119031	0.144492	0.715264	ENSG00000159202	17	protein_coding	ubiquitin conjugating enzyme E2 Z [Source:HGNC Symbol;Acc:HGNC:25847]
XRN1	127.634	-0.0947348	0.142754	0.101705	0.66133	ENSG00000114127	3	protein_coding	5'-3' exoribonuclease 1 [Source:HGNC Symbol;Acc:HGNC:30654]
CUL1	262.544	-0.0946878	0.136453	0.116701	0.682082	ENSG00000055130	7	protein_coding	cullin 1 [Source:HGNC Symbol;Acc:HGNC:2551]
SLC35F5	279.355	-0.0946831	0.130419	0.128363	0.698451	ENSG00000115084	2	protein_coding	solute carrier family 35 member F5 [Source:HGNC Symbol;Acc:HGNC:23617]
SH3D19	270.143	-0.0946613	0.129988	0.128472	0.698451	ENSG00000109686	4	protein_coding	SH3 domain containing 19 [Source:HGNC Symbol;Acc:HGNC:30418]
DNASE2	247.602	-0.0944844	0.134307	0.122906	0.69504	ENSG00000105612	19	protein_coding	deoxyribonuclease 2	lysosomal [Source:HGNC Symbol;Acc:HGNC:2960]
DCAF12	254.692	-0.0943728	0.129127	0.131712	0.703899	ENSG00000198876	9	protein_coding	DDB1 and CUL4 associated factor 12 [Source:HGNC Symbol;Acc:HGNC:19911]
RAD23B	709.838	-0.0943544	0.131506	0.12429	0.69504	ENSG00000119318	9	protein_coding	RAD23 homolog B	nucleotide excision repair protein [Source:HGNC Symbol;Acc:HGNC:9813]
TTC39B	184.796	-0.0942698	0.136665	0.115562	0.680523	ENSG00000155158	9	protein_coding	tetratricopeptide repeat domain 39B [Source:HGNC Symbol;Acc:HGNC:23704]
ZNF131	139.84	-0.0942502	0.131309	0.129346	0.699255	ENSG00000172262	5	protein_coding	zinc finger protein 131 [Source:HGNC Symbol;Acc:HGNC:12915]
SDR16C5	207.198	-0.094198	0.159586	0.0495434	0.526323	ENSG00000170786	8	protein_coding	short chain dehydrogenase/reductase family 16C member 5 [Source:HGNC Symbol;Acc:HGNC:30311]
LRRC1	145.654	-0.0938557	0.130108	0.130691	0.703427	ENSG00000137269	6	protein_coding	leucine rich repeat containing 1 [Source:HGNC Symbol;Acc:HGNC:14307]
SCAF4	118.004	-0.0937338	0.147515	0.0882461	0.632626	ENSG00000156304	21	protein_coding	SR-related CTD associated factor 4 [Source:HGNC Symbol;Acc:HGNC:19304]
VCP	909.221	-0.0937287	0.114887	0.149313	0.721012	ENSG00000165280	9	protein_coding	valosin containing protein [Source:HGNC Symbol;Acc:HGNC:12666]
VCP	909.221	-0.0937287	0.114887	0.149313	0.721012	LRG_657	9	LRG_gene	valosin containing protein [Source:HGNC Symbol;Acc:HGNC:12666]
SEC23A	156.892	-0.0936813	0.139913	0.110392	0.674568	ENSG00000100934	14	protein_coding	Sec23 homolog A	coat complex II component [Source:HGNC Symbol;Acc:HGNC:10701]
XAF1	59.9778	-0.0936735	0.155841	0.065697	0.582518	ENSG00000132530	17	protein_coding	XIAP associated factor 1 [Source:HGNC Symbol;Acc:HGNC:30932]
PSMD12	615.61	-0.0935838	0.122699	0.138788	0.709389	ENSG00000197170	17	protein_coding	proteasome 26S subunit	non-ATPase 12 [Source:HGNC Symbol;Acc:HGNC:9557]
CDK8	139.123	-0.0935039	0.147179	0.0873433	0.630506	ENSG00000132964	13	protein_coding	cyclin dependent kinase 8 [Source:HGNC Symbol;Acc:HGNC:1779]
PIGG	151.332	-0.0933048	0.143038	0.10332	0.66133	ENSG00000174227	4	protein_coding	phosphatidylinositol glycan anchor biosynthesis class G [Source:HGNC Symbol;Acc:HGNC:25985]
SLC16A2	165.245	-0.0932619	0.165575	0.0276482	0.419689	ENSG00000147100	X	protein_coding	solute carrier family 16 member 2 [Source:HGNC Symbol;Acc:HGNC:10923]
TNIK	74.253	-0.0931701	0.154237	0.0665036	0.582943	ENSG00000154310	3	protein_coding	TRAF2 and NCK interacting kinase [Source:HGNC Symbol;Acc:HGNC:30765]
KIF1C	393.184	-0.0931128	0.121406	0.143944	0.715109	ENSG00000129250	17	protein_coding	kinesin family member 1C [Source:HGNC Symbol;Acc:HGNC:6317]
RARS2	96.4202	-0.0928367	0.139445	0.110009	0.674568	ENSG00000146282	6	protein_coding	arginyl-tRNA synthetase 2	mitochondrial [Source:HGNC Symbol;Acc:HGNC:21406]
PNPLA8	367.454	-0.0927416	0.129382	0.137332	0.709147	ENSG00000135241	7	protein_coding	patatin like phospholipase domain containing 8 [Source:HGNC Symbol;Acc:HGNC:28900]
FAR1	231.048	-0.0926717	0.152039	0.0730477	0.598344	ENSG00000197601	11	protein_coding	fatty acyl-CoA reductase 1 [Source:HGNC Symbol;Acc:HGNC:26222]
RAD50	473.646	-0.092145	0.128097	0.137491	0.709147	ENSG00000113522	5	protein_coding	RAD50 double strand break repair protein [Source:HGNC Symbol;Acc:HGNC:9816]
ANO10	131.766	-0.0920998	0.146506	0.090322	0.636023	ENSG00000160746	3	protein_coding	anoctamin 10 [Source:HGNC Symbol;Acc:HGNC:25519]
MLLT10	79.334	-0.0920019	0.141691	0.105433	0.665254	ENSG00000078403	10	protein_coding	MLLT10 histone lysine methyltransferase DOT1L cofactor [Source:HGNC Symbol;Acc:HGNC:16063]
ROBO1	194.343	-0.0917285	0.152806	0.0669467	0.583794	ENSG00000169855	3	protein_coding	roundabout guidance receptor 1 [Source:HGNC Symbol;Acc:HGNC:10249]
TCAF1	185.774	-0.09168	0.128443	0.139126	0.71011	ENSG00000198420	7	protein_coding	TRPM8 channel associated factor 1 [Source:HGNC Symbol;Acc:HGNC:22201]
ZNF451	202.319	-0.0916228	0.140573	0.103558	0.66133	ENSG00000112200	6	protein_coding	zinc finger protein 451 [Source:HGNC Symbol;Acc:HGNC:21091]
AFG3L2	133.292	-0.0915887	0.148985	0.0806413	0.621284	ENSG00000141385	18	protein_coding	AFG3 like matrix AAA peptidase subunit 2 [Source:HGNC Symbol;Acc:HGNC:315]
AFG3L2	133.292	-0.0915887	0.148985	0.0806413	0.621284	LRG_666	18	LRG_gene	AFG3 like matrix AAA peptidase subunit 2 [Source:HGNC Symbol;Acc:HGNC:315]
ZNF513	33.474	-0.0915584	0.156834	0.0563805	0.548362	ENSG00000163795	2	protein_coding	zinc finger protein 513 [Source:HGNC Symbol;Acc:HGNC:26498]
RAB5A	430.165	-0.0913238	0.118878	0.154673	0.726744	ENSG00000144566	3	protein_coding	RAB5A	member RAS oncogene family [Source:HGNC Symbol;Acc:HGNC:9783]
TAF13	170.411	-0.0912673	0.141523	0.106646	0.668037	ENSG00000197780	1	protein_coding	TATA-box binding protein associated factor 13 [Source:HGNC Symbol;Acc:HGNC:11546]
SGPP1	35.3953	-0.0912017	0.157321	0.0488707	0.523992	ENSG00000126821	14	protein_coding	sphingosine-1-phosphate phosphatase 1 [Source:HGNC Symbol;Acc:HGNC:17720]
SGPP1	35.3953	-0.0912017	0.157321	0.0488707	0.523992	ENSG00000285281	CHR_HSCHR14_8_CTG1	protein_coding	sphingosine-1-phosphate phosphatase 1 [Source:HGNC Symbol;Acc:HGNC:17720]
TULP3	78.6011	-0.091174	0.139809	0.112695	0.675769	ENSG00000078246	12	protein_coding	TUB like protein 3 [Source:HGNC Symbol;Acc:HGNC:12425]
OSBPL7	51.4478	-0.0911041	0.149285	0.0810611	0.622547	ENSG00000006025	17	protein_coding	oxysterol binding protein like 7 [Source:HGNC Symbol;Acc:HGNC:16387]
TMCC3	164.318	-0.0910011	0.166305	0.0165251	0.34266	ENSG00000057704	12	protein_coding	transmembrane and coiled-coil domain family 3 [Source:HGNC Symbol;Acc:HGNC:29199]
THAP5	177.773	-0.0909253	0.137474	0.114433	0.678407	ENSG00000177683	7	protein_coding	THAP domain containing 5 [Source:HGNC Symbol;Acc:HGNC:23188]
STAM2	137.469	-0.0908553	0.137194	0.117074	0.682082	ENSG00000115145	2	protein_coding	signal transducing adaptor molecule 2 [Source:HGNC Symbol;Acc:HGNC:11358]
MAK16	40.9248	-0.0907874	0.159861	0.0360723	0.471841	ENSG00000198042	8	protein_coding	MAK16 homolog [Source:HGNC Symbol;Acc:HGNC:13703]
FGFR1OP2	328.621	-0.0907695	0.123164	0.149037	0.721012	ENSG00000111790	12	protein_coding	FGFR1 oncogene partner 2 [Source:HGNC Symbol;Acc:HGNC:23098]
AKIRIN2	588.916	-0.0906891	0.138632	0.113037	0.675769	ENSG00000135334	6	protein_coding	akirin 2 [Source:HGNC Symbol;Acc:HGNC:21407]
SDF4	414.538	-0.0906713	0.121072	0.150566	0.722535	ENSG00000078808	1	protein_coding	stromal cell derived factor 4 [Source:HGNC Symbol;Acc:HGNC:24188]
SERPINI1	42.659	-0.0906239	0.158151	0.0466554	0.514964	ENSG00000163536	3	protein_coding	serpin family I member 1 [Source:HGNC Symbol;Acc:HGNC:8943]
DGKH	402.566	-0.0905707	0.143064	0.099596	0.657237	ENSG00000102780	13	protein_coding	diacylglycerol kinase eta [Source:HGNC Symbol;Acc:HGNC:2854]
RAB11FIP2	40.9404	-0.0904413	0.153835	0.0600401	0.562834	ENSG00000107560	10	protein_coding	RAB11 family interacting protein 2 [Source:HGNC Symbol;Acc:HGNC:29152]
LAP3	82.8902	-0.0903117	0.141035	0.110613	0.674568	ENSG00000002549	4	protein_coding	leucine aminopeptidase 3 [Source:HGNC Symbol;Acc:HGNC:18449]
NFAT5	473.678	-0.0902769	0.13708	0.118063	0.684887	ENSG00000102908	16	protein_coding	nuclear factor of activated T cells 5 [Source:HGNC Symbol;Acc:HGNC:7774]
NFAT5	473.678	-0.0902769	0.13708	0.118063	0.684887	LRG_1332	16	LRG_gene	nuclear factor of activated T cells 5 [Source:HGNC Symbol;Acc:HGNC:7774]
BLVRB	1161.78	-0.0899844	0.13201	0.131282	0.703741	ENSG00000090013	19	protein_coding	biliverdin reductase B [Source:HGNC Symbol;Acc:HGNC:1063]
EGLN1	349.01	-0.0899833	0.127064	0.13769	0.709389	ENSG00000135766	1	protein_coding	egl-9 family hypoxia inducible factor 1 [Source:HGNC Symbol;Acc:HGNC:1232]
WDR55	96.8037	-0.0899436	0.143496	0.0962134	0.648905	ENSG00000120314	5	protein_coding	WD repeat domain 55 [Source:HGNC Symbol;Acc:HGNC:25971]
TUFT1	288.816	-0.0897571	0.141793	0.106242	0.667983	ENSG00000143367	1	protein_coding	tuftelin 1 [Source:HGNC Symbol;Acc:HGNC:12422]
INA	166.815	-0.0894919	0.167736	0.00694734	0.232379	ENSG00000148798	10	protein_coding	internexin neuronal intermediate filament protein alpha [Source:HGNC Symbol;Acc:HGNC:6057]
RNASET2	156.931	-0.0891716	0.131847	0.135466	0.70552	ENSG00000026297	6	protein_coding	ribonuclease T2 [Source:HGNC Symbol;Acc:HGNC:21686]
COL8A1	36.7747	-0.0891504	0.165793	0.0100408	0.276706	ENSG00000144810	3	protein_coding	collagen type VIII alpha 1 chain [Source:HGNC Symbol;Acc:HGNC:2215]
PCNT	78.4344	-0.0890779	0.14505	0.0898294	0.635586	ENSG00000160299	21	protein_coding	pericentrin [Source:HGNC Symbol;Acc:HGNC:16068]
VGLL3	428.288	-0.0889607	0.166839	0.0077451	0.245169	ENSG00000206538	3	protein_coding	vestigial like family member 3 [Source:HGNC Symbol;Acc:HGNC:24327]
MAP2K1	546.079	-0.0889438	0.135998	0.131309	0.703741	ENSG00000169032	15	protein_coding	mitogen-activated protein kinase kinase 1 [Source:HGNC Symbol;Acc:HGNC:6840]
MAP2K1	546.079	-0.0889438	0.135998	0.131309	0.703741	LRG_725	15	LRG_gene	mitogen-activated protein kinase kinase 1 [Source:HGNC Symbol;Acc:HGNC:6840]
SLC7A5	393.582	-0.0889356	0.137591	0.118274	0.685067	ENSG00000103257	16	protein_coding	solute carrier family 7 member 5 [Source:HGNC Symbol;Acc:HGNC:11063]
GRIPAP1	169.217	-0.0889208	0.129066	0.143321	0.714438	ENSG00000068400	X	protein_coding	GRIP1 associated protein 1 [Source:HGNC Symbol;Acc:HGNC:18706]
CCSER2	345.863	-0.0887868	0.111793	0.167695	0.735926	ENSG00000107771	10	protein_coding	coiled-coil serine rich protein 2 [Source:HGNC Symbol;Acc:HGNC:29197]
E2F6	88.3829	-0.0887184	0.149552	0.0711347	0.594212	ENSG00000169016	2	protein_coding	E2F transcription factor 6 [Source:HGNC Symbol;Acc:HGNC:3120]
TANC1	202.833	-0.0886038	0.133721	0.128843	0.699092	ENSG00000115183	2	protein_coding	tetratricopeptide repeat	ankyrin repeat and coiled-coil containing 1 [Source:HGNC Symbol;Acc:HGNC:29364]
ACTR3	1162.41	-0.0885378	0.116533	0.163428	0.731178	ENSG00000115091	2	protein_coding	actin related protein 3 [Source:HGNC Symbol;Acc:HGNC:170]
TSR2	97.5789	-0.0884501	0.133881	0.126964	0.695732	ENSG00000158526	X	protein_coding	TSR2 ribosome maturation factor [Source:HGNC Symbol;Acc:HGNC:25455]
SGPL1	365.643	-0.0883941	0.124807	0.150325	0.722535	ENSG00000166224	10	protein_coding	sphingosine-1-phosphate lyase 1 [Source:HGNC Symbol;Acc:HGNC:10817]
TJP2	894.314	-0.0883712	0.159532	0.0305732	0.439599	ENSG00000119139	9	protein_coding	tight junction protein 2 [Source:HGNC Symbol;Acc:HGNC:11828]
TJP2	894.314	-0.0883712	0.159532	0.0305732	0.439599	LRG_1201	9	LRG_gene	tight junction protein 2 [Source:HGNC Symbol;Acc:HGNC:11828]
PTPN13	268.814	-0.0883711	0.150408	0.0690699	0.586768	ENSG00000163629	4	protein_coding	protein tyrosine phosphatase non-receptor type 13 [Source:HGNC Symbol;Acc:HGNC:9646]
USP9X	453.999	-0.0882568	0.122103	0.153789	0.72574	ENSG00000124486	X	protein_coding	ubiquitin specific peptidase 9 X-linked [Source:HGNC Symbol;Acc:HGNC:12632]
OSTM1	247.484	-0.0882256	0.150389	0.0682366	0.586565	ENSG00000081087	6	protein_coding	osteoclastogenesis associated transmembrane protein 1 [Source:HGNC Symbol;Acc:HGNC:21652]
ATP2C1	685.459	-0.0881233	0.139744	0.0998977	0.658135	ENSG00000017260	3	protein_coding	ATPase secretory pathway Ca2+ transporting 1 [Source:HGNC Symbol;Acc:HGNC:13211]
TAF1B	52.5729	-0.0879173	0.149414	0.0741634	0.599122	ENSG00000115750	2	protein_coding	TATA-box binding protein associated factor	RNA polymerase I subunit B [Source:HGNC Symbol;Acc:HGNC:11533]
NIBAN1	450.497	-0.0878988	0.151184	0.0645689	0.580373	ENSG00000135842	1	protein_coding	niban apoptosis regulator 1 [Source:HGNC Symbol;Acc:HGNC:16784]
AC036176.3	28.6518	-0.0878802	0.158785	0.0321146	0.450853	ENSG00000269989	18	lncRNA	novel transcript
GNG10	399.965	-0.0878627	0.112435	0.171429	0.741627	ENSG00000242616	9	protein_coding	G protein subunit gamma 10 [Source:HGNC Symbol;Acc:HGNC:4402]
NUP58	204.063	-0.0878532	0.129233	0.140358	0.711319	ENSG00000139496	13	protein_coding	nucleoporin 58 [Source:HGNC Symbol;Acc:HGNC:20261]
B4GALNT3	32.6579	-0.087809	0.159507	0.0267829	0.41272	ENSG00000139044	12	protein_coding	beta-1	4-N-acetyl-galactosaminyltransferase 3 [Source:HGNC Symbol;Acc:HGNC:24137]
ADSS	240.779	-0.0878041	0.127345	0.145142	0.715362	ENSG00000035687	1	protein_coding	adenylosuccinate synthase [Source:HGNC Symbol;Acc:HGNC:292]
CPNE3	378.359	-0.0877198	0.126773	0.149115	0.721012	ENSG00000085719	8	protein_coding	copine 3 [Source:HGNC Symbol;Acc:HGNC:2316]
AFF1	447.65	-0.0877018	0.13447	0.127878	0.697949	ENSG00000172493	4	protein_coding	AF4/FMR2 family member 1 [Source:HGNC Symbol;Acc:HGNC:7135]
PIP5K1A	128.887	-0.0876633	0.131657	0.13549	0.70552	ENSG00000143398	1	protein_coding	phosphatidylinositol-4-phosphate 5-kinase type 1 alpha [Source:HGNC Symbol;Acc:HGNC:8994]
CBWD5	84.2402	-0.0876508	0.13604	0.121651	0.693391	ENSG00000147996	9	protein_coding	COBW domain containing 5 [Source:HGNC Symbol;Acc:HGNC:24584]
MRNIP	53.2214	-0.0875718	0.142781	0.0996267	0.657237	ENSG00000161010	5	protein_coding	MRN complex interacting protein [Source:HGNC Symbol;Acc:HGNC:30817]
MRNIP	53.2214	-0.0875718	0.142781	0.0996267	0.657237	ENSG00000283918	CHR_HG30_PATCH	protein_coding	MRN complex interacting protein [Source:HGNC Symbol;Acc:HGNC:30817]
AC015712.2	32.851	-0.0875672	0.15826	0.0345026	0.463434	ENSG00000259583	15	lncRNA	novel transcript	antisense to LRRK1 and ALDH1A3
FRYL	277.631	-0.0875627	0.129443	0.142228	0.71354	ENSG00000075539	4	protein_coding	FRY like transcription coactivator [Source:HGNC Symbol;Acc:HGNC:29127]
FAM13B	133.516	-0.0874933	0.143948	0.0921125	0.640942	ENSG00000031003	5	protein_coding	family with sequence similarity 13 member B [Source:HGNC Symbol;Acc:HGNC:1335]
AFAP1L1	33.405	-0.0874329	0.159451	0.0250253	0.402642	ENSG00000157510	5	protein_coding	actin filament associated protein 1 like 1 [Source:HGNC Symbol;Acc:HGNC:26714]
USP15	288.246	-0.0872813	0.11711	0.166129	0.734263	ENSG00000135655	12	protein_coding	ubiquitin specific peptidase 15 [Source:HGNC Symbol;Acc:HGNC:12613]
TOMM34	112.043	-0.087268	0.140417	0.106529	0.668037	ENSG00000025772	20	protein_coding	translocase of outer mitochondrial membrane 34 [Source:HGNC Symbol;Acc:HGNC:15746]
LCOR	738.826	-0.0871021	0.13622	0.120076	0.689477	ENSG00000196233	10	protein_coding	ligand dependent nuclear receptor corepressor [Source:HGNC Symbol;Acc:HGNC:29503]
LTN1	149.417	-0.0870463	0.126589	0.152409	0.723154	ENSG00000198862	21	protein_coding	listerin E3 ubiquitin protein ligase 1 [Source:HGNC Symbol;Acc:HGNC:13082]
NHSL1	113.252	-0.087	0.136082	0.119336	0.687251	ENSG00000135540	6	protein_coding	NHS like 1 [Source:HGNC Symbol;Acc:HGNC:21021]
SLC9A1	229.105	-0.0868724	0.121104	0.16202	0.731178	ENSG00000090020	1	protein_coding	solute carrier family 9 member A1 [Source:HGNC Symbol;Acc:HGNC:11071]
ATP1A1	2211.65	-0.0868558	0.125172	0.150725	0.722549	ENSG00000163399	1	protein_coding	ATPase Na+/K+ transporting subunit alpha 1 [Source:HGNC Symbol;Acc:HGNC:799]
PRPF3	84.8488	-0.0868146	0.13421	0.129832	0.700457	ENSG00000117360	1	protein_coding	pre-mRNA processing factor 3 [Source:HGNC Symbol;Acc:HGNC:17348]
ILRUN	474.637	-0.0868111	0.113277	0.171359	0.741627	ENSG00000196821	6	protein_coding	inflammation and lipid regulator with UBA-like and NBR1-like domains [Source:HGNC Symbol;Acc:HGNC:21215]
ZNF785	61.8818	-0.0868035	0.144059	0.0902946	0.636023	ENSG00000197162	16	protein_coding	zinc finger protein 785 [Source:HGNC Symbol;Acc:HGNC:26496]
GBP6	156.794	-0.0867553	0.149404	0.0702458	0.589359	ENSG00000183347	1	protein_coding	guanylate binding protein family member 6 [Source:HGNC Symbol;Acc:HGNC:25395]
PJA2	644.481	-0.0865445	0.11031	0.174661	0.745889	ENSG00000198961	5	protein_coding	praja ring finger ubiquitin ligase 2 [Source:HGNC Symbol;Acc:HGNC:17481]
HTT	176.145	-0.0864563	0.129256	0.143203	0.714438	ENSG00000197386	4	protein_coding	huntingtin [Source:HGNC Symbol;Acc:HGNC:4851]
HTT	176.145	-0.0864563	0.129256	0.143203	0.714438	LRG_763	LRG_763	LRG_gene	huntingtin [Source:HGNC Symbol;Acc:HGNC:4851]
LARS	282.379	-0.0863687	0.136096	0.123342	0.69504	ENSG00000133706	5	protein_coding	leucyl-tRNA synthetase [Source:HGNC Symbol;Acc:HGNC:6512]
EIF4G2	4705.42	-0.0863401	0.113356	0.172446	0.743441	ENSG00000110321	11	protein_coding	eukaryotic translation initiation factor 4 gamma 2 [Source:HGNC Symbol;Acc:HGNC:3297]
RIOK2	83.1653	-0.086248	0.129793	0.144222	0.715264	ENSG00000058729	5	protein_coding	RIO kinase 2 [Source:HGNC Symbol;Acc:HGNC:18999]
AFTPH	353.118	-0.0859527	0.12602	0.151573	0.722868	ENSG00000119844	2	protein_coding	aftiphilin [Source:HGNC Symbol;Acc:HGNC:25951]
STX6	408.398	-0.0859243	0.124408	0.156082	0.728815	ENSG00000135823	1	protein_coding	syntaxin 6 [Source:HGNC Symbol;Acc:HGNC:11441]
SNX16	72.6482	-0.0858718	0.140121	0.11227	0.675769	ENSG00000104497	8	protein_coding	sorting nexin 16 [Source:HGNC Symbol;Acc:HGNC:14980]
CHD1	304.295	-0.0858703	0.128546	0.132934	0.704751	ENSG00000153922	5	protein_coding	chromodomain helicase DNA binding protein 1 [Source:HGNC Symbol;Acc:HGNC:1915]
SEC23IP	83.9478	-0.0857843	0.141239	0.102767	0.66133	ENSG00000107651	10	protein_coding	SEC23 interacting protein [Source:HGNC Symbol;Acc:HGNC:17018]
DRG1	101.484	-0.0857185	0.1324	0.13327	0.704751	ENSG00000185721	22	protein_coding	developmentally regulated GTP binding protein 1 [Source:HGNC Symbol;Acc:HGNC:3029]
SPECC1L	284.923	-0.0856587	0.135332	0.125099	0.695228	ENSG00000100014	22	protein_coding	sperm antigen with calponin homology and coiled-coil domains 1 like [Source:HGNC Symbol;Acc:HGNC:29022]
LPGAT1	272.038	-0.0856137	0.130352	0.139461	0.710139	ENSG00000123684	1	protein_coding	lysophosphatidylglycerol acyltransferase 1 [Source:HGNC Symbol;Acc:HGNC:28985]
CHCHD3	136.206	-0.0855823	0.125826	0.155707	0.728815	ENSG00000106554	7	protein_coding	coiled-coil-helix-coiled-coil-helix domain containing 3 [Source:HGNC Symbol;Acc:HGNC:21906]
SOS1	398.987	-0.0855669	0.131148	0.138719	0.709389	ENSG00000115904	2	protein_coding	SOS Ras/Rac guanine nucleotide exchange factor 1 [Source:HGNC Symbol;Acc:HGNC:11187]
SOS1	398.987	-0.0855669	0.131148	0.138719	0.709389	LRG_754	2	LRG_gene	SOS Ras/Rac guanine nucleotide exchange factor 1 [Source:HGNC Symbol;Acc:HGNC:11187]
STIP1	457.585	-0.0855221	0.130749	0.137202	0.709147	ENSG00000168439	11	protein_coding	stress induced phosphoprotein 1 [Source:HGNC Symbol;Acc:HGNC:11387]
GLS	2500.09	-0.0854667	0.144934	0.084578	0.628044	ENSG00000115419	2	protein_coding	glutaminase [Source:HGNC Symbol;Acc:HGNC:4331]
WSB1	500.247	-0.0854605	0.108338	0.176746	0.749065	ENSG00000109046	17	protein_coding	WD repeat and SOCS box containing 1 [Source:HGNC Symbol;Acc:HGNC:19221]
LAS1L	41.0918	-0.0854524	0.150506	0.0571963	0.549817	ENSG00000001497	X	protein_coding	LAS1 like	ribosome biogenesis factor [Source:HGNC Symbol;Acc:HGNC:25726]
SCYL2	460.585	-0.0853957	0.126778	0.151599	0.722868	ENSG00000136021	12	protein_coding	SCY1 like pseudokinase 2 [Source:HGNC Symbol;Acc:HGNC:19286]
SF3B2	442.044	-0.0853551	0.107896	0.180748	0.751549	ENSG00000087365	11	protein_coding	splicing factor 3b subunit 2 [Source:HGNC Symbol;Acc:HGNC:10769]
LRBA	313.751	-0.0853495	0.134316	0.127013	0.695732	ENSG00000198589	4	protein_coding	LPS responsive beige-like anchor protein [Source:HGNC Symbol;Acc:HGNC:1742]
LRBA	313.751	-0.0853495	0.134316	0.127013	0.695732	LRG_1324	4	LRG_gene	LPS responsive beige-like anchor protein [Source:HGNC Symbol;Acc:HGNC:1742]
SMYD2	76.6742	-0.0852778	0.136522	0.123746	0.69504	ENSG00000143499	1	protein_coding	SET and MYND domain containing 2 [Source:HGNC Symbol;Acc:HGNC:20982]
AACS	181.489	-0.0852765	0.136349	0.122633	0.695008	ENSG00000081760	12	protein_coding	acetoacetyl-CoA synthetase [Source:HGNC Symbol;Acc:HGNC:21298]
STAT2	91.1642	-0.085254	0.134614	0.128649	0.698849	ENSG00000170581	12	protein_coding	signal transducer and activator of transcription 2 [Source:HGNC Symbol;Acc:HGNC:11363]
STAT2	91.1642	-0.085254	0.134614	0.128649	0.698849	LRG_1329	12	LRG_gene	signal transducer and activator of transcription 2 [Source:HGNC Symbol;Acc:HGNC:11363]
RASEF	656.124	-0.085246	0.140491	0.104545	0.664125	ENSG00000165105	9	protein_coding	RAS and EF-hand domain containing [Source:HGNC Symbol;Acc:HGNC:26464]
ANGEL2	50.062	-0.0852031	0.148095	0.0680298	0.586565	ENSG00000174606	1	protein_coding	angel homolog 2 [Source:HGNC Symbol;Acc:HGNC:30534]
NOMO3	27.0478	-0.0851415	0.157518	0.020241	0.369229	ENSG00000103226	16	protein_coding	NODAL modulator 3 [Source:HGNC Symbol;Acc:HGNC:25242]
NOMO3	27.0478	-0.0851415	0.157518	0.020241	0.369229	ENSG00000278087	CHR_HSCHR16_1_CTG1	protein_coding	NODAL modulator 3 [Source:HGNC Symbol;Acc:HGNC:25242]
AAK1	638.102	-0.0851195	0.132797	0.13601	0.7067	ENSG00000115977	2	protein_coding	AP2 associated kinase 1 [Source:HGNC Symbol;Acc:HGNC:19679]
PPL	577.188	-0.0850518	0.144824	0.087082	0.630506	ENSG00000118898	16	protein_coding	periplakin [Source:HGNC Symbol;Acc:HGNC:9273]
GOLGA4	1512	-0.0850042	0.118057	0.177474	0.749074	ENSG00000144674	3	protein_coding	golgin A4 [Source:HGNC Symbol;Acc:HGNC:4427]
KATNBL1	354.054	-0.0847653	0.118197	0.174094	0.745857	ENSG00000134152	15	protein_coding	katanin regulatory subunit B1 like 1 [Source:HGNC Symbol;Acc:HGNC:26199]
MBD1	151.56	-0.0847647	0.121906	0.166611	0.734263	ENSG00000141644	18	protein_coding	methyl-CpG binding domain protein 1 [Source:HGNC Symbol;Acc:HGNC:6916]
ZNF703	258.705	-0.0845867	0.14026	0.107574	0.670452	ENSG00000183779	8	protein_coding	zinc finger protein 703 [Source:HGNC Symbol;Acc:HGNC:25883]
PDCD6IP	673.098	-0.0845856	0.107645	0.182296	0.752638	ENSG00000170248	3	protein_coding	programmed cell death 6 interacting protein [Source:HGNC Symbol;Acc:HGNC:8766]
ASCC3	309.177	-0.0845433	0.133452	0.135808	0.706069	ENSG00000112249	6	protein_coding	activating signal cointegrator 1 complex subunit 3 [Source:HGNC Symbol;Acc:HGNC:18697]
RHPN2	184.608	-0.0844835	0.139489	0.1084	0.670452	ENSG00000131941	19	protein_coding	rhophilin Rho GTPase binding protein 2 [Source:HGNC Symbol;Acc:HGNC:19974]
HOMER2	405.306	-0.0844455	0.128841	0.14833	0.721012	ENSG00000103942	15	protein_coding	homer scaffold protein 2 [Source:HGNC Symbol;Acc:HGNC:17513]
ADAMTS1	72.6804	-0.0844233	0.160467	0.00852365	0.255691	ENSG00000154734	21	protein_coding	ADAM metallopeptidase with thrombospondin type 1 motif 1 [Source:HGNC Symbol;Acc:HGNC:217]
ZRANB2	498.184	-0.0844214	0.107219	0.180754	0.751549	ENSG00000132485	1	protein_coding	zinc finger RANBP2-type containing 2 [Source:HGNC Symbol;Acc:HGNC:13058]
TFAP2A	778.863	-0.0842963	0.141432	0.0994282	0.657237	ENSG00000137203	6	protein_coding	transcription factor AP-2 alpha [Source:HGNC Symbol;Acc:HGNC:11742]
YWHAZ	3720.87	-0.0842344	0.102861	0.18597	0.756147	ENSG00000164924	8	protein_coding	tyrosine 3-monooxygenase/tryptophan 5-monooxygenase activation protein zeta [Source:HGNC Symbol;Acc:HGNC:12855]
AC090114.2	30.1367	-0.0842212	0.151209	0.0511971	0.528577	ENSG00000273270	7	lncRNA	novel transcript
HIVEP3	28.2954	-0.0841501	0.150406	0.0572112	0.549817	ENSG00000127124	1	protein_coding	human immunodeficiency virus type I enhancer binding protein 3 [Source:HGNC Symbol;Acc:HGNC:13561]
LAMC1	337.055	-0.0841117	0.125886	0.156747	0.728815	ENSG00000135862	1	protein_coding	laminin subunit gamma 1 [Source:HGNC Symbol;Acc:HGNC:6492]
RNF168	254.216	-0.0839143	0.139539	0.107119	0.670377	ENSG00000163961	3	protein_coding	ring finger protein 168 [Source:HGNC Symbol;Acc:HGNC:26661]
RNF168	254.216	-0.0839143	0.139539	0.107119	0.670377	LRG_185	3	LRG_gene	ring finger protein 168 [Source:HGNC Symbol;Acc:HGNC:26661]
TOB2	317.365	-0.083842	0.105673	0.187929	0.759136	ENSG00000183864	22	protein_coding	transducer of ERBB2	2 [Source:HGNC Symbol;Acc:HGNC:11980]
MAML3	58.5771	-0.083752	0.142537	0.0980862	0.651607	ENSG00000196782	4	protein_coding	mastermind like transcriptional coactivator 3 [Source:HGNC Symbol;Acc:HGNC:16272]
ACTR8	74.9181	-0.0836753	0.137672	0.118213	0.685067	ENSG00000113812	3	protein_coding	actin related protein 8 [Source:HGNC Symbol;Acc:HGNC:14672]
DMD	30.1129	-0.0836505	0.151079	0.0499274	0.526323	ENSG00000198947	X	protein_coding	dystrophin [Source:HGNC Symbol;Acc:HGNC:2928]
DMD	30.1129	-0.0836505	0.151079	0.0499274	0.526323	LRG_199	X	LRG_gene	dystrophin [Source:HGNC Symbol;Acc:HGNC:2928]
ZBTB1	651.942	-0.0834012	0.127688	0.151548	0.722868	ENSG00000126804	14	protein_coding	zinc finger and BTB domain containing 1 [Source:HGNC Symbol;Acc:HGNC:20259]
RLIM	262.016	-0.0832973	0.131468	0.138356	0.709389	ENSG00000131263	X	protein_coding	ring finger protein	LIM domain interacting [Source:HGNC Symbol;Acc:HGNC:13429]
PLEKHG1	82.1477	-0.0831585	0.137627	0.115818	0.680723	ENSG00000120278	6	protein_coding	pleckstrin homology and RhoGEF domain containing G1 [Source:HGNC Symbol;Acc:HGNC:20884]
AMOTL1	136.883	-0.0831014	0.141344	0.102066	0.66133	ENSG00000166025	11	protein_coding	angiomotin like 1 [Source:HGNC Symbol;Acc:HGNC:17811]
FBXL3	135.955	-0.0830266	0.126243	0.157497	0.728815	ENSG00000005812	13	protein_coding	F-box and leucine rich repeat protein 3 [Source:HGNC Symbol;Acc:HGNC:13599]
MBTPS2	23.9853	-0.0829916	0.154339	0.0257607	0.406606	ENSG00000012174	X	protein_coding	membrane bound transcription factor peptidase	site 2 [Source:HGNC Symbol;Acc:HGNC:15455]
BCCIP	90.7549	-0.0829489	0.129153	0.149754	0.721717	ENSG00000107949	10	protein_coding	BRCA2 and CDKN1A interacting protein [Source:HGNC Symbol;Acc:HGNC:978]
IQGAP1	1004.12	-0.0829102	0.111262	0.185899	0.756085	ENSG00000140575	15	protein_coding	IQ motif containing GTPase activating protein 1 [Source:HGNC Symbol;Acc:HGNC:6110]
AL135905.2	20.5435	-0.0828984	0.159723	0.00602123	0.215028	ENSG00000285976	6	protein_coding	novel protein
LRRC57	93.792	-0.0828961	0.128396	0.152114	0.723068	ENSG00000180979	15	protein_coding	leucine rich repeat containing 57 [Source:HGNC Symbol;Acc:HGNC:26719]
RBBP5	89.6441	-0.0828923	0.133021	0.135592	0.70552	ENSG00000117222	1	protein_coding	RB binding protein 5	histone lysine methyltransferase complex subunit [Source:HGNC Symbol;Acc:HGNC:9888]
H2AFY	540.196	-0.0828661	0.12265	0.169578	0.738761	ENSG00000113648	5	protein_coding	H2A histone family member Y [Source:HGNC Symbol;Acc:HGNC:4740]
PPID	296.566	-0.0827807	0.1334	0.131761	0.703899	ENSG00000171497	4	protein_coding	peptidylprolyl isomerase D [Source:HGNC Symbol;Acc:HGNC:9257]
TRIP12	975.409	-0.0827234	0.129179	0.14913	0.721012	ENSG00000153827	2	protein_coding	thyroid hormone receptor interactor 12 [Source:HGNC Symbol;Acc:HGNC:12306]
JAK2	66.2237	-0.0827211	0.144527	0.0889294	0.634606	ENSG00000096968	9	protein_coding	Janus kinase 2 [Source:HGNC Symbol;Acc:HGNC:6192]
JAK2	66.2237	-0.0827211	0.144527	0.0889294	0.634606	LRG_612	9	LRG_gene	Janus kinase 2 [Source:HGNC Symbol;Acc:HGNC:6192]
MED14	118.505	-0.0826559	0.142724	0.0902196	0.636023	ENSG00000180182	X	protein_coding	mediator complex subunit 14 [Source:HGNC Symbol;Acc:HGNC:2370]
GLCCI1	49.1194	-0.0826049	0.149521	0.0533837	0.539312	ENSG00000106415	7	protein_coding	glucocorticoid induced 1 [Source:HGNC Symbol;Acc:HGNC:18713]
POLR3C	49.9552	-0.0825149	0.143168	0.0848514	0.628044	ENSG00000186141	1	protein_coding	RNA polymerase III subunit C [Source:HGNC Symbol;Acc:HGNC:30076]
INSIG2	364.633	-0.0824255	0.129788	0.149477	0.721153	ENSG00000125629	2	protein_coding	insulin induced gene 2 [Source:HGNC Symbol;Acc:HGNC:20452]
MTM1	47.2504	-0.0824228	0.143841	0.0827749	0.626087	LRG_839	X	LRG_gene	myotubularin 1 [Source:HGNC Symbol;Acc:HGNC:7448]
MTM1	47.2504	-0.0824228	0.143841	0.0827749	0.626087	ENSG00000171100	X	protein_coding	myotubularin 1 [Source:HGNC Symbol;Acc:HGNC:7448]
CREB3L2	218.077	-0.0823943	0.132773	0.138151	0.709389	ENSG00000182158	7	protein_coding	cAMP responsive element binding protein 3 like 2 [Source:HGNC Symbol;Acc:HGNC:23720]
PPP4R3B	342.499	-0.0823318	0.119818	0.175092	0.746822	ENSG00000275052	2	protein_coding	protein phosphatase 4 regulatory subunit 3B [Source:HGNC Symbol;Acc:HGNC:29267]
SYNCRIP	535.958	-0.0821731	0.11452	0.185628	0.755567	ENSG00000135316	6	protein_coding	synaptotagmin binding cytoplasmic RNA interacting protein [Source:HGNC Symbol;Acc:HGNC:16918]
MICALL1	314.973	-0.0821543	0.127798	0.152177	0.723068	ENSG00000100139	22	protein_coding	MICAL like 1 [Source:HGNC Symbol;Acc:HGNC:29804]
PRR14L	340.528	-0.0821024	0.119333	0.175101	0.746822	ENSG00000183530	22	protein_coding	proline rich 14 like [Source:HGNC Symbol;Acc:HGNC:28738]
BARX2	109.223	-0.0820757	0.149618	0.0495757	0.526323	ENSG00000043039	11	protein_coding	BARX homeobox 2 [Source:HGNC Symbol;Acc:HGNC:956]
SPAST	164.929	-0.0819797	0.122433	0.168114	0.736202	ENSG00000021574	2	protein_coding	spastin [Source:HGNC Symbol;Acc:HGNC:11233]
SPAST	164.929	-0.0819797	0.122433	0.168114	0.736202	LRG_714	2	LRG_gene	spastin [Source:HGNC Symbol;Acc:HGNC:11233]
ERI1	76.1335	-0.0819091	0.133702	0.131396	0.703854	ENSG00000104626	8	protein_coding	exoribonuclease 1 [Source:HGNC Symbol;Acc:HGNC:23994]
EHBP1	192.207	-0.081907	0.128568	0.149691	0.721717	ENSG00000115504	2	protein_coding	EH domain binding protein 1 [Source:HGNC Symbol;Acc:HGNC:29144]
ITSN1	141.25	-0.0818443	0.135348	0.123348	0.69504	ENSG00000205726	21	protein_coding	intersectin 1 [Source:HGNC Symbol;Acc:HGNC:6183]
OSMR-AS1	25.6216	-0.081827	0.150592	0.0458607	0.51449	ENSG00000249740	5	lncRNA	OSMR antisense RNA 1 (head to head) [Source:HGNC Symbol;Acc:HGNC:50296]
CHM	145.47	-0.0817911	0.12746	0.160496	0.731178	ENSG00000188419	X	protein_coding	CHM Rab escort protein [Source:HGNC Symbol;Acc:HGNC:1940]
CHM	145.47	-0.0817911	0.12746	0.160496	0.731178	LRG_699	X	LRG_gene	CHM Rab escort protein [Source:HGNC Symbol;Acc:HGNC:1940]
KCTD9	250.393	-0.0817609	0.124801	0.165281	0.734263	ENSG00000104756	8	protein_coding	potassium channel tetramerization domain containing 9 [Source:HGNC Symbol;Acc:HGNC:22401]
CHD2	810.383	-0.0817278	0.125979	0.152087	0.723068	ENSG00000173575	15	protein_coding	chromodomain helicase DNA binding protein 2 [Source:HGNC Symbol;Acc:HGNC:1917]
PCDHGB6	27.0866	-0.0816961	0.153371	0.0242842	0.397758	ENSG00000253305	5	protein_coding	protocadherin gamma subfamily B	6 [Source:HGNC Symbol;Acc:HGNC:8713]
UBA2	256.234	-0.0815882	0.118604	0.178611	0.749074	ENSG00000126261	19	protein_coding	ubiquitin like modifier activating enzyme 2 [Source:HGNC Symbol;Acc:HGNC:30661]
LYST	187.913	-0.0813586	0.136021	0.12154	0.69314	LRG_143	1	LRG_gene	lysosomal trafficking regulator [Source:HGNC Symbol;Acc:HGNC:1968]
LYST	187.913	-0.0813586	0.136021	0.12154	0.69314	ENSG00000143669	1	protein_coding	lysosomal trafficking regulator [Source:HGNC Symbol;Acc:HGNC:1968]
MFSD9	101.51	-0.0813224	0.132299	0.139214	0.710139	ENSG00000135953	2	protein_coding	major facilitator superfamily domain containing 9 [Source:HGNC Symbol;Acc:HGNC:28158]
CDC6	15.6166	-0.0813159	0.15423	0.0206433	0.373306	ENSG00000094804	17	protein_coding	cell division cycle 6 [Source:HGNC Symbol;Acc:HGNC:1744]
NBPF19	36.2121	-0.0812756	0.146091	0.0662984	0.582518	ENSG00000271383	1	protein_coding	NBPF member 19 [Source:HGNC Symbol;Acc:HGNC:31999]
LRRCC1	22.5006	-0.0812442	0.150342	0.0420436	0.499047	ENSG00000133739	8	protein_coding	leucine rich repeat and coiled-coil centrosomal protein 1 [Source:HGNC Symbol;Acc:HGNC:29373]
MESD	681.143	-0.0812188	0.124861	0.166397	0.734263	ENSG00000117899	15	protein_coding	mesoderm development LRP chaperone [Source:HGNC Symbol;Acc:HGNC:13520]
LTBP1	267.785	-0.0811793	0.128816	0.151517	0.722868	ENSG00000049323	2	protein_coding	latent transforming growth factor beta binding protein 1 [Source:HGNC Symbol;Acc:HGNC:6714]
RIC1	145.093	-0.0811262	0.128026	0.159491	0.730741	ENSG00000107036	9	protein_coding	RIC1 homolog	RAB6A GEF complex partner 1 [Source:HGNC Symbol;Acc:HGNC:17686]
MTR	55.798	-0.0811214	0.151327	0.0326775	0.450853	ENSG00000116984	1	protein_coding	5-methyltetrahydrofolate-homocysteine methyltransferase [Source:HGNC Symbol;Acc:HGNC:7468]
BLCAP	168.221	-0.080982	0.129448	0.152381	0.723154	ENSG00000166619	20	protein_coding	BLCAP apoptosis inducing factor [Source:HGNC Symbol;Acc:HGNC:1055]
PI4K2B	40.4629	-0.0809389	0.149556	0.0429476	0.502818	ENSG00000038210	4	protein_coding	phosphatidylinositol 4-kinase type 2 beta [Source:HGNC Symbol;Acc:HGNC:18215]
CCDC84	57.3997	-0.0809148	0.137241	0.116874	0.682082	ENSG00000186166	11	protein_coding	coiled-coil domain containing 84 [Source:HGNC Symbol;Acc:HGNC:30460]
CCDC84	57.3997	-0.0809148	0.137241	0.116874	0.682082	ENSG00000280975	CHR_HG2217_PATCH	protein_coding	coiled-coil domain containing 84 [Source:HGNC Symbol;Acc:HGNC:30460]
AMACR	67.8863	-0.0808905	0.145475	0.0714065	0.594239	ENSG00000242110	5	protein_coding	alpha-methylacyl-CoA racemase [Source:HGNC Symbol;Acc:HGNC:451]
DNAJC14	51.5693	-0.0808196	0.137348	0.113701	0.676427	ENSG00000135392	12	protein_coding	DnaJ heat shock protein family (Hsp40) member C14 [Source:HGNC Symbol;Acc:HGNC:24581]
COBLL1	120.153	-0.0807731	0.141688	0.0907122	0.636594	ENSG00000082438	2	protein_coding	cordon-bleu WH2 repeat protein like 1 [Source:HGNC Symbol;Acc:HGNC:23571]
ZNF708	133.08	-0.0807724	0.139917	0.0963679	0.648905	ENSG00000182141	19	protein_coding	zinc finger protein 708 [Source:HGNC Symbol;Acc:HGNC:12945]
SRPK2	282.713	-0.0806491	0.129664	0.150869	0.722549	ENSG00000135250	7	protein_coding	SRSF protein kinase 2 [Source:HGNC Symbol;Acc:HGNC:11306]
MDFIC	63.0372	-0.0806394	0.145546	0.069655	0.589144	ENSG00000135272	7	protein_coding	MyoD family inhibitor domain containing [Source:HGNC Symbol;Acc:HGNC:28870]
SENP6	329.535	-0.0805894	0.119434	0.178588	0.749074	ENSG00000112701	6	protein_coding	SUMO specific peptidase 6 [Source:HGNC Symbol;Acc:HGNC:20944]
TWF1	580.296	-0.0805851	0.103262	0.200432	0.771937	ENSG00000151239	12	protein_coding	twinfilin actin binding protein 1 [Source:HGNC Symbol;Acc:HGNC:9620]
ARHGAP42	122.26	-0.080552	0.149145	0.044106	0.50818	ENSG00000165895	11	protein_coding	Rho GTPase activating protein 42 [Source:HGNC Symbol;Acc:HGNC:26545]
ENAH	836.522	-0.080485	0.13897	0.108678	0.671039	ENSG00000154380	1	protein_coding	ENAH actin regulator [Source:HGNC Symbol;Acc:HGNC:18271]
IPPK	56.8874	-0.0804583	0.137786	0.111294	0.675273	ENSG00000127080	9	protein_coding	inositol-pentakisphosphate 2-kinase [Source:HGNC Symbol;Acc:HGNC:14645]
G2E3	121.29	-0.0804295	0.129796	0.148519	0.721012	ENSG00000092140	14	protein_coding	G2/M-phase specific E3 ubiquitin protein ligase [Source:HGNC Symbol;Acc:HGNC:20338]
DHDDS	33.2852	-0.0804292	0.146959	0.0555679	0.548362	ENSG00000117682	1	protein_coding	dehydrodolichyl diphosphate synthase subunit [Source:HGNC Symbol;Acc:HGNC:20603]
RBM25	411.748	-0.0802663	0.110214	0.196401	0.767356	ENSG00000119707	14	protein_coding	RNA binding motif protein 25 [Source:HGNC Symbol;Acc:HGNC:23244]
CPEB2	102.783	-0.0802434	0.139953	0.0980033	0.651437	ENSG00000137449	4	protein_coding	cytoplasmic polyadenylation element binding protein 2 [Source:HGNC Symbol;Acc:HGNC:21745]
CPLANE1	89.7078	-0.080129	0.142987	0.0776714	0.61317	ENSG00000197603	5	protein_coding	ciliogenesis and planar polarity effector 1 [Source:HGNC Symbol;Acc:HGNC:25801]
TLL2	16.4469	-0.0800714	0.153367	0.019741	0.36677	ENSG00000095587	10	protein_coding	tolloid like 2 [Source:HGNC Symbol;Acc:HGNC:11844]
DIAPH1	576.975	-0.0799104	0.123785	0.171057	0.741627	ENSG00000131504	5	protein_coding	diaphanous related formin 1 [Source:HGNC Symbol;Acc:HGNC:2876]
SMC2	90.4932	-0.0798037	0.130175	0.1491	0.721012	ENSG00000136824	9	protein_coding	structural maintenance of chromosomes 2 [Source:HGNC Symbol;Acc:HGNC:14011]
SLC44A2	260.313	-0.0797635	0.132207	0.139925	0.711319	ENSG00000129353	19	protein_coding	solute carrier family 44 member 2 [Source:HGNC Symbol;Acc:HGNC:17292]
TEC	19.5189	-0.0795983	0.153728	0.01571	0.332339	ENSG00000135605	4	protein_coding	tec protein tyrosine kinase [Source:HGNC Symbol;Acc:HGNC:11719]
HSDL2	98.2261	-0.079583	0.126809	0.157298	0.728815	ENSG00000119471	9	protein_coding	hydroxysteroid dehydrogenase like 2 [Source:HGNC Symbol;Acc:HGNC:18572]
DESI2	459.923	-0.0795223	0.117916	0.18227	0.752638	ENSG00000121644	1	protein_coding	desumoylating isopeptidase 2 [Source:HGNC Symbol;Acc:HGNC:24264]
DDB1	224.733	-0.0794986	0.126052	0.162507	0.731178	LRG_474	11	LRG_gene	damage specific DNA binding protein 1 [Source:HGNC Symbol;Acc:HGNC:2717]
DDB1	224.733	-0.0794986	0.126052	0.162507	0.731178	ENSG00000167986	11	protein_coding	damage specific DNA binding protein 1 [Source:HGNC Symbol;Acc:HGNC:2717]
FGD6	701.078	-0.0794619	0.14032	0.0964279	0.648905	ENSG00000180263	12	protein_coding	FYVE	RhoGEF and PH domain containing 6 [Source:HGNC Symbol;Acc:HGNC:21740]
SRCAP	184.875	-0.0794323	0.127866	0.153868	0.72574	ENSG00000080603	16	protein_coding	Snf2 related CREBBP activator protein [Source:HGNC Symbol;Acc:HGNC:16974]
ST7	57.7851	-0.0794106	0.139149	0.103552	0.66133	ENSG00000004866	7	protein_coding	suppression of tumorigenicity 7 [Source:HGNC Symbol;Acc:HGNC:11351]
TGFBR1	509.971	-0.0794062	0.125243	0.165487	0.734263	ENSG00000106799	9	protein_coding	transforming growth factor beta receptor 1 [Source:HGNC Symbol;Acc:HGNC:11772]
INTS8	98.9653	-0.0793953	0.13601	0.11797	0.684846	ENSG00000164941	8	protein_coding	integrator complex subunit 8 [Source:HGNC Symbol;Acc:HGNC:26048]
SULF2	448.511	-0.0790761	0.139934	0.0992727	0.656903	ENSG00000196562	20	protein_coding	sulfatase 2 [Source:HGNC Symbol;Acc:HGNC:20392]
DDX58	165.932	-0.0790698	0.138089	0.105223	0.665254	ENSG00000107201	9	protein_coding	DExD/H-box helicase 58 [Source:HGNC Symbol;Acc:HGNC:19102]
ALDH18A1	43.829	-0.0788944	0.144502	0.0641531	0.580373	ENSG00000059573	10	protein_coding	aldehyde dehydrogenase 18 family member A1 [Source:HGNC Symbol;Acc:HGNC:9722]
SPON2	308.678	-0.0787883	0.139447	0.0974378	0.650501	ENSG00000159674	4	protein_coding	spondin 2 [Source:HGNC Symbol;Acc:HGNC:11253]
TMEM87B	718.378	-0.0786546	0.133218	0.130931	0.703741	ENSG00000153214	2	protein_coding	transmembrane protein 87B [Source:HGNC Symbol;Acc:HGNC:25913]
CASZ1	92.6581	-0.0785634	0.132938	0.133122	0.704751	ENSG00000130940	1	protein_coding	castor zinc finger 1 [Source:HGNC Symbol;Acc:HGNC:26002]
PLD1	83.8649	-0.0785462	0.133467	0.131321	0.703741	ENSG00000075651	3	protein_coding	phospholipase D1 [Source:HGNC Symbol;Acc:HGNC:9067]
SGMS1	212.267	-0.078535	0.122908	0.173205	0.744089	ENSG00000198964	10	protein_coding	sphingomyelin synthase 1 [Source:HGNC Symbol;Acc:HGNC:29799]
KIAA1841	74.8871	-0.0785201	0.130877	0.145732	0.715616	ENSG00000162929	2	protein_coding	KIAA1841 [Source:HGNC Symbol;Acc:HGNC:29387]
PCDH1	475.656	-0.078518	0.115384	0.198748	0.76962	ENSG00000156453	5	protein_coding	protocadherin 1 [Source:HGNC Symbol;Acc:HGNC:8655]
ACBD6	95.1115	-0.0784455	0.127369	0.157518	0.728815	ENSG00000230124	1	protein_coding	acyl-CoA binding domain containing 6 [Source:HGNC Symbol;Acc:HGNC:23339]
DENND4C	164.047	-0.0784145	0.131765	0.138656	0.709389	ENSG00000137145	9	protein_coding	DENN domain containing 4C [Source:HGNC Symbol;Acc:HGNC:26079]
MBNL1	269.866	-0.0783893	0.114577	0.199183	0.770203	ENSG00000152601	3	protein_coding	muscleblind like splicing regulator 1 [Source:HGNC Symbol;Acc:HGNC:6923]
DNAJC1	444.695	-0.0783793	0.121256	0.175658	0.747542	ENSG00000136770	10	protein_coding	DnaJ heat shock protein family (Hsp40) member C1 [Source:HGNC Symbol;Acc:HGNC:20090]
SLC66A3	28.3414	-0.0782385	0.143375	0.0749146	0.602517	ENSG00000162976	2	protein_coding	solute carrier family 66 member 3 [Source:HGNC Symbol;Acc:HGNC:28503]
PCYOX1	470.986	-0.0781415	0.110773	0.20563	0.777828	ENSG00000116005	2	protein_coding	prenylcysteine oxidase 1 [Source:HGNC Symbol;Acc:HGNC:20588]
CDH6	2420.85	-0.0781398	0.131885	0.14048	0.711319	ENSG00000113361	5	protein_coding	cadherin 6 [Source:HGNC Symbol;Acc:HGNC:1765]
ZNF761	25.0017	-0.0781251	0.146126	0.0508742	0.528577	ENSG00000160336	19	protein_coding	zinc finger protein 761 [Source:HGNC Symbol;Acc:HGNC:23179]
SPAG9	958.879	-0.0779917	0.13079	0.145428	0.715616	ENSG00000008294	17	protein_coding	sperm associated antigen 9 [Source:HGNC Symbol;Acc:HGNC:14524]
MAP7D1	696.228	-0.0778255	0.138161	0.104511	0.664125	ENSG00000116871	1	protein_coding	MAP7 domain containing 1 [Source:HGNC Symbol;Acc:HGNC:25514]
SLC27A4	70.4872	-0.0777823	0.138325	0.108317	0.670452	ENSG00000167114	9	protein_coding	solute carrier family 27 member 4 [Source:HGNC Symbol;Acc:HGNC:10998]
DESI1	237.327	-0.0776791	0.132214	0.140389	0.711319	ENSG00000100418	22	protein_coding	desumoylating isopeptidase 1 [Source:HGNC Symbol;Acc:HGNC:24577]
ARHGEF12	822.723	-0.0776426	0.127712	0.162974	0.731178	ENSG00000196914	11	protein_coding	Rho guanine nucleotide exchange factor 12 [Source:HGNC Symbol;Acc:HGNC:14193]
KANSL1L	71.3518	-0.0776225	0.13749	0.105117	0.665254	ENSG00000144445	2	protein_coding	KAT8 regulatory NSL complex subunit 1 like [Source:HGNC Symbol;Acc:HGNC:26310]
FNBP4	204.644	-0.0776151	0.124553	0.170746	0.741431	ENSG00000109920	11	protein_coding	formin binding protein 4 [Source:HGNC Symbol;Acc:HGNC:19752]
FNBP4	204.644	-0.0776151	0.124553	0.170746	0.741431	ENSG00000285182	CHR_HG2114_PATCH	protein_coding	formin binding protein 4 [Source:HGNC Symbol;Acc:HGNC:19752]
ESCO1	213.597	-0.0776	0.114439	0.199274	0.770235	ENSG00000141446	18	protein_coding	establishment of sister chromatid cohesion N-acetyltransferase 1 [Source:HGNC Symbol;Acc:HGNC:24645]
LEMD2	221.235	-0.0775859	0.134759	0.121382	0.69314	ENSG00000161904	6	protein_coding	LEM domain containing 2 [Source:HGNC Symbol;Acc:HGNC:21244]
HSP90B1	5126.43	-0.0775772	0.123137	0.156973	0.728815	ENSG00000166598	12	protein_coding	heat shock protein 90 beta family member 1 [Source:HGNC Symbol;Acc:HGNC:12028]
GNL3	172.305	-0.0775567	0.118397	0.195572	0.766102	ENSG00000163938	3	protein_coding	G protein nucleolar 3 [Source:HGNC Symbol;Acc:HGNC:29931]
GINM1	341.579	-0.0774898	0.11949	0.189206	0.759961	ENSG00000055211	6	protein_coding	glycoprotein integral membrane 1 [Source:HGNC Symbol;Acc:HGNC:21074]
UBLCP1	101.729	-0.0774677	0.128456	0.158078	0.729195	ENSG00000164332	5	protein_coding	ubiquitin like domain containing CTD phosphatase 1 [Source:HGNC Symbol;Acc:HGNC:28110]
C2CD3	81.3205	-0.0774294	0.130666	0.143701	0.715042	ENSG00000168014	11	protein_coding	C2 domain containing 3 centriole elongation regulator [Source:HGNC Symbol;Acc:HGNC:24564]
FERMT2	203.843	-0.0773041	0.134952	0.121503	0.69314	ENSG00000073712	14	protein_coding	fermitin family member 2 [Source:HGNC Symbol;Acc:HGNC:15767]
SYT12	169.379	-0.0772741	0.145793	0.0488538	0.523992	ENSG00000173227	11	protein_coding	synaptotagmin 12 [Source:HGNC Symbol;Acc:HGNC:18381]
CDKAL1	53.0296	-0.0772537	0.131778	0.142647	0.713974	ENSG00000145996	6	protein_coding	CDK5 regulatory subunit associated protein 1 like 1 [Source:HGNC Symbol;Acc:HGNC:21050]
MYO1C	263.064	-0.0772389	0.108407	0.212063	0.7841	ENSG00000197879	17	protein_coding	myosin IC [Source:HGNC Symbol;Acc:HGNC:7597]
TRAF5	30.7665	-0.0772236	0.148039	0.0334773	0.45549	ENSG00000082512	1	protein_coding	TNF receptor associated factor 5 [Source:HGNC Symbol;Acc:HGNC:12035]
CSNK1G1	217.419	-0.0770547	0.119581	0.189216	0.759961	ENSG00000169118	15	protein_coding	casein kinase 1 gamma 1 [Source:HGNC Symbol;Acc:HGNC:2454]
STX12	269.649	-0.0770311	0.122928	0.181127	0.751549	ENSG00000117758	1	protein_coding	syntaxin 12 [Source:HGNC Symbol;Acc:HGNC:11430]
C2CD5	19.4772	-0.0770201	0.148256	0.0324841	0.450853	ENSG00000111731	12	protein_coding	C2 calcium dependent domain containing 5 [Source:HGNC Symbol;Acc:HGNC:29062]
MEPCE	70.8008	-0.0770123	0.133859	0.126717	0.695505	ENSG00000146834	7	protein_coding	methylphosphate capping enzyme [Source:HGNC Symbol;Acc:HGNC:20247]
NAA35	86.8593	-0.0769826	0.130118	0.14974	0.721717	ENSG00000135040	9	protein_coding	N(alpha)-acetyltransferase 35	NatC auxiliary subunit [Source:HGNC Symbol;Acc:HGNC:24340]
KAT6B	185.774	-0.0768577	0.134031	0.126488	0.695505	ENSG00000156650	10	protein_coding	lysine acetyltransferase 6B [Source:HGNC Symbol;Acc:HGNC:17582]
KAT6B	185.774	-0.0768577	0.134031	0.126488	0.695505	ENSG00000281813	CHR_HG2191_PATCH	protein_coding	lysine acetyltransferase 6B [Source:HGNC Symbol;Acc:HGNC:17582]
LAMB1	324.422	-0.0768505	0.136515	0.11208	0.675769	ENSG00000091136	7	protein_coding	laminin subunit beta 1 [Source:HGNC Symbol;Acc:HGNC:6486]
RAD21	534.639	-0.076785	0.112496	0.205407	0.777828	LRG_772	8	LRG_gene	RAD21 cohesin complex component [Source:HGNC Symbol;Acc:HGNC:9811]
RAD21	534.639	-0.076785	0.112496	0.205407	0.777828	ENSG00000164754	8	protein_coding	RAD21 cohesin complex component [Source:HGNC Symbol;Acc:HGNC:9811]
TENM4	75.2782	-0.0767725	0.137939	0.102506	0.66133	ENSG00000149256	11	protein_coding	teneurin transmembrane protein 4 [Source:HGNC Symbol;Acc:HGNC:29945]
CBWD1	68.8949	-0.0767529	0.129717	0.152498	0.723154	ENSG00000172785	9	protein_coding	COBW domain containing 1 [Source:HGNC Symbol;Acc:HGNC:17134]
MEGF9	186.506	-0.0767492	0.12722	0.162849	0.731178	ENSG00000106780	9	protein_coding	multiple EGF like domains 9 [Source:HGNC Symbol;Acc:HGNC:3234]
LANCL3	19.7067	-0.0766554	0.148113	0.0301933	0.436848	ENSG00000147036	X	protein_coding	LanC like 3 [Source:HGNC Symbol;Acc:HGNC:24767]
LPCAT2	323.043	-0.0766157	0.123456	0.178025	0.749074	ENSG00000087253	16	protein_coding	lysophosphatidylcholine acyltransferase 2 [Source:HGNC Symbol;Acc:HGNC:26032]
COPB2	554.826	-0.0764301	0.10623	0.218459	0.789439	ENSG00000184432	3	protein_coding	coatomer protein complex subunit beta 2 [Source:HGNC Symbol;Acc:HGNC:2232]
SHOC2	428.845	-0.0763613	0.112481	0.208834	0.781292	LRG_753	10	LRG_gene	SHOC2 leucine rich repeat scaffold protein [Source:HGNC Symbol;Acc:HGNC:15454]
SHOC2	428.845	-0.0763613	0.112481	0.208834	0.781292	ENSG00000108061	10	protein_coding	SHOC2 leucine rich repeat scaffold protein [Source:HGNC Symbol;Acc:HGNC:15454]
FAM171B	42.7722	-0.076352	0.145123	0.0508184	0.528577	ENSG00000144369	2	protein_coding	family with sequence similarity 171 member B [Source:HGNC Symbol;Acc:HGNC:29412]
VPS9D1	28.7502	-0.076342	0.143111	0.0677261	0.585491	ENSG00000075399	16	protein_coding	VPS9 domain containing 1 [Source:HGNC Symbol;Acc:HGNC:13526]
NOL7	598.161	-0.0761826	0.104354	0.221806	0.792946	ENSG00000225921	6	protein_coding	nucleolar protein 7 [Source:HGNC Symbol;Acc:HGNC:21040]
STMN3	58.9672	-0.0760848	0.137051	0.107787	0.670452	ENSG00000197457	20	protein_coding	stathmin 3 [Source:HGNC Symbol;Acc:HGNC:15926]
PLCD1	92.7419	-0.0760003	0.147263	0.032716	0.450853	ENSG00000187091	3	protein_coding	phospholipase C delta 1 [Source:HGNC Symbol;Acc:HGNC:9060]
RNF144B	308.313	-0.0759232	0.138838	0.0947928	0.646613	ENSG00000137393	6	protein_coding	ring finger protein 144B [Source:HGNC Symbol;Acc:HGNC:21578]
GAPVD1	244.789	-0.0758897	0.116715	0.20011	0.771136	ENSG00000165219	9	protein_coding	GTPase activating protein and VPS9 domains 1 [Source:HGNC Symbol;Acc:HGNC:23375]
PKP4	378.736	-0.0757505	0.122706	0.18118	0.751549	ENSG00000144283	2	protein_coding	plakophilin 4 [Source:HGNC Symbol;Acc:HGNC:9026]
RNF216	138.81	-0.0757301	0.120518	0.189273	0.759964	ENSG00000011275	7	protein_coding	ring finger protein 216 [Source:HGNC Symbol;Acc:HGNC:21698]
TBC1D8B	86.8198	-0.0756871	0.132738	0.131707	0.703899	ENSG00000133138	X	protein_coding	TBC1 domain family member 8B [Source:HGNC Symbol;Acc:HGNC:24715]
ADM2	91.9082	-0.0755241	0.137362	0.101711	0.66133	ENSG00000128165	22	protein_coding	adrenomedullin 2 [Source:HGNC Symbol;Acc:HGNC:28898]
PRDX6	743.423	-0.0754851	0.121862	0.187325	0.759136	ENSG00000117592	1	protein_coding	peroxiredoxin 6 [Source:HGNC Symbol;Acc:HGNC:16753]
XPO1	1303.27	-0.0754806	0.120056	0.19193	0.762466	ENSG00000082898	2	protein_coding	exportin 1 [Source:HGNC Symbol;Acc:HGNC:12825]
MDM2	677.394	-0.0754603	0.108814	0.218233	0.789439	ENSG00000135679	12	protein_coding	MDM2 proto-oncogene [Source:HGNC Symbol;Acc:HGNC:6973]
NFXL1	62.882	-0.07537	0.135891	0.112879	0.675769	ENSG00000170448	4	protein_coding	nuclear transcription factor	X-box binding like 1 [Source:HGNC Symbol;Acc:HGNC:18726]
KHDC4	173.414	-0.0753532	0.126467	0.163711	0.731178	ENSG00000132680	1	protein_coding	KH domain containing 4	pre-mRNA splicing factor [Source:HGNC Symbol;Acc:HGNC:29145]
SYPL1	667.097	-0.0752914	0.11673	0.202656	0.774533	ENSG00000008282	7	protein_coding	synaptophysin like 1 [Source:HGNC Symbol;Acc:HGNC:11507]
ATL1	97.0413	-0.075203	0.136087	0.11334	0.676427	ENSG00000198513	14	protein_coding	atlastin GTPase 1 [Source:HGNC Symbol;Acc:HGNC:11231]
ATL1	97.0413	-0.075203	0.136087	0.11334	0.676427	LRG_360	14	LRG_gene	atlastin GTPase 1 [Source:HGNC Symbol;Acc:HGNC:11231]
SLC25A46	105.12	-0.0751758	0.122058	0.184903	0.75547	ENSG00000164209	5	protein_coding	solute carrier family 25 member 46 [Source:HGNC Symbol;Acc:HGNC:25198]
VPS13A	210.096	-0.0750516	0.127812	0.157092	0.728815	ENSG00000197969	9	protein_coding	vacuolar protein sorting 13 homolog A [Source:HGNC Symbol;Acc:HGNC:1908]
ZFP36L2	867.004	-0.0749413	0.123005	0.182929	0.752638	ENSG00000152518	2	protein_coding	ZFP36 ring finger protein like 2 [Source:HGNC Symbol;Acc:HGNC:1108]
LEO1	267.647	-0.0748267	0.12272	0.18228	0.752638	ENSG00000166477	15	protein_coding	LEO1 homolog	Paf1/RNA polymerase II complex component [Source:HGNC Symbol;Acc:HGNC:30401]
NR2C2AP	65.2602	-0.0748056	0.132835	0.134711	0.704907	ENSG00000184162	19	protein_coding	nuclear receptor 2C2 associated protein [Source:HGNC Symbol;Acc:HGNC:30763]
NPM2	37.5087	-0.0745504	0.139869	0.0835754	0.626087	ENSG00000158806	8	protein_coding	nucleophosmin/nucleoplasmin 2 [Source:HGNC Symbol;Acc:HGNC:7930]
OASL	21.8105	-0.0745431	0.150864	0.00331112	0.155197	ENSG00000135114	12	protein_coding	2'-5'-oligoadenylate synthetase like [Source:HGNC Symbol;Acc:HGNC:8090]
OTUD3	60.4736	-0.0745232	0.136225	0.108385	0.670452	ENSG00000169914	1	protein_coding	OTU deubiquitinase 3 [Source:HGNC Symbol;Acc:HGNC:29038]
GPSM2	51.0187	-0.0745051	0.133841	0.123187	0.69504	ENSG00000121957	1	protein_coding	G protein signaling modulator 2 [Source:HGNC Symbol;Acc:HGNC:29501]
HRH1	151.569	-0.074319	0.136583	0.104922	0.664951	ENSG00000196639	3	protein_coding	histamine receptor H1 [Source:HGNC Symbol;Acc:HGNC:5182]
MET	990.406	-0.0743141	0.136812	0.101822	0.66133	ENSG00000105976	7	protein_coding	MET proto-oncogene	receptor tyrosine kinase [Source:HGNC Symbol;Acc:HGNC:7029]
MET	990.406	-0.0743141	0.136812	0.101822	0.66133	LRG_662	7	LRG_gene	MET proto-oncogene	receptor tyrosine kinase [Source:HGNC Symbol;Acc:HGNC:7029]
ADORA2B	75.1177	-0.074279	0.142477	0.0573888	0.549817	ENSG00000170425	17	protein_coding	adenosine A2b receptor [Source:HGNC Symbol;Acc:HGNC:264]
SMO	20.5624	-0.0742561	0.144166	0.0442619	0.50818	ENSG00000128602	7	protein_coding	smoothened	frizzled class receptor [Source:HGNC Symbol;Acc:HGNC:11119]
SMO	20.5624	-0.0742561	0.144166	0.0442619	0.50818	LRG_1393	7	LRG_gene	smoothened	frizzled class receptor [Source:HGNC Symbol;Acc:HGNC:11119]
USP48	195.398	-0.0739994	0.117408	0.204837	0.777029	ENSG00000090686	1	protein_coding	ubiquitin specific peptidase 48 [Source:HGNC Symbol;Acc:HGNC:18533]
TPM2	1168.53	-0.0739298	0.131104	0.143637	0.715042	ENSG00000198467	9	protein_coding	tropomyosin 2 [Source:HGNC Symbol;Acc:HGNC:12011]
TPM2	1168.53	-0.0739298	0.131104	0.143637	0.715042	LRG_680	9	LRG_gene	tropomyosin 2 [Source:HGNC Symbol;Acc:HGNC:12011]
SRP72	189.952	-0.0739005	0.120615	0.19144	0.761586	ENSG00000174780	4	protein_coding	signal recognition particle 72 [Source:HGNC Symbol;Acc:HGNC:11303]
SRP72	189.952	-0.0739005	0.120615	0.19144	0.761586	LRG_1151	4	LRG_gene	signal recognition particle 72 [Source:HGNC Symbol;Acc:HGNC:11303]
USP32	93.7706	-0.0738751	0.134642	0.116911	0.682082	ENSG00000170832	17	protein_coding	ubiquitin specific peptidase 32 [Source:HGNC Symbol;Acc:HGNC:19143]
CMTR1	33.6846	-0.0738082	0.138923	0.0838206	0.626721	ENSG00000137200	6	protein_coding	cap methyltransferase 1 [Source:HGNC Symbol;Acc:HGNC:21077]
HSF2	42.3871	-0.0736621	0.136538	0.104735	0.6647	ENSG00000025156	6	protein_coding	heat shock transcription factor 2 [Source:HGNC Symbol;Acc:HGNC:5225]
PWP1	87.7552	-0.0735928	0.129263	0.159562	0.730741	ENSG00000136045	12	protein_coding	PWP1 homolog	endonuclein [Source:HGNC Symbol;Acc:HGNC:17015]
FST	147.844	-0.0734603	0.148439	0.00849074	0.255271	ENSG00000134363	5	protein_coding	follistatin [Source:HGNC Symbol;Acc:HGNC:3971]
DCUN1D4	177.907	-0.0734068	0.120718	0.192945	0.762673	ENSG00000109184	4	protein_coding	defective in cullin neddylation 1 domain containing 4 [Source:HGNC Symbol;Acc:HGNC:28998]
HDX	61.6846	-0.0733665	0.132355	0.131597	0.703899	ENSG00000165259	X	protein_coding	highly divergent homeobox [Source:HGNC Symbol;Acc:HGNC:26411]
LRRFIP2	543.167	-0.0732942	0.132079	0.13673	0.708417	ENSG00000093167	3	protein_coding	LRR binding FLII interacting protein 2 [Source:HGNC Symbol;Acc:HGNC:6703]
BACE1	48.4246	-0.0731875	0.139063	0.0839405	0.626721	ENSG00000186318	11	protein_coding	beta-secretase 1 [Source:HGNC Symbol;Acc:HGNC:933]
OGT	280.934	-0.0731675	0.127535	0.160129	0.731178	ENSG00000147162	X	protein_coding	O-linked N-acetylglucosamine (GlcNAc) transferase [Source:HGNC Symbol;Acc:HGNC:8127]
PCK2	45.0917	-0.073167	0.135	0.1149	0.679942	ENSG00000100889	14	protein_coding	phosphoenolpyruvate carboxykinase 2	mitochondrial [Source:HGNC Symbol;Acc:HGNC:8725]
PCK2	45.0917	-0.073167	0.135	0.1149	0.679942	ENSG00000285241	CHR_HG1_PATCH	protein_coding	phosphoenolpyruvate carboxykinase 2	mitochondrial [Source:HGNC Symbol;Acc:HGNC:8725]
GSPT1	1022.14	-0.0731221	0.114711	0.212414	0.784294	ENSG00000103342	16	protein_coding	G1 to S phase transition 1 [Source:HGNC Symbol;Acc:HGNC:4621]
CLOCK	168.951	-0.0731158	0.123687	0.18503	0.75547	ENSG00000134852	4	protein_coding	clock circadian regulator [Source:HGNC Symbol;Acc:HGNC:2082]
CYTH3	67.0286	-0.0731075	0.141047	0.0634512	0.577564	ENSG00000008256	7	protein_coding	cytohesin 3 [Source:HGNC Symbol;Acc:HGNC:9504]
LRATD2	184.737	-0.073079	0.128341	0.15776	0.728815	ENSG00000168672	8	protein_coding	LRAT domain containing 2 [Source:HGNC Symbol;Acc:HGNC:24166]
TMC7	58.3929	-0.0730121	0.140108	0.0684944	0.586565	ENSG00000170537	16	protein_coding	transmembrane channel like 7 [Source:HGNC Symbol;Acc:HGNC:23000]
ZNF600	37.7495	-0.0728511	0.136218	0.101971	0.66133	ENSG00000189190	19	protein_coding	zinc finger protein 600 [Source:HGNC Symbol;Acc:HGNC:30951]
PPAT	13.9617	-0.072815	0.145307	0.024724	0.40018	ENSG00000128059	4	protein_coding	phosphoribosyl pyrophosphate amidotransferase [Source:HGNC Symbol;Acc:HGNC:9238]
EPC1	211.125	-0.0726077	0.109345	0.230347	0.802856	ENSG00000120616	10	protein_coding	enhancer of polycomb homolog 1 [Source:HGNC Symbol;Acc:HGNC:19876]
MISP	179.029	-0.0725884	0.129961	0.150973	0.722549	ENSG00000099812	19	protein_coding	mitotic spindle positioning [Source:HGNC Symbol;Acc:HGNC:27000]
NEDD4	62.2967	-0.0725512	0.137777	0.086412	0.629645	ENSG00000069869	15	protein_coding	NEDD4 E3 ubiquitin protein ligase [Source:HGNC Symbol;Acc:HGNC:7727]
LPAR5	29.209	-0.072524	0.141512	0.0594478	0.559613	ENSG00000184574	12	protein_coding	lysophosphatidic acid receptor 5 [Source:HGNC Symbol;Acc:HGNC:13307]
FBH1	129.424	-0.0724458	0.118229	0.20409	0.776301	ENSG00000134452	10	protein_coding	F-box DNA helicase 1 [Source:HGNC Symbol;Acc:HGNC:13620]
COL21A1	14.7559	-0.0724102	0.148638	0.00342139	0.157093	ENSG00000124749	6	protein_coding	collagen type XXI alpha 1 chain [Source:HGNC Symbol;Acc:HGNC:17025]
TTLL4	27.8294	-0.0723824	0.138483	0.0831011	0.626087	ENSG00000135912	2	protein_coding	tubulin tyrosine ligase like 4 [Source:HGNC Symbol;Acc:HGNC:28976]
RNF34	105.038	-0.0723796	0.129896	0.150905	0.722549	ENSG00000170633	12	protein_coding	ring finger protein 34 [Source:HGNC Symbol;Acc:HGNC:17297]
GNPTAB	443.195	-0.0723293	0.128717	0.153326	0.725208	ENSG00000111670	12	protein_coding	N-acetylglucosamine-1-phosphate transferase subunits alpha and beta [Source:HGNC Symbol;Acc:HGNC:29670]
C7orf50	270.156	-0.0722681	0.135169	0.109774	0.674568	ENSG00000146540	7	protein_coding	chromosome 7 open reading frame 50 [Source:HGNC Symbol;Acc:HGNC:22421]
CFI	145.566	-0.0722634	0.125774	0.174213	0.745857	LRG_48	4	LRG_gene	complement factor I [Source:HGNC Symbol;Acc:HGNC:5394]
CFI	145.566	-0.0722634	0.125774	0.174213	0.745857	ENSG00000205403	4	protein_coding	complement factor I [Source:HGNC Symbol;Acc:HGNC:5394]
PAWR	1097.79	-0.0722514	0.127283	0.164342	0.731777	ENSG00000177425	12	protein_coding	pro-apoptotic WT1 regulator [Source:HGNC Symbol;Acc:HGNC:8614]
MUC4	507.881	-0.0721058	0.107098	0.236386	0.808436	ENSG00000145113	3	protein_coding	mucin 4	cell surface associated [Source:HGNC Symbol;Acc:HGNC:7514]
MUC4	507.881	-0.0721058	0.107098	0.236386	0.808436	ENSG00000277585	CHR_HSCHR3_1_CTG3	protein_coding	mucin 4	cell surface associated [Source:HGNC Symbol;Acc:HGNC:7514]
MUC4	507.881	-0.0721058	0.107098	0.236386	0.808436	ENSG00000273822	CHR_HSCHR3_3_CTG3	protein_coding	mucin 4	cell surface associated [Source:HGNC Symbol;Acc:HGNC:7514]
MUC4	507.881	-0.0721058	0.107098	0.236386	0.808436	ENSG00000278468	CHR_HSCHR3_4_CTG3	protein_coding	mucin 4	cell surface associated [Source:HGNC Symbol;Acc:HGNC:7514]
MUC4	507.881	-0.0721058	0.107098	0.236386	0.808436	ENSG00000278303	CHR_HSCHR3_5_CTG3	protein_coding	mucin 4	cell surface associated [Source:HGNC Symbol;Acc:HGNC:7514]
MUC4	507.881	-0.0721058	0.107098	0.236386	0.808436	ENSG00000275164	CHR_HSCHR3_6_CTG3	unprocessed_pseudogene	mucin 4	cell surface associated [Source:HGNC Symbol;Acc:HGNC:7514]
MUC4	507.881	-0.0721058	0.107098	0.236386	0.808436	ENSG00000273984	CHR_HSCHR3_7_CTG3	protein_coding	mucin 4	cell surface associated [Source:HGNC Symbol;Acc:HGNC:7514]
MUC4	507.881	-0.0721058	0.107098	0.236386	0.808436	ENSG00000276613	CHR_HSCHR3_8_CTG3	protein_coding	mucin 4	cell surface associated [Source:HGNC Symbol;Acc:HGNC:7514]
ANXA2	16506.9	-0.0720669	0.125418	0.173602	0.744901	ENSG00000182718	15	protein_coding	annexin A2 [Source:HGNC Symbol;Acc:HGNC:537]
KCNMA1	141.425	-0.0720578	0.142805	0.0414079	0.495344	ENSG00000156113	10	protein_coding	potassium calcium-activated channel subfamily M alpha 1 [Source:HGNC Symbol;Acc:HGNC:6284]
MPZL2	2042.19	-0.0720488	0.116546	0.214451	0.788238	ENSG00000149573	11	protein_coding	myelin protein zero like 2 [Source:HGNC Symbol;Acc:HGNC:3496]
SEC23B	98.4646	-0.0720067	0.124844	0.179854	0.751424	ENSG00000101310	20	protein_coding	SEC23 homolog B	coat complex II component [Source:HGNC Symbol;Acc:HGNC:10702]
SEC23B	98.4646	-0.0720067	0.124844	0.179854	0.751424	LRG_1134	20	LRG_gene	SEC23 homolog B	coat complex II component [Source:HGNC Symbol;Acc:HGNC:10702]
GPATCH2	97.1143	-0.0719975	0.125125	0.175321	0.746937	ENSG00000092978	1	protein_coding	G-patch domain containing 2 [Source:HGNC Symbol;Acc:HGNC:25499]
DAPK1	119.717	-0.0719084	0.130889	0.139934	0.711319	ENSG00000196730	9	protein_coding	death associated protein kinase 1 [Source:HGNC Symbol;Acc:HGNC:2674]
PPP2CB	610.894	-0.0718889	0.114713	0.221937	0.792993	ENSG00000104695	8	protein_coding	protein phosphatase 2 catalytic subunit beta [Source:HGNC Symbol;Acc:HGNC:9300]
ACBD3	408.136	-0.0718851	0.106204	0.239628	0.809066	ENSG00000182827	1	protein_coding	acyl-CoA binding domain containing 3 [Source:HGNC Symbol;Acc:HGNC:15453]
DPP8	110.157	-0.0718784	0.127689	0.158904	0.729889	ENSG00000074603	15	protein_coding	dipeptidyl peptidase 8 [Source:HGNC Symbol;Acc:HGNC:16490]
NSFL1C	233.939	-0.0718715	0.118287	0.209519	0.781858	ENSG00000088833	20	protein_coding	NSFL1 cofactor [Source:HGNC Symbol;Acc:HGNC:15912]
ZNF644	386.889	-0.0717453	0.121874	0.191393	0.761586	ENSG00000122482	1	protein_coding	zinc finger protein 644 [Source:HGNC Symbol;Acc:HGNC:29222]
PAPOLA	876.6	-0.0717335	0.104799	0.238998	0.809066	ENSG00000090060	14	protein_coding	poly(A) polymerase alpha [Source:HGNC Symbol;Acc:HGNC:14981]
MYO5B	460.096	-0.071692	0.135641	0.101485	0.66133	ENSG00000167306	18	protein_coding	myosin VB [Source:HGNC Symbol;Acc:HGNC:7603]
SLC43A2	113.231	-0.0716262	0.138198	0.0756782	0.605983	ENSG00000167703	17	protein_coding	solute carrier family 43 member 2 [Source:HGNC Symbol;Acc:HGNC:23087]
SLC43A2	113.231	-0.0716262	0.138198	0.0756782	0.605983	ENSG00000278550	CHR_HSCHR17_1_CTG2	protein_coding	solute carrier family 43 member 2 [Source:HGNC Symbol;Acc:HGNC:23087]
UGGT2	79.4993	-0.0715907	0.135203	0.0970065	0.648905	ENSG00000102595	13	protein_coding	UDP-glucose glycoprotein glucosyltransferase 2 [Source:HGNC Symbol;Acc:HGNC:15664]
ZNF275	16.4887	-0.0714779	0.142636	0.0391404	0.486737	ENSG00000063587	X	protein_coding	zinc finger protein 275 [Source:HGNC Symbol;Acc:HGNC:13069]
WDR20	103.229	-0.0714646	0.11977	0.207185	0.779975	ENSG00000140153	14	protein_coding	WD repeat domain 20 [Source:HGNC Symbol;Acc:HGNC:19667]
GID4	145.826	-0.0714401	0.122872	0.189	0.759545	ENSG00000141034	17	protein_coding	GID complex subunit 4 homolog [Source:HGNC Symbol;Acc:HGNC:28453]
PAFAH1B1	705.165	-0.0714301	0.113333	0.224863	0.7955	ENSG00000007168	17	protein_coding	platelet activating factor acetylhydrolase 1b regulatory subunit 1 [Source:HGNC Symbol;Acc:HGNC:8574]
SH2D3A	118.74	-0.071328	0.125929	0.174079	0.745857	ENSG00000125731	19	protein_coding	SH2 domain containing 3A [Source:HGNC Symbol;Acc:HGNC:16885]
CDC73	266.25	-0.0711339	0.10788	0.240411	0.809066	ENSG00000134371	1	protein_coding	cell division cycle 73 [Source:HGNC Symbol;Acc:HGNC:16783]
CDC73	266.25	-0.0711339	0.10788	0.240411	0.809066	LRG_507	1	LRG_gene	cell division cycle 73 [Source:HGNC Symbol;Acc:HGNC:16783]
2022-03-07	298.058	-0.0711236	0.108481	0.236791	0.808436	ENSG00000136536	2	protein_coding	membrane associated ring-CH-type finger 7 [Source:HGNC Symbol;Acc:HGNC:17393]
RBM47	696.001	-0.0711077	0.122363	0.191067	0.761586	ENSG00000163694	4	protein_coding	RNA binding motif protein 47 [Source:HGNC Symbol;Acc:HGNC:30358]
AC068473.3	27.4839	-0.0711009	0.139872	0.0571643	0.549817	ENSG00000267287	18	lncRNA	novel transcript
PRSS12	88.869	-0.0710987	0.128469	0.153939	0.725822	ENSG00000164099	4	protein_coding	serine protease 12 [Source:HGNC Symbol;Acc:HGNC:9477]
VPS50	111.73	-0.0709328	0.120778	0.197244	0.767852	ENSG00000004766	7	protein_coding	VPS50 subunit of EARP/GARPII complex [Source:HGNC Symbol;Acc:HGNC:25956]
ACER3	96.2042	-0.0709065	0.121042	0.199026	0.770033	ENSG00000078124	11	protein_coding	alkaline ceramidase 3 [Source:HGNC Symbol;Acc:HGNC:16066]
SPON1	19.494	-0.0708995	0.140916	0.0514326	0.528577	ENSG00000262655	11	protein_coding	spondin 1 [Source:HGNC Symbol;Acc:HGNC:11252]
CNN3	1061.68	-0.0708995	0.133408	0.118586	0.685067	ENSG00000117519	1	protein_coding	calponin 3 [Source:HGNC Symbol;Acc:HGNC:2157]
RASGEF1B	121.478	-0.0708933	0.131544	0.135191	0.70552	ENSG00000138670	4	protein_coding	RasGEF domain family member 1B [Source:HGNC Symbol;Acc:HGNC:24881]
SLC33A1	201.972	-0.0708536	0.117355	0.211479	0.783411	ENSG00000169359	3	protein_coding	solute carrier family 33 member 1 [Source:HGNC Symbol;Acc:HGNC:95]
ELOA	178.355	-0.0708239	0.114063	0.227595	0.798266	ENSG00000011007	1	protein_coding	elongin A [Source:HGNC Symbol;Acc:HGNC:11620]
IQSEC1	91.0574	-0.0707727	0.124253	0.182431	0.752638	ENSG00000144711	3	protein_coding	IQ motif and Sec7 domain 1 [Source:HGNC Symbol;Acc:HGNC:29112]
STK38	569.198	-0.0706992	0.114966	0.221629	0.792907	ENSG00000112079	6	protein_coding	serine/threonine kinase 38 [Source:HGNC Symbol;Acc:HGNC:17847]
NAA50	529.055	-0.0705912	0.106499	0.244241	0.811872	ENSG00000121579	3	protein_coding	N(alpha)-acetyltransferase 50	NatE catalytic subunit [Source:HGNC Symbol;Acc:HGNC:29533]
EGFR	1271.33	-0.070571	0.117611	0.236075	0.808436	ENSG00000146648	7	protein_coding	epidermal growth factor receptor [Source:HGNC Symbol;Acc:HGNC:3236]
EGFR	1271.33	-0.070571	0.117611	0.236075	0.808436	LRG_304	7	LRG_gene	epidermal growth factor receptor [Source:HGNC Symbol;Acc:HGNC:3236]
LNPK	154.2	-0.07045	0.129961	0.144039	0.715109	ENSG00000144320	2	protein_coding	lunapark	ER junction formation factor [Source:HGNC Symbol;Acc:HGNC:21610]
ST14	1308.36	-0.0703687	0.123737	0.180807	0.751549	ENSG00000149418	11	protein_coding	suppression of tumorigenicity 14 [Source:HGNC Symbol;Acc:HGNC:11344]
SHC1	407.783	-0.0702033	0.123369	0.188668	0.759342	ENSG00000160691	1	protein_coding	SHC adaptor protein 1 [Source:HGNC Symbol;Acc:HGNC:10840]
ELOVL6	68.4059	-0.0701766	0.132645	0.120613	0.691091	ENSG00000170522	4	protein_coding	ELOVL fatty acid elongase 6 [Source:HGNC Symbol;Acc:HGNC:15829]
LRP12	209.319	-0.0701691	0.133042	0.120617	0.691091	ENSG00000147650	8	protein_coding	LDL receptor related protein 12 [Source:HGNC Symbol;Acc:HGNC:31708]
EIF4ENIF1	61.9347	-0.0701565	0.124218	0.183769	0.753902	ENSG00000184708	22	protein_coding	eukaryotic translation initiation factor 4E nuclear import factor 1 [Source:HGNC Symbol;Acc:HGNC:16687]
DNAJC3	1103.79	-0.0701563	0.11996	0.207241	0.779975	ENSG00000102580	13	protein_coding	DnaJ heat shock protein family (Hsp40) member C3 [Source:HGNC Symbol;Acc:HGNC:9439]
TOR3A	48.4302	-0.0701322	0.130713	0.143025	0.714438	ENSG00000186283	1	protein_coding	torsin family 3 member A [Source:HGNC Symbol;Acc:HGNC:11997]
SHROOM2	62.6134	-0.0700904	0.131733	0.131063	0.703741	ENSG00000146950	X	protein_coding	shroom family member 2 [Source:HGNC Symbol;Acc:HGNC:630]
RAB43	99.8692	-0.070036	0.126375	0.172904	0.744089	ENSG00000172780	3	protein_coding	RAB43	member RAS oncogene family [Source:HGNC Symbol;Acc:HGNC:19983]
TMED10	946.742	-0.0699916	0.106428	0.247106	0.814458	ENSG00000170348	14	protein_coding	transmembrane p24 trafficking protein 10 [Source:HGNC Symbol;Acc:HGNC:16998]
TFB2M	24.8853	-0.0699559	0.136754	0.0865909	0.63013	ENSG00000162851	1	protein_coding	transcription factor B2	mitochondrial [Source:HGNC Symbol;Acc:HGNC:18559]
UBAP2	197.426	-0.0698977	0.111877	0.232156	0.805622	ENSG00000137073	9	protein_coding	ubiquitin associated protein 2 [Source:HGNC Symbol;Acc:HGNC:14185]
FBXO30	150.666	-0.0698799	0.129855	0.142382	0.71354	ENSG00000118496	6	protein_coding	F-box protein 30 [Source:HGNC Symbol;Acc:HGNC:15600]
PBRM1	292.643	-0.0698626	0.105714	0.247292	0.814458	ENSG00000163939	3	protein_coding	polybromo 1 [Source:HGNC Symbol;Acc:HGNC:30064]
ZNF678	19.7822	-0.0698624	0.140031	0.0501603	0.526527	ENSG00000181450	1	protein_coding	zinc finger protein 678 [Source:HGNC Symbol;Acc:HGNC:28652]
LAD1	288.64	-0.0698556	0.13093	0.137532	0.709147	ENSG00000159166	1	protein_coding	ladinin 1 [Source:HGNC Symbol;Acc:HGNC:6472]
SFPQ	1233.99	-0.0698522	0.108941	0.244307	0.811889	ENSG00000116560	1	protein_coding	splicing factor proline and glutamine rich [Source:HGNC Symbol;Acc:HGNC:10774]
CAPNS1	524.224	-0.0697624	0.121827	0.188656	0.759342	ENSG00000126247	19	protein_coding	calpain small subunit 1 [Source:HGNC Symbol;Acc:HGNC:1481]
ESRP2	61.7979	-0.0696879	0.1298	0.144429	0.715264	ENSG00000103067	16	protein_coding	epithelial splicing regulatory protein 2 [Source:HGNC Symbol;Acc:HGNC:26152]
PCOLCE2	21.0618	-0.0696718	0.144894	0.00739905	0.240674	ENSG00000163710	3	protein_coding	procollagen C-endopeptidase enhancer 2 [Source:HGNC Symbol;Acc:HGNC:8739]
MAPK1	287.979	-0.0696379	0.115074	0.224266	0.794974	ENSG00000100030	22	protein_coding	mitogen-activated protein kinase 1 [Source:HGNC Symbol;Acc:HGNC:6871]
MAPK1	287.979	-0.0696379	0.115074	0.224266	0.794974	LRG_786	22	LRG_gene	mitogen-activated protein kinase 1 [Source:HGNC Symbol;Acc:HGNC:6871]
MYO19	49.3105	-0.0695823	0.130946	0.141213	0.712346	ENSG00000278259	17	protein_coding	myosin XIX [Source:HGNC Symbol;Acc:HGNC:26234]
MYO19	49.3105	-0.0695823	0.130946	0.141213	0.712346	ENSG00000278372	CHR_HSCHR17_7_CTG4	protein_coding	myosin XIX [Source:HGNC Symbol;Acc:HGNC:26234]
C9orf78	296.349	-0.0695777	0.110596	0.239121	0.809066	ENSG00000136819	9	protein_coding	chromosome 9 open reading frame 78 [Source:HGNC Symbol;Acc:HGNC:24932]
FARP2	60.5126	-0.0694677	0.13082	0.13792	0.709389	ENSG00000006607	2	protein_coding	FERM	ARH/RhoGEF and pleckstrin domain protein 2 [Source:HGNC Symbol;Acc:HGNC:16460]
AP4E1	51.4384	-0.0694379	0.129995	0.144521	0.715264	ENSG00000081014	15	protein_coding	adaptor related protein complex 4 subunit epsilon 1 [Source:HGNC Symbol;Acc:HGNC:573]
SH3BP4	275.173	-0.0694215	0.126348	0.16744	0.735287	ENSG00000130147	2	protein_coding	SH3 domain binding protein 4 [Source:HGNC Symbol;Acc:HGNC:10826]
STX18	157.518	-0.0693129	0.125732	0.171129	0.741627	ENSG00000168818	4	protein_coding	syntaxin 18 [Source:HGNC Symbol;Acc:HGNC:15942]
RBBP7	234.974	-0.0692938	0.112766	0.234316	0.806895	ENSG00000102054	X	protein_coding	RB binding protein 7	chromatin remodeling factor [Source:HGNC Symbol;Acc:HGNC:9890]
DNAJB9	631.162	-0.0692687	0.133965	0.107696	0.670452	ENSG00000128590	7	protein_coding	DnaJ heat shock protein family (Hsp40) member B9 [Source:HGNC Symbol;Acc:HGNC:6968]
CREBBP	313.983	-0.0692485	0.116471	0.223528	0.793844	ENSG00000005339	16	protein_coding	CREB binding protein [Source:HGNC Symbol;Acc:HGNC:2348]
PGM3	162.365	-0.0692289	0.126835	0.17535	0.746937	ENSG00000013375	6	protein_coding	phosphoglucomutase 3 [Source:HGNC Symbol;Acc:HGNC:8907]
PGM3	162.365	-0.0692289	0.126835	0.17535	0.746937	LRG_1312	6	LRG_gene	phosphoglucomutase 3 [Source:HGNC Symbol;Acc:HGNC:8907]
RABEP1	195.743	-0.0692281	0.117281	0.216615	0.789439	ENSG00000029725	17	protein_coding	rabaptin	RAB GTPase binding effector protein 1 [Source:HGNC Symbol;Acc:HGNC:17677]
PPP1R12A	491.714	-0.0691874	0.101729	0.254507	0.817456	ENSG00000058272	12	protein_coding	protein phosphatase 1 regulatory subunit 12A [Source:HGNC Symbol;Acc:HGNC:7618]
ARHGEF10	33.4409	-0.0691579	0.136248	0.0854303	0.628743	ENSG00000104728	8	protein_coding	Rho guanine nucleotide exchange factor 10 [Source:HGNC Symbol;Acc:HGNC:14103]
ARHGEF10	33.4409	-0.0691579	0.136248	0.0854303	0.628743	LRG_234	8	LRG_gene	Rho guanine nucleotide exchange factor 10 [Source:HGNC Symbol;Acc:HGNC:14103]
ARHGEF10	33.4409	-0.0691579	0.136248	0.0854303	0.628743	ENSG00000274726	CHR_HSCHR8_8_CTG1	protein_coding	Rho guanine nucleotide exchange factor 10 [Source:HGNC Symbol;Acc:HGNC:14103]
ENTPD7	167.546	-0.0690713	0.120855	0.203376	0.775969	ENSG00000198018	10	protein_coding	ectonucleoside triphosphate diphosphohydrolase 7 [Source:HGNC Symbol;Acc:HGNC:19745]
TPR	543.111	-0.06904	0.110806	0.237842	0.808928	ENSG00000047410	1	protein_coding	translocated promoter region	nuclear basket protein [Source:HGNC Symbol;Acc:HGNC:12017]
CDKL5	83.0679	-0.0690258	0.135127	0.0948126	0.646613	ENSG00000008086	X	protein_coding	cyclin dependent kinase like 5 [Source:HGNC Symbol;Acc:HGNC:11411]
PPM1B	170.321	-0.0690141	0.110848	0.240936	0.809066	ENSG00000138032	2	protein_coding	protein phosphatase	Mg2+/Mn2+ dependent 1B [Source:HGNC Symbol;Acc:HGNC:9276]
BRI3BP	145.696	-0.068906	0.126281	0.171146	0.741627	ENSG00000184992	12	protein_coding	BRI3 binding protein [Source:HGNC Symbol;Acc:HGNC:14251]
CFL2	92.3409	-0.0689047	0.132772	0.118449	0.685067	ENSG00000165410	14	protein_coding	cofilin 2 [Source:HGNC Symbol;Acc:HGNC:1875]
CFL2	92.3409	-0.0689047	0.132772	0.118449	0.685067	LRG_213	14	LRG_gene	cofilin 2 [Source:HGNC Symbol;Acc:HGNC:1875]
SLC27A1	51.0984	-0.0688797	0.134648	0.0993491	0.657086	ENSG00000130304	19	protein_coding	solute carrier family 27 member 1 [Source:HGNC Symbol;Acc:HGNC:10995]
TSPYL2	61.8707	-0.0688753	0.135355	0.0921774	0.641032	ENSG00000184205	X	protein_coding	TSPY like 2 [Source:HGNC Symbol;Acc:HGNC:24358]
RIMS2	110.776	-0.0688225	0.127497	0.158166	0.729195	ENSG00000176406	8	protein_coding	regulating synaptic membrane exocytosis 2 [Source:HGNC Symbol;Acc:HGNC:17283]
DCUN1D3	146.194	-0.0687333	0.131158	0.133905	0.704751	ENSG00000188215	16	protein_coding	defective in cullin neddylation 1 domain containing 3 [Source:HGNC Symbol;Acc:HGNC:28734]
PTGES3	1646.86	-0.0687087	0.11065	0.241618	0.809879	ENSG00000110958	12	protein_coding	prostaglandin E synthase 3 [Source:HGNC Symbol;Acc:HGNC:16049]
KCNQ1OT1	269.228	-0.0686523	0.129714	0.144361	0.715264	ENSG00000269821	11	lncRNA	KCNQ1 opposite strand/antisense transcript 1 [Source:HGNC Symbol;Acc:HGNC:6295]
STK26	188.594	-0.0686328	0.131175	0.129103	0.699255	ENSG00000134602	X	protein_coding	serine/threonine kinase 26 [Source:HGNC Symbol;Acc:HGNC:18174]
IDS	951.448	-0.0686003	0.123257	0.190695	0.761586	ENSG00000010404	X	protein_coding	iduronate 2-sulfatase [Source:HGNC Symbol;Acc:HGNC:5389]
SLC25A32	41.0075	-0.068592	0.131519	0.126474	0.695505	ENSG00000164933	8	protein_coding	solute carrier family 25 member 32 [Source:HGNC Symbol;Acc:HGNC:29683]
RNF150	42.4939	-0.0685878	0.143133	0.0116374	0.292645	ENSG00000170153	4	protein_coding	ring finger protein 150 [Source:HGNC Symbol;Acc:HGNC:23138]
TMEM30A	774.15	-0.068516	0.119361	0.209383	0.781858	ENSG00000112697	6	protein_coding	transmembrane protein 30A [Source:HGNC Symbol;Acc:HGNC:16667]
KLK10	153.355	-0.068387	0.13854	0.0550466	0.54799	ENSG00000129451	19	protein_coding	kallikrein related peptidase 10 [Source:HGNC Symbol;Acc:HGNC:6358]
LIPH	529.564	-0.0682201	0.127957	0.156903	0.728815	ENSG00000163898	3	protein_coding	lipase H [Source:HGNC Symbol;Acc:HGNC:18483]
FAIM	107.578	-0.0680561	0.130247	0.142273	0.71354	ENSG00000158234	3	protein_coding	Fas apoptotic inhibitory molecule [Source:HGNC Symbol;Acc:HGNC:18703]
ALG2	149.187	-0.068027	0.119411	0.212352	0.784294	ENSG00000119523	9	protein_coding	ALG2 alpha-1	2022-03-01	6-mannosyltransferase [Source:HGNC Symbol;Acc:HGNC:23159]
CYP20A1	121.566	-0.0678855	0.124084	0.182843	0.752638	ENSG00000119004	2	protein_coding	cytochrome P450 family 20 subfamily A member 1 [Source:HGNC Symbol;Acc:HGNC:20576]
RAI14	858.316	-0.0678208	0.122216	0.196929	0.767852	ENSG00000039560	5	protein_coding	retinoic acid induced 14 [Source:HGNC Symbol;Acc:HGNC:14873]
CEP70	118.63	-0.0676499	0.121697	0.200798	0.772158	ENSG00000114107	3	protein_coding	centrosomal protein 70 [Source:HGNC Symbol;Acc:HGNC:29972]
ANKRD52	101.64	-0.0676285	0.122411	0.193234	0.762673	ENSG00000139645	12	protein_coding	ankyrin repeat domain 52 [Source:HGNC Symbol;Acc:HGNC:26614]
HSD17B12	621.417	-0.0676084	0.122698	0.19327	0.762673	ENSG00000149084	11	protein_coding	hydroxysteroid 17-beta dehydrogenase 12 [Source:HGNC Symbol;Acc:HGNC:18646]
FUCA2	99.6078	-0.0675765	0.12993	0.141958	0.71354	ENSG00000001036	6	protein_coding	alpha-L-fucosidase 2 [Source:HGNC Symbol;Acc:HGNC:4008]
ZNF326	369.817	-0.0674659	0.105841	0.263633	0.823906	ENSG00000162664	1	protein_coding	zinc finger protein 326 [Source:HGNC Symbol;Acc:HGNC:14104]
GTF3A	459.929	-0.0674248	0.104172	0.267	0.826816	ENSG00000122034	13	protein_coding	general transcription factor IIIA [Source:HGNC Symbol;Acc:HGNC:4662]
PTMS	3322.36	-0.067373	0.101024	0.25684	0.818901	ENSG00000159335	12	protein_coding	parathymosin [Source:HGNC Symbol;Acc:HGNC:9629]
ME2	144.991	-0.0673291	0.125015	0.154001	0.72586	ENSG00000082212	18	protein_coding	malic enzyme 2 [Source:HGNC Symbol;Acc:HGNC:6984]
MAGI1	86.9291	-0.0672795	0.125316	0.173189	0.744089	ENSG00000151276	3	protein_coding	membrane associated guanylate kinase	WW and PDZ domain containing 1 [Source:HGNC Symbol;Acc:HGNC:946]
MAGI1	86.9291	-0.0672795	0.125316	0.173189	0.744089	ENSG00000282956	CHR_HG2235_PATCH	protein_coding	membrane associated guanylate kinase	WW and PDZ domain containing 1 [Source:HGNC Symbol;Acc:HGNC:946]
CNOT10	68.1044	-0.0672753	0.12725	0.160565	0.731178	ENSG00000182973	3	protein_coding	CCR4-NOT transcription complex subunit 10 [Source:HGNC Symbol;Acc:HGNC:23817]
GPR37	35.1606	-0.0671687	0.137834	0.0522128	0.53194	ENSG00000170775	7	protein_coding	G protein-coupled receptor 37 [Source:HGNC Symbol;Acc:HGNC:4494]
ACOT9	111.366	-0.0671162	0.119302	0.217824	0.789439	ENSG00000123130	X	protein_coding	acyl-CoA thioesterase 9 [Source:HGNC Symbol;Acc:HGNC:17152]
CHMP4C	280.277	-0.0670907	0.105485	0.267673	0.826863	ENSG00000164695	8	protein_coding	charged multivesicular body protein 4C [Source:HGNC Symbol;Acc:HGNC:30599]
RAP1GDS1	181.42	-0.0670297	0.116363	0.227207	0.798155	ENSG00000138698	4	protein_coding	Rap1 GTPase-GDP dissociation stimulator 1 [Source:HGNC Symbol;Acc:HGNC:9859]
PRIM2	28.9487	-0.0669687	0.134296	0.0930784	0.6427	ENSG00000146143	6	protein_coding	DNA primase subunit 2 [Source:HGNC Symbol;Acc:HGNC:9370]
SERINC5	312.88	-0.0669499	0.127475	0.160119	0.731178	ENSG00000164300	5	protein_coding	serine incorporator 5 [Source:HGNC Symbol;Acc:HGNC:18825]
MIA3	301.588	-0.066922	0.126386	0.166717	0.734263	ENSG00000154305	1	protein_coding	MIA SH3 domain ER export factor 3 [Source:HGNC Symbol;Acc:HGNC:24008]
BBS9	41.9298	-0.0668892	0.134109	0.0905633	0.636474	ENSG00000122507	7	protein_coding	Bardet-Biedl syndrome 9 [Source:HGNC Symbol;Acc:HGNC:30000]
SETBP1	153.377	-0.066861	0.118757	0.215908	0.789439	ENSG00000152217	18	protein_coding	SET binding protein 1 [Source:HGNC Symbol;Acc:HGNC:15573]
SETBP1	153.377	-0.066861	0.118757	0.215908	0.789439	LRG_1150	18	LRG_gene	SET binding protein 1 [Source:HGNC Symbol;Acc:HGNC:15573]
NOCT	61.3634	-0.066852	0.139233	0.0351703	0.466157	ENSG00000151014	4	protein_coding	nocturnin [Source:HGNC Symbol;Acc:HGNC:14254]
MTMR2	88.4571	-0.0668285	0.12064	0.204851	0.777029	LRG_257	11	LRG_gene	myotubularin related protein 2 [Source:HGNC Symbol;Acc:HGNC:7450]
MTMR2	88.4571	-0.0668285	0.12064	0.204851	0.777029	ENSG00000087053	11	protein_coding	myotubularin related protein 2 [Source:HGNC Symbol;Acc:HGNC:7450]
CHML	76.5919	-0.0667814	0.134729	0.0842572	0.628044	ENSG00000203668	1	protein_coding	CHM like Rab escort protein [Source:HGNC Symbol;Acc:HGNC:1941]
OAS2	18.4175	-0.0667759	0.14016	0.0233904	0.391261	ENSG00000111335	12	protein_coding	2'-5'-oligoadenylate synthetase 2 [Source:HGNC Symbol;Acc:HGNC:8087]
INTS7	32.5391	-0.0667641	0.133885	0.0951843	0.647407	ENSG00000143493	1	protein_coding	integrator complex subunit 7 [Source:HGNC Symbol;Acc:HGNC:24484]
MCM4	68.7047	-0.0667453	0.127866	0.153774	0.72574	ENSG00000104738	8	protein_coding	minichromosome maintenance complex component 4 [Source:HGNC Symbol;Acc:HGNC:6947]
MCM4	68.7047	-0.0667453	0.127866	0.153774	0.72574	LRG_1239	8	LRG_gene	minichromosome maintenance complex component 4 [Source:HGNC Symbol;Acc:HGNC:6947]
LIPG	218.326	-0.0667076	0.134872	0.0846507	0.628044	ENSG00000101670	18	protein_coding	lipase G	endothelial type [Source:HGNC Symbol;Acc:HGNC:6623]
MYOM3	29.5961	-0.0666922	0.139745	0.0265202	0.411018	ENSG00000142661	1	protein_coding	myomesin 3 [Source:HGNC Symbol;Acc:HGNC:26679]
REPS1	62.5142	-0.0666158	0.126863	0.16311	0.731178	ENSG00000135597	6	protein_coding	RALBP1 associated Eps domain containing 1 [Source:HGNC Symbol;Acc:HGNC:15578]
STRAP	548.494	-0.0666021	0.112007	0.248381	0.814646	ENSG00000023734	12	protein_coding	serine/threonine kinase receptor associated protein [Source:HGNC Symbol;Acc:HGNC:30796]
RANGAP1	253.201	-0.0666011	0.114876	0.23757	0.808436	ENSG00000100401	22	protein_coding	Ran GTPase activating protein 1 [Source:HGNC Symbol;Acc:HGNC:9854]
AP3S1	307.203	-0.0665426	0.114891	0.239618	0.809066	ENSG00000177879	5	protein_coding	adaptor related protein complex 3 subunit sigma 1 [Source:HGNC Symbol;Acc:HGNC:2013]
C9orf64	42.3764	-0.0665297	0.134005	0.0925023	0.641376	ENSG00000165118	9	protein_coding	chromosome 9 open reading frame 64 [Source:HGNC Symbol;Acc:HGNC:28144]
CNIH1	374.897	-0.0665166	0.114515	0.241062	0.809066	ENSG00000100528	14	protein_coding	cornichon family AMPA receptor auxiliary protein 1 [Source:HGNC Symbol;Acc:HGNC:19431]
CBLB	148.972	-0.0664751	0.119712	0.210723	0.782674	ENSG00000114423	3	protein_coding	Cbl proto-oncogene B [Source:HGNC Symbol;Acc:HGNC:1542]
CBLB	148.972	-0.0664751	0.119712	0.210723	0.782674	LRG_1179	3	LRG_gene	Cbl proto-oncogene B [Source:HGNC Symbol;Acc:HGNC:1542]
SHQ1	24.4171	-0.066431	0.134982	0.0825354	0.62571	ENSG00000144736	3	protein_coding	SHQ1	H/ACA ribonucleoprotein assembly factor [Source:HGNC Symbol;Acc:HGNC:25543]
TP53I11	382.167	-0.0664206	0.104391	0.266203	0.826763	ENSG00000175274	11	protein_coding	tumor protein p53 inducible protein 11 [Source:HGNC Symbol;Acc:HGNC:16842]
COG2	49.5847	-0.0664056	0.128757	0.146303	0.716219	ENSG00000135775	1	protein_coding	component of oligomeric golgi complex 2 [Source:HGNC Symbol;Acc:HGNC:6546]
SPTBN2	137.945	-0.0663352	0.131971	0.111894	0.675769	ENSG00000173898	11	protein_coding	spectrin beta	non-erythrocytic 2 [Source:HGNC Symbol;Acc:HGNC:11276]
FIGNL1	26.4587	-0.0663125	0.137898	0.0461633	0.514504	ENSG00000132436	7	protein_coding	fidgetin like 1 [Source:HGNC Symbol;Acc:HGNC:13286]
ATP9B	40.7541	-0.0663097	0.135396	0.070061	0.589359	ENSG00000166377	18	protein_coding	ATPase phospholipid transporting 9B (putative) [Source:HGNC Symbol;Acc:HGNC:13541]
ATP9B	40.7541	-0.0663097	0.135396	0.070061	0.589359	ENSG00000274273	CHR_HSCHR18_2_CTG2_1	protein_coding	ATPase phospholipid transporting 9B (putative) [Source:HGNC Symbol;Acc:HGNC:13541]
ATP9B	40.7541	-0.0663097	0.135396	0.070061	0.589359	ENSG00000282266	CHR_HSCHR18_ALT2_CTG2_1	protein_coding	ATPase phospholipid transporting 9B (putative) [Source:HGNC Symbol;Acc:HGNC:13541]
RFX2	19.6825	-0.0662626	0.136749	0.0621018	0.572227	ENSG00000087903	19	protein_coding	regulatory factor X2 [Source:HGNC Symbol;Acc:HGNC:9983]
EFHD2	816.494	-0.0662568	0.107842	0.258766	0.819493	ENSG00000142634	1	protein_coding	EF-hand domain family member D2 [Source:HGNC Symbol;Acc:HGNC:28670]
ATAD2B	81.8175	-0.0661836	0.127242	0.157751	0.728815	ENSG00000119778	2	protein_coding	ATPase family AAA domain containing 2B [Source:HGNC Symbol;Acc:HGNC:29230]
ETS1	336.422	-0.06618	0.123876	0.187561	0.759136	ENSG00000134954	11	protein_coding	ETS proto-oncogene 1	transcription factor [Source:HGNC Symbol;Acc:HGNC:3488]
WDFY3	151.911	-0.0661024	0.119708	0.210862	0.782674	ENSG00000163625	4	protein_coding	WD repeat and FYVE domain containing 3 [Source:HGNC Symbol;Acc:HGNC:20751]
RASAL2	196.492	-0.0660662	0.121746	0.201302	0.772589	ENSG00000075391	1	protein_coding	RAS protein activator like 2 [Source:HGNC Symbol;Acc:HGNC:9874]
STX16	291.335	-0.0660445	0.121118	0.203936	0.776301	ENSG00000124222	20	protein_coding	syntaxin 16 [Source:HGNC Symbol;Acc:HGNC:11431]
AC112220.2	67.4819	-0.0660298	0.129222	0.14218	0.71354	ENSG00000271643	3	lncRNA	novel transcript
NOMO2	28.4266	-0.0659723	0.141677	0.00432685	0.177532	ENSG00000185164	16	protein_coding	NODAL modulator 2 [Source:HGNC Symbol;Acc:HGNC:22652]
C6orf132	302.66	-0.0659631	0.130758	0.12499	0.69504	ENSG00000188112	6	protein_coding	chromosome 6 open reading frame 132 [Source:HGNC Symbol;Acc:HGNC:21288]
ZW10	62.8344	-0.0659408	0.127308	0.156577	0.728815	ENSG00000086827	11	protein_coding	zw10 kinetochore protein [Source:HGNC Symbol;Acc:HGNC:13194]
RAB3IP	219.505	-0.0659064	0.124573	0.180647	0.751549	ENSG00000127328	12	protein_coding	RAB3A interacting protein [Source:HGNC Symbol;Acc:HGNC:16508]
ZDHHC6	168.917	-0.0659049	0.106528	0.267438	0.826863	ENSG00000023041	10	protein_coding	zinc finger DHHC-type containing 6 [Source:HGNC Symbol;Acc:HGNC:19160]
FGD5-AS1	362.438	-0.0658849	0.108565	0.260418	0.821164	ENSG00000225733	3	lncRNA	FGD5 antisense RNA 1 [Source:HGNC Symbol;Acc:HGNC:40410]
SLC39A7	402.191	-0.0658481	0.11875	0.220018	0.791374	ENSG00000112473	6	protein_coding	solute carrier family 39 member 7 [Source:HGNC Symbol;Acc:HGNC:4927]
SLC39A7	402.191	-0.0658481	0.11875	0.220018	0.791374	ENSG00000226614	CHR_HSCHR6_MHC_COX_CTG1	protein_coding	solute carrier family 39 member 7 [Source:HGNC Symbol;Acc:HGNC:4927]
SLC39A7	402.191	-0.0658481	0.11875	0.220018	0.791374	ENSG00000229802	CHR_HSCHR6_MHC_DBB_CTG1	protein_coding	solute carrier family 39 member 7 [Source:HGNC Symbol;Acc:HGNC:4927]
SLC39A7	402.191	-0.0658481	0.11875	0.220018	0.791374	ENSG00000227402	CHR_HSCHR6_MHC_MANN_CTG1	protein_coding	solute carrier family 39 member 7 [Source:HGNC Symbol;Acc:HGNC:4927]
SLC39A7	402.191	-0.0658481	0.11875	0.220018	0.791374	ENSG00000224399	CHR_HSCHR6_MHC_MCF_CTG1	protein_coding	solute carrier family 39 member 7 [Source:HGNC Symbol;Acc:HGNC:4927]
SLC39A7	402.191	-0.0658481	0.11875	0.220018	0.791374	ENSG00000206288	CHR_HSCHR6_MHC_QBL_CTG1	protein_coding	solute carrier family 39 member 7 [Source:HGNC Symbol;Acc:HGNC:4927]
ELAC2	72.4487	-0.0658145	0.126377	0.165344	0.734263	ENSG00000006744	17	protein_coding	elaC ribonuclease Z 2 [Source:HGNC Symbol;Acc:HGNC:14198]
PRXL2A	633.36	-0.065795	0.114073	0.246506	0.814458	ENSG00000122378	10	protein_coding	peroxiredoxin like 2A [Source:HGNC Symbol;Acc:HGNC:28651]
CHMP7	127.713	-0.0657226	0.117959	0.222663	0.793594	ENSG00000147457	8	protein_coding	charged multivesicular body protein 7 [Source:HGNC Symbol;Acc:HGNC:28439]
CRCP	198.266	-0.0656177	0.111767	0.247963	0.814646	ENSG00000241258	7	protein_coding	CGRP receptor component [Source:HGNC Symbol;Acc:HGNC:17888]
DENND11	248.053	-0.0656049	0.114066	0.246725	0.814458	ENSG00000257093	7	protein_coding	DENN domain containing 11 [Source:HGNC Symbol;Acc:HGNC:29472]
DENND11	248.053	-0.0656049	0.114066	0.246725	0.814458	ENSG00000262599	CHR_HSCHR7_1_CTG6	protein_coding	DENN domain containing 11 [Source:HGNC Symbol;Acc:HGNC:29472]
FAM49A	82.0989	-0.0654835	0.133242	0.100047	0.658278	ENSG00000197872	2	protein_coding	family with sequence similarity 49 member A [Source:HGNC Symbol;Acc:HGNC:25373]
PCSK5	63.3581	-0.0654103	0.127782	0.148812	0.721012	ENSG00000099139	9	protein_coding	proprotein convertase subtilisin/kexin type 5 [Source:HGNC Symbol;Acc:HGNC:8747]
HSPA12A	77.1486	-0.065409	0.127915	0.150329	0.722535	ENSG00000165868	10	protein_coding	heat shock protein family A (Hsp70) member 12A [Source:HGNC Symbol;Acc:HGNC:19022]
FAM27C	50.4067	-0.0653525	0.127248	0.16414	0.731369	ENSG00000231527	9	lncRNA	family with sequence similarity 27 member C [Source:HGNC Symbol;Acc:HGNC:23668]
TBC1D4	57.5097	-0.06528	0.130136	0.127205	0.696045	ENSG00000136111	13	protein_coding	TBC1 domain family member 4 [Source:HGNC Symbol;Acc:HGNC:19165]
MIOS	64.2	-0.0651838	0.121424	0.206441	0.778599	ENSG00000164654	7	protein_coding	meiosis regulator for oocyte development [Source:HGNC Symbol;Acc:HGNC:21905]
PPP2R5A	170.71	-0.0651429	0.121678	0.203167	0.775587	ENSG00000066027	1	protein_coding	protein phosphatase 2 regulatory subunit B'alpha [Source:HGNC Symbol;Acc:HGNC:9309]
PIM1	440.508	-0.0650978	0.121741	0.19789	0.767852	ENSG00000137193	6	protein_coding	Pim-1 proto-oncogene	serine/threonine kinase [Source:HGNC Symbol;Acc:HGNC:8986]
B3GNT3	74.8782	-0.0650819	0.129489	0.136501	0.707681	ENSG00000179913	19	protein_coding	UDP-GlcNAc:betaGal beta-1	3-N-acetylglucosaminyltransferase 3 [Source:HGNC Symbol;Acc:HGNC:13528]
DLG1	587.242	-0.0650757	0.100896	0.281886	0.833973	ENSG00000075711	3	protein_coding	discs large MAGUK scaffold protein 1 [Source:HGNC Symbol;Acc:HGNC:2900]
LATS2	130.788	-0.0650375	0.126913	0.159644	0.730741	ENSG00000150457	13	protein_coding	large tumor suppressor kinase 2 [Source:HGNC Symbol;Acc:HGNC:6515]
STK3	146.216	-0.0649719	0.117787	0.22593	0.796898	ENSG00000104375	8	protein_coding	serine/threonine kinase 3 [Source:HGNC Symbol;Acc:HGNC:11406]
GPR89A	11.4119	-0.0649002	0.138389	0.0291041	0.430526	ENSG00000117262	1	protein_coding	G protein-coupled receptor 89A [Source:HGNC Symbol;Acc:HGNC:31984]
PBDC1	338.467	-0.0648874	0.117267	0.231415	0.805503	ENSG00000102390	X	protein_coding	polysaccharide biosynthesis domain containing 1 [Source:HGNC Symbol;Acc:HGNC:28790]
FNBP1	223.449	-0.0648841	0.12989	0.130453	0.702427	ENSG00000187239	9	protein_coding	formin binding protein 1 [Source:HGNC Symbol;Acc:HGNC:17069]
ACTN4	972.79	-0.0648702	0.106688	0.271765	0.827015	ENSG00000130402	19	protein_coding	actinin alpha 4 [Source:HGNC Symbol;Acc:HGNC:166]
ACTN4	972.79	-0.0648702	0.106688	0.271765	0.827015	ENSG00000282844	CHR_HG26_PATCH	protein_coding	actinin alpha 4 [Source:HGNC Symbol;Acc:HGNC:166]
RAB2B	90.4445	-0.0648476	0.119601	0.214812	0.788238	ENSG00000129472	14	protein_coding	RAB2B	member RAS oncogene family [Source:HGNC Symbol;Acc:HGNC:20246]
RNF6	310.09	-0.064816	0.114698	0.243223	0.811611	ENSG00000127870	13	protein_coding	ring finger protein 6 [Source:HGNC Symbol;Acc:HGNC:10069]
HIPK3	600.197	-0.0647953	0.119402	0.217451	0.789439	ENSG00000110422	11	protein_coding	homeodomain interacting protein kinase 3 [Source:HGNC Symbol;Acc:HGNC:4915]
ENDOD1	540.685	-0.0647807	0.119567	0.218927	0.790399	ENSG00000149218	11	protein_coding	endonuclease domain containing 1 [Source:HGNC Symbol;Acc:HGNC:29129]
YES1	620.414	-0.0647304	0.107446	0.268461	0.826933	ENSG00000176105	18	protein_coding	YES proto-oncogene 1	Src family tyrosine kinase [Source:HGNC Symbol;Acc:HGNC:12841]
BCAM	169.249	-0.0647065	0.122724	0.194062	0.762673	ENSG00000187244	19	protein_coding	basal cell adhesion molecule (Lutheran blood group) [Source:HGNC Symbol;Acc:HGNC:6722]
BCAM	169.249	-0.0647065	0.122724	0.194062	0.762673	LRG_798	19	LRG_gene	basal cell adhesion molecule (Lutheran blood group) [Source:HGNC Symbol;Acc:HGNC:6722]
AC004889.1	12.9393	-0.0646988	0.137886	0.0323265	0.450853	ENSG00000244198	7	lncRNA	novel transcript	antisense to ARHGEF35	OR2A42	OR2A7 and CTAGE8
C1R	102.924	-0.0646951	0.126731	0.163839	0.731336	ENSG00000159403	12	protein_coding	complement C1r [Source:HGNC Symbol;Acc:HGNC:1246]
C1R	102.924	-0.0646951	0.126731	0.163839	0.731336	ENSG00000288512	CHR_HG1398_PATCH	protein_coding	complement C1r [Source:HGNC Symbol;Acc:HGNC:1246]
XPO5	93.3851	-0.0646369	0.130035	0.126877	0.695732	ENSG00000124571	6	protein_coding	exportin 5 [Source:HGNC Symbol;Acc:HGNC:17675]
EXOC2	70.4324	-0.0646055	0.125176	0.174569	0.745889	ENSG00000112685	6	protein_coding	exocyst complex component 2 [Source:HGNC Symbol;Acc:HGNC:24968]
ZNF138	80.6013	-0.0645918	0.119282	0.219037	0.790436	ENSG00000197008	7	protein_coding	zinc finger protein 138 [Source:HGNC Symbol;Acc:HGNC:12922]
TRAPPC11	74.28	-0.0645574	0.128032	0.146201	0.7161	ENSG00000168538	4	protein_coding	trafficking protein particle complex 11 [Source:HGNC Symbol;Acc:HGNC:25751]
CMAS	266.456	-0.0645131	0.110658	0.262209	0.821833	ENSG00000111726	12	protein_coding	cytidine monophosphate N-acetylneuraminic acid synthetase [Source:HGNC Symbol;Acc:HGNC:18290]
ARHGAP32	403.42	-0.0644416	0.111865	0.255748	0.818884	ENSG00000134909	11	protein_coding	Rho GTPase activating protein 32 [Source:HGNC Symbol;Acc:HGNC:17399]
AC008443.1	21.1098	-0.0644123	0.133483	0.0863502	0.629645	ENSG00000233937	5	lncRNA	novel transcript	antisense to TRIM52
ATP6V0A2	72.0602	-0.0643805	0.126181	0.163961	0.731336	ENSG00000185344	12	protein_coding	ATPase H+ transporting V0 subunit a2 [Source:HGNC Symbol;Acc:HGNC:18481]
USP37	86.4025	-0.0643101	0.126611	0.160418	0.731178	ENSG00000135913	2	protein_coding	ubiquitin specific peptidase 37 [Source:HGNC Symbol;Acc:HGNC:20063]
VPS41	176.155	-0.064299	0.108365	0.270694	0.827015	ENSG00000006715	7	protein_coding	VPS41 subunit of HOPS complex [Source:HGNC Symbol;Acc:HGNC:12713]
TDRD7	42.7131	-0.0642558	0.127162	0.156184	0.728815	ENSG00000196116	9	protein_coding	tudor domain containing 7 [Source:HGNC Symbol;Acc:HGNC:30831]
RP2	116.383	-0.0642402	0.132722	0.0946832	0.646613	ENSG00000102218	X	protein_coding	RP2 activator of ARL3 GTPase [Source:HGNC Symbol;Acc:HGNC:10274]
P4HA2	1293.22	-0.0642338	0.129874	0.12853	0.698482	ENSG00000072682	5	protein_coding	prolyl 4-hydroxylase subunit alpha 2 [Source:HGNC Symbol;Acc:HGNC:8547]
NPAS2	146.401	-0.0642304	0.129841	0.12928	0.699255	ENSG00000170485	2	protein_coding	neuronal PAS domain protein 2 [Source:HGNC Symbol;Acc:HGNC:7895]
SPOCK3	104.635	-0.0642152	0.139407	0.01118	0.286526	ENSG00000196104	4	protein_coding	SPARC (osteonectin)	cwcv and kazal like domains proteoglycan 3 [Source:HGNC Symbol;Acc:HGNC:13565]
FAM118A	79.0963	-0.0641907	0.128934	0.13531	0.70552	ENSG00000100376	22	protein_coding	family with sequence similarity 118 member A [Source:HGNC Symbol;Acc:HGNC:1313]
CEP78	58.1919	-0.0641701	0.130057	0.122321	0.695008	ENSG00000148019	9	protein_coding	centrosomal protein 78 [Source:HGNC Symbol;Acc:HGNC:25740]
GNB5	117.019	-0.0641416	0.113632	0.254044	0.817456	ENSG00000069966	15	protein_coding	G protein subunit beta 5 [Source:HGNC Symbol;Acc:HGNC:4401]
MAP4K5	268.399	-0.0640815	0.107516	0.268457	0.826933	ENSG00000012983	14	protein_coding	mitogen-activated protein kinase kinase kinase kinase 5 [Source:HGNC Symbol;Acc:HGNC:6867]
MED18	70.3775	-0.0640774	0.119742	0.22191	0.792993	ENSG00000130772	1	protein_coding	mediator complex subunit 18 [Source:HGNC Symbol;Acc:HGNC:25944]
MED18	70.3775	-0.0640774	0.119742	0.22191	0.792993	ENSG00000284944	CHR_HSCHR1_8_CTG3	protein_coding	mediator complex subunit 18 [Source:HGNC Symbol;Acc:HGNC:25944]
SLC41A1	69.1968	-0.0640543	0.123235	0.196994	0.767852	ENSG00000133065	1	protein_coding	solute carrier family 41 member 1 [Source:HGNC Symbol;Acc:HGNC:19429]
ARIH1	327.21	-0.0639957	0.102916	0.2838	0.83462	ENSG00000166233	15	protein_coding	ariadne RBR E3 ubiquitin protein ligase 1 [Source:HGNC Symbol;Acc:HGNC:689]
TM9SF3	1307.64	-0.0639788	0.115523	0.23412	0.806629	ENSG00000077147	10	protein_coding	transmembrane 9 superfamily member 3 [Source:HGNC Symbol;Acc:HGNC:21529]
CKAP5	152.522	-0.0639401	0.119084	0.220847	0.79259	ENSG00000175216	11	protein_coding	cytoskeleton associated protein 5 [Source:HGNC Symbol;Acc:HGNC:28959]
CNOT3	115.644	-0.0639396	0.113575	0.252777	0.817456	ENSG00000088038	19	protein_coding	CCR4-NOT transcription complex subunit 3 [Source:HGNC Symbol;Acc:HGNC:7879]
CNOT3	115.644	-0.0639396	0.113575	0.252777	0.817456	ENSG00000277114	CHR_HSCHR19LRC_COX1_CTG3_1	protein_coding	CCR4-NOT transcription complex subunit 3 [Source:HGNC Symbol;Acc:HGNC:7879]
CNOT3	115.644	-0.0639396	0.113575	0.252777	0.817456	ENSG00000274176	CHR_HSCHR19LRC_COX2_CTG3_1	protein_coding	CCR4-NOT transcription complex subunit 3 [Source:HGNC Symbol;Acc:HGNC:7879]
CNOT3	115.644	-0.0639396	0.113575	0.252777	0.817456	ENSG00000274941	CHR_HSCHR19LRC_LRC_I_CTG3_1	protein_coding	CCR4-NOT transcription complex subunit 3 [Source:HGNC Symbol;Acc:HGNC:7879]
CNOT3	115.644	-0.0639396	0.113575	0.252777	0.817456	ENSG00000276082	CHR_HSCHR19LRC_LRC_J_CTG3_1	protein_coding	CCR4-NOT transcription complex subunit 3 [Source:HGNC Symbol;Acc:HGNC:7879]
CNOT3	115.644	-0.0639396	0.113575	0.252777	0.817456	ENSG00000275979	CHR_HSCHR19LRC_LRC_S_CTG3_1	protein_coding	CCR4-NOT transcription complex subunit 3 [Source:HGNC Symbol;Acc:HGNC:7879]
CNOT3	115.644	-0.0639396	0.113575	0.252777	0.817456	ENSG00000273943	CHR_HSCHR19LRC_LRC_T_CTG3_1	protein_coding	CCR4-NOT transcription complex subunit 3 [Source:HGNC Symbol;Acc:HGNC:7879]
CNOT3	115.644	-0.0639396	0.113575	0.252777	0.817456	ENSG00000274616	CHR_HSCHR19LRC_PGF1_CTG3_1	protein_coding	CCR4-NOT transcription complex subunit 3 [Source:HGNC Symbol;Acc:HGNC:7879]
CNOT3	115.644	-0.0639396	0.113575	0.252777	0.817456	ENSG00000277615	CHR_HSCHR19LRC_PGF2_CTG3_1	protein_coding	CCR4-NOT transcription complex subunit 3 [Source:HGNC Symbol;Acc:HGNC:7879]
CNOT3	115.644	-0.0639396	0.113575	0.252777	0.817456	ENSG00000277600	CHR_HSCHR19_4_CTG3_1	protein_coding	CCR4-NOT transcription complex subunit 3 [Source:HGNC Symbol;Acc:HGNC:7879]
MYO10	787.293	-0.0638964	0.113976	0.246935	0.814458	ENSG00000145555	5	protein_coding	myosin X [Source:HGNC Symbol;Acc:HGNC:7593]
TMX3	140.448	-0.0638079	0.115505	0.241359	0.809668	ENSG00000166479	18	protein_coding	thioredoxin related transmembrane protein 3 [Source:HGNC Symbol;Acc:HGNC:24718]
FAM160B1	100.732	-0.0638036	0.120963	0.207753	0.78077	ENSG00000151553	10	protein_coding	family with sequence similarity 160 member B1 [Source:HGNC Symbol;Acc:HGNC:29320]
IMPDH1	50.0685	-0.0637682	0.129695	0.134353	0.704751	ENSG00000106348	7	protein_coding	inosine monophosphate dehydrogenase 1 [Source:HGNC Symbol;Acc:HGNC:6052]
AL442125.1	22.698	-0.0636762	0.134311	0.0642283	0.580373	ENSG00000276248	13	lncRNA	novel transcript	sense intronic to TMCO3
MFHAS1	503.715	-0.0636337	0.125077	0.178552	0.749074	ENSG00000147324	8	protein_coding	malignant fibrous histiocytoma amplified sequence 1 [Source:HGNC Symbol;Acc:HGNC:16982]
MFHAS1	503.715	-0.0636337	0.125077	0.178552	0.749074	ENSG00000285022	CHR_HG76_PATCH	protein_coding	malignant fibrous histiocytoma amplified sequence 1 [Source:HGNC Symbol;Acc:HGNC:16982]
SMARCC1	543.139	-0.0636078	0.112627	0.254157	0.817456	ENSG00000173473	3	protein_coding	SWI/SNF related	matrix associated	actin dependent regulator of chromatin subfamily c member 1 [Source:HGNC Symbol;Acc:HGNC:11104]
FAM83E	45.8893	-0.0635813	0.1314	0.10193	0.66133	ENSG00000105523	19	protein_coding	family with sequence similarity 83 member E [Source:HGNC Symbol;Acc:HGNC:25972]
CTSL	289.428	-0.063486	0.132109	0.0967622	0.648905	ENSG00000135047	9	protein_coding	cathepsin L [Source:HGNC Symbol;Acc:HGNC:2537]
GSR	219.575	-0.0633215	0.124275	0.182108	0.752638	ENSG00000104687	8	protein_coding	glutathione-disulfide reductase [Source:HGNC Symbol;Acc:HGNC:4623]
NFE2L1	736.327	-0.0633078	0.110947	0.264499	0.82497	ENSG00000082641	17	protein_coding	nuclear factor	erythroid 2 like 1 [Source:HGNC Symbol;Acc:HGNC:7781]
PTHLH	4795.4	-0.0631567	0.122547	0.185397	0.755567	ENSG00000087494	12	protein_coding	parathyroid hormone like hormone [Source:HGNC Symbol;Acc:HGNC:9607]
PTCD3	61.4497	-0.0630783	0.127455	0.149306	0.721012	ENSG00000132300	2	protein_coding	pentatricopeptide repeat domain 3 [Source:HGNC Symbol;Acc:HGNC:24717]
SLC3A2	2583.01	-0.0630393	0.126357	0.166258	0.734263	ENSG00000168003	11	protein_coding	solute carrier family 3 member 2 [Source:HGNC Symbol;Acc:HGNC:11026]
MOK	22.6996	-0.0630246	0.132411	0.0953849	0.647523	ENSG00000080823	14	protein_coding	MOK protein kinase [Source:HGNC Symbol;Acc:HGNC:9833]
CDH7	19.4922	-0.0630066	0.138058	0.0158962	0.334242	ENSG00000081138	18	protein_coding	cadherin 7 [Source:HGNC Symbol;Acc:HGNC:1766]
ZNF721	210.837	-0.0629778	0.114412	0.248842	0.814646	ENSG00000182903	4	protein_coding	zinc finger protein 721 [Source:HGNC Symbol;Acc:HGNC:29425]
PROC	41.4397	-0.0629693	0.12795	0.150481	0.722535	LRG_599	2	LRG_gene	protein C	inactivator of coagulation factors Va and VIIIa [Source:HGNC Symbol;Acc:HGNC:9451]
PROC	41.4397	-0.0629693	0.12795	0.150481	0.722535	ENSG00000115718	2	protein_coding	protein C	inactivator of coagulation factors Va and VIIIa [Source:HGNC Symbol;Acc:HGNC:9451]
BCKDHB	13.6206	-0.0629364	0.137031	0.0238017	0.395454	ENSG00000083123	6	protein_coding	branched chain keto acid dehydrogenase E1 subunit beta [Source:HGNC Symbol;Acc:HGNC:987]
ERAP1	70.8083	-0.0628525	0.129256	0.124702	0.69504	ENSG00000164307	5	protein_coding	endoplasmic reticulum aminopeptidase 1 [Source:HGNC Symbol;Acc:HGNC:18173]
NBAS	85.1189	-0.062832	0.117706	0.234905	0.807482	ENSG00000151779	2	protein_coding	neuroblastoma amplified sequence [Source:HGNC Symbol;Acc:HGNC:15625]
TOB1	306.175	-0.0628289	0.12369	0.186433	0.757346	ENSG00000141232	17	protein_coding	transducer of ERBB2	1 [Source:HGNC Symbol;Acc:HGNC:11979]
SRSF1	223.849	-0.0628051	0.113191	0.255444	0.818662	ENSG00000136450	17	protein_coding	serine and arginine rich splicing factor 1 [Source:HGNC Symbol;Acc:HGNC:10780]
SNX18	218.763	-0.0626973	0.119222	0.221157	0.79259	ENSG00000178996	5	protein_coding	sorting nexin 18 [Source:HGNC Symbol;Acc:HGNC:19245]
SIK2	78.4697	-0.062676	0.121132	0.208834	0.781292	ENSG00000170145	11	protein_coding	salt inducible kinase 2 [Source:HGNC Symbol;Acc:HGNC:21680]
DERL1	291.498	-0.0626014	0.116587	0.242545	0.811027	ENSG00000136986	8	protein_coding	derlin 1 [Source:HGNC Symbol;Acc:HGNC:28454]
EPC2	84.6331	-0.0625779	0.121982	0.204043	0.776301	ENSG00000135999	2	protein_coding	enhancer of polycomb homolog 2 [Source:HGNC Symbol;Acc:HGNC:24543]
FAM210A	111.385	-0.0625433	0.113562	0.260663	0.821164	ENSG00000177150	18	protein_coding	family with sequence similarity 210 member A [Source:HGNC Symbol;Acc:HGNC:28346]
LMTK2	187.826	-0.0624795	0.119705	0.218715	0.790053	ENSG00000164715	7	protein_coding	lemur tyrosine kinase 2 [Source:HGNC Symbol;Acc:HGNC:17880]
NCL	1413.09	-0.0624458	0.116196	0.244013	0.811611	ENSG00000115053	2	protein_coding	nucleolin [Source:HGNC Symbol;Acc:HGNC:7667]
USF3	125.628	-0.0623711	0.115281	0.248985	0.814646	ENSG00000176542	3	protein_coding	upstream transcription factor family member 3 [Source:HGNC Symbol;Acc:HGNC:30494]
CCDC120	49.673	-0.0623245	0.125961	0.173307	0.744105	ENSG00000147144	X	protein_coding	coiled-coil domain containing 120 [Source:HGNC Symbol;Acc:HGNC:28910]
PHF8	56.9376	-0.0623156	0.124927	0.175077	0.746822	ENSG00000172943	X	protein_coding	PHD finger protein 8 [Source:HGNC Symbol;Acc:HGNC:20672]
ME1	172.279	-0.0622726	0.125709	0.165845	0.734263	ENSG00000065833	6	protein_coding	malic enzyme 1 [Source:HGNC Symbol;Acc:HGNC:6983]
ITCH	382.927	-0.0622424	0.113285	0.258879	0.819493	ENSG00000078747	20	protein_coding	itchy E3 ubiquitin protein ligase [Source:HGNC Symbol;Acc:HGNC:13890]
ITCH	382.927	-0.0622424	0.113285	0.258879	0.819493	LRG_354	20	LRG_gene	itchy E3 ubiquitin protein ligase [Source:HGNC Symbol;Acc:HGNC:13890]
HUWE1	585.094	-0.0621554	0.111316	0.277455	0.830013	ENSG00000086758	X	protein_coding	HECT	UBA and WWE domain containing E3 ubiquitin protein ligase 1 [Source:HGNC Symbol;Acc:HGNC:30892]
COL4A6	22.5001	-0.0621549	0.138243	0.00810319	0.248863	ENSG00000197565	X	protein_coding	collagen type IV alpha 6 chain [Source:HGNC Symbol;Acc:HGNC:2208]
CCT2	673.563	-0.0621278	0.0998345	0.297884	0.843185	ENSG00000166226	12	protein_coding	chaperonin containing TCP1 subunit 2 [Source:HGNC Symbol;Acc:HGNC:1615]
PARP8	76.3539	-0.0620707	0.12532	0.17408	0.745857	ENSG00000151883	5	protein_coding	poly(ADP-ribose) polymerase family member 8 [Source:HGNC Symbol;Acc:HGNC:26124]
OSBPL9	181.961	-0.0620613	0.108658	0.283629	0.83462	ENSG00000117859	1	protein_coding	oxysterol binding protein like 9 [Source:HGNC Symbol;Acc:HGNC:16386]
UBR2	211.875	-0.0620411	0.117737	0.232034	0.805622	ENSG00000024048	6	protein_coding	ubiquitin protein ligase E3 component n-recognin 2 [Source:HGNC Symbol;Acc:HGNC:21289]
INTS6	350.566	-0.0620395	0.112589	0.257728	0.81915	ENSG00000102786	13	protein_coding	integrator complex subunit 6 [Source:HGNC Symbol;Acc:HGNC:14879]
MLEC	536.738	-0.0620093	0.116987	0.240801	0.809066	ENSG00000110917	12	protein_coding	malectin [Source:HGNC Symbol;Acc:HGNC:28973]
PLAGL1	21.2715	-0.0619907	0.13361	0.0632828	0.576819	ENSG00000118495	6	protein_coding	PLAG1 like zinc finger 1 [Source:HGNC Symbol;Acc:HGNC:9046]
PLOD1	219.804	-0.0619721	0.112082	0.267112	0.826816	ENSG00000083444	1	protein_coding	procollagen-lysine	2-oxoglutarate 5-dioxygenase 1 [Source:HGNC Symbol;Acc:HGNC:9081]
TTPAL	69.4166	-0.0619292	0.123004	0.191068	0.761586	ENSG00000124120	20	protein_coding	alpha tocopherol transfer protein like [Source:HGNC Symbol;Acc:HGNC:16114]
LIN54	37.6159	-0.0619275	0.127435	0.148166	0.720756	ENSG00000189308	4	protein_coding	lin-54 DREAM MuvB core complex component [Source:HGNC Symbol;Acc:HGNC:25397]
WNT10A	39.349	-0.0618892	0.136407	0.0216327	0.380382	ENSG00000135925	2	protein_coding	Wnt family member 10A [Source:HGNC Symbol;Acc:HGNC:13829]
PTPN9	85.5047	-0.0618782	0.115477	0.250778	0.816397	ENSG00000169410	15	protein_coding	protein tyrosine phosphatase non-receptor type 9 [Source:HGNC Symbol;Acc:HGNC:9661]
PPM1D	56.3907	-0.0618472	0.125524	0.171013	0.741627	ENSG00000170836	17	protein_coding	protein phosphatase	Mg2+/Mn2+ dependent 1D [Source:HGNC Symbol;Acc:HGNC:9277]
PPM1D	56.3907	-0.0618472	0.125524	0.171013	0.741627	LRG_770	17	LRG_gene	protein phosphatase	Mg2+/Mn2+ dependent 1D [Source:HGNC Symbol;Acc:HGNC:9277]
CEP170B	120.899	-0.0617172	0.112484	0.266768	0.826816	ENSG00000099814	14	protein_coding	centrosomal protein 170B [Source:HGNC Symbol;Acc:HGNC:20362]
CD3EAP	46.0064	-0.0617074	0.124943	0.17813	0.749074	ENSG00000117877	19	protein_coding	CD3e molecule associated protein [Source:HGNC Symbol;Acc:HGNC:24219]
CASP3	395.443	-0.0616848	0.104449	0.293645	0.839991	ENSG00000164305	4	protein_coding	caspase 3 [Source:HGNC Symbol;Acc:HGNC:1504]
TRPM7	168.65	-0.0616779	0.12421	0.181171	0.751549	ENSG00000092439	15	protein_coding	transient receptor potential cation channel subfamily M member 7 [Source:HGNC Symbol;Acc:HGNC:17994]
CPNE8	127.555	-0.0616274	0.118779	0.234748	0.807315	ENSG00000139117	12	protein_coding	copine 8 [Source:HGNC Symbol;Acc:HGNC:23498]
RNF8	223.258	-0.0615889	0.109976	0.277089	0.829855	ENSG00000112130	6	protein_coding	ring finger protein 8 [Source:HGNC Symbol;Acc:HGNC:10071]
GIGYF2	284.022	-0.0615517	0.113334	0.260891	0.821519	ENSG00000204120	2	protein_coding	GRB10 interacting GYF protein 2 [Source:HGNC Symbol;Acc:HGNC:11960]
TSPAN5	386.016	-0.061547	0.119997	0.221178	0.79259	ENSG00000168785	4	protein_coding	tetraspanin 5 [Source:HGNC Symbol;Acc:HGNC:17753]
NARS	858.349	-0.0615112	0.111806	0.270523	0.827015	ENSG00000134440	18	protein_coding	asparaginyl-tRNA synthetase [Source:HGNC Symbol;Acc:HGNC:7643]
SND1	278.736	-0.0614425	0.116695	0.240947	0.809066	ENSG00000197157	7	protein_coding	staphylococcal nuclease and tudor domain containing 1 [Source:HGNC Symbol;Acc:HGNC:30646]
AC078883.1	28.5613	-0.0614111	0.129355	0.126684	0.695505	ENSG00000225205	2	lncRNA	novel transcript
PPP2R1B	91.6319	-0.0613397	0.115651	0.249518	0.814646	ENSG00000137713	11	protein_coding	protein phosphatase 2 scaffold subunit Abeta [Source:HGNC Symbol;Acc:HGNC:9303]
UBE3A	460.237	-0.0613221	0.108782	0.28169	0.833973	ENSG00000114062	15	protein_coding	ubiquitin protein ligase E3A [Source:HGNC Symbol;Acc:HGNC:12496]
UBE3A	460.237	-0.0613221	0.108782	0.28169	0.833973	LRG_15	15	LRG_gene	ubiquitin protein ligase E3A [Source:HGNC Symbol;Acc:HGNC:12496]
SLC16A9	85.4179	-0.0612911	0.128821	0.12484	0.69504	ENSG00000165449	10	protein_coding	solute carrier family 16 member 9 [Source:HGNC Symbol;Acc:HGNC:23520]
LRRC59	404.395	-0.0612751	0.114718	0.256725	0.818886	ENSG00000108829	17	protein_coding	leucine rich repeat containing 59 [Source:HGNC Symbol;Acc:HGNC:28817]
ESYT2	217.646	-0.0612604	0.111278	0.272373	0.827015	ENSG00000117868	7	protein_coding	extended synaptotagmin 2 [Source:HGNC Symbol;Acc:HGNC:22211]
ATG14	108.851	-0.0611644	0.11749	0.239779	0.809066	ENSG00000126775	14	protein_coding	autophagy related 14 [Source:HGNC Symbol;Acc:HGNC:19962]
PFKP	835.581	-0.0611425	0.0995609	0.307723	0.851345	ENSG00000067057	10	protein_coding	phosphofructokinase	platelet [Source:HGNC Symbol;Acc:HGNC:8878]
PRRG4	1357.8	-0.0611332	0.110965	0.274039	0.828268	ENSG00000135378	11	protein_coding	proline rich and Gla domain 4 [Source:HGNC Symbol;Acc:HGNC:30799]
RHOBTB2	28.05	-0.0610899	0.135576	0.0233349	0.390816	ENSG00000008853	8	protein_coding	Rho related BTB domain containing 2 [Source:HGNC Symbol;Acc:HGNC:18756]
ZNF431	487.887	-0.0610759	0.120381	0.20955	0.781858	ENSG00000196705	19	protein_coding	zinc finger protein 431 [Source:HGNC Symbol;Acc:HGNC:20809]
SKIL	2144.28	-0.0609791	0.114296	0.269768	0.827015	ENSG00000136603	3	protein_coding	SKI like proto-oncogene [Source:HGNC Symbol;Acc:HGNC:10897]
GATM	54.8103	-0.0609636	0.123359	0.198258	0.768552	ENSG00000171766	15	protein_coding	glycine amidinotransferase [Source:HGNC Symbol;Acc:HGNC:4175]
LEMD3	195.235	-0.0608803	0.108786	0.280802	0.832789	ENSG00000174106	12	protein_coding	LEM domain containing 3 [Source:HGNC Symbol;Acc:HGNC:28887]
TBC1D1	186.182	-0.0608494	0.122832	0.194713	0.763411	ENSG00000065882	4	protein_coding	TBC1 domain family member 1 [Source:HGNC Symbol;Acc:HGNC:11578]
DAB2IP	209.885	-0.0608447	0.112854	0.267744	0.826863	ENSG00000136848	9	protein_coding	DAB2 interacting protein [Source:HGNC Symbol;Acc:HGNC:17294]
COG5	87.8153	-0.0608337	0.120182	0.217268	0.789439	ENSG00000164597	7	protein_coding	component of oligomeric golgi complex 5 [Source:HGNC Symbol;Acc:HGNC:14857]
COG5	87.8153	-0.0608337	0.120182	0.217268	0.789439	ENSG00000284369	CHR_HG2266_PATCH	protein_coding	component of oligomeric golgi complex 5 [Source:HGNC Symbol;Acc:HGNC:14857]
TUBE1	47.8851	-0.0608194	0.12775	0.13874	0.709389	ENSG00000074935	6	protein_coding	tubulin epsilon 1 [Source:HGNC Symbol;Acc:HGNC:20775]
CASP8	43.6866	-0.0607726	0.126693	0.152162	0.723068	ENSG00000064012	2	protein_coding	caspase 8 [Source:HGNC Symbol;Acc:HGNC:1509]
CASP8	43.6866	-0.0607726	0.126693	0.152162	0.723068	LRG_34	2	LRG_gene	caspase 8 [Source:HGNC Symbol;Acc:HGNC:1509]
CARD10	71.0297	-0.0607662	0.126088	0.163697	0.731178	ENSG00000100065	22	protein_coding	caspase recruitment domain family member 10 [Source:HGNC Symbol;Acc:HGNC:16422]
PREB	64.5984	-0.0607258	0.122846	0.201626	0.772589	ENSG00000138073	2	protein_coding	prolactin regulatory element binding [Source:HGNC Symbol;Acc:HGNC:9356]
CYFIP1	257.517	-0.0607107	0.107806	0.28783	0.835495	ENSG00000273749	15	protein_coding	cytoplasmic FMR1 interacting protein 1 [Source:HGNC Symbol;Acc:HGNC:13759]
CYFIP1	257.517	-0.0607107	0.107806	0.28783	0.835495	ENSG00000280618	CHR_HSCHR15_1_CTG3	protein_coding	cytoplasmic FMR1 interacting protein 1 [Source:HGNC Symbol;Acc:HGNC:13759]
KLHL20	25.979	-0.0606794	0.131732	0.0851327	0.628044	ENSG00000076321	1	protein_coding	kelch like family member 20 [Source:HGNC Symbol;Acc:HGNC:25056]
TMEM268	22.2616	-0.0606087	0.130851	0.0965309	0.648905	ENSG00000157693	9	protein_coding	transmembrane protein 268 [Source:HGNC Symbol;Acc:HGNC:24513]
PLEKHF2	211.406	-0.0605696	0.106419	0.29492	0.841143	ENSG00000175895	8	protein_coding	pleckstrin homology and FYVE domain containing 2 [Source:HGNC Symbol;Acc:HGNC:20757]
ANKRD28	103.73	-0.0605092	0.12305	0.189919	0.760972	ENSG00000206560	3	protein_coding	ankyrin repeat domain 28 [Source:HGNC Symbol;Acc:HGNC:29024]
STAM	190.722	-0.0604963	0.115462	0.25349	0.817456	ENSG00000136738	10	protein_coding	signal transducing adaptor molecule [Source:HGNC Symbol;Acc:HGNC:11357]
CHFR	88.2247	-0.0604942	0.121734	0.201503	0.772589	ENSG00000072609	12	protein_coding	checkpoint with forkhead and ring finger domains [Source:HGNC Symbol;Acc:HGNC:20455]
CARS	310.978	-0.060473	0.104209	0.301799	0.847159	ENSG00000110619	11	protein_coding	cysteinyl-tRNA synthetase [Source:HGNC Symbol;Acc:HGNC:1493]
CARS	310.978	-0.060473	0.104209	0.301799	0.847159	ENSG00000278191	CHR_HSCHR11_1_CTG7	protein_coding	cysteinyl-tRNA synthetase [Source:HGNC Symbol;Acc:HGNC:1493]
SLC16A13	20.0792	-0.0604335	0.131256	0.087795	0.631634	ENSG00000174327	17	protein_coding	solute carrier family 16 member 13 [Source:HGNC Symbol;Acc:HGNC:31037]
IL18	328.172	-0.0603903	0.13129	0.086346	0.629645	ENSG00000150782	11	protein_coding	interleukin 18 [Source:HGNC Symbol;Acc:HGNC:5986]
ERVK3-1	134.699	-0.0603739	0.112834	0.272054	0.827015	ENSG00000142396	19	protein_coding	endogenous retrovirus group K3 member 1 [Source:HGNC Symbol;Acc:HGNC:30466]
IRF6	1264.07	-0.0603451	0.126988	0.139427	0.710139	ENSG00000117595	1	protein_coding	interferon regulatory factor 6 [Source:HGNC Symbol;Acc:HGNC:6121]
NEO1	155.458	-0.0603245	0.115733	0.252798	0.817456	ENSG00000067141	15	protein_coding	neogenin 1 [Source:HGNC Symbol;Acc:HGNC:7754]
OSBPL1A	197.312	-0.0602274	0.115439	0.25671	0.818886	ENSG00000141447	18	protein_coding	oxysterol binding protein like 1A [Source:HGNC Symbol;Acc:HGNC:16398]
SLC9A2	22.8656	-0.0602027	0.13553	0.0152457	0.328757	ENSG00000115616	2	protein_coding	solute carrier family 9 member A2 [Source:HGNC Symbol;Acc:HGNC:11072]
ATG16L1	180.338	-0.0601194	0.117135	0.240646	0.809066	ENSG00000085978	2	protein_coding	autophagy related 16 like 1 [Source:HGNC Symbol;Acc:HGNC:21498]
ATG16L1	180.338	-0.0601194	0.117135	0.240646	0.809066	ENSG00000281089	CHR_HG2232_PATCH	protein_coding	autophagy related 16 like 1 [Source:HGNC Symbol;Acc:HGNC:21498]
POLR1A	40.833	-0.0601118	0.127453	0.135051	0.70552	ENSG00000068654	2	protein_coding	RNA polymerase I subunit A [Source:HGNC Symbol;Acc:HGNC:17264]
HELZ2	60.4055	-0.0600997	0.123743	0.184846	0.75547	ENSG00000130589	20	protein_coding	helicase with zinc finger 2 [Source:HGNC Symbol;Acc:HGNC:30021]
TNKS2	360.877	-0.0600811	0.108818	0.290961	0.838358	ENSG00000107854	10	protein_coding	tankyrase 2 [Source:HGNC Symbol;Acc:HGNC:15677]
CLUH	48.7298	-0.0600612	0.123814	0.188021	0.759136	ENSG00000132361	17	protein_coding	clustered mitochondria homolog [Source:HGNC Symbol;Acc:HGNC:29094]
CTSV	47.4634	-0.0600117	0.127751	0.141479	0.712622	ENSG00000136943	9	protein_coding	cathepsin V [Source:HGNC Symbol;Acc:HGNC:2538]
MCFD2	541.515	-0.0599907	0.11521	0.240903	0.809066	ENSG00000180398	2	protein_coding	multiple coagulation factor deficiency 2 [Source:HGNC Symbol;Acc:HGNC:18451]
MCFD2	541.515	-0.0599907	0.11521	0.240903	0.809066	LRG_566	2	LRG_gene	multiple coagulation factor deficiency 2 [Source:HGNC Symbol;Acc:HGNC:18451]
TACC2	274.583	-0.0599563	0.123638	0.185427	0.755567	ENSG00000138162	10	protein_coding	transforming acidic coiled-coil containing protein 2 [Source:HGNC Symbol;Acc:HGNC:11523]
SEC22B	179.509	-0.0599456	0.114663	0.261972	0.821833	ENSG00000265808	1	protein_coding	SEC22 homolog B	vesicle trafficking protein (gene/pseudogene) [Source:HGNC Symbol;Acc:HGNC:10700]
DARS2	17.0725	-0.059935	0.131131	0.0863489	0.629645	ENSG00000117593	1	protein_coding	aspartyl-tRNA synthetase 2	mitochondrial [Source:HGNC Symbol;Acc:HGNC:25538]
BCAS2	227.072	-0.0598762	0.104373	0.306812	0.850442	ENSG00000116752	1	protein_coding	BCAS2 pre-mRNA processing factor [Source:HGNC Symbol;Acc:HGNC:975]
TLN2	16.5181	-0.0597692	0.135072	0.020555	0.372446	ENSG00000171914	15	protein_coding	talin 2 [Source:HGNC Symbol;Acc:HGNC:15447]
GOSR2	102.044	-0.0597641	0.115901	0.25712	0.818901	ENSG00000108433	17	protein_coding	golgi SNAP receptor complex member 2 [Source:HGNC Symbol;Acc:HGNC:4431]
TM9SF2	908.693	-0.059749	0.110352	0.282898	0.83462	ENSG00000125304	13	protein_coding	transmembrane 9 superfamily member 2 [Source:HGNC Symbol;Acc:HGNC:11865]
VANGL1	165.979	-0.0597323	0.108587	0.294528	0.840716	ENSG00000173218	1	protein_coding	VANGL planar cell polarity protein 1 [Source:HGNC Symbol;Acc:HGNC:15512]
GGT6	113.152	-0.0597257	0.131702	0.0724893	0.595879	ENSG00000167741	17	protein_coding	gamma-glutamyltransferase 6 [Source:HGNC Symbol;Acc:HGNC:26891]
DNM1L	224.743	-0.0596968	0.103547	0.307515	0.851175	ENSG00000087470	12	protein_coding	dynamin 1 like [Source:HGNC Symbol;Acc:HGNC:2973]
LOX	320.032	-0.0596607	0.119718	0.224376	0.794974	ENSG00000113083	5	protein_coding	lysyl oxidase [Source:HGNC Symbol;Acc:HGNC:6664]
ZNF805	71.2355	-0.0596248	0.122176	0.197982	0.767852	ENSG00000204524	19	protein_coding	zinc finger protein 805 [Source:HGNC Symbol;Acc:HGNC:23272]
APPL2	129.407	-0.059624	0.117027	0.246863	0.814458	ENSG00000136044	12	protein_coding	adaptor protein	phosphotyrosine interacting with PH domain and leucine zipper 2 [Source:HGNC Symbol;Acc:HGNC:18242]
ZNF236	50.489	-0.0596178	0.122449	0.199833	0.770935	ENSG00000130856	18	protein_coding	zinc finger protein 236 [Source:HGNC Symbol;Acc:HGNC:13028]
YLPM1	162.63	-0.0595914	0.110679	0.281411	0.833612	ENSG00000119596	14	protein_coding	YLP motif containing 1 [Source:HGNC Symbol;Acc:HGNC:17798]
PEX26	88.6824	-0.0595823	0.120465	0.217599	0.789439	ENSG00000215193	22	protein_coding	peroxisomal biogenesis factor 26 [Source:HGNC Symbol;Acc:HGNC:22965]
CARMIL1	196.537	-0.0595693	0.118722	0.232891	0.806083	ENSG00000079691	6	protein_coding	capping protein regulator and myosin 1 linker 1 [Source:HGNC Symbol;Acc:HGNC:21581]
CPXM2	92.098	-0.059531	0.12858	0.117062	0.682082	ENSG00000121898	10	protein_coding	carboxypeptidase X	M14 family member 2 [Source:HGNC Symbol;Acc:HGNC:26977]
SLC7A8	102.692	-0.0595032	0.131929	0.0678252	0.585779	ENSG00000092068	14	protein_coding	solute carrier family 7 member 8 [Source:HGNC Symbol;Acc:HGNC:11066]
VAV1	40.425	-0.059372	0.12508	0.172604	0.743441	ENSG00000141968	19	protein_coding	vav guanine nucleotide exchange factor 1 [Source:HGNC Symbol;Acc:HGNC:12657]
FSTL1	175.173	-0.0593683	0.132122	0.0627184	0.575161	ENSG00000163430	3	protein_coding	follistatin like 1 [Source:HGNC Symbol;Acc:HGNC:3972]
KIF2A	352.284	-0.0592439	0.10583	0.304261	0.848124	ENSG00000068796	5	protein_coding	kinesin family member 2A [Source:HGNC Symbol;Acc:HGNC:6318]
ULBP1	13.8643	-0.0591859	0.133853	0.0312515	0.44518	ENSG00000111981	6	protein_coding	UL16 binding protein 1 [Source:HGNC Symbol;Acc:HGNC:14893]
ODR4	148.6	-0.0591468	0.114778	0.262161	0.821833	ENSG00000157181	1	protein_coding	odr-4 GPCR localization factor homolog [Source:HGNC Symbol;Acc:HGNC:24299]
FAM189A2	17.7949	-0.0591432	0.132666	0.0514907	0.528577	ENSG00000135063	9	protein_coding	family with sequence similarity 189 member A2 [Source:HGNC Symbol;Acc:HGNC:24820]
TLCD4	40.0153	-0.0591416	0.124956	0.171591	0.741627	ENSG00000152078	1	protein_coding	TLC domain containing 4 [Source:HGNC Symbol;Acc:HGNC:26477]
STIMATE	66.8061	-0.0591306	0.123749	0.189768	0.760972	ENSG00000213533	3	protein_coding	STIM activating enhancer [Source:HGNC Symbol;Acc:HGNC:30526]
NEIL2	20.2486	-0.0589968	0.131223	0.0776856	0.61317	ENSG00000154328	8	protein_coding	nei like DNA glycosylase 2 [Source:HGNC Symbol;Acc:HGNC:18956]
PRKACB	35.421	-0.0589761	0.127823	0.131041	0.703741	ENSG00000142875	1	protein_coding	protein kinase cAMP-activated catalytic subunit beta [Source:HGNC Symbol;Acc:HGNC:9381]
COP1	142.662	-0.0589672	0.111281	0.282124	0.833973	ENSG00000143207	1	protein_coding	COP1 E3 ubiquitin ligase [Source:HGNC Symbol;Acc:HGNC:17440]
ZNF354A	170.494	-0.0589566	0.113227	0.272687	0.827015	ENSG00000169131	5	protein_coding	zinc finger protein 354A [Source:HGNC Symbol;Acc:HGNC:11628]
ELF4	95.5878	-0.0589441	0.114815	0.261349	0.821833	ENSG00000102034	X	protein_coding	E74 like ETS transcription factor 4 [Source:HGNC Symbol;Acc:HGNC:3319]
ELF4	95.5878	-0.0589441	0.114815	0.261349	0.821833	LRG_335	X	LRG_gene	E74 like ETS transcription factor 4 [Source:HGNC Symbol;Acc:HGNC:3319]
METTL8	38.1576	-0.0589292	0.127252	0.13342	0.704751	ENSG00000123600	2	protein_coding	methyltransferase like 8 [Source:HGNC Symbol;Acc:HGNC:25856]
ANKHD1	389.247	-0.0589194	0.107689	0.284327	0.83462	ENSG00000131503	5	protein_coding	ankyrin repeat and KH domain containing 1 [Source:HGNC Symbol;Acc:HGNC:24714]
BBS2	33.5009	-0.0588959	0.125947	0.159539	0.730741	ENSG00000125124	16	protein_coding	Bardet-Biedl syndrome 2 [Source:HGNC Symbol;Acc:HGNC:967]
ANXA7	226.757	-0.0588532	0.108134	0.298211	0.843185	ENSG00000138279	10	protein_coding	annexin A7 [Source:HGNC Symbol;Acc:HGNC:545]
ZBED1	92.0382	-0.0587943	0.122438	0.198741	0.76962	ENSG00000214717	X	protein_coding	zinc finger BED-type containing 1 [Source:HGNC Symbol;Acc:HGNC:447]
MBP	423.427	-0.0587338	0.119803	0.224362	0.794974	ENSG00000197971	18	protein_coding	myelin basic protein [Source:HGNC Symbol;Acc:HGNC:6925]
PSEN1	186.226	-0.0586913	0.108925	0.296053	0.841729	ENSG00000080815	14	protein_coding	presenilin 1 [Source:HGNC Symbol;Acc:HGNC:9508]
WDFY2	138.048	-0.0586773	0.117867	0.243915	0.811611	ENSG00000139668	13	protein_coding	WD repeat and FYVE domain containing 2 [Source:HGNC Symbol;Acc:HGNC:20482]
OVOL1	178.364	-0.0586452	0.128867	0.111492	0.675334	ENSG00000172818	11	protein_coding	ovo like transcriptional repressor 1 [Source:HGNC Symbol;Acc:HGNC:8525]
PAPSS2	32.325	-0.0586379	0.129226	0.108423	0.670452	ENSG00000198682	10	protein_coding	3'-phosphoadenosine 5'-phosphosulfate synthase 2 [Source:HGNC Symbol;Acc:HGNC:8604]
NUDT9	216.501	-0.0586097	0.125444	0.162882	0.731178	ENSG00000170502	4	protein_coding	nudix hydrolase 9 [Source:HGNC Symbol;Acc:HGNC:8056]
DOCK6	68.2406	-0.0585674	0.117646	0.249552	0.814646	ENSG00000130158	19	protein_coding	dedicator of cytokinesis 6 [Source:HGNC Symbol;Acc:HGNC:19189]
DCAF8	62.2074	-0.0584378	0.121361	0.206471	0.778599	ENSG00000132716	1	protein_coding	DDB1 and CUL4 associated factor 8 [Source:HGNC Symbol;Acc:HGNC:24891]
LARS2	26.1915	-0.0584055	0.128699	0.108264	0.670452	ENSG00000011376	3	protein_coding	leucyl-tRNA synthetase 2	mitochondrial [Source:HGNC Symbol;Acc:HGNC:17095]
TMEM267	47.7969	-0.058218	0.122969	0.196176	0.767355	ENSG00000151881	5	protein_coding	transmembrane protein 267 [Source:HGNC Symbol;Acc:HGNC:26139]
CHD9	745.9	-0.0581773	0.090583	0.333593	0.865128	ENSG00000177200	16	protein_coding	chromodomain helicase DNA binding protein 9 [Source:HGNC Symbol;Acc:HGNC:25701]
FKBP4	657.972	-0.0581394	0.105471	0.309871	0.851484	ENSG00000004478	12	protein_coding	FKBP prolyl isomerase 4 [Source:HGNC Symbol;Acc:HGNC:3720]
IMPA2	137.988	-0.0580642	0.131294	0.0632837	0.576819	ENSG00000141401	18	protein_coding	inositol monophosphatase 2 [Source:HGNC Symbol;Acc:HGNC:6051]
CEMIP2	218.829	-0.0580535	0.122273	0.199396	0.770362	ENSG00000135048	9	protein_coding	cell migration inducing hyaluronidase 2 [Source:HGNC Symbol;Acc:HGNC:11869]
RARS	237.084	-0.0580461	0.10895	0.297037	0.842551	ENSG00000113643	5	protein_coding	arginyl-tRNA synthetase [Source:HGNC Symbol;Acc:HGNC:9870]
WDR12	52.1731	-0.0580435	0.121693	0.20565	0.777828	ENSG00000138442	2	protein_coding	WD repeat domain 12 [Source:HGNC Symbol;Acc:HGNC:14098]
MTMR10	19.3722	-0.0579788	0.130918	0.0672586	0.584602	ENSG00000166912	15	protein_coding	myotubularin related protein 10 [Source:HGNC Symbol;Acc:HGNC:25999]
MTMR10	19.3722	-0.0579788	0.130918	0.0672586	0.584602	ENSG00000277086	CHR_HSCHR15_4_CTG8	protein_coding	myotubularin related protein 10 [Source:HGNC Symbol;Acc:HGNC:25999]
ACTR2	1019.46	-0.0579665	0.0962565	0.330401	0.863774	ENSG00000138071	2	protein_coding	actin related protein 2 [Source:HGNC Symbol;Acc:HGNC:169]
MTHFD1L	97.7587	-0.0579624	0.113288	0.276575	0.829855	ENSG00000120254	6	protein_coding	methylenetetrahydrofolate dehydrogenase (NADP+ dependent) 1 like [Source:HGNC Symbol;Acc:HGNC:21055]
ESYT1	130.444	-0.0579564	0.110424	0.288004	0.835495	ENSG00000139641	12	protein_coding	extended synaptotagmin 1 [Source:HGNC Symbol;Acc:HGNC:29534]
CDH3	1404.34	-0.0579129	0.123658	0.182318	0.752638	ENSG00000062038	16	protein_coding	cadherin 3 [Source:HGNC Symbol;Acc:HGNC:1762]
EEF1AKMT2	46.6574	-0.0578928	0.120678	0.217214	0.789439	ENSG00000203791	10	protein_coding	EEF1A lysine methyltransferase 2 [Source:HGNC Symbol;Acc:HGNC:33787]
CDS1	269.364	-0.0578775	0.116658	0.25317	0.817456	ENSG00000163624	4	protein_coding	CDP-diacylglycerol synthase 1 [Source:HGNC Symbol;Acc:HGNC:1800]
SORBS3	85.9741	-0.057864	0.117924	0.249033	0.814646	ENSG00000120896	8	protein_coding	sorbin and SH3 domain containing 3 [Source:HGNC Symbol;Acc:HGNC:30907]
SEC11C	591.095	-0.0578511	0.124404	0.171686	0.741627	ENSG00000166562	18	protein_coding	SEC11 homolog C	signal peptidase complex subunit [Source:HGNC Symbol;Acc:HGNC:23400]
STRN3	431.585	-0.0578316	0.114831	0.262941	0.822583	ENSG00000196792	14	protein_coding	striatin 3 [Source:HGNC Symbol;Acc:HGNC:15720]
EMILIN2	11.5111	-0.0578277	0.133507	0.0229516	0.38986	ENSG00000132205	18	protein_coding	elastin microfibril interfacer 2 [Source:HGNC Symbol;Acc:HGNC:19881]
YJEFN3	16.2685	-0.0578218	0.130548	0.0715583	0.594239	ENSG00000250067	19	protein_coding	YjeF N-terminal domain containing 3 [Source:HGNC Symbol;Acc:HGNC:24785]
SF3B1	809.565	-0.0577949	0.10778	0.307914	0.85135	ENSG00000115524	2	protein_coding	splicing factor 3b subunit 1 [Source:HGNC Symbol;Acc:HGNC:10768]
SF3B1	809.565	-0.0577949	0.10778	0.307914	0.85135	LRG_624	2	LRG_gene	splicing factor 3b subunit 1 [Source:HGNC Symbol;Acc:HGNC:10768]
PPFIBP1	583.911	-0.0577912	0.120081	0.223115	0.793594	ENSG00000110841	12	protein_coding	PPFIA binding protein 1 [Source:HGNC Symbol;Acc:HGNC:9249]
IFITM10	127.556	-0.0576938	0.125369	0.163494	0.731178	ENSG00000244242	11	protein_coding	interferon induced transmembrane protein 10 [Source:HGNC Symbol;Acc:HGNC:40022]
IFITM10	127.556	-0.0576938	0.125369	0.163494	0.731178	ENSG00000281618	CHR_HSCHR11_2_CTG1_1	protein_coding	interferon induced transmembrane protein 10 [Source:HGNC Symbol;Acc:HGNC:40022]
ENOX2	53.2808	-0.0575631	0.121258	0.212743	0.784774	ENSG00000165675	X	protein_coding	ecto-NOX disulfide-thiol exchanger 2 [Source:HGNC Symbol;Acc:HGNC:2259]
AKAP17A	194.776	-0.057561	0.114673	0.266103	0.826763	ENSG00000197976	X	protein_coding	A-kinase anchoring protein 17A [Source:HGNC Symbol;Acc:HGNC:18783]
UBE2Q2	445.739	-0.0575552	0.107215	0.305675	0.849907	ENSG00000140367	15	protein_coding	ubiquitin conjugating enzyme E2 Q2 [Source:HGNC Symbol;Acc:HGNC:19248]
APTX	100.156	-0.0575431	0.116447	0.251561	0.816512	ENSG00000137074	9	protein_coding	aprataxin [Source:HGNC Symbol;Acc:HGNC:15984]
CLEC16A	44.3902	-0.057478	0.123257	0.192282	0.762673	ENSG00000038532	16	protein_coding	C-type lectin domain containing 16A [Source:HGNC Symbol;Acc:HGNC:29013]
GLMN	21.5673	-0.0574661	0.128624	0.105081	0.665254	ENSG00000174842	1	protein_coding	glomulin	FKBP associated protein [Source:HGNC Symbol;Acc:HGNC:14373]
MAPRE2	25.2237	-0.0574411	0.128409	0.112095	0.675769	ENSG00000166974	18	protein_coding	microtubule associated protein RP/EB family member 2 [Source:HGNC Symbol;Acc:HGNC:6891]
GNS	152.649	-0.0573628	0.108984	0.302069	0.847452	ENSG00000135677	12	protein_coding	glucosamine (N-acetyl)-6-sulfatase [Source:HGNC Symbol;Acc:HGNC:4422]
DTD1	58.4946	-0.057336	0.122641	0.199138	0.770203	ENSG00000125821	20	protein_coding	D-aminoacyl-tRNA deacylase 1 [Source:HGNC Symbol;Acc:HGNC:16219]
ATP11A	65.1164	-0.0573305	0.119469	0.228337	0.799342	ENSG00000068650	13	protein_coding	ATPase phospholipid transporting 11A [Source:HGNC Symbol;Acc:HGNC:13552]
SPOPL	241.386	-0.0573132	0.118119	0.24008	0.809066	ENSG00000144228	2	protein_coding	speckle type BTB/POZ protein like [Source:HGNC Symbol;Acc:HGNC:27934]
ZNF468	43.708	-0.0572904	0.122996	0.1881	0.759136	ENSG00000204604	19	protein_coding	zinc finger protein 468 [Source:HGNC Symbol;Acc:HGNC:33105]
ITFG1	234.326	-0.0572444	0.103914	0.322929	0.858172	ENSG00000129636	16	protein_coding	integrin alpha FG-GAP repeat containing 1 [Source:HGNC Symbol;Acc:HGNC:30697]
MAP9	157.774	-0.0571924	0.114527	0.275282	0.829286	ENSG00000164114	4	protein_coding	microtubule associated protein 9 [Source:HGNC Symbol;Acc:HGNC:26118]
TNFRSF19	23.4088	-0.0571675	0.128044	0.112377	0.675769	ENSG00000127863	13	protein_coding	TNF receptor superfamily member 19 [Source:HGNC Symbol;Acc:HGNC:11915]
TMEM51-AS1	40.7675	-0.0571671	0.129215	0.0899933	0.635586	ENSG00000175147	1	lncRNA	TMEM51 antisense RNA 1 [Source:HGNC Symbol;Acc:HGNC:26301]
TBILA	33.2699	-0.0571612	0.128825	0.0965412	0.648905	ENSG00000261488	3	lncRNA	TGF-beta induced lncRNA [Source:HGNC Symbol;Acc:HGNC:53943]
TBILA	33.2699	-0.0571612	0.128825	0.0965412	0.648905	ENSG00000285293	CHR_HSCHR3_6_CTG2_1	lncRNA	TGF-beta induced lncRNA [Source:HGNC Symbol;Acc:HGNC:53943]
CUEDC1	95.7255	-0.0571279	0.116349	0.260565	0.821164	ENSG00000180891	17	protein_coding	CUE domain containing 1 [Source:HGNC Symbol;Acc:HGNC:31350]
NF2	79.9087	-0.0570677	0.114348	0.274409	0.828504	ENSG00000186575	22	protein_coding	neurofibromin 2 [Source:HGNC Symbol;Acc:HGNC:7773]
NF2	79.9087	-0.0570677	0.114348	0.274409	0.828504	LRG_511	22	LRG_gene	neurofibromin 2 [Source:HGNC Symbol;Acc:HGNC:7773]
TOR1A	189.304	-0.0570646	0.117514	0.250804	0.816397	ENSG00000136827	9	protein_coding	torsin family 1 member A [Source:HGNC Symbol;Acc:HGNC:3098]
LIMD1	48.7465	-0.0570107	0.122416	0.197806	0.767852	ENSG00000144791	3	protein_coding	LIM domains containing 1 [Source:HGNC Symbol;Acc:HGNC:6612]
LIMK2	136.025	-0.0569555	0.117236	0.255768	0.818884	ENSG00000182541	22	protein_coding	LIM domain kinase 2 [Source:HGNC Symbol;Acc:HGNC:6614]
RNF39	137.247	-0.056952	0.129104	0.0920468	0.640942	ENSG00000204618	6	protein_coding	ring finger protein 39 [Source:HGNC Symbol;Acc:HGNC:18064]
RNF39	137.247	-0.056952	0.129104	0.0920468	0.640942	ENSG00000236967	CHR_HSCHR6_MHC_APD_CTG1	protein_coding	ring finger protein 39 [Source:HGNC Symbol;Acc:HGNC:18064]
RNF39	137.247	-0.056952	0.129104	0.0920468	0.640942	ENSG00000227171	CHR_HSCHR6_MHC_COX_CTG1	protein_coding	ring finger protein 39 [Source:HGNC Symbol;Acc:HGNC:18064]
RNF39	137.247	-0.056952	0.129104	0.0920468	0.640942	ENSG00000235022	CHR_HSCHR6_MHC_DBB_CTG1	protein_coding	ring finger protein 39 [Source:HGNC Symbol;Acc:HGNC:18064]
RNF39	137.247	-0.056952	0.129104	0.0920468	0.640942	ENSG00000237733	CHR_HSCHR6_MHC_MANN_CTG1	protein_coding	ring finger protein 39 [Source:HGNC Symbol;Acc:HGNC:18064]
RNF39	137.247	-0.056952	0.129104	0.0920468	0.640942	ENSG00000230332	CHR_HSCHR6_MHC_MCF_CTG1	protein_coding	ring finger protein 39 [Source:HGNC Symbol;Acc:HGNC:18064]
RNF39	137.247	-0.056952	0.129104	0.0920468	0.640942	ENSG00000206500	CHR_HSCHR6_MHC_QBL_CTG1	protein_coding	ring finger protein 39 [Source:HGNC Symbol;Acc:HGNC:18064]
RNF39	137.247	-0.056952	0.129104	0.0920468	0.640942	ENSG00000230467	CHR_HSCHR6_MHC_SSTO_CTG1	protein_coding	ring finger protein 39 [Source:HGNC Symbol;Acc:HGNC:18064]
SGTB	15.1231	-0.0569209	0.130642	0.0630069	0.576132	ENSG00000197860	5	protein_coding	small glutamine rich tetratricopeptide repeat containing beta [Source:HGNC Symbol;Acc:HGNC:23567]
PLAUR	4957.21	-0.0569053	0.130535	0.076205	0.608693	ENSG00000011422	19	protein_coding	plasminogen activator	urokinase receptor [Source:HGNC Symbol;Acc:HGNC:9053]
NT5C3A	122.11	-0.056883	0.111501	0.292283	0.838761	ENSG00000122643	7	protein_coding	5'-nucleotidase	cytosolic IIIA [Source:HGNC Symbol;Acc:HGNC:17820]
SAMD8	254.559	-0.0568608	0.113907	0.272821	0.827015	ENSG00000156671	10	protein_coding	sterile alpha motif domain containing 8 [Source:HGNC Symbol;Acc:HGNC:26320]
CTR9	181.09	-0.0568304	0.110806	0.294068	0.840167	ENSG00000198730	11	protein_coding	CTR9 homolog	Paf1/RNA polymerase II complex component [Source:HGNC Symbol;Acc:HGNC:16850]
CAP1	1878.37	-0.0568118	0.110424	0.308406	0.85135	ENSG00000131236	1	protein_coding	cyclase associated actin cytoskeleton regulatory protein 1 [Source:HGNC Symbol;Acc:HGNC:20040]
KCNC4	99.4717	-0.0568115	0.124106	0.179233	0.750682	ENSG00000116396	1	protein_coding	potassium voltage-gated channel subfamily C member 4 [Source:HGNC Symbol;Acc:HGNC:6236]
AP3M1	102.545	-0.0568023	0.116703	0.254551	0.817456	ENSG00000185009	10	protein_coding	adaptor related protein complex 3 subunit mu 1 [Source:HGNC Symbol;Acc:HGNC:569]
BLMH	34.9713	-0.0567845	0.12933	0.0833339	0.626087	ENSG00000108578	17	protein_coding	bleomycin hydrolase [Source:HGNC Symbol;Acc:HGNC:1059]
FUT6	55.2292	-0.0566049	0.122078	0.197892	0.767852	ENSG00000156413	19	protein_coding	fucosyltransferase 6 [Source:HGNC Symbol;Acc:HGNC:4017]
EPAS1	469.48	-0.0565906	0.103537	0.326273	0.859733	ENSG00000116016	2	protein_coding	endothelial PAS domain protein 1 [Source:HGNC Symbol;Acc:HGNC:3374]
ONECUT3	22.3373	-0.0565679	0.132221	0.0260446	0.407654	ENSG00000205922	19	protein_coding	one cut homeobox 3 [Source:HGNC Symbol;Acc:HGNC:13399]
KIF1BP	249.104	-0.0565356	0.117634	0.248179	0.814646	ENSG00000198954	10	protein_coding	KIF1 binding protein [Source:HGNC Symbol;Acc:HGNC:23419]
PCDH7	117.955	-0.0565314	0.126696	0.132981	0.704751	ENSG00000169851	4	protein_coding	protocadherin 7 [Source:HGNC Symbol;Acc:HGNC:8659]
PHYHIP	33.0097	-0.0565114	0.133799	0.00673082	0.23107	ENSG00000168490	8	protein_coding	phytanoyl-CoA 2-hydroxylase interacting protein [Source:HGNC Symbol;Acc:HGNC:16865]
UBR1	80.3219	-0.0564936	0.120305	0.217737	0.789439	ENSG00000159459	15	protein_coding	ubiquitin protein ligase E3 component n-recognin 1 [Source:HGNC Symbol;Acc:HGNC:16808]
ENC1	196.018	-0.0564907	0.123475	0.182945	0.752638	ENSG00000171617	5	protein_coding	ectodermal-neural cortex 1 [Source:HGNC Symbol;Acc:HGNC:3345]
CXCL16	499.686	-0.0564743	0.123786	0.176809	0.749065	ENSG00000161921	17	protein_coding	C-X-C motif chemokine ligand 16 [Source:HGNC Symbol;Acc:HGNC:16642]
VAPB	203.329	-0.0564186	0.109952	0.30041	0.846164	LRG_656	20	LRG_gene	VAMP associated protein B and C [Source:HGNC Symbol;Acc:HGNC:12649]
VAPB	203.329	-0.0564186	0.109952	0.30041	0.846164	ENSG00000124164	20	protein_coding	VAMP associated protein B and C [Source:HGNC Symbol;Acc:HGNC:12649]
SEPTIN6	82.6486	-0.056388	0.115026	0.271659	0.827015	ENSG00000125354	X	protein_coding	septin 6 [Source:HGNC Symbol;Acc:HGNC:15848]
AAGAB	107.582	-0.0563769	0.1118	0.289674	0.837504	ENSG00000103591	15	protein_coding	alpha and gamma adaptin binding protein [Source:HGNC Symbol;Acc:HGNC:25662]
LRAT	131.174	-0.0563475	0.12775	0.112581	0.675769	ENSG00000121207	4	protein_coding	lecithin retinol acyltransferase [Source:HGNC Symbol;Acc:HGNC:6685]
NCEH1	89.2322	-0.0563459	0.125123	0.158091	0.729195	ENSG00000144959	3	protein_coding	neutral cholesterol ester hydrolase 1 [Source:HGNC Symbol;Acc:HGNC:29260]
ITGB3	197.608	-0.0563329	0.124699	0.162933	0.731178	LRG_481	17	LRG_gene	integrin subunit beta 3 [Source:HGNC Symbol;Acc:HGNC:6156]
ITGB3	197.608	-0.0563329	0.124699	0.162933	0.731178	ENSG00000259207	17	protein_coding	integrin subunit beta 3 [Source:HGNC Symbol;Acc:HGNC:6156]
NKX2-1	165.893	-0.0562639	0.118281	0.242219	0.81073	ENSG00000136352	14	protein_coding	NK2 homeobox 1 [Source:HGNC Symbol;Acc:HGNC:11825]
UFL1	95.3302	-0.0561911	0.117229	0.253989	0.817456	ENSG00000014123	6	protein_coding	UFM1 specific ligase 1 [Source:HGNC Symbol;Acc:HGNC:23039]
NIPAL3	180.762	-0.056112	0.11678	0.258108	0.81941	ENSG00000001461	1	protein_coding	NIPA like domain containing 3 [Source:HGNC Symbol;Acc:HGNC:25233]
EVPL	97.9021	-0.056088	0.123501	0.178955	0.749988	ENSG00000167880	17	protein_coding	envoplakin [Source:HGNC Symbol;Acc:HGNC:3503]
PLSCR4	9.87605	-0.0560778	0.132747	0.0135448	0.314702	ENSG00000114698	3	protein_coding	phospholipid scramblase 4 [Source:HGNC Symbol;Acc:HGNC:16497]
TOM1L2	103.458	-0.0559833	0.119449	0.232895	0.806083	ENSG00000175662	17	protein_coding	target of myb1 like 2 membrane trafficking protein [Source:HGNC Symbol;Acc:HGNC:11984]
PRR15	131.969	-0.0559763	0.112721	0.286703	0.835176	ENSG00000176532	7	protein_coding	proline rich 15 [Source:HGNC Symbol;Acc:HGNC:22310]
KIAA1109	318.517	-0.0559187	0.114655	0.272098	0.827015	ENSG00000138688	4	protein_coding	KIAA1109 [Source:HGNC Symbol;Acc:HGNC:26953]
VPS36	145.452	-0.0559079	0.111212	0.299192	0.844405	ENSG00000136100	13	protein_coding	vacuolar protein sorting 36 homolog [Source:HGNC Symbol;Acc:HGNC:20312]
TACC1	189.874	-0.0559019	0.123063	0.185452	0.755567	ENSG00000147526	8	protein_coding	transforming acidic coiled-coil containing protein 1 [Source:HGNC Symbol;Acc:HGNC:11522]
DAP3	206.756	-0.0558867	0.11037	0.301334	0.846382	ENSG00000132676	1	protein_coding	death associated protein 3 [Source:HGNC Symbol;Acc:HGNC:2673]
SRGAP1	172.032	-0.0558738	0.120987	0.215945	0.789439	ENSG00000196935	12	protein_coding	SLIT-ROBO Rho GTPase activating protein 1 [Source:HGNC Symbol;Acc:HGNC:17382]
ZFP90	108.65	-0.0558725	0.120836	0.217039	0.789439	ENSG00000184939	16	protein_coding	ZFP90 zinc finger protein [Source:HGNC Symbol;Acc:HGNC:23329]
ZNF75D	27.3654	-0.0558538	0.127301	0.110629	0.674568	ENSG00000186376	X	protein_coding	zinc finger protein 75D [Source:HGNC Symbol;Acc:HGNC:13145]
TRIB3	78.9949	-0.0558264	0.125436	0.151362	0.722868	ENSG00000101255	20	protein_coding	tribbles pseudokinase 3 [Source:HGNC Symbol;Acc:HGNC:16228]
EP300	362.266	-0.0557915	0.110374	0.300833	0.846334	ENSG00000100393	22	protein_coding	E1A binding protein p300 [Source:HGNC Symbol;Acc:HGNC:3373]
TBC1D8	48.5641	-0.055788	0.125514	0.14515	0.715362	ENSG00000204634	2	protein_coding	TBC1 domain family member 8 [Source:HGNC Symbol;Acc:HGNC:17791]
MYOF	1417.91	-0.0557764	0.114927	0.268673	0.827015	ENSG00000138119	10	protein_coding	myoferlin [Source:HGNC Symbol;Acc:HGNC:3656]
BACH2	34.7934	-0.0557549	0.131799	0.0244862	0.39872	ENSG00000112182	6	protein_coding	BTB domain and CNC homolog 2 [Source:HGNC Symbol;Acc:HGNC:14078]
EPCAM	1214.94	-0.0557383	0.118971	0.22059	0.792374	ENSG00000119888	2	protein_coding	epithelial cell adhesion molecule [Source:HGNC Symbol;Acc:HGNC:11529]
EPCAM	1214.94	-0.0557383	0.118971	0.22059	0.792374	LRG_215	2	LRG_gene	epithelial cell adhesion molecule [Source:HGNC Symbol;Acc:HGNC:11529]
SP3	355.241	-0.0557162	0.111087	0.341838	0.870145	ENSG00000172845	2	protein_coding	Sp3 transcription factor [Source:HGNC Symbol;Acc:HGNC:11208]
ANKIB1	273.831	-0.0557089	0.109131	0.305548	0.849907	ENSG00000001629	7	protein_coding	ankyrin repeat and IBR domain containing 1 [Source:HGNC Symbol;Acc:HGNC:22215]
ABHD12	93.693	-0.0556701	0.112816	0.291639	0.838695	ENSG00000100997	20	protein_coding	abhydrolase domain containing 12 [Source:HGNC Symbol;Acc:HGNC:15868]
LAMP3	27.8686	-0.0556541	0.128237	0.0955006	0.647523	ENSG00000078081	3	protein_coding	lysosomal associated membrane protein 3 [Source:HGNC Symbol;Acc:HGNC:14582]
HTATSF1	267.516	-0.0555703	0.102764	0.33561	0.867062	ENSG00000102241	X	protein_coding	HIV-1 Tat specific factor 1 [Source:HGNC Symbol;Acc:HGNC:5276]
RAVER2	52.3822	-0.0555536	0.120451	0.21812	0.789439	ENSG00000162437	1	protein_coding	ribonucleoprotein	PTB binding 2 [Source:HGNC Symbol;Acc:HGNC:25577]
KCTD15	32.3028	-0.0554395	0.127309	0.112941	0.675769	ENSG00000153885	19	protein_coding	potassium channel tetramerization domain containing 15 [Source:HGNC Symbol;Acc:HGNC:23297]
EIF2AK1	446.749	-0.0554266	0.103201	0.33517	0.866676	ENSG00000086232	7	protein_coding	eukaryotic translation initiation factor 2 alpha kinase 1 [Source:HGNC Symbol;Acc:HGNC:24921]
FYTTD1	320.626	-0.0554242	0.10381	0.331934	0.864847	ENSG00000122068	3	protein_coding	forty-two-three domain containing 1 [Source:HGNC Symbol;Acc:HGNC:25407]
CDH13	23.4633	-0.0554108	0.129055	0.0856021	0.629038	ENSG00000140945	16	protein_coding	cadherin 13 [Source:HGNC Symbol;Acc:HGNC:1753]
KDM3A	335.806	-0.0553491	0.108467	0.312364	0.853564	ENSG00000115548	2	protein_coding	lysine demethylase 3A [Source:HGNC Symbol;Acc:HGNC:20815]
SLC25A43	52.9186	-0.0553475	0.122329	0.200704	0.772158	ENSG00000077713	X	protein_coding	solute carrier family 25 member 43 [Source:HGNC Symbol;Acc:HGNC:30557]
SLC15A3	10.2739	-0.0553382	0.13114	0.0328747	0.450992	ENSG00000110446	11	protein_coding	solute carrier family 15 member 3 [Source:HGNC Symbol;Acc:HGNC:18068]
CPT1A	123.004	-0.0553241	0.127927	0.0969466	0.648905	ENSG00000110090	11	protein_coding	carnitine palmitoyltransferase 1A [Source:HGNC Symbol;Acc:HGNC:2328]
UST	42.2563	-0.0552885	0.126228	0.126178	0.695505	ENSG00000111962	6	protein_coding	uronyl 2-sulfotransferase [Source:HGNC Symbol;Acc:HGNC:17223]
ULK2	60.9342	-0.0552724	0.118622	0.238358	0.809066	ENSG00000083290	17	protein_coding	unc-51 like autophagy activating kinase 2 [Source:HGNC Symbol;Acc:HGNC:13480]
CYP7B1	26.7623	-0.0552484	0.12997	0.0567845	0.549817	ENSG00000172817	8	protein_coding	cytochrome P450 family 7 subfamily B member 1 [Source:HGNC Symbol;Acc:HGNC:2652]
ZFAND5	1089.15	-0.0552472	0.103101	0.343304	0.870858	ENSG00000107372	9	protein_coding	zinc finger AN1-type containing 5 [Source:HGNC Symbol;Acc:HGNC:13008]
NOD1	10.8586	-0.0552259	0.131191	0.0277015	0.419689	ENSG00000106100	7	protein_coding	nucleotide binding oligomerization domain containing 1 [Source:HGNC Symbol;Acc:HGNC:16390]
C18orf25	128.683	-0.0551296	0.11354	0.284732	0.83462	ENSG00000152242	18	protein_coding	chromosome 18 open reading frame 25 [Source:HGNC Symbol;Acc:HGNC:28172]
PHF14	246.748	-0.055116	0.104069	0.333339	0.86509	ENSG00000106443	7	protein_coding	PHD finger protein 14 [Source:HGNC Symbol;Acc:HGNC:22203]
LRCH1	95.9406	-0.0550295	0.115156	0.272534	0.827015	ENSG00000136141	13	protein_coding	leucine rich repeats and calponin homology domain containing 1 [Source:HGNC Symbol;Acc:HGNC:20309]
FLNA	1082.28	-0.0550205	0.108276	0.31723	0.856115	ENSG00000196924	X	protein_coding	filamin A [Source:HGNC Symbol;Acc:HGNC:3754]
FTSJ3	128.916	-0.0549411	0.109744	0.310458	0.851804	ENSG00000108592	17	protein_coding	FtsJ RNA 2'-O-methyltransferase 3 [Source:HGNC Symbol;Acc:HGNC:17136]
SMG6	127.586	-0.0549393	0.108188	0.318544	0.85787	ENSG00000070366	17	protein_coding	SMG6 nonsense mediated mRNA decay factor [Source:HGNC Symbol;Acc:HGNC:17809]
URGCP	80.5485	-0.054934	0.115054	0.271889	0.827015	ENSG00000106608	7	protein_coding	upregulator of cell proliferation [Source:HGNC Symbol;Acc:HGNC:30890]
NOM1	73.6598	-0.0548781	0.11727	0.251188	0.816397	ENSG00000146909	7	protein_coding	nucleolar protein with MIF4G domain 1 [Source:HGNC Symbol;Acc:HGNC:13244]
BMP2K	140.765	-0.0548736	0.111367	0.299818	0.845298	ENSG00000138756	4	protein_coding	BMP2 inducible kinase [Source:HGNC Symbol;Acc:HGNC:18041]
FBXL17	75.8828	-0.054799	0.115005	0.274615	0.828756	ENSG00000145743	5	protein_coding	F-box and leucine rich repeat protein 17 [Source:HGNC Symbol;Acc:HGNC:13615]
EIF1AX	796.821	-0.0547809	0.0989619	0.346248	0.872326	ENSG00000173674	X	protein_coding	eukaryotic translation initiation factor 1A X-linked [Source:HGNC Symbol;Acc:HGNC:3250]
MBNL2	445.696	-0.0546957	0.121743	0.193519	0.762673	ENSG00000139793	13	protein_coding	muscleblind like splicing regulator 2 [Source:HGNC Symbol;Acc:HGNC:16746]
UGCG	506.412	-0.0546671	0.11029	0.308968	0.85135	ENSG00000148154	9	protein_coding	UDP-glucose ceramide glucosyltransferase [Source:HGNC Symbol;Acc:HGNC:12524]
STON2	391.066	-0.0546585	0.113726	0.283982	0.83462	ENSG00000140022	14	protein_coding	stonin 2 [Source:HGNC Symbol;Acc:HGNC:30652]
MARK4	151.764	-0.0546435	0.117527	0.250751	0.816397	ENSG00000007047	19	protein_coding	microtubule affinity regulating kinase 4 [Source:HGNC Symbol;Acc:HGNC:13538]
VLDLR-AS1	13.7543	-0.0545593	0.130465	0.0322149	0.450853	ENSG00000236404	9	lncRNA	VLDLR antisense RNA 1 [Source:HGNC Symbol;Acc:HGNC:49621]
FUT1	27.0679	-0.0545426	0.126804	0.112532	0.675769	ENSG00000174951	19	protein_coding	fucosyltransferase 1 (H blood group) [Source:HGNC Symbol;Acc:HGNC:4012]
GTF3C4	119.653	-0.0545204	0.113318	0.286669	0.835176	ENSG00000125484	9	protein_coding	general transcription factor IIIC subunit 4 [Source:HGNC Symbol;Acc:HGNC:4667]
ATP11B	493.051	-0.0544961	0.106204	0.329335	0.86207	ENSG00000058063	3	protein_coding	ATPase phospholipid transporting 11B (putative) [Source:HGNC Symbol;Acc:HGNC:13553]
ERLIN2	71.0885	-0.0544809	0.124323	0.161019	0.731178	ENSG00000147475	8	protein_coding	ER lipid raft associated 2 [Source:HGNC Symbol;Acc:HGNC:1356]
TTC21B	54.5517	-0.0544601	0.124845	0.153202	0.724879	ENSG00000123607	2	protein_coding	tetratricopeptide repeat domain 21B [Source:HGNC Symbol;Acc:HGNC:25660]
BTN3A1	23.3037	-0.0543964	0.127106	0.107259	0.670412	ENSG00000026950	6	protein_coding	butyrophilin subfamily 3 member A1 [Source:HGNC Symbol;Acc:HGNC:1138]
METTL16	67.8198	-0.0543939	0.123464	0.171648	0.741627	ENSG00000127804	17	protein_coding	methyltransferase like 16 [Source:HGNC Symbol;Acc:HGNC:28484]
GCN1	91.2	-0.0543858	0.114869	0.276814	0.829855	ENSG00000089154	12	protein_coding	GCN1 activator of EIF2AK4 [Source:HGNC Symbol;Acc:HGNC:4199]
RAB36	14.3692	-0.0542933	0.129743	0.0503191	0.527397	ENSG00000100228	22	protein_coding	RAB36	member RAS oncogene family [Source:HGNC Symbol;Acc:HGNC:9775]
FBLIM1	704.424	-0.0542875	0.114954	0.277111	0.829855	ENSG00000162458	1	protein_coding	filamin binding LIM protein 1 [Source:HGNC Symbol;Acc:HGNC:24686]
PKNOX1	118.549	-0.0541627	0.108864	0.327819	0.861229	ENSG00000160199	21	protein_coding	PBX/knotted 1 homeobox 1 [Source:HGNC Symbol;Acc:HGNC:9022]
FOXE1	9.9491	-0.0540964	0.130233	0.0358544	0.470359	ENSG00000178919	9	protein_coding	forkhead box E1 [Source:HGNC Symbol;Acc:HGNC:3806]
P3H4	72.1621	-0.0540691	0.118758	0.240563	0.809066	ENSG00000141696	17	protein_coding	prolyl 3-hydroxylase family member 4 (non-enzymatic) [Source:HGNC Symbol;Acc:HGNC:16946]
DBNL	185.134	-0.0540507	0.105585	0.334963	0.866619	ENSG00000136279	7	protein_coding	drebrin like [Source:HGNC Symbol;Acc:HGNC:2696]
KDM1A	234.846	-0.0540371	0.105647	0.333146	0.865	ENSG00000004487	1	protein_coding	lysine demethylase 1A [Source:HGNC Symbol;Acc:HGNC:29079]
CRLF3	45.3778	-0.0540196	0.121109	0.208019	0.78077	ENSG00000176390	17	protein_coding	cytokine receptor like factor 3 [Source:HGNC Symbol;Acc:HGNC:17177]
NR6A1	44.7066	-0.0539374	0.123019	0.182158	0.752638	ENSG00000148200	9	protein_coding	nuclear receptor subfamily 6 group A member 1 [Source:HGNC Symbol;Acc:HGNC:7985]
ZNF841	34.3556	-0.0539216	0.127241	0.0922205	0.641032	ENSG00000197608	19	protein_coding	zinc finger protein 841 [Source:HGNC Symbol;Acc:HGNC:27611]
TEX10	33.5778	-0.0538941	0.125891	0.123254	0.69504	ENSG00000136891	9	protein_coding	testis expressed 10 [Source:HGNC Symbol;Acc:HGNC:25988]
BROX	325.671	-0.0538287	0.0978202	0.358808	0.876339	ENSG00000162819	1	protein_coding	BRO1 domain and CAAX motif containing [Source:HGNC Symbol;Acc:HGNC:26512]
AC004706.3	8.04805	-0.053767	0.131586	0.00814455	0.248863	ENSG00000282936	17	protein_coding	novel protein
MINK1	188.548	-0.0537236	0.109615	0.314806	0.855354	ENSG00000141503	17	protein_coding	misshapen like kinase 1 [Source:HGNC Symbol;Acc:HGNC:17565]
BRAF	102.468	-0.0536818	0.116775	0.261554	0.821833	ENSG00000157764	7	protein_coding	B-Raf proto-oncogene	serine/threonine kinase [Source:HGNC Symbol;Acc:HGNC:1097]
BRAF	102.468	-0.0536818	0.116775	0.261554	0.821833	LRG_299	7	LRG_gene	B-Raf proto-oncogene	serine/threonine kinase [Source:HGNC Symbol;Acc:HGNC:1097]
TSTD2	62.2253	-0.0536098	0.118297	0.244836	0.812847	ENSG00000136925	9	protein_coding	thiosulfate sulfurtransferase like domain containing 2 [Source:HGNC Symbol;Acc:HGNC:30087]
ITGA2	12728.2	-0.0535956	0.118582	0.237761	0.808854	ENSG00000164171	5	protein_coding	integrin subunit alpha 2 [Source:HGNC Symbol;Acc:HGNC:6137]
TAOK1	565.565	-0.0535832	0.0998452	0.355107	0.874943	ENSG00000160551	17	protein_coding	TAO kinase 1 [Source:HGNC Symbol;Acc:HGNC:29259]
ZZEF1	71.5729	-0.0535656	0.119048	0.237234	0.808436	ENSG00000074755	17	protein_coding	zinc finger ZZ-type and EF-hand domain containing 1 [Source:HGNC Symbol;Acc:HGNC:29027]
SENP2	114.302	-0.0535603	0.115762	0.269625	0.827015	ENSG00000163904	3	protein_coding	SUMO specific peptidase 2 [Source:HGNC Symbol;Acc:HGNC:23116]
UTP25	92.5938	-0.0535092	0.110536	0.314437	0.855354	ENSG00000117597	1	protein_coding	UTP25 small subunit processor component [Source:HGNC Symbol;Acc:HGNC:28440]
RB1	207.263	-0.0534837	0.116335	0.264167	0.824334	ENSG00000139687	13	protein_coding	RB transcriptional corepressor 1 [Source:HGNC Symbol;Acc:HGNC:9884]
RB1	207.263	-0.0534837	0.116335	0.264167	0.824334	LRG_517	13	LRG_gene	RB transcriptional corepressor 1 [Source:HGNC Symbol;Acc:HGNC:9884]
PAIP1	531.527	-0.05348	0.109261	0.323454	0.858496	ENSG00000172239	5	protein_coding	poly(A) binding protein interacting protein 1 [Source:HGNC Symbol;Acc:HGNC:16945]
PLOD3	184.961	-0.053474	0.114259	0.284129	0.83462	ENSG00000106397	7	protein_coding	procollagen-lysine	2-oxoglutarate 5-dioxygenase 3 [Source:HGNC Symbol;Acc:HGNC:9083]
KIF5B	1431.14	-0.0534665	0.0918011	0.403924	0.890619	ENSG00000170759	10	protein_coding	kinesin family member 5B [Source:HGNC Symbol;Acc:HGNC:6324]
SEMA3A	87.801	-0.0534618	0.116393	0.266299	0.826763	ENSG00000075213	7	protein_coding	semaphorin 3A [Source:HGNC Symbol;Acc:HGNC:10723]
WAC-AS1	91.1304	-0.0534195	0.116328	0.268734	0.827015	ENSG00000254635	10	lncRNA	WAC antisense RNA 1 (head to head) [Source:HGNC Symbol;Acc:HGNC:27347]
LZIC	208.067	-0.0534066	0.103926	0.34708	0.872473	ENSG00000162441	1	protein_coding	leucine zipper and CTNNBIP1 domain containing [Source:HGNC Symbol;Acc:HGNC:17497]
PHRF1	115.403	-0.0533616	0.109849	0.316191	0.855734	ENSG00000070047	11	protein_coding	PHD and ring finger domains 1 [Source:HGNC Symbol;Acc:HGNC:24351]
PHRF1	115.403	-0.0533616	0.109849	0.316191	0.855734	ENSG00000274780	CHR_HSCHR11_1_CTG8	protein_coding	PHD and ring finger domains 1 [Source:HGNC Symbol;Acc:HGNC:24351]
PHACTR2	175.417	-0.0533336	0.123652	0.166811	0.734375	ENSG00000112419	6	protein_coding	phosphatase and actin regulator 2 [Source:HGNC Symbol;Acc:HGNC:20956]
PPP2R3A	115.997	-0.0533309	0.111139	0.308665	0.85135	ENSG00000073711	3	protein_coding	protein phosphatase 2 regulatory subunit B''alpha [Source:HGNC Symbol;Acc:HGNC:9307]
HECTD1	595.737	-0.0532885	0.108505	0.331235	0.864601	ENSG00000092148	14	protein_coding	HECT domain E3 ubiquitin protein ligase 1 [Source:HGNC Symbol;Acc:HGNC:20157]
GLUD1	163.198	-0.0532821	0.118678	0.238264	0.809066	ENSG00000148672	10	protein_coding	glutamate dehydrogenase 1 [Source:HGNC Symbol;Acc:HGNC:4335]
METAP2	447.895	-0.0532288	0.0995436	0.360817	0.87716	ENSG00000111142	12	protein_coding	methionyl aminopeptidase 2 [Source:HGNC Symbol;Acc:HGNC:16672]
TEX261	76.6023	-0.0532161	0.114353	0.287706	0.835495	ENSG00000144043	2	protein_coding	testis expressed 261 [Source:HGNC Symbol;Acc:HGNC:30712]
DOP1A	62.9297	-0.0531971	0.123907	0.158644	0.729889	ENSG00000083097	6	protein_coding	DOP1 leucine zipper like protein A [Source:HGNC Symbol;Acc:HGNC:21194]
METTL2B	98.9353	-0.0531963	0.112405	0.299523	0.844986	ENSG00000165055	7	protein_coding	methyltransferase like 2B [Source:HGNC Symbol;Acc:HGNC:18272]
SND1-IT1	24.6166	-0.0531471	0.124527	0.154353	0.72656	ENSG00000279078	7	lncRNA	SND1 intronic transcript 1 [Source:HGNC Symbol;Acc:HGNC:24158]
USP47	330.788	-0.0531467	0.104895	0.343505	0.870963	ENSG00000170242	11	protein_coding	ubiquitin specific peptidase 47 [Source:HGNC Symbol;Acc:HGNC:20076]
RANBP17	20.0001	-0.0531464	0.125868	0.122723	0.695008	ENSG00000204764	5	protein_coding	RAN binding protein 17 [Source:HGNC Symbol;Acc:HGNC:14428]
ERN1	116.827	-0.0531339	0.115614	0.272179	0.827015	ENSG00000178607	17	protein_coding	endoplasmic reticulum to nucleus signaling 1 [Source:HGNC Symbol;Acc:HGNC:3449]
UBA6	430.43	-0.0531307	0.106245	0.337807	0.86726	ENSG00000033178	4	protein_coding	ubiquitin like modifier activating enzyme 6 [Source:HGNC Symbol;Acc:HGNC:25581]
SIX2	40.8327	-0.053123	0.122836	0.181215	0.751549	ENSG00000170577	2	protein_coding	SIX homeobox 2 [Source:HGNC Symbol;Acc:HGNC:10888]
CDK11A	91.9581	-0.0530567	0.114804	0.281902	0.833973	ENSG00000008128	1	protein_coding	cyclin dependent kinase 11A [Source:HGNC Symbol;Acc:HGNC:1730]
TUBB6	391.325	-0.0530284	0.116029	0.271036	0.827015	ENSG00000176014	18	protein_coding	tubulin beta 6 class V [Source:HGNC Symbol;Acc:HGNC:20776]
HECTD2	40.0784	-0.0530169	0.123276	0.171794	0.741857	ENSG00000165338	10	protein_coding	HECT domain E3 ubiquitin protein ligase 2 [Source:HGNC Symbol;Acc:HGNC:26736]
CDK7	95.6208	-0.0530036	0.11587	0.277226	0.829956	ENSG00000134058	5	protein_coding	cyclin dependent kinase 7 [Source:HGNC Symbol;Acc:HGNC:1778]
CDK7	95.6208	-0.0530036	0.11587	0.277226	0.829956	ENSG00000277273	CHR_HSCHR5_2_CTG1_1	protein_coding	cyclin dependent kinase 7 [Source:HGNC Symbol;Acc:HGNC:1778]
CRNKL1	152.699	-0.0528989	0.11237	0.300504	0.846164	ENSG00000101343	20	protein_coding	crooked neck pre-mRNA splicing factor 1 [Source:HGNC Symbol;Acc:HGNC:15762]
BAZ1B	466.259	-0.0528971	0.106428	0.336981	0.86726	ENSG00000009954	7	protein_coding	bromodomain adjacent to zinc finger domain 1B [Source:HGNC Symbol;Acc:HGNC:961]
KPNB1	809.008	-0.0528716	0.0957288	0.373061	0.881027	ENSG00000108424	17	protein_coding	karyopherin subunit beta 1 [Source:HGNC Symbol;Acc:HGNC:6400]
STXBP3	245.932	-0.0528697	0.0996064	0.3641	0.878408	ENSG00000116266	1	protein_coding	syntaxin binding protein 3 [Source:HGNC Symbol;Acc:HGNC:11446]
INPP1	208.375	-0.0527776	0.124336	0.151201	0.722549	ENSG00000151689	2	protein_coding	inositol polyphosphate-1-phosphatase [Source:HGNC Symbol;Acc:HGNC:6071]
EFNB2	436.527	-0.0527106	0.12382	0.160177	0.731178	ENSG00000125266	13	protein_coding	ephrin B2 [Source:HGNC Symbol;Acc:HGNC:3227]
N4BP2L2	600.572	-0.0527044	0.105164	0.3465	0.872326	ENSG00000244754	13	protein_coding	NEDD4 binding protein 2 like 2 [Source:HGNC Symbol;Acc:HGNC:26916]
PSMD13	207.715	-0.0527037	0.111074	0.316111	0.855734	ENSG00000185627	11	protein_coding	proteasome 26S subunit	non-ATPase 13 [Source:HGNC Symbol;Acc:HGNC:9558]
CTCF	358.198	-0.0526828	0.10753	0.33291	0.865	ENSG00000102974	16	protein_coding	CCCTC-binding factor [Source:HGNC Symbol;Acc:HGNC:13723]
TASOR2	236.962	-0.0526471	0.113456	0.292202	0.838761	ENSG00000108021	10	protein_coding	transcription activation suppressor family member 2 [Source:HGNC Symbol;Acc:HGNC:23484]
BCORL1	65.657	-0.0526443	0.116546	0.264922	0.825336	ENSG00000085185	X	protein_coding	BCL6 corepressor like 1 [Source:HGNC Symbol;Acc:HGNC:25657]
BCORL1	65.657	-0.0526443	0.116546	0.264922	0.825336	LRG_628	X	LRG_gene	BCL6 corepressor like 1 [Source:HGNC Symbol;Acc:HGNC:25657]
STK38L	1234.01	-0.0525545	0.123013	0.156506	0.728815	ENSG00000211455	12	protein_coding	serine/threonine kinase 38 like [Source:HGNC Symbol;Acc:HGNC:17848]
IL13RA1	399.952	-0.0525438	0.107232	0.334936	0.866619	ENSG00000131724	X	protein_coding	interleukin 13 receptor subunit alpha 1 [Source:HGNC Symbol;Acc:HGNC:5974]
CCDC69	128.58	-0.0525214	0.118084	0.24796	0.814646	ENSG00000198624	5	protein_coding	coiled-coil domain containing 69 [Source:HGNC Symbol;Acc:HGNC:24487]
MED13	373.518	-0.0525177	0.100834	0.356165	0.87516	ENSG00000108510	17	protein_coding	mediator complex subunit 13 [Source:HGNC Symbol;Acc:HGNC:22474]
ARHGAP19	22.77	-0.0524677	0.124643	0.140942	0.711455	ENSG00000213390	10	protein_coding	Rho GTPase activating protein 19 [Source:HGNC Symbol;Acc:HGNC:23724]
SMC1A	179.99	-0.0524637	0.113814	0.293284	0.839492	ENSG00000072501	X	protein_coding	structural maintenance of chromosomes 1A [Source:HGNC Symbol;Acc:HGNC:11111]
SMC1A	179.99	-0.0524637	0.113814	0.293284	0.839492	LRG_773	X	LRG_gene	structural maintenance of chromosomes 1A [Source:HGNC Symbol;Acc:HGNC:11111]
GABPB1-AS1	218.694	-0.0524484	0.11966	0.225928	0.796898	ENSG00000244879	15	lncRNA	GABPB1 antisense RNA 1 [Source:HGNC Symbol;Acc:HGNC:44157]
NSG1	65.0544	-0.0523994	0.123875	0.162875	0.731178	ENSG00000168824	4	protein_coding	neuronal vesicle trafficking associated 1 [Source:HGNC Symbol;Acc:HGNC:18790]
TVP23B	126.296	-0.052353	0.113567	0.295672	0.841695	ENSG00000171928	17	protein_coding	trans-golgi network vesicle protein 23 homolog B [Source:HGNC Symbol;Acc:HGNC:20399]
SFI1	50.7661	-0.052345	0.122044	0.185076	0.75547	ENSG00000198089	22	protein_coding	SFI1 centrin binding protein [Source:HGNC Symbol;Acc:HGNC:29064]
BNIP2	358.88	-0.0523327	0.101451	0.358871	0.876339	ENSG00000140299	15	protein_coding	BCL2 interacting protein 2 [Source:HGNC Symbol;Acc:HGNC:1083]
TDRP	74.7193	-0.0523171	0.116206	0.272378	0.827015	ENSG00000180190	8	protein_coding	testis development related protein [Source:HGNC Symbol;Acc:HGNC:26951]
SUPT3H	35.0227	-0.0522852	0.121931	0.197433	0.767852	ENSG00000196284	6	protein_coding	SPT3 homolog	SAGA and STAGA complex component [Source:HGNC Symbol;Acc:HGNC:11466]
DARS	306.509	-0.0522676	0.109633	0.323764	0.85898	ENSG00000115866	2	protein_coding	aspartyl-tRNA synthetase [Source:HGNC Symbol;Acc:HGNC:2678]
IGSF3	401.296	-0.0522419	0.109965	0.32401	0.859111	ENSG00000143061	1	protein_coding	immunoglobulin superfamily member 3 [Source:HGNC Symbol;Acc:HGNC:5950]
NUDC	507.893	-0.0522205	0.109605	0.325588	0.859698	ENSG00000090273	1	protein_coding	nuclear distribution C	dynein complex regulator [Source:HGNC Symbol;Acc:HGNC:8045]
OGA	580.161	-0.0522093	0.109953	0.321181	0.858172	ENSG00000198408	10	protein_coding	O-GlcNAcase [Source:HGNC Symbol;Acc:HGNC:7056]
ORMDL3	193.866	-0.0521448	0.11319	0.2983	0.843185	ENSG00000172057	17	protein_coding	ORMDL sphingolipid biosynthesis regulator 3 [Source:HGNC Symbol;Acc:HGNC:16038]
SVIL	580.431	-0.0521251	0.11948	0.225385	0.796459	ENSG00000197321	10	protein_coding	supervillin [Source:HGNC Symbol;Acc:HGNC:11480]
CREG1	224.517	-0.0521202	0.105974	0.346043	0.872326	ENSG00000143162	1	protein_coding	cellular repressor of E1A stimulated genes 1 [Source:HGNC Symbol;Acc:HGNC:2351]
OTUD4	177.847	-0.0521141	0.111408	0.309927	0.851484	ENSG00000164164	4	protein_coding	OTU deubiquitinase 4 [Source:HGNC Symbol;Acc:HGNC:24949]
CCNG2	804.66	-0.0520792	0.0991792	0.368874	0.880094	ENSG00000138764	4	protein_coding	cyclin G2 [Source:HGNC Symbol;Acc:HGNC:1593]
VPS13B	85.7966	-0.0520739	0.122301	0.183798	0.753902	ENSG00000132549	8	protein_coding	vacuolar protein sorting 13 homolog B [Source:HGNC Symbol;Acc:HGNC:2183]
VPS13B	85.7966	-0.0520739	0.122301	0.183798	0.753902	LRG_351	8	LRG_gene	vacuolar protein sorting 13 homolog B [Source:HGNC Symbol;Acc:HGNC:2183]
GDE1	954.904	-0.0520114	0.112988	0.300878	0.846334	ENSG00000006007	16	protein_coding	glycerophosphodiester phosphodiesterase 1 [Source:HGNC Symbol;Acc:HGNC:29644]
WEE1	557.563	-0.0520103	0.125166	0.128028	0.697949	ENSG00000166483	11	protein_coding	WEE1 G2 checkpoint kinase [Source:HGNC Symbol;Acc:HGNC:12761]
PRKAR2A	241.513	-0.0520064	0.109828	0.324807	0.859698	ENSG00000114302	3	protein_coding	protein kinase cAMP-dependent type II regulatory subunit alpha [Source:HGNC Symbol;Acc:HGNC:9391]
B4GALT1	1956.17	-0.051985	0.118765	0.239814	0.809066	ENSG00000086062	9	protein_coding	beta-1	4-galactosyltransferase 1 [Source:HGNC Symbol;Acc:HGNC:924]
UEVLD	57.7828	-0.0519669	0.115546	0.276562	0.829855	ENSG00000151116	11	protein_coding	UEV and lactate/malate dehyrogenase domains [Source:HGNC Symbol;Acc:HGNC:30866]
RTKN2	348.39	-0.0519157	0.12312	0.172256	0.743139	ENSG00000182010	10	protein_coding	rhotekin 2 [Source:HGNC Symbol;Acc:HGNC:19364]
PKM	7413.15	-0.0517535	0.0853659	0.382846	0.883414	ENSG00000067225	15	protein_coding	pyruvate kinase M1/2 [Source:HGNC Symbol;Acc:HGNC:9021]
PRMT2	477.628	-0.0517368	0.0933185	0.378304	0.881994	ENSG00000160310	21	protein_coding	protein arginine methyltransferase 2 [Source:HGNC Symbol;Acc:HGNC:5186]
SH3RF3	16.4027	-0.0517275	0.12768	0.0706126	0.591682	ENSG00000172985	2	protein_coding	SH3 domain containing ring finger 3 [Source:HGNC Symbol;Acc:HGNC:24699]
CFAP298	318.685	-0.0517238	0.102176	0.363542	0.878213	ENSG00000159079	21	protein_coding	cilia and flagella associated protein 298 [Source:HGNC Symbol;Acc:HGNC:1301]
SYK	50.2536	-0.0517167	0.122842	0.169153	0.738104	ENSG00000165025	9	protein_coding	spleen associated tyrosine kinase [Source:HGNC Symbol;Acc:HGNC:11491]
SNX27	235.923	-0.0517103	0.106419	0.341868	0.870145	ENSG00000143376	1	protein_coding	sorting nexin 27 [Source:HGNC Symbol;Acc:HGNC:20073]
NRSN2-AS1	24.0719	-0.0516964	0.124419	0.139421	0.710139	ENSG00000225377	20	lncRNA	NRSN2 antisense RNA 1 [Source:HGNC Symbol;Acc:HGNC:51222]
AC092040.1	47.9676	-0.0516898	0.125684	0.116328	0.682082	ENSG00000241111	3	lncRNA	novel transcript
ABHD4	71.6124	-0.0516552	0.117937	0.250543	0.816335	ENSG00000100439	14	protein_coding	abhydrolase domain containing 4 [Source:HGNC Symbol;Acc:HGNC:20154]
WLS	75.7474	-0.0516381	0.114405	0.289435	0.837213	ENSG00000116729	1	protein_coding	Wnt ligand secretion mediator [Source:HGNC Symbol;Acc:HGNC:30238]
AL078459.1	33.0265	-0.0516258	0.120044	0.223833	0.794509	ENSG00000223653	1	lncRNA	novel transcript
MFF	280.009	-0.0515652	0.104557	0.357928	0.875954	ENSG00000168958	2	protein_coding	mitochondrial fission factor [Source:HGNC Symbol;Acc:HGNC:24858]
STAT6	151.964	-0.0515582	0.116684	0.265461	0.826253	ENSG00000166888	12	protein_coding	signal transducer and activator of transcription 6 [Source:HGNC Symbol;Acc:HGNC:11368]
STAT6	151.964	-0.0515582	0.116684	0.265461	0.826253	LRG_1369	12	LRG_gene	signal transducer and activator of transcription 6 [Source:HGNC Symbol;Acc:HGNC:11368]
AC016027.2	8.02201	-0.0515025	0.129695	0.0152268	0.328757	ENSG00000234913	22	lncRNA	novel transcript
COL5A2	155.701	-0.0514903	0.122897	0.174499	0.745889	ENSG00000204262	2	protein_coding	collagen type V alpha 2 chain [Source:HGNC Symbol;Acc:HGNC:2210]
ZNF627	44.262	-0.0514593	0.121749	0.190543	0.761586	ENSG00000198551	19	protein_coding	zinc finger protein 627 [Source:HGNC Symbol;Acc:HGNC:30570]
CAD	9.91654	-0.0514556	0.128569	0.0361881	0.472035	ENSG00000084774	2	protein_coding	carbamoyl-phosphate synthetase 2	aspartate transcarbamylase	and dihydroorotase [Source:HGNC Symbol;Acc:HGNC:1424]
AP4S1	10.5181	-0.051423	0.127857	0.0543048	0.541699	ENSG00000100478	14	protein_coding	adaptor related protein complex 4 subunit sigma 1 [Source:HGNC Symbol;Acc:HGNC:575]
IGFBP6	596.814	-0.051421	0.123693	0.156492	0.728815	ENSG00000167779	12	protein_coding	insulin like growth factor binding protein 6 [Source:HGNC Symbol;Acc:HGNC:5475]
MAFG-DT	26.0175	-0.0514024	0.123467	0.158911	0.729889	ENSG00000265688	17	lncRNA	MAFG divergent transcript [Source:HGNC Symbol;Acc:HGNC:43649]
SAR1A	428.677	-0.0513984	0.111072	0.320609	0.858172	ENSG00000079332	10	protein_coding	secretion associated Ras related GTPase 1A [Source:HGNC Symbol;Acc:HGNC:10534]
C16orf74	221.379	-0.0513614	0.125035	0.127018	0.695732	ENSG00000154102	16	protein_coding	chromosome 16 open reading frame 74 [Source:HGNC Symbol;Acc:HGNC:23362]
MREG	190.166	-0.0512986	0.115646	0.278533	0.830829	ENSG00000118242	2	protein_coding	melanoregulin [Source:HGNC Symbol;Acc:HGNC:25478]
AP006623.1	15.1845	-0.0512226	0.126057	0.0946304	0.646613	ENSG00000250397	11	lncRNA	novel transcript
NFKBID	35.6716	-0.0511751	0.121635	0.197813	0.767852	ENSG00000167604	19	protein_coding	NFKB inhibitor delta [Source:HGNC Symbol;Acc:HGNC:15671]
GSDME	74.6913	-0.0511751	0.112927	0.309526	0.851484	ENSG00000105928	7	protein_coding	gasdermin E [Source:HGNC Symbol;Acc:HGNC:2810]
SPATA5	21.5386	-0.0511647	0.123629	0.154397	0.72656	ENSG00000145375	4	protein_coding	spermatogenesis associated 5 [Source:HGNC Symbol;Acc:HGNC:18119]
CDK13	380.473	-0.0510813	0.107919	0.340437	0.869376	ENSG00000065883	7	protein_coding	cyclin dependent kinase 13 [Source:HGNC Symbol;Acc:HGNC:1733]
SYT5	13.9689	-0.0510356	0.126547	0.0858841	0.629645	ENSG00000129990	19	protein_coding	synaptotagmin 5 [Source:HGNC Symbol;Acc:HGNC:11513]
MXD1	1451.72	-0.0510345	0.121715	0.184302	0.754967	ENSG00000059728	2	protein_coding	MAX dimerization protein 1 [Source:HGNC Symbol;Acc:HGNC:6761]
ZNF713	16.6468	-0.0510216	0.126484	0.0806445	0.621284	ENSG00000178665	7	protein_coding	zinc finger protein 713 [Source:HGNC Symbol;Acc:HGNC:22043]
SEMA3C	715.994	-0.0510048	0.111887	0.312676	0.853896	ENSG00000075223	7	protein_coding	semaphorin 3C [Source:HGNC Symbol;Acc:HGNC:10725]
PRPF40A	657.599	-0.0509586	0.0894702	0.403759	0.890434	ENSG00000196504	2	protein_coding	pre-mRNA processing factor 40 homolog A [Source:HGNC Symbol;Acc:HGNC:16463]
CCDC149	61.7351	-0.0509574	0.120483	0.212835	0.784774	ENSG00000181982	4	protein_coding	coiled-coil domain containing 149 [Source:HGNC Symbol;Acc:HGNC:25405]
ZNF35	60.1885	-0.0509333	0.117349	0.257922	0.819365	ENSG00000169981	3	protein_coding	zinc finger protein 35 [Source:HGNC Symbol;Acc:HGNC:13099]
ZNF35	60.1885	-0.0509333	0.117349	0.257922	0.819365	ENSG00000281306	CHR_HG2066_PATCH	protein_coding	zinc finger protein 35 [Source:HGNC Symbol;Acc:HGNC:13099]
CLBA1	9.69209	-0.0509211	0.128548	0.029774	0.434682	ENSG00000140104	14	protein_coding	clathrin binding box of aftiphilin containing 1 [Source:HGNC Symbol;Acc:HGNC:20126]
HOOK3	477.166	-0.0508905	0.0976955	0.38121	0.882805	ENSG00000168172	8	protein_coding	hook microtubule tethering protein 3 [Source:HGNC Symbol;Acc:HGNC:23576]
HCG18	114.816	-0.050881	0.117099	0.251633	0.816538	ENSG00000231074	6	lncRNA	HLA complex group 18 [Source:HGNC Symbol;Acc:HGNC:31337]
HCG18	114.816	-0.050881	0.117099	0.251633	0.816538	ENSG00000235727	CHR_HSCHR6_MHC_APD_CTG1	lncRNA	HLA complex group 18 [Source:HGNC Symbol;Acc:HGNC:31337]
HCG18	114.816	-0.050881	0.117099	0.251633	0.816538	ENSG00000228894	CHR_HSCHR6_MHC_COX_CTG1	lncRNA	HLA complex group 18 [Source:HGNC Symbol;Acc:HGNC:31337]
HCG18	114.816	-0.050881	0.117099	0.251633	0.816538	ENSG00000224705	CHR_HSCHR6_MHC_DBB_CTG1	lncRNA	HLA complex group 18 [Source:HGNC Symbol;Acc:HGNC:31337]
HCG18	114.816	-0.050881	0.117099	0.251633	0.816538	ENSG00000230660	CHR_HSCHR6_MHC_MANN_CTG1	lncRNA	HLA complex group 18 [Source:HGNC Symbol;Acc:HGNC:31337]
HCG18	114.816	-0.050881	0.117099	0.251633	0.816538	ENSG00000234893	CHR_HSCHR6_MHC_QBL_CTG1	lncRNA	HLA complex group 18 [Source:HGNC Symbol;Acc:HGNC:31337]
HCG18	114.816	-0.050881	0.117099	0.251633	0.816538	ENSG00000224619	CHR_HSCHR6_MHC_SSTO_CTG1	lncRNA	HLA complex group 18 [Source:HGNC Symbol;Acc:HGNC:31337]
SDC3	21.937	-0.0508623	0.1257	0.103493	0.66133	ENSG00000162512	1	protein_coding	syndecan 3 [Source:HGNC Symbol;Acc:HGNC:10660]
AGA	43.3545	-0.0508452	0.12326	0.169367	0.738463	ENSG00000038002	4	protein_coding	aspartylglucosaminidase [Source:HGNC Symbol;Acc:HGNC:318]
CFH	390.977	-0.0508379	0.102552	0.369055	0.880094	ENSG00000000971	1	protein_coding	complement factor H [Source:HGNC Symbol;Acc:HGNC:4883]
CFH	390.977	-0.0508379	0.102552	0.369055	0.880094	LRG_47	1	LRG_gene	complement factor H [Source:HGNC Symbol;Acc:HGNC:4883]
NPEPPS	832.118	-0.0508336	0.1059	0.339948	0.869376	ENSG00000141279	17	protein_coding	aminopeptidase puromycin sensitive [Source:HGNC Symbol;Acc:HGNC:7900]
GTF2E1	40.9054	-0.0508243	0.118179	0.251185	0.816397	ENSG00000153767	3	protein_coding	general transcription factor IIE subunit 1 [Source:HGNC Symbol;Acc:HGNC:4650]
INTS13	66.5944	-0.0508243	0.11264	0.310062	0.851484	ENSG00000064102	12	protein_coding	integrator complex subunit 13 [Source:HGNC Symbol;Acc:HGNC:20174]
PHLDA3	1323.56	-0.050748	0.118686	0.240634	0.809066	ENSG00000174307	1	protein_coding	pleckstrin homology like domain family A member 3 [Source:HGNC Symbol;Acc:HGNC:8934]
DEF6	36.9751	-0.0507401	0.12046	0.219829	0.791231	ENSG00000023892	6	protein_coding	DEF6 guanine nucleotide exchange factor [Source:HGNC Symbol;Acc:HGNC:2760]
U73166.1	13.8378	-0.0507376	0.127405	0.0512046	0.528577	ENSG00000230454	3	lncRNA	novel transcript
UCHL1	31.5811	-0.0507248	0.128814	0.0240034	0.396599	ENSG00000154277	4	protein_coding	ubiquitin C-terminal hydrolase L1 [Source:HGNC Symbol;Acc:HGNC:12513]
AC016831.7	24.0574	-0.0507145	0.128214	0.03622	0.472035	ENSG00000285106	7	lncRNA	novel transcript
MAGED2	402.98	-0.0506301	0.118663	0.245402	0.813128	ENSG00000102316	X	protein_coding	MAGE family member D2 [Source:HGNC Symbol;Acc:HGNC:16353]
FOXA1	650.877	-0.0505817	0.110432	0.323014	0.858172	ENSG00000129514	14	protein_coding	forkhead box A1 [Source:HGNC Symbol;Acc:HGNC:5021]
PTTG1IP	1589.83	-0.0504883	0.108657	0.339668	0.869228	ENSG00000183255	21	protein_coding	PTTG1 interacting protein [Source:HGNC Symbol;Acc:HGNC:13524]
P2RY1	15.1158	-0.0504753	0.126554	0.0814103	0.622547	ENSG00000169860	3	protein_coding	purinergic receptor P2Y1 [Source:HGNC Symbol;Acc:HGNC:8539]
ISCA1	204.1	-0.0504538	0.103939	0.366489	0.878789	ENSG00000135070	9	protein_coding	iron-sulfur cluster assembly 1 [Source:HGNC Symbol;Acc:HGNC:28660]
EFTUD2	90.8304	-0.0504115	0.117348	0.256388	0.818884	ENSG00000108883	17	protein_coding	elongation factor Tu GTP binding domain containing 2 [Source:HGNC Symbol;Acc:HGNC:30858]
RELL1	101.231	-0.0504061	0.11302	0.306315	0.84996	ENSG00000181826	4	protein_coding	RELT like 1 [Source:HGNC Symbol;Acc:HGNC:27379]
GOLGA5	130.444	-0.0503855	0.108231	0.341113	0.869606	ENSG00000066455	14	protein_coding	golgin A5 [Source:HGNC Symbol;Acc:HGNC:4428]
UTP6	96.1658	-0.0503754	0.113355	0.301165	0.846382	ENSG00000108651	17	protein_coding	UTP6 small subunit processome component [Source:HGNC Symbol;Acc:HGNC:18279]
STK17A	1036	-0.0503435	0.104095	0.371446	0.881027	ENSG00000164543	7	protein_coding	serine/threonine kinase 17a [Source:HGNC Symbol;Acc:HGNC:11395]
C11orf49	77.8951	-0.0503387	0.11548	0.285792	0.83509	ENSG00000149179	11	protein_coding	chromosome 11 open reading frame 49 [Source:HGNC Symbol;Acc:HGNC:28720]
TSR3	134.568	-0.0502848	0.107507	0.35097	0.87493	ENSG00000007520	16	protein_coding	TSR3 ribosome maturation factor [Source:HGNC Symbol;Acc:HGNC:14175]
HNRNPA3	1053.36	-0.0502285	0.103143	0.354581	0.874943	ENSG00000170144	2	protein_coding	heterogeneous nuclear ribonucleoprotein A3 [Source:HGNC Symbol;Acc:HGNC:24941]
ARF4	1084.6	-0.050221	0.117494	0.257967	0.819365	ENSG00000168374	3	protein_coding	ADP ribosylation factor 4 [Source:HGNC Symbol;Acc:HGNC:655]
GPC1	369.664	-0.05022	0.115733	0.278417	0.830829	ENSG00000063660	2	protein_coding	glypican 1 [Source:HGNC Symbol;Acc:HGNC:4449]
LIN7C	246.898	-0.0501742	0.111375	0.320013	0.858172	ENSG00000148943	11	protein_coding	lin-7 homolog C	crumbs cell polarity complex component [Source:HGNC Symbol;Acc:HGNC:17789]
HNRNPUL2	361.356	-0.050172	0.102865	0.371821	0.881027	ENSG00000214753	11	protein_coding	heterogeneous nuclear ribonucleoprotein U like 2 [Source:HGNC Symbol;Acc:HGNC:25451]
ZNF286A	155.001	-0.0501585	0.109698	0.334755	0.866619	ENSG00000187607	17	protein_coding	zinc finger protein 286A [Source:HGNC Symbol;Acc:HGNC:13501]
EPN2	334.968	-0.0501368	0.110377	0.329277	0.86207	ENSG00000072134	17	protein_coding	epsin 2 [Source:HGNC Symbol;Acc:HGNC:18639]
MAP7	249.861	-0.0500711	0.106548	0.354512	0.874943	ENSG00000135525	6	protein_coding	microtubule associated protein 7 [Source:HGNC Symbol;Acc:HGNC:6869]
SNX30	105.958	-0.049939	0.120061	0.216166	0.789439	ENSG00000148158	9	protein_coding	sorting nexin family member 30 [Source:HGNC Symbol;Acc:HGNC:23685]
NBEAL1	264.593	-0.0499371	0.105239	0.363353	0.878213	ENSG00000144426	2	protein_coding	neurobeachin like 1 [Source:HGNC Symbol;Acc:HGNC:20681]
ZNF518B	177.353	-0.0498922	0.114879	0.286956	0.835495	ENSG00000178163	4	protein_coding	zinc finger protein 518B [Source:HGNC Symbol;Acc:HGNC:29365]
TM9SF4	155.622	-0.0498889	0.101264	0.381272	0.882805	ENSG00000101337	20	protein_coding	transmembrane 9 superfamily member 4 [Source:HGNC Symbol;Acc:HGNC:30797]
MSN	1258.33	-0.0498565	0.113251	0.288028	0.835495	ENSG00000147065	X	protein_coding	moesin [Source:HGNC Symbol;Acc:HGNC:7373]
SACM1L	141.049	-0.0498523	0.114704	0.288396	0.835632	ENSG00000211456	3	protein_coding	SAC1 like phosphatidylinositide phosphatase [Source:HGNC Symbol;Acc:HGNC:17059]
ARRDC1-AS1	28.7476	-0.0497809	0.120277	0.216913	0.789439	ENSG00000203993	9	lncRNA	ARRDC1 antisense RNA 1 [Source:HGNC Symbol;Acc:HGNC:23395]
GMPS	178.237	-0.0497682	0.107892	0.34838	0.872819	ENSG00000163655	3	protein_coding	guanine monophosphate synthase [Source:HGNC Symbol;Acc:HGNC:4378]
MN1	43.5084	-0.0497595	0.121253	0.201578	0.772589	ENSG00000169184	22	protein_coding	MN1 proto-oncogene	transcriptional regulator [Source:HGNC Symbol;Acc:HGNC:7180]
ZNF621	106.17	-0.0497513	0.113162	0.308454	0.85135	ENSG00000172888	3	protein_coding	zinc finger protein 621 [Source:HGNC Symbol;Acc:HGNC:24787]
AC087393.2	12.6568	-0.0497195	0.127982	0.0229198	0.38986	ENSG00000263986	17	lncRNA	novel transcript	antisense to USP22
ETV5	43.8783	-0.0496898	0.126779	0.0614666	0.570035	ENSG00000244405	3	protein_coding	ETS variant 5 [Source:HGNC Symbol;Acc:HGNC:3494]
PDIA5	34.946	-0.0496826	0.121868	0.184527	0.755055	ENSG00000065485	3	protein_coding	protein disulfide isomerase family A member 5 [Source:HGNC Symbol;Acc:HGNC:24811]
MTHFD1	29.4373	-0.0496556	0.12478	0.114498	0.678494	ENSG00000100714	14	protein_coding	methylenetetrahydrofolate dehydrogenase	cyclohydrolase and formyltetrahydrofolate synthetase 1 [Source:HGNC Symbol;Acc:HGNC:7432]
MTHFD1	29.4373	-0.0496556	0.12478	0.114498	0.678494	LRG_1243	14	LRG_gene	methylenetetrahydrofolate dehydrogenase	cyclohydrolase and formyltetrahydrofolate synthetase 1 [Source:HGNC Symbol;Acc:HGNC:7432]
PCNX4	107.683	-0.0496517	0.112264	0.314641	0.855354	ENSG00000126773	14	protein_coding	pecanex 4 [Source:HGNC Symbol;Acc:HGNC:20349]
KPNA2	149.775	-0.0496452	0.115307	0.288296	0.835632	ENSG00000182481	17	protein_coding	karyopherin subunit alpha 2 [Source:HGNC Symbol;Acc:HGNC:6395]
DCAF16	43.3725	-0.0496377	0.122987	0.155915	0.728815	ENSG00000163257	4	protein_coding	DDB1 and CUL4 associated factor 16 [Source:HGNC Symbol;Acc:HGNC:25987]
ARPC5	1927.14	-0.04963	0.104114	0.371152	0.881027	ENSG00000162704	1	protein_coding	actin related protein 2/3 complex subunit 5 [Source:HGNC Symbol;Acc:HGNC:708]
CRYBG3	373.096	-0.0496051	0.117017	0.263409	0.823855	ENSG00000080200	3	protein_coding	crystallin beta-gamma domain containing 3 [Source:HGNC Symbol;Acc:HGNC:34427]
TTC1	267.65	-0.0495863	0.101466	0.380219	0.882805	ENSG00000113312	5	protein_coding	tetratricopeptide repeat domain 1 [Source:HGNC Symbol;Acc:HGNC:12391]
NOTCH2	328.06	-0.0495778	0.11193	0.319771	0.858172	ENSG00000134250	1	protein_coding	notch receptor 2 [Source:HGNC Symbol;Acc:HGNC:7882]
TRIM7	92.7347	-0.0495751	0.122162	0.180232	0.751549	ENSG00000146054	5	protein_coding	tripartite motif containing 7 [Source:HGNC Symbol;Acc:HGNC:16278]
GOLPH3	311.45	-0.0495638	0.100061	0.384818	0.884824	ENSG00000113384	5	protein_coding	golgi phosphoprotein 3 [Source:HGNC Symbol;Acc:HGNC:15452]
PAQR3	19.9799	-0.0495481	0.123569	0.14658	0.716653	ENSG00000163291	4	protein_coding	progestin and adipoQ receptor family member 3 [Source:HGNC Symbol;Acc:HGNC:30130]
HPS5	269.457	-0.0495437	0.112132	0.319308	0.858172	ENSG00000110756	11	protein_coding	HPS5 biogenesis of lysosomal organelles complex 2 subunit 2 [Source:HGNC Symbol;Acc:HGNC:17022]
HPS5	269.457	-0.0495437	0.112132	0.319308	0.858172	LRG_586	11	LRG_gene	HPS5 biogenesis of lysosomal organelles complex 2 subunit 2 [Source:HGNC Symbol;Acc:HGNC:17022]
HPS5	269.457	-0.0495437	0.112132	0.319308	0.858172	ENSG00000288445	CHR_HG2111_PATCH	protein_coding	HPS5 biogenesis of lysosomal organelles complex 2 subunit 2 [Source:HGNC Symbol;Acc:HGNC:17022]
SMIM15	362.62	-0.0495372	0.101486	0.37774	0.881741	ENSG00000188725	5	protein_coding	small integral membrane protein 15 [Source:HGNC Symbol;Acc:HGNC:33861]
TESK2	56.6072	-0.0495159	0.114289	0.298012	0.843185	ENSG00000070759	1	protein_coding	testis associated actin remodelling kinase 2 [Source:HGNC Symbol;Acc:HGNC:11732]
SLC29A3	16.9309	-0.0494767	0.125469	0.0904149	0.636346	ENSG00000198246	10	protein_coding	solute carrier family 29 member 3 [Source:HGNC Symbol;Acc:HGNC:23096]
SLC29A3	16.9309	-0.0494767	0.125469	0.0904149	0.636346	LRG_1318	10	LRG_gene	solute carrier family 29 member 3 [Source:HGNC Symbol;Acc:HGNC:23096]
PGAP1	93.5236	-0.0494628	0.117779	0.251565	0.816512	ENSG00000197121	2	protein_coding	post-GPI attachment to proteins 1 [Source:HGNC Symbol;Acc:HGNC:25712]
CATSPERG	11.2151	-0.0494247	0.126896	0.047521	0.519319	ENSG00000099338	19	protein_coding	cation channel sperm associated auxiliary subunit gamma [Source:HGNC Symbol;Acc:HGNC:25243]
APC	235.084	-0.0493756	0.106735	0.357316	0.875954	ENSG00000134982	5	protein_coding	APC regulator of WNT signaling pathway [Source:HGNC Symbol;Acc:HGNC:583]
APC	235.084	-0.0493756	0.106735	0.357316	0.875954	LRG_130	5	LRG_gene	APC regulator of WNT signaling pathway [Source:HGNC Symbol;Acc:HGNC:583]
STAT3	723.126	-0.0493676	0.109308	0.341464	0.870029	ENSG00000168610	17	protein_coding	signal transducer and activator of transcription 3 [Source:HGNC Symbol;Acc:HGNC:11364]
STAT3	723.126	-0.0493676	0.109308	0.341464	0.870029	LRG_112	17	LRG_gene	signal transducer and activator of transcription 3 [Source:HGNC Symbol;Acc:HGNC:11364]
ECD	84.45	-0.0493637	0.114043	0.298715	0.84364	ENSG00000122882	10	protein_coding	ecdysoneless cell cycle regulator [Source:HGNC Symbol;Acc:HGNC:17029]
PLA2R1	74.3515	-0.0493463	0.113114	0.308743	0.85135	ENSG00000153246	2	protein_coding	phospholipase A2 receptor 1 [Source:HGNC Symbol;Acc:HGNC:9042]
BRCC3	78.8688	-0.0493346	0.113213	0.311941	0.853563	ENSG00000185515	X	protein_coding	BRCA1/BRCA2-containing complex subunit 3 [Source:HGNC Symbol;Acc:HGNC:24185]
MCUB	260.283	-0.0493311	0.121567	0.189512	0.76047	ENSG00000005059	4	protein_coding	mitochondrial calcium uniporter dominant negative beta subunit [Source:HGNC Symbol;Acc:HGNC:26076]
SLC36A4	85.5051	-0.0493127	0.115191	0.285928	0.83509	ENSG00000180773	11	protein_coding	solute carrier family 36 member 4 [Source:HGNC Symbol;Acc:HGNC:19660]
FUBP3	131.051	-0.0492981	0.108084	0.347308	0.872473	ENSG00000107164	9	protein_coding	far upstream element binding protein 3 [Source:HGNC Symbol;Acc:HGNC:4005]
CBFB	209.058	-0.0492874	0.107165	0.355926	0.87516	ENSG00000067955	16	protein_coding	core-binding factor subunit beta [Source:HGNC Symbol;Acc:HGNC:1539]
CBFB	209.058	-0.0492874	0.107165	0.355926	0.87516	LRG_1364	16	LRG_gene	core-binding factor subunit beta [Source:HGNC Symbol;Acc:HGNC:1539]
[truncated: 21,292 more rows]
[truncated: 1 more columns]

## Sheet: Ciliated
gene	baseMean	log2FoldChange	lfcSE	pvalue	padj	gene_id	seq_name	gene_biotype	description
AC087393.2	8.692	-2.21553	0.781699	0.000305932	0.0116956	ENSG00000263986	17	lncRNA	novel transcript	antisense to USP22
IL4I1	16.1791	-1.82508	0.84776	0.000595156	0.0178429	ENSG00000104951	19	protein_coding	interleukin 4 induced 1 [Source:HGNC Symbol;Acc:HGNC:19094]
CDH7	5.60488	-1.58769	0.998949	0.00450766	0.0654265	ENSG00000081138	18	protein_coding	cadherin 7 [Source:HGNC Symbol;Acc:HGNC:1766]
DSG3	71.7906	-1.51161	0.400848	5.73186e-06	0.000685471	ENSG00000134757	18	protein_coding	desmoglein 3 [Source:HGNC Symbol;Acc:HGNC:3050]
KLHL35	9.3519	-1.50986	0.807347	0.00152778	0.0330913	ENSG00000149243	11	protein_coding	kelch like family member 35 [Source:HGNC Symbol;Acc:HGNC:26597]
FAM169A	35.6556	-1.49121	0.326703	3.78042e-07	8.53156e-05	ENSG00000198780	5	protein_coding	family with sequence similarity 169 member A [Source:HGNC Symbol;Acc:HGNC:29138]
LPO	11.7241	-1.47614	0.688491	0.00114999	0.0276069	ENSG00000167419	17	protein_coding	lactoperoxidase [Source:HGNC Symbol;Acc:HGNC:6678]
NGFR	64.8143	-1.38529	0.385518	8.89053e-06	0.000952655	ENSG00000064300	17	protein_coding	nerve growth factor receptor [Source:HGNC Symbol;Acc:HGNC:7809]
NEB	11.1993	-1.30449	0.582782	0.0010478	0.0259483	ENSG00000183091	2	protein_coding	nebulin [Source:HGNC Symbol;Acc:HGNC:7720]
NEB	11.1993	-1.30449	0.582782	0.0010478	0.0259483	LRG_202	2	LRG_gene	nebulin [Source:HGNC Symbol;Acc:HGNC:7720]
PCLO	166.548	-1.26279	0.210471	7.42837e-11	2.28611e-07	ENSG00000186472	7	protein_coding	piccolo presynaptic cytomatrix protein [Source:HGNC Symbol;Acc:HGNC:13406]
INA	70.9806	-1.2322	0.786548	0.00194721	0.0377882	ENSG00000148798	10	protein_coding	internexin neuronal intermediate filament protein alpha [Source:HGNC Symbol;Acc:HGNC:6057]
ZSCAN20	11.802	-1.2296	0.581036	0.00149509	0.0327076	ENSG00000121903	1	protein_coding	zinc finger and SCAN domain containing 20 [Source:HGNC Symbol;Acc:HGNC:13093]
DSC3	84.9766	-1.16326	0.329748	1.73546e-05	0.00154666	ENSG00000134762	18	protein_coding	desmocollin 3 [Source:HGNC Symbol;Acc:HGNC:3037]
BACH2	22.2827	-1.07693	0.427569	0.000577995	0.0174672	ENSG00000112182	6	protein_coding	BTB domain and CNC homolog 2 [Source:HGNC Symbol;Acc:HGNC:14078]
SFTA1P	22.7555	-1.07376	0.54732	0.00158792	0.0334874	ENSG00000225383	10	lncRNA	surfactant associated 1	pseudogene [Source:HGNC Symbol;Acc:HGNC:18383]
CAVIN1	59.1762	-1.07039	0.367737	0.000128765	0.00621268	ENSG00000177469	17	protein_coding	caveolae associated protein 1 [Source:HGNC Symbol;Acc:HGNC:9688]
NIBAN1	334.117	-1.06778	0.296315	1.1985e-05	0.00119782	ENSG00000135842	1	protein_coding	niban apoptosis regulator 1 [Source:HGNC Symbol;Acc:HGNC:16784]
MTCL1	26.7727	-1.0524	0.446562	0.000643011	0.0187486	ENSG00000168502	18	protein_coding	microtubule crosslinking factor 1 [Source:HGNC Symbol;Acc:HGNC:29121]
SLC16A2	45.8854	-1.052	0.306499	2.82608e-05	0.0022012	ENSG00000147100	X	protein_coding	solute carrier family 16 member 2 [Source:HGNC Symbol;Acc:HGNC:10923]
ANKRD22	65.5823	-1.04666	0.328309	5.81983e-05	0.00361916	ENSG00000152766	10	protein_coding	ankyrin repeat domain 22 [Source:HGNC Symbol;Acc:HGNC:28321]
PRICKLE1	23.7696	-1.04276	0.396732	0.000445754	0.0149568	ENSG00000139174	12	protein_coding	prickle planar cell polarity protein 1 [Source:HGNC Symbol;Acc:HGNC:17019]
PSAT1	375.77	-1.02998	0.225413	2.23633e-07	6.25816e-05	ENSG00000135069	9	protein_coding	phosphoserine aminotransferase 1 [Source:HGNC Symbol;Acc:HGNC:19129]
SLC16A9	151.705	-1.00097	0.215175	1.37123e-07	4.54615e-05	ENSG00000165449	10	protein_coding	solute carrier family 16 member 9 [Source:HGNC Symbol;Acc:HGNC:23520]
EML5	9.42017	-0.990013	0.798205	0.00571786	0.0752852	ENSG00000165521	14	protein_coding	EMAP like 5 [Source:HGNC Symbol;Acc:HGNC:18197]
FRMD4B	217.548	-0.975177	0.206206	1.30191e-07	4.54615e-05	ENSG00000114541	3	protein_coding	FERM domain containing 4B [Source:HGNC Symbol;Acc:HGNC:24886]
ANKRD33B	18.1155	-0.96712	0.805333	0.00407608	0.0618573	ENSG00000164236	5	protein_coding	ankyrin repeat domain 33B [Source:HGNC Symbol;Acc:HGNC:35240]
AP006623.1	11.1284	-0.962464	0.692857	0.00498364	0.0693841	ENSG00000250397	11	lncRNA	novel transcript
DUSP15	45.5813	-0.957286	0.32423	0.000157889	0.00729103	ENSG00000149599	20	protein_coding	dual specificity phosphatase 15 [Source:HGNC Symbol;Acc:HGNC:16236]
TYMS	18.6351	-0.9561	0.598313	0.00384139	0.0593909	LRG_783	18	LRG_gene	thymidylate synthetase [Source:HGNC Symbol;Acc:HGNC:12441]
TYMS	18.6351	-0.9561	0.598313	0.00384139	0.0593909	ENSG00000176890	18	protein_coding	thymidylate synthetase [Source:HGNC Symbol;Acc:HGNC:12441]
TIAM1	76.3746	-0.949504	0.280905	3.48697e-05	0.00252021	ENSG00000156299	21	protein_coding	T cell lymphoma invasion and metastasis 1 [Source:HGNC Symbol;Acc:HGNC:11805]
APBB2	47.8225	-0.943861	0.279846	3.61768e-05	0.00256947	ENSG00000163697	4	protein_coding	amyloid beta precursor protein binding family B member 2 [Source:HGNC Symbol;Acc:HGNC:582]
CD109	107.933	-0.940605	0.303056	9.8112e-05	0.005047	ENSG00000156535	6	protein_coding	CD109 molecule [Source:HGNC Symbol;Acc:HGNC:21685]
GSDME	17.7885	-0.935996	0.482503	0.00212161	0.039975	ENSG00000105928	7	protein_coding	gasdermin E [Source:HGNC Symbol;Acc:HGNC:2810]
LINC02605	36.1166	-0.926196	0.421923	0.000926397	0.0240485	ENSG00000261618	8	lncRNA	long intergenic non-protein coding RNA 2605 [Source:HGNC Symbol;Acc:HGNC:53974]
TBILA	26.398	-0.919883	0.397661	0.000802342	0.0218838	ENSG00000261488	3	lncRNA	TGF-beta induced lncRNA [Source:HGNC Symbol;Acc:HGNC:53943]
TBILA	26.398	-0.919883	0.397661	0.000802342	0.0218838	ENSG00000285293	CHR_HSCHR3_6_CTG2_1	lncRNA	TGF-beta induced lncRNA [Source:HGNC Symbol;Acc:HGNC:53943]
NBPF15	18.4555	-0.917224	0.544352	0.00267325	0.0465225	ENSG00000266338	1	protein_coding	NBPF member 15 [Source:HGNC Symbol;Acc:HGNC:28791]
LDLRAD3	13.3961	-0.915335	0.559359	0.00336906	0.0542461	ENSG00000179241	11	protein_coding	low density lipoprotein receptor class A domain containing 3 [Source:HGNC Symbol;Acc:HGNC:27046]
RASSF6	192.069	-0.884213	0.19757	3.97627e-07	8.83111e-05	ENSG00000169435	4	protein_coding	Ras association domain family member 6 [Source:HGNC Symbol;Acc:HGNC:20796]
PHLDB2	304.293	-0.871975	0.316548	0.000240556	0.00969987	ENSG00000144824	3	protein_coding	pleckstrin homology like domain family B member 2 [Source:HGNC Symbol;Acc:HGNC:29573]
ELOVL6	120.65	-0.863395	0.277266	8.03157e-05	0.00451316	ENSG00000170522	4	protein_coding	ELOVL fatty acid elongase 6 [Source:HGNC Symbol;Acc:HGNC:15829]
KDR	35.0871	-0.860932	0.382447	0.000964887	0.0246363	ENSG00000128052	4	protein_coding	kinase insert domain receptor [Source:HGNC Symbol;Acc:HGNC:6307]
PCDHGC3	53.9194	-0.855652	0.380364	0.000856615	0.0226146	ENSG00000240184	5	protein_coding	protocadherin gamma subfamily C	3 [Source:HGNC Symbol;Acc:HGNC:8716]
EMP1	489.11	-0.854179	0.323998	0.000341793	0.0125667	ENSG00000134531	12	protein_coding	epithelial membrane protein 1 [Source:HGNC Symbol;Acc:HGNC:3333]
ICOSLG	35.0864	-0.842399	0.415496	0.00141069	0.0315461	ENSG00000160223	21	protein_coding	inducible T cell costimulator ligand [Source:HGNC Symbol;Acc:HGNC:17087]
SLC27A4	54.718	-0.834653	0.272025	0.000124631	0.00605501	ENSG00000167114	9	protein_coding	solute carrier family 27 member 4 [Source:HGNC Symbol;Acc:HGNC:10998]
SH3RF2	130.742	-0.826492	0.282151	0.000161908	0.00735527	ENSG00000156463	5	protein_coding	SH3 domain containing ring finger 2 [Source:HGNC Symbol;Acc:HGNC:26299]
CELF2	29.9527	-0.826408	0.404654	0.00172357	0.0351036	ENSG00000048740	10	protein_coding	CUGBP Elav-like family member 2 [Source:HGNC Symbol;Acc:HGNC:2550]
GPAT3	26.118	-0.822934	0.432556	0.00221402	0.0408688	ENSG00000138678	4	protein_coding	glycerol-3-phosphate acyltransferase 3 [Source:HGNC Symbol;Acc:HGNC:28157]
STC2	209.484	-0.821113	0.279863	0.000149977	0.00704186	ENSG00000113739	5	protein_coding	stanniocalcin 2 [Source:HGNC Symbol;Acc:HGNC:11374]
ITGA1	46.3028	-0.811279	0.397258	0.00159522	0.0334874	ENSG00000213949	5	protein_coding	integrin subunit alpha 1 [Source:HGNC Symbol;Acc:HGNC:6134]
RAB38	197.758	-0.807721	0.205129	4.79931e-06	0.000589052	ENSG00000123892	11	protein_coding	RAB38	member RAS oncogene family [Source:HGNC Symbol;Acc:HGNC:9776]
ARHGAP30	35.7799	-0.80489	0.392552	0.00167877	0.0345188	ENSG00000186517	1	protein_coding	Rho GTPase activating protein 30 [Source:HGNC Symbol;Acc:HGNC:27414]
SCEL	70.1542	-0.790949	0.419912	0.0021256	0.039975	ENSG00000136155	13	protein_coding	sciellin [Source:HGNC Symbol;Acc:HGNC:10573]
AC022613.3	8.2915	-0.789745	1.03473	0.00919773	0.0999959	ENSG00000259644	15	lncRNA	novel transcript
HBEGF	350.175	-0.769994	0.380605	0.00157273	0.0334431	ENSG00000113070	5	protein_coding	heparin binding EGF like growth factor [Source:HGNC Symbol;Acc:HGNC:3059]
RNF150	125.631	-0.769811	0.219419	2.69817e-05	0.00212094	ENSG00000170153	4	protein_coding	ring finger protein 150 [Source:HGNC Symbol;Acc:HGNC:23138]
ATP6V0D2	13.3428	-0.766423	0.584964	0.00613289	0.0783666	ENSG00000147614	8	protein_coding	ATPase H+ transporting V0 subunit d2 [Source:HGNC Symbol;Acc:HGNC:18266]
CALD1	171.012	-0.762595	0.409581	0.00220003	0.040826	ENSG00000122786	7	protein_coding	caldesmon 1 [Source:HGNC Symbol;Acc:HGNC:1441]
IL1RAP	133.637	-0.761186	0.205345	1.22409e-05	0.00121471	ENSG00000196083	3	protein_coding	interleukin 1 receptor accessory protein [Source:HGNC Symbol;Acc:HGNC:5995]
FGFR1	16.4865	-0.754111	0.561609	0.00596203	0.0768855	ENSG00000077782	8	protein_coding	fibroblast growth factor receptor 1 [Source:HGNC Symbol;Acc:HGNC:3688]
FGFR1	16.4865	-0.754111	0.561609	0.00596203	0.0768855	LRG_993	8	LRG_gene	fibroblast growth factor receptor 1 [Source:HGNC Symbol;Acc:HGNC:3688]
SLC7A11	282.226	-0.751169	0.219434	3.38313e-05	0.00246546	ENSG00000151012	4	protein_coding	solute carrier family 7 member 11 [Source:HGNC Symbol;Acc:HGNC:11059]
TRIB3	81.3627	-0.742913	0.265124	0.000262016	0.0103614	ENSG00000101255	20	protein_coding	tribbles pseudokinase 3 [Source:HGNC Symbol;Acc:HGNC:16228]
PTPRH	34.6461	-0.739521	0.404116	0.00298567	0.0496907	ENSG00000080031	19	protein_coding	protein tyrosine phosphatase receptor type H [Source:HGNC Symbol;Acc:HGNC:9672]
PLEKHG1	86.4647	-0.738008	0.232841	9.68913e-05	0.00502112	ENSG00000120278	6	protein_coding	pleckstrin homology and RhoGEF domain containing G1 [Source:HGNC Symbol;Acc:HGNC:20884]
RASEF	561.398	-0.732998	0.149286	6.11392e-08	2.85153e-05	ENSG00000165105	9	protein_coding	RAS and EF-hand domain containing [Source:HGNC Symbol;Acc:HGNC:26464]
SP4	9.87076	-0.730697	0.838098	0.0096591	0.103484	ENSG00000105866	7	protein_coding	Sp4 transcription factor [Source:HGNC Symbol;Acc:HGNC:11209]
GZF1	48.9288	-0.724541	0.28416	0.00059466	0.0178429	ENSG00000125812	20	protein_coding	GDNF inducible zinc finger protein 1 [Source:HGNC Symbol;Acc:HGNC:15808]
GCNT3	103.33	-0.721073	0.203332	2.68145e-05	0.00211971	ENSG00000140297	15	protein_coding	glucosaminyl (N-acetyl) transferase 3	mucin type [Source:HGNC Symbol;Acc:HGNC:4205]
BDP1	275.299	-0.71697	0.158469	4.37686e-07	9.27894e-05	ENSG00000145734	5	protein_coding	B double prime 1	subunit of RNA polymerase III transcription initiation factor IIIB [Source:HGNC Symbol;Acc:HGNC:13652]
BDP1	275.299	-0.71697	0.158469	4.37686e-07	9.27894e-05	ENSG00000274803	CHR_HSCHR5_1_CTG1_1	protein_coding	B double prime 1	subunit of RNA polymerase III transcription initiation factor IIIB [Source:HGNC Symbol;Acc:HGNC:13652]
BDP1	275.299	-0.71697	0.158469	4.37686e-07	9.27894e-05	ENSG00000273873	CHR_HSCHR5_2_CTG1_1	protein_coding	B double prime 1	subunit of RNA polymerase III transcription initiation factor IIIB [Source:HGNC Symbol;Acc:HGNC:13652]
AC245140.2	17.0758	-0.714244	0.499086	0.00583489	0.076076	ENSG00000280195	X	lncRNA	novel transcript	antisense to RPL10
CCND2	213.727	-0.709179	0.234071	0.000141544	0.00669081	ENSG00000118971	12	protein_coding	cyclin D2 [Source:HGNC Symbol;Acc:HGNC:1583]
MILR1	21.5893	-0.706497	0.453219	0.00488362	0.0684	ENSG00000271605	17	protein_coding	mast cell immunoglobulin like receptor 1 [Source:HGNC Symbol;Acc:HGNC:27570]
GAN	101.13	-0.706222	0.197474	2.40887e-05	0.00193706	ENSG00000261609	16	protein_coding	gigaxonin [Source:HGNC Symbol;Acc:HGNC:4137]
GAN	101.13	-0.706222	0.197474	2.40887e-05	0.00193706	LRG_242	16	LRG_gene	gigaxonin [Source:HGNC Symbol;Acc:HGNC:4137]
FYB1	42.4087	-0.703376	0.39562	0.00321004	0.052532	ENSG00000082074	5	protein_coding	FYN binding protein 1 [Source:HGNC Symbol;Acc:HGNC:4036]
SH3D21	45.7835	-0.700443	0.295097	0.000949344	0.0243282	ENSG00000214193	1	protein_coding	SH3 domain containing 21 [Source:HGNC Symbol;Acc:HGNC:26236]
JPH1	83.5144	-0.694196	0.246203	0.000289874	0.0112042	ENSG00000104369	8	protein_coding	junctophilin 1 [Source:HGNC Symbol;Acc:HGNC:14201]
AC240274.1	37.817	-0.693169	0.349616	0.00229181	0.0417539	ENSG00000271254	KI270711.1	protein_coding	neuroblastoma breakpoint family member 1 [Source:NCBI gene;Acc:102724250]
BMP3	35.594	-0.690262	0.399946	0.00339047	0.0544762	ENSG00000152785	4	protein_coding	bone morphogenetic protein 3 [Source:HGNC Symbol;Acc:HGNC:1070]
PLIN2	327.897	-0.689432	0.293299	0.000930014	0.0240787	ENSG00000147872	9	protein_coding	perilipin 2 [Source:HGNC Symbol;Acc:HGNC:248]
GEMIN5	31.8035	-0.688813	0.359337	0.00262799	0.0458489	ENSG00000082516	5	protein_coding	gem nuclear organelle associated protein 5 [Source:HGNC Symbol;Acc:HGNC:20043]
DENND4C	188.444	-0.686873	0.196072	2.94321e-05	0.00226272	ENSG00000137145	9	protein_coding	DENN domain containing 4C [Source:HGNC Symbol;Acc:HGNC:26079]
DOCK5	237.451	-0.673719	0.278687	0.000805641	0.021931	ENSG00000147459	8	protein_coding	dedicator of cytokinesis 5 [Source:HGNC Symbol;Acc:HGNC:23476]
AC068491.3	13.6296	-0.673623	0.605211	0.00869749	0.0972007	ENSG00000270190	2	lncRNA	novel transcript
NFE2L3	104.881	-0.66799	0.283058	0.00093657	0.0241335	ENSG00000050344	7	protein_coding	nuclear factor	erythroid 2 like 3 [Source:HGNC Symbol;Acc:HGNC:7783]
ARHGEF6	27.2318	-0.667667	0.407734	0.00460604	0.0661834	ENSG00000129675	X	protein_coding	Rac/Cdc42 guanine nucleotide exchange factor 6 [Source:HGNC Symbol;Acc:HGNC:685]
ZXDC	68.0762	-0.667528	0.242814	0.000360426	0.0129642	ENSG00000070476	3	protein_coding	ZXD family zinc finger C [Source:HGNC Symbol;Acc:HGNC:28160]
HSPA13	117.579	-0.66722	0.252653	0.000467244	0.0153828	ENSG00000155304	21	protein_coding	heat shock protein family A (Hsp70) member 13 [Source:HGNC Symbol;Acc:HGNC:11375]
SOGA1	70.2279	-0.662158	0.236731	0.000328648	0.0122625	ENSG00000149639	20	protein_coding	suppressor of glucose	autophagy associated 1 [Source:HGNC Symbol;Acc:HGNC:16111]
MERTK	15.8102	-0.658566	0.832773	0.00904086	0.0987507	ENSG00000153208	2	protein_coding	MER proto-oncogene	tyrosine kinase [Source:HGNC Symbol;Acc:HGNC:7027]
TLR2	185.641	-0.652696	0.332244	0.00230869	0.0420068	ENSG00000137462	4	protein_coding	toll like receptor 2 [Source:HGNC Symbol;Acc:HGNC:11848]
LINC00472	319.275	-0.650078	0.194131	5.47641e-05	0.00345162	ENSG00000233237	6	lncRNA	long intergenic non-protein coding RNA 472 [Source:HGNC Symbol;Acc:HGNC:21380]
CRYBG1	190.956	-0.64831	0.175037	1.57799e-05	0.00143371	ENSG00000112297	6	protein_coding	crystallin beta-gamma domain containing 1 [Source:HGNC Symbol;Acc:HGNC:356]
DARS-AS1	15.179	-0.646382	0.723244	0.010063	0.105549	ENSG00000231890	2	lncRNA	DARS antisense RNA 1 [Source:HGNC Symbol;Acc:HGNC:40170]
DST	639.102	-0.645974	0.290046	0.00134492	0.0304993	ENSG00000151914	6	protein_coding	dystonin [Source:HGNC Symbol;Acc:HGNC:1090]
SH3TC1	47.7789	-0.64197	0.306268	0.0019957	0.0383937	ENSG00000125089	4	protein_coding	SH3 domain and tetratricopeptide repeats 1 [Source:HGNC Symbol;Acc:HGNC:26009]
DCBLD1	164.12	-0.639996	0.240491	0.000472581	0.0154856	ENSG00000164465	6	protein_coding	discoidin	CUB and LCCL domain containing 1 [Source:HGNC Symbol;Acc:HGNC:21479]
SH3BP5	95.4596	-0.631611	0.22991	0.00041785	0.0143298	ENSG00000131370	3	protein_coding	SH3 domain binding protein 5 [Source:HGNC Symbol;Acc:HGNC:10827]
DMXL1	100.091	-0.629555	0.232682	0.000449058	0.0150316	ENSG00000172869	5	protein_coding	Dmx like 1 [Source:HGNC Symbol;Acc:HGNC:2937]
SLC16A14	35.9629	-0.623125	0.319872	0.00306314	0.0506512	ENSG00000163053	2	protein_coding	solute carrier family 16 member 14 [Source:HGNC Symbol;Acc:HGNC:26417]
SLC35E3	94.1869	-0.622147	0.205219	0.000197242	0.00841602	ENSG00000175782	12	protein_coding	solute carrier family 35 member E3 [Source:HGNC Symbol;Acc:HGNC:20864]
IFIH1	96.9503	-0.621339	0.220104	0.000361723	0.0129775	ENSG00000115267	2	protein_coding	interferon induced with helicase C domain 1 [Source:HGNC Symbol;Acc:HGNC:18873]
IFIH1	96.9503	-0.621339	0.220104	0.000361723	0.0129775	LRG_1235	2	LRG_gene	interferon induced with helicase C domain 1 [Source:HGNC Symbol;Acc:HGNC:18873]
PEG10	189.099	-0.620522	0.300075	0.00200941	0.0384318	ENSG00000242265	7	protein_coding	paternally expressed 10 [Source:HGNC Symbol;Acc:HGNC:14005]
HK2	242.163	-0.613219	0.19399	0.000114019	0.00567742	ENSG00000159399	2	protein_coding	hexokinase 2 [Source:HGNC Symbol;Acc:HGNC:4923]
APAF1	190.233	-0.611876	0.206298	0.000210209	0.00880613	ENSG00000120868	12	protein_coding	apoptotic peptidase activating factor 1 [Source:HGNC Symbol;Acc:HGNC:576]
MIR34AHG	72.5644	-0.611119	0.354176	0.00374431	0.0587336	ENSG00000228526	1	lncRNA	MIR34A host gene [Source:HGNC Symbol;Acc:HGNC:51913]
PIP5KL1	27.3455	-0.605919	0.382972	0.00574732	0.0753998	ENSG00000167103	9	protein_coding	phosphatidylinositol-4-phosphate 5-kinase like 1 [Source:HGNC Symbol;Acc:HGNC:28711]
PHLDA1	405.904	-0.605901	0.286472	0.00190869	0.0374564	ENSG00000139289	12	protein_coding	pleckstrin homology like domain family A member 1 [Source:HGNC Symbol;Acc:HGNC:8933]
MALT1	222.055	-0.604203	0.17397	4.167e-05	0.00285807	ENSG00000172175	18	protein_coding	MALT1 paracaspase [Source:HGNC Symbol;Acc:HGNC:6819]
MALT1	222.055	-0.604203	0.17397	4.167e-05	0.00285807	LRG_1221	18	LRG_gene	MALT1 paracaspase [Source:HGNC Symbol;Acc:HGNC:6819]
STK10	91.7814	-0.603073	0.266467	0.00141628	0.0316055	ENSG00000072786	5	protein_coding	serine/threonine kinase 10 [Source:HGNC Symbol;Acc:HGNC:11388]
WARS	380.646	-0.602654	0.17741	5.16385e-05	0.00331434	ENSG00000140105	14	protein_coding	tryptophanyl-tRNA synthetase [Source:HGNC Symbol;Acc:HGNC:12729]
LPIN1	228.321	-0.601837	0.267718	0.00144595	0.0321649	ENSG00000134324	2	protein_coding	lipin 1 [Source:HGNC Symbol;Acc:HGNC:13345]
MAN1A1	193.255	-0.600025	0.190882	0.000122235	0.00598013	ENSG00000111885	6	protein_coding	mannosidase alpha class 1A member 1 [Source:HGNC Symbol;Acc:HGNC:6821]
RRN3	67.1353	-0.599991	0.265313	0.00146442	0.0323699	ENSG00000085721	16	protein_coding	RRN3 homolog	RNA polymerase I transcription factor [Source:HGNC Symbol;Acc:HGNC:30346]
RRN3	67.1353	-0.599991	0.265313	0.00146442	0.0323699	ENSG00000278494	CHR_HSCHR16_1_CTG1	protein_coding	RRN3 homolog	RNA polymerase I transcription factor [Source:HGNC Symbol;Acc:HGNC:30346]
ZNF778	51.4385	-0.596948	0.254412	0.00132795	0.0302835	ENSG00000170100	16	protein_coding	zinc finger protein 778 [Source:HGNC Symbol;Acc:HGNC:26479]
ZNF778	51.4385	-0.596948	0.254412	0.00132795	0.0302835	LRG_284	16	LRG_gene	zinc finger protein 778 [Source:HGNC Symbol;Acc:HGNC:26479]
MYO18A	62.1663	-0.592396	0.288866	0.0023349	0.0422092	ENSG00000196535	17	protein_coding	myosin XVIIIA [Source:HGNC Symbol;Acc:HGNC:31104]
PTPN14	172.667	-0.590717	0.187845	0.000127069	0.00615208	ENSG00000152104	1	protein_coding	protein tyrosine phosphatase non-receptor type 14 [Source:HGNC Symbol;Acc:HGNC:9647]
ZNF48	52.7295	-0.589134	0.254732	0.00155352	0.0333927	ENSG00000180035	16	protein_coding	zinc finger protein 48 [Source:HGNC Symbol;Acc:HGNC:13114]
PTAFR	289.808	-0.587846	0.315999	0.00327736	0.0534462	ENSG00000169403	1	protein_coding	platelet activating factor receptor [Source:HGNC Symbol;Acc:HGNC:9582]
FAM171B	59.4961	-0.587835	0.296853	0.002883	0.0487773	ENSG00000144369	2	protein_coding	family with sequence similarity 171 member B [Source:HGNC Symbol;Acc:HGNC:29412]
CPE	31.053	-0.586509	0.509342	0.00827734	0.0947762	ENSG00000109472	4	protein_coding	carboxypeptidase E [Source:HGNC Symbol;Acc:HGNC:2303]
TFIP11	91.5607	-0.585772	0.223174	0.000636758	0.0187175	ENSG00000100109	22	protein_coding	tuftelin interacting protein 11 [Source:HGNC Symbol;Acc:HGNC:17165]
WWC1	228.968	-0.583843	0.311712	0.00329878	0.0535651	ENSG00000113645	5	protein_coding	WW and C2 domain containing 1 [Source:HGNC Symbol;Acc:HGNC:29435]
MYO5A	100.583	-0.58384	0.258766	0.00149021	0.0327076	ENSG00000197535	15	protein_coding	myosin VA [Source:HGNC Symbol;Acc:HGNC:7602]
MYO5A	100.583	-0.58384	0.258766	0.00149021	0.0327076	LRG_86	15	LRG_gene	myosin VA [Source:HGNC Symbol;Acc:HGNC:7602]
TMEM217	51.3972	-0.57926	0.462041	0.0080929	0.0936607	ENSG00000172738	6	protein_coding	transmembrane protein 217 [Source:HGNC Symbol;Acc:HGNC:21238]
PRDM10	36.2857	-0.578729	0.367661	0.00562693	0.0745283	ENSG00000170325	11	protein_coding	PR/SET domain 10 [Source:HGNC Symbol;Acc:HGNC:13995]
RDH13	121.405	-0.578434	0.188587	0.000174154	0.00768695	ENSG00000160439	19	protein_coding	retinol dehydrogenase 13 [Source:HGNC Symbol;Acc:HGNC:19978]
RDH13	121.405	-0.578434	0.188587	0.000174154	0.00768695	ENSG00000278149	CHR_HSCHR19LRC_COX1_CTG3_1	protein_coding	retinol dehydrogenase 13 [Source:HGNC Symbol;Acc:HGNC:19978]
RDH13	121.405	-0.578434	0.188587	0.000174154	0.00768695	ENSG00000276826	CHR_HSCHR19LRC_COX2_CTG3_1	protein_coding	retinol dehydrogenase 13 [Source:HGNC Symbol;Acc:HGNC:19978]
RDH13	121.405	-0.578434	0.188587	0.000174154	0.00768695	ENSG00000276341	CHR_HSCHR19LRC_LRC_I_CTG3_1	protein_coding	retinol dehydrogenase 13 [Source:HGNC Symbol;Acc:HGNC:19978]
RDH13	121.405	-0.578434	0.188587	0.000174154	0.00768695	ENSG00000273944	CHR_HSCHR19LRC_LRC_J_CTG3_1	protein_coding	retinol dehydrogenase 13 [Source:HGNC Symbol;Acc:HGNC:19978]
RDH13	121.405	-0.578434	0.188587	0.000174154	0.00768695	ENSG00000275474	CHR_HSCHR19LRC_LRC_S_CTG3_1	protein_coding	retinol dehydrogenase 13 [Source:HGNC Symbol;Acc:HGNC:19978]
RDH13	121.405	-0.578434	0.188587	0.000174154	0.00768695	ENSG00000274504	CHR_HSCHR19LRC_LRC_T_CTG3_1	protein_coding	retinol dehydrogenase 13 [Source:HGNC Symbol;Acc:HGNC:19978]
RDH13	121.405	-0.578434	0.188587	0.000174154	0.00768695	ENSG00000274418	CHR_HSCHR19LRC_PGF1_CTG3_1	protein_coding	retinol dehydrogenase 13 [Source:HGNC Symbol;Acc:HGNC:19978]
RDH13	121.405	-0.578434	0.188587	0.000174154	0.00768695	ENSG00000278284	CHR_HSCHR19LRC_PGF2_CTG3_1	protein_coding	retinol dehydrogenase 13 [Source:HGNC Symbol;Acc:HGNC:19978]
RDH13	121.405	-0.578434	0.188587	0.000174154	0.00768695	ENSG00000276684	CHR_HSCHR19_4_CTG3_1	protein_coding	retinol dehydrogenase 13 [Source:HGNC Symbol;Acc:HGNC:19978]
NCOA7	2560.39	-0.577229	0.298012	0.00290725	0.0489509	ENSG00000111912	6	protein_coding	nuclear receptor coactivator 7 [Source:HGNC Symbol;Acc:HGNC:21081]
FAM13B	137.779	-0.576397	0.215599	0.000558432	0.017023	ENSG00000031003	5	protein_coding	family with sequence similarity 13 member B [Source:HGNC Symbol;Acc:HGNC:1335]
GARS	515	-0.575736	0.178623	0.000100846	0.00516861	LRG_243	7	LRG_gene	glycyl-tRNA synthetase [Source:HGNC Symbol;Acc:HGNC:4162]
GARS	515	-0.575736	0.178623	0.000100846	0.00516861	ENSG00000106105	7	protein_coding	glycyl-tRNA synthetase [Source:HGNC Symbol;Acc:HGNC:4162]
ARSK	44.9584	-0.574744	0.320579	0.00458472	0.0659973	ENSG00000164291	5	protein_coding	arylsulfatase family member K [Source:HGNC Symbol;Acc:HGNC:25239]
TEC	23.7377	-0.574088	0.463079	0.00966673	0.103487	ENSG00000135605	4	protein_coding	tec protein tyrosine kinase [Source:HGNC Symbol;Acc:HGNC:11719]
SEL1L	252.847	-0.57393	0.175884	8.92423e-05	0.00478421	ENSG00000071537	14	protein_coding	SEL1L adaptor subunit of ERAD E3 ubiquitin ligase [Source:HGNC Symbol;Acc:HGNC:10717]
NOMO2	12.5051	-0.573659	1.32368	0.00942543	0.101681	ENSG00000185164	16	protein_coding	NODAL modulator 2 [Source:HGNC Symbol;Acc:HGNC:22652]
ERBIN	634.818	-0.573596	0.176364	9.07867e-05	0.00484843	ENSG00000112851	5	protein_coding	erbb2 interacting protein [Source:HGNC Symbol;Acc:HGNC:15842]
SNX30	75.7232	-0.572756	0.28188	0.00251526	0.0445381	ENSG00000148158	9	protein_coding	sorting nexin family member 30 [Source:HGNC Symbol;Acc:HGNC:23685]
SERPINB5	517.388	-0.571961	0.240564	0.00119014	0.0281767	ENSG00000206075	18	protein_coding	serpin family B member 5 [Source:HGNC Symbol;Acc:HGNC:8949]
MYO1E	398.824	-0.565879	0.187672	0.000211981	0.0088488	ENSG00000157483	15	protein_coding	myosin IE [Source:HGNC Symbol;Acc:HGNC:7599]
ZC3H12C	166.664	-0.565716	0.378304	0.00590653	0.076381	ENSG00000149289	11	protein_coding	zinc finger CCCH-type containing 12C [Source:HGNC Symbol;Acc:HGNC:29362]
LONRF3	37.4175	-0.565243	0.411743	0.00736247	0.0880476	ENSG00000175556	X	protein_coding	LON peptidase N-terminal domain and ring finger 3 [Source:HGNC Symbol;Acc:HGNC:21152]
SOX9	408.754	-0.564383	0.215023	0.00066105	0.0188763	ENSG00000125398	17	protein_coding	SRY-box transcription factor 9 [Source:HGNC Symbol;Acc:HGNC:11204]
MAP2	101.487	-0.563894	0.351352	0.00555926	0.0742059	ENSG00000078018	2	protein_coding	microtubule associated protein 2 [Source:HGNC Symbol;Acc:HGNC:6839]
UBE2O	131.079	-0.56258	0.209804	0.000537838	0.0166287	ENSG00000175931	17	protein_coding	ubiquitin conjugating enzyme E2 O [Source:HGNC Symbol;Acc:HGNC:29554]
SIPA1L2	342.26	-0.562093	0.170267	8.23409e-05	0.00459009	ENSG00000116991	1	protein_coding	signal induced proliferation associated 1 like 2 [Source:HGNC Symbol;Acc:HGNC:23800]
ATP6AP1L	25.9031	-0.560611	0.408954	0.00834197	0.0950966	ENSG00000205464	5	protein_coding	ATPase H+ transporting accessory protein 1 like [Source:HGNC Symbol;Acc:HGNC:28091]
RAB27B	158.355	-0.560406	0.201729	0.00044089	0.0148429	ENSG00000041353	18	protein_coding	RAB27B	member RAS oncogene family [Source:HGNC Symbol;Acc:HGNC:9767]
RNF149	368.912	-0.557814	0.151606	2.09748e-05	0.0017469	ENSG00000163162	2	protein_coding	ring finger protein 149 [Source:HGNC Symbol;Acc:HGNC:23137]
TMEM51	206.779	-0.556738	0.202443	0.000492108	0.0157205	ENSG00000171729	1	protein_coding	transmembrane protein 51 [Source:HGNC Symbol;Acc:HGNC:25488]
SNTB1	141.462	-0.555131	0.189926	0.000284501	0.0110576	ENSG00000172164	8	protein_coding	syntrophin beta 1 [Source:HGNC Symbol;Acc:HGNC:11168]
MTR	68.4877	-0.55195	0.258159	0.00238941	0.0429174	ENSG00000116984	1	protein_coding	5-methyltetrahydrofolate-homocysteine methyltransferase [Source:HGNC Symbol;Acc:HGNC:7468]
PKP2	200.031	-0.54689	0.185515	0.000280243	0.010953	ENSG00000057294	12	protein_coding	plakophilin 2 [Source:HGNC Symbol;Acc:HGNC:9024]
PKP2	200.031	-0.54689	0.185515	0.000280243	0.010953	LRG_398	12	LRG_gene	plakophilin 2 [Source:HGNC Symbol;Acc:HGNC:9024]
MACF1	1833.33	-0.546049	0.227995	0.00127533	0.0296912	ENSG00000127603	1	protein_coding	microtubule actin crosslinking factor 1 [Source:HGNC Symbol;Acc:HGNC:13664]
TNFRSF10C	27.0058	-0.545407	0.826101	0.0101436	0.105838	ENSG00000173535	8	protein_coding	TNF receptor superfamily member 10c [Source:HGNC Symbol;Acc:HGNC:11906]
PRDM4	112.416	-0.544982	0.219437	0.00106131	0.0261441	ENSG00000110851	12	protein_coding	PR/SET domain 4 [Source:HGNC Symbol;Acc:HGNC:9348]
MORC4	77.828	-0.54047	0.237114	0.00178042	0.0356946	ENSG00000133131	X	protein_coding	MORC family CW-type zinc finger 4 [Source:HGNC Symbol;Acc:HGNC:23485]
MICAL3	107.089	-0.539619	0.229513	0.00139885	0.0314556	ENSG00000243156	22	protein_coding	microtubule associated monooxygenase	calponin and LIM domain containing 3 [Source:HGNC Symbol;Acc:HGNC:24694]
CHAC1	162.379	-0.536439	0.329874	0.00564076	0.0745283	ENSG00000128965	15	protein_coding	ChaC glutathione specific gamma-glutamylcyclotransferase 1 [Source:HGNC Symbol;Acc:HGNC:28680]
OCLN	602.051	-0.535835	0.169425	0.000141276	0.00669081	ENSG00000197822	5	protein_coding	occludin [Source:HGNC Symbol;Acc:HGNC:8104]
OCLN	602.051	-0.535835	0.169425	0.000141276	0.00669081	ENSG00000273814	CHR_HSCHR5_2_CTG1_1	protein_coding	occludin [Source:HGNC Symbol;Acc:HGNC:8104]
OTUD3	66.6707	-0.533975	0.256053	0.00273441	0.0471762	ENSG00000169914	1	protein_coding	OTU deubiquitinase 3 [Source:HGNC Symbol;Acc:HGNC:29038]
ARHGAP27	105.562	-0.53394	0.222759	0.00129917	0.0298391	ENSG00000159314	17	protein_coding	Rho GTPase activating protein 27 [Source:HGNC Symbol;Acc:HGNC:31813]
ARHGAP27	105.562	-0.53394	0.222759	0.00129917	0.0298391	ENSG00000276836	CHR_HSCHR17_1_CTG5	protein_coding	Rho GTPase activating protein 27 [Source:HGNC Symbol;Acc:HGNC:31813]
ARHGAP27	105.562	-0.53394	0.222759	0.00129917	0.0298391	ENSG00000276907	CHR_HSCHR17_2_CTG5	protein_coding	Rho GTPase activating protein 27 [Source:HGNC Symbol;Acc:HGNC:31813]
CD274	27.1375	-0.532812	0.372016	0.00841351	0.0953214	ENSG00000120217	9	protein_coding	CD274 molecule [Source:HGNC Symbol;Acc:HGNC:17635]
EPDR1	105.434	-0.53244	0.226947	0.0015337	0.0331167	ENSG00000086289	7	protein_coding	ependymin related 1 [Source:HGNC Symbol;Acc:HGNC:17572]
URGCP	98.0801	-0.531447	0.232962	0.00171419	0.0349634	ENSG00000106608	7	protein_coding	upregulator of cell proliferation [Source:HGNC Symbol;Acc:HGNC:30890]
PHGDH	351.931	-0.531363	0.278296	0.00367791	0.0579519	ENSG00000092621	1	protein_coding	phosphoglycerate dehydrogenase [Source:HGNC Symbol;Acc:HGNC:8923]
OSBPL10	145.911	-0.530171	0.214639	0.00111107	0.0269429	ENSG00000144645	3	protein_coding	oxysterol binding protein like 10 [Source:HGNC Symbol;Acc:HGNC:16395]
SEC24D	93.1675	-0.529035	0.205439	0.000932722	0.0240787	ENSG00000150961	4	protein_coding	SEC24 homolog D	COPII coat complex component [Source:HGNC Symbol;Acc:HGNC:10706]
IL6R	46.0814	-0.528594	0.394388	0.0089159	0.0984789	ENSG00000160712	1	protein_coding	interleukin 6 receptor [Source:HGNC Symbol;Acc:HGNC:6019]
NHSL1	112.243	-0.525161	0.198083	0.000684156	0.0192998	ENSG00000135540	6	protein_coding	NHS like 1 [Source:HGNC Symbol;Acc:HGNC:21021]
SLC7A1	181.382	-0.524202	0.218328	0.00130088	0.0298391	ENSG00000139514	13	protein_coding	solute carrier family 7 member 1 [Source:HGNC Symbol;Acc:HGNC:11057]
MDM2	1096.27	-0.523887	0.136321	1.24071e-05	0.00121933	ENSG00000135679	12	protein_coding	MDM2 proto-oncogene [Source:HGNC Symbol;Acc:HGNC:6973]
CRYBG3	312.643	-0.522703	0.225615	0.00156992	0.0334431	ENSG00000080200	3	protein_coding	crystallin beta-gamma domain containing 3 [Source:HGNC Symbol;Acc:HGNC:34427]
RRBP1	1554.4	-0.522559	0.167716	0.000168955	0.00757698	ENSG00000125844	20	protein_coding	ribosome binding protein 1 [Source:HGNC Symbol;Acc:HGNC:10448]
DENND2C	327.055	-0.519513	0.193586	0.000652166	0.0188056	ENSG00000175984	1	protein_coding	DENN domain containing 2C [Source:HGNC Symbol;Acc:HGNC:24748]
GAB1	100.693	-0.519412	0.216276	0.00136708	0.0309017	ENSG00000109458	4	protein_coding	GRB2 associated binding protein 1 [Source:HGNC Symbol;Acc:HGNC:4066]
RAPGEF5	23.2464	-0.518831	0.484485	0.0117793	0.116396	ENSG00000136237	7	protein_coding	Rap guanine nucleotide exchange factor 5 [Source:HGNC Symbol;Acc:HGNC:16862]
TMCC3	95.292	-0.518275	0.280071	0.00428946	0.0633771	ENSG00000057704	12	protein_coding	transmembrane and coiled-coil domain family 3 [Source:HGNC Symbol;Acc:HGNC:29199]
USP6NL	159.255	-0.516736	0.212205	0.00126786	0.0295665	ENSG00000148429	10	protein_coding	USP6 N-terminal like [Source:HGNC Symbol;Acc:HGNC:16858]
TMEM178B	19.6633	-0.515966	0.620581	0.0119352	0.117118	ENSG00000261115	7	protein_coding	transmembrane protein 178B [Source:HGNC Symbol;Acc:HGNC:44112]
MDN1	69.0909	-0.515352	0.279829	0.00436093	0.0640274	ENSG00000112159	6	protein_coding	midasin AAA ATPase 1 [Source:HGNC Symbol;Acc:HGNC:18302]
MDN1	69.0909	-0.515352	0.279829	0.00436093	0.0640274	ENSG00000288121	CHR_HG2121_PATCH	protein_coding	midasin AAA ATPase 1 [Source:HGNC Symbol;Acc:HGNC:18302]
OAS3	62.8202	-0.514908	0.404102	0.00875538	0.0976138	ENSG00000111331	12	protein_coding	2'-5'-oligoadenylate synthetase 3 [Source:HGNC Symbol;Acc:HGNC:8088]
ZNF460	98.8793	-0.511572	0.291069	0.00491446	0.0687526	ENSG00000197714	19	protein_coding	zinc finger protein 460 [Source:HGNC Symbol;Acc:HGNC:21628]
BMP2K	156.332	-0.508495	0.188501	0.000645731	0.0187486	ENSG00000138756	4	protein_coding	BMP2 inducible kinase [Source:HGNC Symbol;Acc:HGNC:18041]
RASA1	168.159	-0.506968	0.192724	0.000752722	0.0207734	ENSG00000145715	5	protein_coding	RAS p21 protein activator 1 [Source:HGNC Symbol;Acc:HGNC:9871]
FRK	359.742	-0.504684	0.159377	0.000157575	0.00729103	ENSG00000111816	6	protein_coding	fyn related Src family tyrosine kinase [Source:HGNC Symbol;Acc:HGNC:3955]
ROCK2	316.35	-0.49967	0.143582	5.42515e-05	0.00343478	ENSG00000134318	2	protein_coding	Rho associated coiled-coil containing protein kinase 2 [Source:HGNC Symbol;Acc:HGNC:10252]
ZNF785	33.5119	-0.49853	0.377437	0.00978772	0.104065	ENSG00000197162	16	protein_coding	zinc finger protein 785 [Source:HGNC Symbol;Acc:HGNC:26496]
AKAP13	796.675	-0.498451	0.159326	0.000177458	0.00780814	ENSG00000170776	15	protein_coding	A-kinase anchoring protein 13 [Source:HGNC Symbol;Acc:HGNC:371]
SLC1A4	70.6203	-0.497702	0.299816	0.00647893	0.080796	ENSG00000115902	2	protein_coding	solute carrier family 1 member 4 [Source:HGNC Symbol;Acc:HGNC:10942]
KLHL42	92.7016	-0.497342	0.212111	0.00175156	0.0354159	ENSG00000087448	12	protein_coding	kelch like family member 42 [Source:HGNC Symbol;Acc:HGNC:29252]
KDM4A	124.865	-0.496455	0.184137	0.000689788	0.0193806	ENSG00000066135	1	protein_coding	lysine demethylase 4A [Source:HGNC Symbol;Acc:HGNC:22978]
MARVELD3	306.375	-0.495089	0.155126	0.000151629	0.00709561	ENSG00000140832	16	protein_coding	MARVEL domain containing 3 [Source:HGNC Symbol;Acc:HGNC:30525]
THEMIS2	90.6999	-0.49398	0.288302	0.00625983	0.0792054	ENSG00000130775	1	protein_coding	thymocyte selection associated family member 2 [Source:HGNC Symbol;Acc:HGNC:16839]
OGT	188.303	-0.492702	0.175285	0.000491788	0.0157205	ENSG00000147162	X	protein_coding	O-linked N-acetylglucosamine (GlcNAc) transferase [Source:HGNC Symbol;Acc:HGNC:8127]
RIF1	242.845	-0.492446	0.204306	0.00139691	0.0314556	ENSG00000080345	2	protein_coding	replication timing regulatory factor 1 [Source:HGNC Symbol;Acc:HGNC:23207]
RBAK	110.238	-0.49221	0.207422	0.00162237	0.0338107	ENSG00000146587	7	protein_coding	RB associated KRAB zinc finger [Source:HGNC Symbol;Acc:HGNC:17680]
LBH	353.497	-0.491535	0.331529	0.00810851	0.0937638	ENSG00000213626	2	protein_coding	LBH regulator of WNT signaling pathway [Source:HGNC Symbol;Acc:HGNC:29532]
SLC43A2	223.516	-0.490788	0.206262	0.00158048	0.0334874	ENSG00000167703	17	protein_coding	solute carrier family 43 member 2 [Source:HGNC Symbol;Acc:HGNC:23087]
SLC43A2	223.516	-0.490788	0.206262	0.00158048	0.0334874	ENSG00000278550	CHR_HSCHR17_1_CTG2	protein_coding	solute carrier family 43 member 2 [Source:HGNC Symbol;Acc:HGNC:23087]
DOP1A	64.5806	-0.490336	0.253168	0.00434367	0.0638531	ENSG00000083097	6	protein_coding	DOP1 leucine zipper like protein A [Source:HGNC Symbol;Acc:HGNC:21194]
NBPF14	78.4585	-0.4882	0.280742	0.00558995	0.0742778	ENSG00000270629	1	protein_coding	NBPF member 14 [Source:HGNC Symbol;Acc:HGNC:25232]
ARHGAP24	90.4323	-0.486664	0.214215	0.00215953	0.0403759	ENSG00000138639	4	protein_coding	Rho GTPase activating protein 24 [Source:HGNC Symbol;Acc:HGNC:25361]
AHNAK	1277.32	-0.48577	0.198013	0.00128659	0.0298047	ENSG00000124942	11	protein_coding	AHNAK nucleoprotein [Source:HGNC Symbol;Acc:HGNC:347]
CARMIL1	168.089	-0.484318	0.191026	0.0011104	0.0269429	ENSG00000079691	6	protein_coding	capping protein regulator and myosin 1 linker 1 [Source:HGNC Symbol;Acc:HGNC:21581]
ZNF131	129.493	-0.483501	0.181296	0.000823952	0.0221431	ENSG00000172262	5	protein_coding	zinc finger protein 131 [Source:HGNC Symbol;Acc:HGNC:12915]
RALGAPA1	180.66	-0.483306	0.185158	0.00092462	0.024047	ENSG00000174373	14	protein_coding	Ral GTPase activating protein catalytic alpha subunit 1 [Source:HGNC Symbol;Acc:HGNC:17770]
ARHGAP42	135.553	-0.482435	0.262151	0.00528769	0.0717462	ENSG00000165895	11	protein_coding	Rho GTPase activating protein 42 [Source:HGNC Symbol;Acc:HGNC:26545]
DNASE2	193.009	-0.482147	0.213977	0.0022361	0.0410598	ENSG00000105612	19	protein_coding	deoxyribonuclease 2	lysosomal [Source:HGNC Symbol;Acc:HGNC:2960]
WDR3	42.1372	-0.481806	0.327752	0.00975912	0.104008	ENSG00000065183	1	protein_coding	WD repeat domain 3 [Source:HGNC Symbol;Acc:HGNC:12755]
ATG16L1	155.6	-0.481561	0.179838	0.00074486	0.0206787	ENSG00000085978	2	protein_coding	autophagy related 16 like 1 [Source:HGNC Symbol;Acc:HGNC:21498]
ATG16L1	155.6	-0.481561	0.179838	0.00074486	0.0206787	ENSG00000281089	CHR_HG2232_PATCH	protein_coding	autophagy related 16 like 1 [Source:HGNC Symbol;Acc:HGNC:21498]
SGMS1	279.525	-0.480863	0.169404	0.000477729	0.0155123	ENSG00000198964	10	protein_coding	sphingomyelin synthase 1 [Source:HGNC Symbol;Acc:HGNC:29799]
SLC7A8	17.9694	-0.479546	0.541457	0.0141862	0.131449	ENSG00000092068	14	protein_coding	solute carrier family 7 member 8 [Source:HGNC Symbol;Acc:HGNC:11066]
CDC42BPA	402.866	-0.47841	0.202875	0.00168499	0.0345188	ENSG00000143776	1	protein_coding	CDC42 binding protein kinase alpha [Source:HGNC Symbol;Acc:HGNC:1737]
ITSN2	302.509	-0.477561	0.173952	0.000627001	0.0185084	ENSG00000198399	2	protein_coding	intersectin 2 [Source:HGNC Symbol;Acc:HGNC:6184]
ENC1	160.269	-0.476411	0.322758	0.00891743	0.0984789	ENSG00000171617	5	protein_coding	ectodermal-neural cortex 1 [Source:HGNC Symbol;Acc:HGNC:3345]
FMNL2	139.255	-0.476065	0.261979	0.00555846	0.0742059	ENSG00000157827	2	protein_coding	formin like 2 [Source:HGNC Symbol;Acc:HGNC:18267]
IL6ST	708.101	-0.47595	0.182608	0.000906365	0.0237044	ENSG00000134352	5	protein_coding	interleukin 6 signal transducer [Source:HGNC Symbol;Acc:HGNC:6021]
NLRC5	21.3177	-0.475661	0.551671	0.0142893	0.131845	ENSG00000140853	16	protein_coding	NLR family CARD domain containing 5 [Source:HGNC Symbol;Acc:HGNC:29933]
CCPG1	1173.4	-0.475453	0.180031	0.000835558	0.0223113	ENSG00000260916	15	protein_coding	cell cycle progression 1 [Source:HGNC Symbol;Acc:HGNC:24227]
SPTLC2	335.021	-0.474007	0.201242	0.00174262	0.0353488	ENSG00000100596	14	protein_coding	serine palmitoyltransferase long chain base subunit 2 [Source:HGNC Symbol;Acc:HGNC:11278]
SPTLC2	335.021	-0.474007	0.201242	0.00174262	0.0353488	LRG_371	14	LRG_gene	serine palmitoyltransferase long chain base subunit 2 [Source:HGNC Symbol;Acc:HGNC:11278]
NBPF1	94.2793	-0.473342	0.244175	0.00424937	0.0629844	ENSG00000219481	1	protein_coding	NBPF member 1 [Source:HGNC Symbol;Acc:HGNC:26088]
HNF4G	47.2838	-0.472558	0.300577	0.00864886	0.0971806	ENSG00000164749	8	protein_coding	hepatocyte nuclear factor 4 gamma [Source:HGNC Symbol;Acc:HGNC:5026]
VGLL3	61.192	-0.472552	0.698812	0.0118396	0.116568	ENSG00000206538	3	protein_coding	vestigial like family member 3 [Source:HGNC Symbol;Acc:HGNC:24327]
TP53BP2	418.707	-0.471912	0.161956	0.000388315	0.0135157	ENSG00000143514	1	protein_coding	tumor protein p53 binding protein 2 [Source:HGNC Symbol;Acc:HGNC:12000]
SWAP70	455.464	-0.47057	0.177621	0.000850649	0.0225935	ENSG00000133789	11	protein_coding	switching B cell complex subunit SWAP70 [Source:HGNC Symbol;Acc:HGNC:17070]
LSG1	132.862	-0.469987	0.185628	0.00120844	0.0285136	ENSG00000041802	3	protein_coding	large 60S subunit nuclear export GTPase 1 [Source:HGNC Symbol;Acc:HGNC:25652]
CERT1	240.175	-0.468105	0.164687	0.000509872	0.0159958	ENSG00000113163	5	protein_coding	ceramide transporter 1 [Source:HGNC Symbol;Acc:HGNC:2205]
MITF	234.976	-0.466648	0.178727	0.000995087	0.0252179	ENSG00000187098	3	protein_coding	melanocyte inducing transcription factor [Source:HGNC Symbol;Acc:HGNC:7105]
MITF	234.976	-0.466648	0.178727	0.000995087	0.0252179	LRG_776	3	LRG_gene	melanocyte inducing transcription factor [Source:HGNC Symbol;Acc:HGNC:7105]
CLIP4	276.687	-0.466174	0.183838	0.00118947	0.0281767	ENSG00000115295	2	protein_coding	CAP-Gly domain containing linker protein family member 4 [Source:HGNC Symbol;Acc:HGNC:26108]
LRRC8B	138.773	-0.466084	0.193027	0.00159874	0.0334874	ENSG00000197147	1	protein_coding	leucine rich repeat containing 8 VRAC subunit B [Source:HGNC Symbol;Acc:HGNC:30692]
RUBCN	86.6005	-0.465223	0.267759	0.0064535	0.0807669	ENSG00000145016	3	protein_coding	rubicon autophagy regulator [Source:HGNC Symbol;Acc:HGNC:28991]
AL035681.1	13.3797	-0.465041	0.902079	0.0123892	0.119634	ENSG00000235513	22	lncRNA	novel transcript	antisense to L3MBTL2
TGFBR2	246.341	-0.46476	0.218761	0.00307138	0.0506778	ENSG00000163513	3	protein_coding	transforming growth factor beta receptor 2 [Source:HGNC Symbol;Acc:HGNC:11773]
TGFBR2	246.341	-0.46476	0.218761	0.00307138	0.0506778	LRG_779	3	LRG_gene	transforming growth factor beta receptor 2 [Source:HGNC Symbol;Acc:HGNC:11773]
PDK4	164.42	-0.464226	0.229536	0.00399733	0.0610069	ENSG00000004799	7	protein_coding	pyruvate dehydrogenase kinase 4 [Source:HGNC Symbol;Acc:HGNC:8812]
NAA30	127.997	-0.463643	0.197073	0.00193657	0.0376589	ENSG00000139977	14	protein_coding	N(alpha)-acetyltransferase 30	NatC catalytic subunit [Source:HGNC Symbol;Acc:HGNC:19844]
PIKFYVE	108.496	-0.463483	0.207823	0.00247498	0.0440025	ENSG00000115020	2	protein_coding	phosphoinositide kinase	FYVE-type zinc finger containing [Source:HGNC Symbol;Acc:HGNC:23785]
OXSR1	159.352	-0.462072	0.198312	0.0020185	0.0384318	ENSG00000172939	3	protein_coding	oxidative stress responsive kinase 1 [Source:HGNC Symbol;Acc:HGNC:8508]
BARX2	110.642	-0.461365	0.271428	0.00739934	0.088256	ENSG00000043039	11	protein_coding	BARX homeobox 2 [Source:HGNC Symbol;Acc:HGNC:956]
PSME4	313.549	-0.460649	0.160705	0.000469414	0.0154179	ENSG00000068878	2	protein_coding	proteasome activator subunit 4 [Source:HGNC Symbol;Acc:HGNC:20635]
MICAL2	123.914	-0.460107	0.295534	0.00844065	0.0955514	ENSG00000133816	11	protein_coding	microtubule associated monooxygenase	calponin and LIM domain containing 2 [Source:HGNC Symbol;Acc:HGNC:24693]
CLIP1	763.257	-0.459341	0.147439	0.000215263	0.00891111	ENSG00000130779	12	protein_coding	CAP-Gly domain containing linker protein 1 [Source:HGNC Symbol;Acc:HGNC:10461]
SULF2	96.7041	-0.455072	0.234038	0.00475342	0.0672496	ENSG00000196562	20	protein_coding	sulfatase 2 [Source:HGNC Symbol;Acc:HGNC:20392]
ZFYVE9	99.0879	-0.454782	0.244743	0.00529875	0.0717717	ENSG00000157077	1	protein_coding	zinc finger FYVE-type containing 9 [Source:HGNC Symbol;Acc:HGNC:6775]
MYO10	455.842	-0.453563	0.164169	0.000645856	0.0187486	ENSG00000145555	5	protein_coding	myosin X [Source:HGNC Symbol;Acc:HGNC:7593]
ZNF655	118.824	-0.453416	0.184664	0.00152625	0.0330913	ENSG00000197343	7	protein_coding	zinc finger protein 655 [Source:HGNC Symbol;Acc:HGNC:30899]
CACNB4	72.5469	-0.451987	0.325662	0.0108254	0.110203	ENSG00000182389	2	protein_coding	calcium voltage-gated channel auxiliary subunit beta 4 [Source:HGNC Symbol;Acc:HGNC:1404]
ZBTB34	61.5094	-0.450373	0.254414	0.0070673	0.0858397	ENSG00000177125	9	protein_coding	zinc finger and BTB domain containing 34 [Source:HGNC Symbol;Acc:HGNC:31446]
CDK6	278.591	-0.449839	0.200889	0.00259532	0.0453921	ENSG00000105810	7	protein_coding	cyclin dependent kinase 6 [Source:HGNC Symbol;Acc:HGNC:1777]
CDK6	278.591	-0.449839	0.200889	0.00259532	0.0453921	LRG_991	7	LRG_gene	cyclin dependent kinase 6 [Source:HGNC Symbol;Acc:HGNC:1777]
MAST2	66.7243	-0.449311	0.277276	0.00888597	0.0984698	ENSG00000086015	1	protein_coding	microtubule associated serine/threonine kinase 2 [Source:HGNC Symbol;Acc:HGNC:19035]
DPYSL2	82.6703	-0.449075	0.279758	0.00845457	0.0956015	ENSG00000092964	8	protein_coding	dihydropyrimidinase like 2 [Source:HGNC Symbol;Acc:HGNC:3014]
CEP192	52.3539	-0.448591	0.287258	0.00975927	0.104008	ENSG00000101639	18	protein_coding	centrosomal protein 192 [Source:HGNC Symbol;Acc:HGNC:25515]
LATS1	136.966	-0.448121	0.205002	0.0030583	0.0506411	ENSG00000131023	6	protein_coding	large tumor suppressor kinase 1 [Source:HGNC Symbol;Acc:HGNC:6514]
MIER3	68.1674	-0.448075	0.237204	0.0058864	0.0762012	ENSG00000155545	5	protein_coding	MIER family member 3 [Source:HGNC Symbol;Acc:HGNC:26678]
ASAP1	161.824	-0.447634	0.188727	0.00192122	0.0375968	ENSG00000153317	8	protein_coding	ArfGAP with SH3 domain	ankyrin repeat and PH domain 1 [Source:HGNC Symbol;Acc:HGNC:2720]
CEP85	27.2237	-0.447239	0.360982	0.014074	0.130673	ENSG00000130695	1	protein_coding	centrosomal protein 85 [Source:HGNC Symbol;Acc:HGNC:25309]
FEM1C	287.38	-0.446263	0.188433	0.00189577	0.037255	ENSG00000145780	5	protein_coding	fem-1 homolog C [Source:HGNC Symbol;Acc:HGNC:16933]
SH3RF1	242.951	-0.445033	0.15219	0.000427777	0.0145631	ENSG00000154447	4	protein_coding	SH3 domain containing ring finger 1 [Source:HGNC Symbol;Acc:HGNC:17650]
DNAJC9	73.0524	-0.444212	0.239513	0.0063095	0.0795339	ENSG00000213551	10	protein_coding	DnaJ heat shock protein family (Hsp40) member C9 [Source:HGNC Symbol;Acc:HGNC:19123]
EXOC8	44.9965	-0.443098	0.327586	0.0121776	0.118446	ENSG00000116903	1	protein_coding	exocyst complex component 8 [Source:HGNC Symbol;Acc:HGNC:24659]
COBL	246.6	-0.442357	0.216834	0.00423596	0.0628521	ENSG00000106078	7	protein_coding	cordon-bleu WH2 repeat protein [Source:HGNC Symbol;Acc:HGNC:22199]
USP53	357.998	-0.441333	0.17935	0.00155603	0.0333927	ENSG00000145390	4	protein_coding	ubiquitin specific peptidase 53 [Source:HGNC Symbol;Acc:HGNC:29255]
GPT2	237.296	-0.440712	0.16041	0.000737654	0.0205603	ENSG00000166123	16	protein_coding	glutamic--pyruvic transaminase 2 [Source:HGNC Symbol;Acc:HGNC:18062]
C5AR1	148.782	-0.440602	0.220059	0.00478257	0.0675254	ENSG00000197405	19	protein_coding	complement C5a receptor 1 [Source:HGNC Symbol;Acc:HGNC:1338]
DSC2	171.697	-0.44041	0.371936	0.0135313	0.127238	ENSG00000134755	18	protein_coding	desmocollin 2 [Source:HGNC Symbol;Acc:HGNC:3036]
DSC2	171.697	-0.44041	0.371936	0.0135313	0.127238	LRG_400	18	LRG_gene	desmocollin 2 [Source:HGNC Symbol;Acc:HGNC:3036]
DSE	387.692	-0.439558	0.309842	0.0109454	0.110897	ENSG00000111817	6	protein_coding	dermatan sulfate epimerase [Source:HGNC Symbol;Acc:HGNC:21144]
RNGTT	41.2005	-0.439213	0.283033	0.0103737	0.107518	ENSG00000111880	6	protein_coding	RNA guanylyltransferase and 5'-phosphatase [Source:HGNC Symbol;Acc:HGNC:10073]
E2F6	76.7518	-0.438132	0.249263	0.00716808	0.0864618	ENSG00000169016	2	protein_coding	E2F transcription factor 6 [Source:HGNC Symbol;Acc:HGNC:3120]
IL1R1	483.424	-0.438003	0.225058	0.00503008	0.0699228	ENSG00000115594	2	protein_coding	interleukin 1 receptor type 1 [Source:HGNC Symbol;Acc:HGNC:5993]
STX3	310.294	-0.437874	0.165879	0.00100644	0.0252438	ENSG00000166900	11	protein_coding	syntaxin 3 [Source:HGNC Symbol;Acc:HGNC:11438]
USP47	307.462	-0.437385	0.167063	0.00105461	0.0260249	ENSG00000170242	11	protein_coding	ubiquitin specific peptidase 47 [Source:HGNC Symbol;Acc:HGNC:20076]
SLC38A1	1098.47	-0.436907	0.197273	0.00284188	0.0484331	ENSG00000111371	12	protein_coding	solute carrier family 38 member 1 [Source:HGNC Symbol;Acc:HGNC:13447]
ZNF654	106.605	-0.435269	0.236748	0.0061755	0.0786238	ENSG00000175105	3	protein_coding	zinc finger protein 654 [Source:HGNC Symbol;Acc:HGNC:25612]
PCDH7	183.806	-0.435191	0.217545	0.00466465	0.0666489	ENSG00000169851	4	protein_coding	protocadherin 7 [Source:HGNC Symbol;Acc:HGNC:8659]
CASP8AP2	86.4925	-0.434586	0.240467	0.00704752	0.0858397	ENSG00000118412	6	protein_coding	caspase 8 associated protein 2 [Source:HGNC Symbol;Acc:HGNC:1510]
CASP8AP2	86.4925	-0.434586	0.240467	0.00704752	0.0858397	ENSG00000288475	CHR_HG2121_PATCH	protein_coding	caspase 8 associated protein 2 [Source:HGNC Symbol;Acc:HGNC:1510]
CEP250	72.3969	-0.434496	0.267057	0.00941564	0.101654	ENSG00000126001	20	protein_coding	centrosomal protein 250 [Source:HGNC Symbol;Acc:HGNC:1859]
ZNF592	140.62	-0.43276	0.194286	0.00294409	0.0493929	ENSG00000166716	15	protein_coding	zinc finger protein 592 [Source:HGNC Symbol;Acc:HGNC:28986]
AGO1	150.188	-0.432561	0.178731	0.00179434	0.0358663	ENSG00000092847	1	protein_coding	argonaute RISC component 1 [Source:HGNC Symbol;Acc:HGNC:3262]
ATP10D	63.875	-0.431625	0.282536	0.010814	0.110203	ENSG00000145246	4	protein_coding	ATPase phospholipid transporting 10D (putative) [Source:HGNC Symbol;Acc:HGNC:13549]
TACC1	269.713	-0.43128	0.242797	0.00706661	0.0858397	ENSG00000147526	8	protein_coding	transforming acidic coiled-coil containing protein 1 [Source:HGNC Symbol;Acc:HGNC:11522]
DDAH1	216.508	-0.430997	0.196133	0.00315835	0.0518682	ENSG00000153904	1	protein_coding	dimethylarginine dimethylaminohydrolase 1 [Source:HGNC Symbol;Acc:HGNC:2715]
SLC35D1	28.271	-0.430695	0.390047	0.0179626	0.149425	ENSG00000116704	1	protein_coding	solute carrier family 35 member D1 [Source:HGNC Symbol;Acc:HGNC:20800]
OAS1	267.778	-0.429831	0.203106	0.00389993	0.0598988	ENSG00000089127	12	protein_coding	2'-5'-oligoadenylate synthetase 1 [Source:HGNC Symbol;Acc:HGNC:8086]
KLF11	65.7041	-0.428548	0.26056	0.00894484	0.0985134	ENSG00000172059	2	protein_coding	Kruppel like factor 11 [Source:HGNC Symbol;Acc:HGNC:11811]
ARNTL	231.682	-0.428125	0.264363	0.00906461	0.0988558	ENSG00000133794	11	protein_coding	aryl hydrocarbon receptor nuclear translocator like [Source:HGNC Symbol;Acc:HGNC:701]
STBD1	407.221	-0.427932	0.152421	0.000640987	0.0187486	ENSG00000118804	4	protein_coding	starch binding domain 1 [Source:HGNC Symbol;Acc:HGNC:24854]
CEP350	572.864	-0.42715	0.161181	0.000997895	0.0252179	ENSG00000135837	1	protein_coding	centrosomal protein 350 [Source:HGNC Symbol;Acc:HGNC:24238]
SPTBN1	1914.69	-0.427016	0.174085	0.00160245	0.0335149	ENSG00000115306	2	protein_coding	spectrin beta	non-erythrocytic 1 [Source:HGNC Symbol;Acc:HGNC:11275]
PALM2-AKAP2	124.422	-0.426698	0.30117	0.0121037	0.118183	ENSG00000157654	9	protein_coding	PALM2-AKAP2 fusion [Source:HGNC Symbol;Acc:HGNC:33529]
NT5C2	533.081	-0.425722	0.210338	0.004531	0.0656971	ENSG00000076685	10	protein_coding	5'-nucleotidase	cytosolic II [Source:HGNC Symbol;Acc:HGNC:8022]
IFIT3	80.6759	-0.42562	0.333924	0.0148555	0.134828	ENSG00000119917	10	protein_coding	interferon induced protein with tetratricopeptide repeats 3 [Source:HGNC Symbol;Acc:HGNC:5411]
SLC3A2	2316.51	-0.424581	0.244183	0.00766694	0.0907429	ENSG00000168003	11	protein_coding	solute carrier family 3 member 2 [Source:HGNC Symbol;Acc:HGNC:11026]
RCN1	520.992	-0.424177	0.280536	0.0105881	0.109174	ENSG00000049449	11	protein_coding	reticulocalbin 1 [Source:HGNC Symbol;Acc:HGNC:9934]
TUFT1	132.298	-0.424137	0.257013	0.00895576	0.0985134	ENSG00000143367	1	protein_coding	tuftelin 1 [Source:HGNC Symbol;Acc:HGNC:12422]
SPAG9	667.242	-0.423158	0.16892	0.00150372	0.0327217	ENSG00000008294	17	protein_coding	sperm associated antigen 9 [Source:HGNC Symbol;Acc:HGNC:14524]
TARS	1007.49	-0.422881	0.176629	0.00199218	0.0383937	ENSG00000113407	5	protein_coding	threonyl-tRNA synthetase [Source:HGNC Symbol;Acc:HGNC:11572]
PARP14	626.321	-0.422868	0.17086	0.00168785	0.0345268	ENSG00000173193	3	protein_coding	poly(ADP-ribose) polymerase family member 14 [Source:HGNC Symbol;Acc:HGNC:29232]
TLN1	428.266	-0.422631	0.176598	0.00201716	0.0384318	ENSG00000137076	9	protein_coding	talin 1 [Source:HGNC Symbol;Acc:HGNC:11845]
FRMD6	125.347	-0.421574	0.201863	0.00416084	0.0625286	ENSG00000139926	14	protein_coding	FERM domain containing 6 [Source:HGNC Symbol;Acc:HGNC:19839]
TRIM33	255.445	-0.421328	0.143252	0.000465382	0.0153576	ENSG00000197323	1	protein_coding	tripartite motif containing 33 [Source:HGNC Symbol;Acc:HGNC:16290]
SLC38A7	34.1498	-0.42128	0.332734	0.0161297	0.140137	ENSG00000103042	16	protein_coding	solute carrier family 38 member 7 [Source:HGNC Symbol;Acc:HGNC:25582]
NIPBL	559.96	-0.421222	0.125509	0.000113936	0.00567742	ENSG00000164190	5	protein_coding	NIPBL cohesin loading factor [Source:HGNC Symbol;Acc:HGNC:28862]
CCNG2	607.517	-0.420952	0.160487	0.00110781	0.0269429	ENSG00000138764	4	protein_coding	cyclin G2 [Source:HGNC Symbol;Acc:HGNC:1593]
AC005261.1	301.71	-0.420724	0.205178	0.00434307	0.0638531	ENSG00000268205	19	lncRNA	novel transcript
USO1	422.661	-0.420569	0.142599	0.000441297	0.0148429	ENSG00000138768	4	protein_coding	USO1 vesicle transport factor [Source:HGNC Symbol;Acc:HGNC:30904]
GCC1	150.945	-0.420203	0.254293	0.00872118	0.09731	ENSG00000179562	7	protein_coding	GRIP and coiled-coil domain containing 1 [Source:HGNC Symbol;Acc:HGNC:19095]
PPFIA1	383.691	-0.41949	0.166074	0.00146941	0.0324088	ENSG00000131626	11	protein_coding	PTPRF interacting protein alpha 1 [Source:HGNC Symbol;Acc:HGNC:9245]
GPR107	192.564	-0.418337	0.165431	0.00149842	0.0327081	ENSG00000148358	9	protein_coding	G protein-coupled receptor 107 [Source:HGNC Symbol;Acc:HGNC:17830]
PPP2R5A	280.488	-0.417564	0.156301	0.00103875	0.0258614	ENSG00000066027	1	protein_coding	protein phosphatase 2 regulatory subunit B'alpha [Source:HGNC Symbol;Acc:HGNC:9309]
ARHGEF28	180.796	-0.416548	0.22846	0.00720401	0.0866711	ENSG00000214944	5	protein_coding	Rho guanine nucleotide exchange factor 28 [Source:HGNC Symbol;Acc:HGNC:30322]
SIN3A	149.149	-0.416315	0.180436	0.00270152	0.0469244	ENSG00000169375	15	protein_coding	SIN3 transcription regulator family member A [Source:HGNC Symbol;Acc:HGNC:19353]
CORO1C	200.505	-0.416179	0.198985	0.0041699	0.0625352	ENSG00000110880	12	protein_coding	coronin 1C [Source:HGNC Symbol;Acc:HGNC:2254]
LY75	96.1132	-0.415845	0.280785	0.0122202	0.11874	ENSG00000054219	2	protein_coding	lymphocyte antigen 75 [Source:HGNC Symbol;Acc:HGNC:6729]
ECD	65.9632	-0.415554	0.260061	0.0107686	0.109981	ENSG00000122882	10	protein_coding	ecdysoneless cell cycle regulator [Source:HGNC Symbol;Acc:HGNC:17029]
TJP1	660.534	-0.415542	0.175756	0.00222712	0.0410387	ENSG00000104067	15	protein_coding	tight junction protein 1 [Source:HGNC Symbol;Acc:HGNC:11827]
TJP1	660.534	-0.415542	0.175756	0.00222712	0.0410387	ENSG00000277401	CHR_HSCHR15_4_CTG8	protein_coding	tight junction protein 1 [Source:HGNC Symbol;Acc:HGNC:11827]
PPL	645.447	-0.414747	0.17507	0.00221066	0.0408607	ENSG00000118898	16	protein_coding	periplakin [Source:HGNC Symbol;Acc:HGNC:9273]
SRCAP	168.934	-0.414576	0.166513	0.0016702	0.0344434	ENSG00000080603	16	protein_coding	Snf2 related CREBBP activator protein [Source:HGNC Symbol;Acc:HGNC:16974]
UBR3	127.514	-0.413182	0.244284	0.00877323	0.097735	ENSG00000144357	2	protein_coding	ubiquitin protein ligase E3 component n-recognin 3 [Source:HGNC Symbol;Acc:HGNC:30467]
MYO6	793.996	-0.413061	0.214499	0.00576419	0.0755173	ENSG00000196586	6	protein_coding	myosin VI [Source:HGNC Symbol;Acc:HGNC:7605]
DAPP1	463.201	-0.41287	0.175906	0.00244105	0.0435652	ENSG00000070190	4	protein_coding	dual adaptor of phosphotyrosine and 3-phosphoinositides 1 [Source:HGNC Symbol;Acc:HGNC:16500]
MYCBP2	329.315	-0.41119	0.170251	0.00199761	0.0383937	ENSG00000005810	13	protein_coding	MYC binding protein 2 [Source:HGNC Symbol;Acc:HGNC:23386]
APC	203.297	-0.411029	0.186624	0.00343954	0.0550012	ENSG00000134982	5	protein_coding	APC regulator of WNT signaling pathway [Source:HGNC Symbol;Acc:HGNC:583]
APC	203.297	-0.411029	0.186624	0.00343954	0.0550012	LRG_130	5	LRG_gene	APC regulator of WNT signaling pathway [Source:HGNC Symbol;Acc:HGNC:583]
PPP4R3A	601.993	-0.410678	0.160873	0.00140282	0.0314556	ENSG00000100796	14	protein_coding	protein phosphatase 4 regulatory subunit 3A [Source:HGNC Symbol;Acc:HGNC:20219]
CPEB2	74.8069	-0.40999	0.23203	0.00850049	0.095764	ENSG00000137449	4	protein_coding	cytoplasmic polyadenylation element binding protein 2 [Source:HGNC Symbol;Acc:HGNC:21745]
CHD1	319.301	-0.40955	0.143157	0.00060156	0.0178847	ENSG00000153922	5	protein_coding	chromodomain helicase DNA binding protein 1 [Source:HGNC Symbol;Acc:HGNC:1915]
MTAP	202.025	-0.409	0.202526	0.00510113	0.070345	ENSG00000099810	9	protein_coding	methylthioadenosine phosphorylase [Source:HGNC Symbol;Acc:HGNC:7413]
IARS	300.892	-0.40879	0.202038	0.00485618	0.068139	ENSG00000196305	9	protein_coding	isoleucyl-tRNA synthetase [Source:HGNC Symbol;Acc:HGNC:5330]
STIM1	246.065	-0.408687	0.175851	0.0025845	0.0453162	ENSG00000167323	11	protein_coding	stromal interaction molecule 1 [Source:HGNC Symbol;Acc:HGNC:11386]
STIM1	246.065	-0.408687	0.175851	0.0025845	0.0453162	LRG_164	11	LRG_gene	stromal interaction molecule 1 [Source:HGNC Symbol;Acc:HGNC:11386]
DSP	2202.25	-0.408171	0.195262	0.00432715	0.0638531	ENSG00000096696	6	protein_coding	desmoplakin [Source:HGNC Symbol;Acc:HGNC:3052]
DSP	2202.25	-0.408171	0.195262	0.00432715	0.0638531	LRG_423	6	LRG_gene	desmoplakin [Source:HGNC Symbol;Acc:HGNC:3052]
MAP4	341.611	-0.407963	0.192709	0.0041503	0.0624419	ENSG00000047849	3	protein_coding	microtubule associated protein 4 [Source:HGNC Symbol;Acc:HGNC:6862]
TLE1	408.175	-0.407604	0.185974	0.00351822	0.0560034	ENSG00000196781	9	protein_coding	TLE family member 1	transcriptional corepressor [Source:HGNC Symbol;Acc:HGNC:11837]
ZNF490	36.8218	-0.40704	0.327578	0.0162115	0.14054	ENSG00000188033	19	protein_coding	zinc finger protein 490 [Source:HGNC Symbol;Acc:HGNC:23705]
CHMP4C	208.496	-0.406805	0.167149	0.00201479	0.0384318	ENSG00000164695	8	protein_coding	charged multivesicular body protein 4C [Source:HGNC Symbol;Acc:HGNC:30599]
SMCHD1	332.715	-0.406365	0.156769	0.00129615	0.0298285	ENSG00000101596	18	protein_coding	structural maintenance of chromosomes flexible hinge domain containing 1 [Source:HGNC Symbol;Acc:HGNC:29090]
GTF2A1	175.371	-0.405923	0.167861	0.00220311	0.040829	ENSG00000165417	14	protein_coding	general transcription factor IIA subunit 1 [Source:HGNC Symbol;Acc:HGNC:4646]
CLCN3	433.539	-0.40549	0.146404	0.000796507	0.021767	ENSG00000109572	4	protein_coding	chloride voltage-gated channel 3 [Source:HGNC Symbol;Acc:HGNC:2021]
SGMS2	384.687	-0.40531	0.159826	0.00153017	0.0330913	ENSG00000164023	4	protein_coding	sphingomyelin synthase 2 [Source:HGNC Symbol;Acc:HGNC:28395]
L2HGDH	36.2943	-0.405184	0.367393	0.0170348	0.144368	ENSG00000087299	14	protein_coding	L-2-hydroxyglutarate dehydrogenase [Source:HGNC Symbol;Acc:HGNC:20499]
PTPN13	274.204	-0.4051	0.192337	0.0044472	0.0649232	ENSG00000163629	4	protein_coding	protein tyrosine phosphatase non-receptor type 13 [Source:HGNC Symbol;Acc:HGNC:9646]
SLC20A2	435.174	-0.404892	0.192353	0.00439936	0.0644564	ENSG00000168575	8	protein_coding	solute carrier family 20 member 2 [Source:HGNC Symbol;Acc:HGNC:10947]
PDS5A	452.896	-0.404804	0.147417	0.000855416	0.0226146	ENSG00000121892	4	protein_coding	PDS5 cohesin associated factor A [Source:HGNC Symbol;Acc:HGNC:29088]
SETX	460.998	-0.404546	0.146581	0.000839944	0.0223857	ENSG00000107290	9	protein_coding	senataxin [Source:HGNC Symbol;Acc:HGNC:445]
SETX	460.998	-0.404546	0.146581	0.000839944	0.0223857	LRG_268	9	LRG_gene	senataxin [Source:HGNC Symbol;Acc:HGNC:445]
DOP1B	96.4245	-0.404157	0.227442	0.00812796	0.0938337	ENSG00000142197	21	protein_coding	DOP1 leucine zipper like protein B [Source:HGNC Symbol;Acc:HGNC:1291]
SPTAN1	880.851	-0.404029	0.205405	0.00525774	0.071702	ENSG00000197694	9	protein_coding	spectrin alpha	non-erythrocytic 1 [Source:HGNC Symbol;Acc:HGNC:11273]
ACSL3	1181.81	-0.40274	0.152686	0.00116455	0.027806	ENSG00000123983	2	protein_coding	acyl-CoA synthetase long chain family member 3 [Source:HGNC Symbol;Acc:HGNC:3570]
ITGA2	5108.67	-0.402514	0.244721	0.0101793	0.106052	ENSG00000164171	5	protein_coding	integrin subunit alpha 2 [Source:HGNC Symbol;Acc:HGNC:6137]
TMEM87B	256.095	-0.402291	0.228134	0.00835715	0.0950966	ENSG00000153214	2	protein_coding	transmembrane protein 87B [Source:HGNC Symbol;Acc:HGNC:25913]
LONRF1	49.6941	-0.401751	0.305673	0.0152433	0.136009	ENSG00000154359	8	protein_coding	LON peptidase N-terminal domain and ring finger 1 [Source:HGNC Symbol;Acc:HGNC:26302]
LONRF1	49.6941	-0.401751	0.305673	0.0152433	0.136009	ENSG00000285360	CHR_HG76_PATCH	protein_coding	LON peptidase N-terminal domain and ring finger 1 [Source:HGNC Symbol;Acc:HGNC:26302]
CCDC144A	38.8843	-0.401098	0.367753	0.0181589	0.15027	ENSG00000170160	17	protein_coding	coiled-coil domain containing 144A [Source:HGNC Symbol;Acc:HGNC:29072]
GOLGB1	1407.65	-0.400128	0.115356	7.29075e-05	0.00423287	ENSG00000173230	3	protein_coding	golgin B1 [Source:HGNC Symbol;Acc:HGNC:4429]
PVR	113.153	-0.399973	0.311992	0.0155598	0.137012	ENSG00000073008	19	protein_coding	PVR cell adhesion molecule [Source:HGNC Symbol;Acc:HGNC:9705]
AP006621.3	36.938	-0.399203	0.329288	0.0183543	0.151423	ENSG00000255284	11	lncRNA	novel transcript
NETO2	125.814	-0.398654	0.24839	0.0110301	0.111513	ENSG00000171208	16	protein_coding	neuropilin and tolloid like 2 [Source:HGNC Symbol;Acc:HGNC:14644]
SUCO	285.185	-0.398638	0.193831	0.00483614	0.0680615	ENSG00000094975	1	protein_coding	SUN domain containing ossification factor [Source:HGNC Symbol;Acc:HGNC:1240]
CANX	2075.32	-0.3984	0.147967	0.00102698	0.0256598	ENSG00000127022	5	protein_coding	calnexin [Source:HGNC Symbol;Acc:HGNC:1473]
CANX	2075.32	-0.3984	0.147967	0.00102698	0.0256598	ENSG00000283777	CHR_HG30_PATCH	protein_coding	calnexin [Source:HGNC Symbol;Acc:HGNC:1473]
TMEM62	71.0047	-0.397886	0.249458	0.0117227	0.115918	ENSG00000137842	15	protein_coding	transmembrane protein 62 [Source:HGNC Symbol;Acc:HGNC:26269]
MAP4K3	180.284	-0.397216	0.185924	0.0042599	0.0630736	ENSG00000011566	2	protein_coding	mitogen-activated protein kinase kinase kinase kinase 3 [Source:HGNC Symbol;Acc:HGNC:6865]
SLC22A18AS	17.3578	-0.3972	0.58982	0.0180747	0.150001	ENSG00000254827	11	protein_coding	solute carrier family 22 member 18 antisense [Source:HGNC Symbol;Acc:HGNC:10965]
SLC22A18AS	17.3578	-0.3972	0.58982	0.0180747	0.150001	ENSG00000274454	CHR_HSCHR11_1_CTG7	lncRNA	solute carrier family 22 member 18 antisense [Source:HGNC Symbol;Acc:HGNC:10965]
CAMSAP2	310.05	-0.396141	0.186629	0.00423121	0.0628521	ENSG00000118200	1	protein_coding	calmodulin regulated spectrin associated protein family member 2 [Source:HGNC Symbol;Acc:HGNC:29188]
RAPGEF2	257.456	-0.395976	0.20108	0.00591684	0.0764436	ENSG00000109756	4	protein_coding	Rap guanine nucleotide exchange factor 2 [Source:HGNC Symbol;Acc:HGNC:16854]
RBMS1	428.577	-0.395696	0.210098	0.00726337	0.0870857	ENSG00000153250	2	protein_coding	RNA binding motif single stranded interacting protein 1 [Source:HGNC Symbol;Acc:HGNC:9907]
WWTR1	539.228	-0.395646	0.153316	0.0014534	0.0322283	ENSG00000018408	3	protein_coding	WW domain containing transcription regulator 1 [Source:HGNC Symbol;Acc:HGNC:24042]
LACTB	195.073	-0.39557	0.228454	0.00928558	0.10056	ENSG00000103642	15	protein_coding	lactamase beta [Source:HGNC Symbol;Acc:HGNC:16468]
YOD1	172.016	-0.391761	0.195957	0.00583945	0.076076	ENSG00000180667	1	protein_coding	YOD1 deubiquitinase [Source:HGNC Symbol;Acc:HGNC:25035]
LIFR	129.461	-0.391602	0.207167	0.00718756	0.0866222	ENSG00000113594	5	protein_coding	LIF receptor subunit alpha [Source:HGNC Symbol;Acc:HGNC:6597]
CHD2	934.203	-0.39156	0.15197	0.00147271	0.0324088	ENSG00000173575	15	protein_coding	chromodomain helicase DNA binding protein 2 [Source:HGNC Symbol;Acc:HGNC:1917]
EP300	316.978	-0.391292	0.142413	0.000918451	0.0239757	ENSG00000100393	22	protein_coding	E1A binding protein p300 [Source:HGNC Symbol;Acc:HGNC:3373]
SIRT1	111.015	-0.390879	0.224644	0.00938281	0.101378	ENSG00000096717	10	protein_coding	sirtuin 1 [Source:HGNC Symbol;Acc:HGNC:14929]
ANKRD6	64.4755	-0.389879	0.239397	0.0116228	0.115337	ENSG00000135299	6	protein_coding	ankyrin repeat domain 6 [Source:HGNC Symbol;Acc:HGNC:17280]
B3GNT3	145.694	-0.389872	0.215309	0.00817008	0.0939317	ENSG00000179913	19	protein_coding	UDP-GlcNAc:betaGal beta-1	3-N-acetylglucosaminyltransferase 3 [Source:HGNC Symbol;Acc:HGNC:13528]
SEMA5A	34.6851	-0.389451	0.407026	0.019536	0.156024	ENSG00000112902	5	protein_coding	semaphorin 5A [Source:HGNC Symbol;Acc:HGNC:10736]
UTRN	330.6	-0.38798	0.24247	0.011684	0.115751	ENSG00000152818	6	protein_coding	utrophin [Source:HGNC Symbol;Acc:HGNC:12635]
TLK2	292.141	-0.385838	0.140619	0.000969844	0.0247178	ENSG00000146872	17	protein_coding	tousled like kinase 2 [Source:HGNC Symbol;Acc:HGNC:11842]
DNAJB9	295.619	-0.385714	0.159373	0.00237736	0.0428108	ENSG00000128590	7	protein_coding	DnaJ heat shock protein family (Hsp40) member B9 [Source:HGNC Symbol;Acc:HGNC:6968]
NDEL1	159.028	-0.385233	0.185166	0.00504732	0.0699228	ENSG00000166579	17	protein_coding	nudE neurodevelopment protein 1 like 1 [Source:HGNC Symbol;Acc:HGNC:17620]
TMEM51-AS1	35.7491	-0.383526	0.364343	0.0204528	0.160233	ENSG00000175147	1	lncRNA	TMEM51 antisense RNA 1 [Source:HGNC Symbol;Acc:HGNC:26301]
NEAT1	33995.6	-0.38295	0.185923	0.00504715	0.0699228	ENSG00000245532	11	lncRNA	nuclear paraspeckle assembly transcript 1 [Source:HGNC Symbol;Acc:HGNC:30815]
TAF5	21.3028	-0.382827	0.445179	0.021139	0.163865	ENSG00000148835	10	protein_coding	TATA-box binding protein associated factor 5 [Source:HGNC Symbol;Acc:HGNC:11539]
SP3	402.062	-0.382522	0.136164	0.000812664	0.0220364	ENSG00000172845	2	protein_coding	Sp3 transcription factor [Source:HGNC Symbol;Acc:HGNC:11208]
CPT1A	208.525	-0.382173	0.185643	0.00550001	0.073662	ENSG00000110090	11	protein_coding	carnitine palmitoyltransferase 1A [Source:HGNC Symbol;Acc:HGNC:2328]
RICTOR	213.241	-0.381833	0.176005	0.00420846	0.0628521	ENSG00000164327	5	protein_coding	RPTOR independent companion of MTOR complex 2 [Source:HGNC Symbol;Acc:HGNC:28611]
RANBP2	391.065	-0.381678	0.169224	0.00346911	0.0553883	ENSG00000153201	2	protein_coding	RAN binding protein 2 [Source:HGNC Symbol;Acc:HGNC:9848]
STXBP5	87.7059	-0.381615	0.231745	0.0114168	0.113859	ENSG00000164506	6	protein_coding	syntaxin binding protein 5 [Source:HGNC Symbol;Acc:HGNC:19665]
MOB1B	86.1162	-0.381371	0.210467	0.0092159	0.100116	ENSG00000173542	4	protein_coding	MOB kinase activator 1B [Source:HGNC Symbol;Acc:HGNC:29801]
PAG1	36.1208	-0.381357	0.442914	0.0199317	0.158098	ENSG00000076641	8	protein_coding	phosphoprotein membrane anchor with glycosphingolipid microdomains 1 [Source:HGNC Symbol;Acc:HGNC:30043]
SOBP	68.0867	-0.381238	0.299292	0.0176431	0.147999	ENSG00000112320	6	protein_coding	sine oculis binding protein homolog [Source:HGNC Symbol;Acc:HGNC:29256]
FUT1	16.3716	-0.381139	0.623561	0.0164828	0.142099	ENSG00000174951	19	protein_coding	fucosyltransferase 1 (H blood group) [Source:HGNC Symbol;Acc:HGNC:4012]
RILP	62.6158	-0.38104	0.255073	0.0154255	0.136624	ENSG00000167705	17	protein_coding	Rab interacting lysosomal protein [Source:HGNC Symbol;Acc:HGNC:30266]
RILP	62.6158	-0.38104	0.255073	0.0154255	0.136624	ENSG00000274145	CHR_HSCHR17_1_CTG2	protein_coding	Rab interacting lysosomal protein [Source:HGNC Symbol;Acc:HGNC:30266]
ABR	110.032	-0.38101	0.214403	0.00986966	0.104476	ENSG00000159842	17	protein_coding	ABR activator of RhoGEF and GTPase [Source:HGNC Symbol;Acc:HGNC:81]
ABR	110.032	-0.38101	0.214403	0.00986966	0.104476	ENSG00000278741	CHR_HSCHR17_2_CTG2	protein_coding	ABR activator of RhoGEF and GTPase [Source:HGNC Symbol;Acc:HGNC:81]
ABR	110.032	-0.38101	0.214403	0.00986966	0.104476	ENSG00000276016	CHR_HSCHR17_3_CTG2	protein_coding	ABR activator of RhoGEF and GTPase [Source:HGNC Symbol;Acc:HGNC:81]
DYNC1H1	957.267	-0.380955	0.142573	0.00119727	0.0282977	ENSG00000197102	14	protein_coding	dynein cytoplasmic 1 heavy chain 1 [Source:HGNC Symbol;Acc:HGNC:2961]
ARRDC4	278.672	-0.380883	0.156109	0.00222909	0.0410387	ENSG00000140450	15	protein_coding	arrestin domain containing 4 [Source:HGNC Symbol;Acc:HGNC:28087]
ARID4A	153.369	-0.380722	0.169758	0.00383194	0.0593909	ENSG00000032219	14	protein_coding	AT-rich interaction domain 4A [Source:HGNC Symbol;Acc:HGNC:9885]
BCAR3	178.251	-0.380543	0.228887	0.0111373	0.111868	ENSG00000137936	1	protein_coding	BCAR3 adaptor protein	NSP family member [Source:HGNC Symbol;Acc:HGNC:973]
IL17RA	111.889	-0.380484	0.236302	0.0121816	0.118446	ENSG00000177663	22	protein_coding	interleukin 17 receptor A [Source:HGNC Symbol;Acc:HGNC:5985]
IL17RA	111.889	-0.380484	0.236302	0.0121816	0.118446	LRG_355	22	LRG_gene	interleukin 17 receptor A [Source:HGNC Symbol;Acc:HGNC:5985]
VPS13B	57.7969	-0.380145	0.331417	0.0191959	0.154569	ENSG00000132549	8	protein_coding	vacuolar protein sorting 13 homolog B [Source:HGNC Symbol;Acc:HGNC:2183]
VPS13B	57.7969	-0.380145	0.331417	0.0191959	0.154569	LRG_351	8	LRG_gene	vacuolar protein sorting 13 homolog B [Source:HGNC Symbol;Acc:HGNC:2183]
WSB1	535.818	-0.380142	0.138645	0.00100567	0.0252438	ENSG00000109046	17	protein_coding	WD repeat and SOCS box containing 1 [Source:HGNC Symbol;Acc:HGNC:19221]
NBPF10	42.3527	-0.379842	0.316034	0.0187462	0.153082	ENSG00000271425	1	protein_coding	NBPF member 10 [Source:HGNC Symbol;Acc:HGNC:31992]
VAV1	112.456	-0.37871	0.276903	0.0168861	0.143992	ENSG00000141968	19	protein_coding	vav guanine nucleotide exchange factor 1 [Source:HGNC Symbol;Acc:HGNC:12657]
ZFYVE1	55.5053	-0.378523	0.255536	0.0154303	0.136624	ENSG00000165861	14	protein_coding	zinc finger FYVE-type containing 1 [Source:HGNC Symbol;Acc:HGNC:13180]
BNC1	33.2778	-0.378456	0.358054	0.0208704	0.162594	ENSG00000169594	15	protein_coding	basonuclin 1 [Source:HGNC Symbol;Acc:HGNC:1081]
CUL2	156.467	-0.378164	0.180436	0.00516095	0.0707961	ENSG00000108094	10	protein_coding	cullin 2 [Source:HGNC Symbol;Acc:HGNC:2552]
VPS50	65.2012	-0.377711	0.257428	0.015268	0.136009	ENSG00000004766	7	protein_coding	VPS50 subunit of EARP/GARPII complex [Source:HGNC Symbol;Acc:HGNC:25956]
GAREM1	228.162	-0.377616	0.246249	0.0135682	0.127413	ENSG00000141441	18	protein_coding	GRB2 associated regulator of MAPK1 subtype 1 [Source:HGNC Symbol;Acc:HGNC:26136]
METTL8	41.1764	-0.376897	0.303793	0.0199651	0.158184	ENSG00000123600	2	protein_coding	methyltransferase like 8 [Source:HGNC Symbol;Acc:HGNC:25856]
SNX9	389.278	-0.376573	0.211137	0.00925828	0.100342	ENSG00000130340	6	protein_coding	sorting nexin 9 [Source:HGNC Symbol;Acc:HGNC:14973]
UACA	210.359	-0.375581	0.180598	0.00541859	0.0729009	ENSG00000137831	15	protein_coding	uveal autoantigen with coiled-coil domains and ankyrin repeats [Source:HGNC Symbol;Acc:HGNC:15947]
CSGALNACT2	72.8318	-0.375292	0.23291	0.0127429	0.122038	ENSG00000169826	10	protein_coding	chondroitin sulfate N-acetylgalactosaminyltransferase 2 [Source:HGNC Symbol;Acc:HGNC:24292]
AP1S3	233.711	-0.374999	0.236593	0.0129901	0.123644	ENSG00000152056	2	protein_coding	adaptor related protein complex 1 subunit sigma 3 [Source:HGNC Symbol;Acc:HGNC:18971]
ROBO1	68.902	-0.374959	0.224245	0.0117036	0.115811	ENSG00000169855	3	protein_coding	roundabout guidance receptor 1 [Source:HGNC Symbol;Acc:HGNC:10249]
PUS7	47.8887	-0.374954	0.334292	0.020727	0.161747	ENSG00000091127	7	protein_coding	pseudouridine synthase 7 [Source:HGNC Symbol;Acc:HGNC:26033]
TNFSF14	108.061	-0.374697	0.374982	0.0202668	0.159221	ENSG00000125735	19	protein_coding	TNF superfamily member 14 [Source:HGNC Symbol;Acc:HGNC:11930]
PCDH19	57.7953	-0.374399	0.381527	0.0217148	0.166186	ENSG00000165194	X	protein_coding	protocadherin 19 [Source:HGNC Symbol;Acc:HGNC:14270]
SEC16A	179.962	-0.374216	0.169509	0.0039992	0.0610069	ENSG00000148396	9	protein_coding	SEC16 homolog A	endoplasmic reticulum export factor [Source:HGNC Symbol;Acc:HGNC:29006]
N4BP2	88.845	-0.374087	0.274366	0.0169491	0.143992	ENSG00000078177	4	protein_coding	NEDD4 binding protein 2 [Source:HGNC Symbol;Acc:HGNC:29851]
HGSNAT	117.559	-0.373701	0.276863	0.017192	0.145172	ENSG00000165102	8	protein_coding	heparan-alpha-glucosaminide N-acetyltransferase [Source:HGNC Symbol;Acc:HGNC:26527]
BAZ1B	449.599	-0.37362	0.150781	0.00209942	0.0396961	ENSG00000009954	7	protein_coding	bromodomain adjacent to zinc finger domain 1B [Source:HGNC Symbol;Acc:HGNC:961]
TJP2	499.986	-0.373567	0.153219	0.00233331	0.0422092	ENSG00000119139	9	protein_coding	tight junction protein 2 [Source:HGNC Symbol;Acc:HGNC:11828]
TJP2	499.986	-0.373567	0.153219	0.00233331	0.0422092	LRG_1201	9	LRG_gene	tight junction protein 2 [Source:HGNC Symbol;Acc:HGNC:11828]
IRS2	711.558	-0.372683	0.18926	0.0068154	0.0837971	ENSG00000185950	13	protein_coding	insulin receptor substrate 2 [Source:HGNC Symbol;Acc:HGNC:6126]
TRIM4	158.642	-0.372664	0.183332	0.00600888	0.0773402	ENSG00000146833	7	protein_coding	tripartite motif containing 4 [Source:HGNC Symbol;Acc:HGNC:16275]
USP24	122.93	-0.372393	0.223854	0.0116092	0.115284	ENSG00000162402	1	protein_coding	ubiquitin specific peptidase 24 [Source:HGNC Symbol;Acc:HGNC:12623]
NUDCD1	80.4559	-0.37234	0.214068	0.010798	0.1102	ENSG00000120526	8	protein_coding	NudC domain containing 1 [Source:HGNC Symbol;Acc:HGNC:24306]
GPCPD1	251.706	-0.371535	0.168675	0.00421944	0.0628521	ENSG00000125772	20	protein_coding	glycerophosphocholine phosphodiesterase 1 [Source:HGNC Symbol;Acc:HGNC:26957]
TRPM7	161.304	-0.37151	0.202064	0.00880722	0.0978634	ENSG00000092439	15	protein_coding	transient receptor potential cation channel subfamily M member 7 [Source:HGNC Symbol;Acc:HGNC:17994]
ATP8B1	552.88	-0.371383	0.203041	0.00878776	0.0978189	ENSG00000081923	18	protein_coding	ATPase phospholipid transporting 8B1 [Source:HGNC Symbol;Acc:HGNC:3706]
ATP8B1	552.88	-0.371383	0.203041	0.00878776	0.0978189	LRG_1205	18	LRG_gene	ATPase phospholipid transporting 8B1 [Source:HGNC Symbol;Acc:HGNC:3706]
TRIM2	1103.19	-0.371334	0.159229	0.00306615	0.0506512	ENSG00000109654	4	protein_coding	tripartite motif containing 2 [Source:HGNC Symbol;Acc:HGNC:15974]
NUMA1	365.187	-0.370539	0.153449	0.00250904	0.0444949	ENSG00000137497	11	protein_coding	nuclear mitotic apparatus protein 1 [Source:HGNC Symbol;Acc:HGNC:8059]
SNHG14	341.856	-0.37036	0.20199	0.00881274	0.0978634	ENSG00000224078	15	lncRNA	small nucleolar RNA host gene 14 [Source:HGNC Symbol;Acc:HGNC:37462]
SPECC1L	271.905	-0.370329	0.187876	0.00679193	0.083582	ENSG00000100014	22	protein_coding	sperm antigen with calponin homology and coiled-coil domains 1 like [Source:HGNC Symbol;Acc:HGNC:29022]
LTBP1	133.882	-0.370019	0.281045	0.0188913	0.153482	ENSG00000049323	2	protein_coding	latent transforming growth factor beta binding protein 1 [Source:HGNC Symbol;Acc:HGNC:6714]
CACHD1	67.6222	-0.369077	0.263013	0.016926	0.143992	ENSG00000158966	1	protein_coding	cache domain containing 1 [Source:HGNC Symbol;Acc:HGNC:29314]
ANKRD17	510.961	-0.368511	0.141545	0.00156166	0.0334431	ENSG00000132466	4	protein_coding	ankyrin repeat domain 17 [Source:HGNC Symbol;Acc:HGNC:23575]
UTP14A	51.9194	-0.368123	0.255288	0.0170234	0.144358	ENSG00000156697	X	protein_coding	UTP14A small subunit processome component [Source:HGNC Symbol;Acc:HGNC:10665]
WASHC2A	99.3143	-0.367992	0.240174	0.0149429	0.134938	ENSG00000099290	10	protein_coding	WASH complex subunit 2A [Source:HGNC Symbol;Acc:HGNC:23416]
TNFRSF10A	120.616	-0.36744	0.287224	0.018963	0.15375	ENSG00000104689	8	protein_coding	TNF receptor superfamily member 10a [Source:HGNC Symbol;Acc:HGNC:11904]
DIP2B	174.467	-0.367416	0.235748	0.0137539	0.128553	ENSG00000066084	12	protein_coding	disco interacting protein 2 homolog B [Source:HGNC Symbol;Acc:HGNC:29284]
SLC39A14	101.926	-0.367218	0.360783	0.0212769	0.164479	ENSG00000104635	8	protein_coding	solute carrier family 39 member 14 [Source:HGNC Symbol;Acc:HGNC:20858]
FAM219A	63.9624	-0.36707	0.276236	0.0185762	0.152312	ENSG00000164970	9	protein_coding	family with sequence similarity 219 member A [Source:HGNC Symbol;Acc:HGNC:19920]
HACD2	209.4	-0.366774	0.219456	0.0118152	0.116505	ENSG00000206527	3	protein_coding	3-hydroxyacyl-CoA dehydratase 2 [Source:HGNC Symbol;Acc:HGNC:9640]
RALGAPB	143.452	-0.366411	0.219597	0.0119374	0.117118	ENSG00000170471	20	protein_coding	Ral GTPase activating protein non-catalytic beta subunit [Source:HGNC Symbol;Acc:HGNC:29221]
LRRK1	41.4685	-0.36618	0.283531	0.0198944	0.157937	ENSG00000154237	15	protein_coding	leucine rich repeat kinase 1 [Source:HGNC Symbol;Acc:HGNC:18608]
OS9	237.822	-0.366178	0.150766	0.00251784	0.0445381	ENSG00000135506	12	protein_coding	OS9 endoplasmic reticulum lectin [Source:HGNC Symbol;Acc:HGNC:16994]
RABEP1	240.128	-0.366165	0.177875	0.00588719	0.0762012	ENSG00000029725	17	protein_coding	rabaptin	RAB GTPase binding effector protein 1 [Source:HGNC Symbol;Acc:HGNC:17677]
RFX7	148.079	-0.365875	0.226237	0.0131942	0.125136	ENSG00000181827	15	protein_coding	regulatory factor X7 [Source:HGNC Symbol;Acc:HGNC:25777]
ARHGAP12	234.754	-0.365873	0.18391	0.00674502	0.083151	ENSG00000165322	10	protein_coding	Rho GTPase activating protein 12 [Source:HGNC Symbol;Acc:HGNC:16348]
HS2ST1	102.914	-0.365617	0.202386	0.0098218	0.10427	ENSG00000153936	1	protein_coding	heparan sulfate 2-O-sulfotransferase 1 [Source:HGNC Symbol;Acc:HGNC:5193]
FABP5	613.403	-0.365568	0.26414	0.0174658	0.147103	ENSG00000164687	8	protein_coding	fatty acid binding protein 5 [Source:HGNC Symbol;Acc:HGNC:3560]
LMTK2	260.151	-0.365536	0.178527	0.00612253	0.0783518	ENSG00000164715	7	protein_coding	lemur tyrosine kinase 2 [Source:HGNC Symbol;Acc:HGNC:17880]
ERLIN2	119.936	-0.365391	0.205444	0.010664	0.109391	ENSG00000147475	8	protein_coding	ER lipid raft associated 2 [Source:HGNC Symbol;Acc:HGNC:1356]
ITGA6	141.809	-0.365037	0.216397	0.0120028	0.117525	ENSG00000091409	2	protein_coding	integrin subunit alpha 6 [Source:HGNC Symbol;Acc:HGNC:6142]
SAMD4A	252.448	-0.365015	0.339467	0.0214479	0.165435	ENSG00000020577	14	protein_coding	sterile alpha motif domain containing 4A [Source:HGNC Symbol;Acc:HGNC:23023]
ELOA	182.592	-0.364868	0.17421	0.00550912	0.0736937	ENSG00000011007	1	protein_coding	elongin A [Source:HGNC Symbol;Acc:HGNC:11620]
ACBD3	372.737	-0.364729	0.166324	0.00457561	0.0659973	ENSG00000182827	1	protein_coding	acyl-CoA binding domain containing 3 [Source:HGNC Symbol;Acc:HGNC:15453]
EPRS	471.518	-0.363621	0.15677	0.00329388	0.0535651	ENSG00000136628	1	protein_coding	glutamyl-prolyl-tRNA synthetase [Source:HGNC Symbol;Acc:HGNC:3418]
CTTNBP2NL	273.47	-0.363523	0.174212	0.00566164	0.0747337	ENSG00000143079	1	protein_coding	CTTNBP2 N-terminal like [Source:HGNC Symbol;Acc:HGNC:25330]
ASNSD1	100.018	-0.363425	0.188332	0.00832286	0.0949865	ENSG00000138381	2	protein_coding	asparagine synthetase domain containing 1 [Source:HGNC Symbol;Acc:HGNC:24910]
GNA13	249.287	-0.363045	0.176368	0.00597122	0.076933	ENSG00000120063	17	protein_coding	G protein subunit alpha 13 [Source:HGNC Symbol;Acc:HGNC:4381]
UBR1	81.8996	-0.362801	0.226609	0.0139522	0.129988	ENSG00000159459	15	protein_coding	ubiquitin protein ligase E3 component n-recognin 1 [Source:HGNC Symbol;Acc:HGNC:16808]
PCSK7	99.1811	-0.362196	0.221888	0.0132183	0.125136	ENSG00000160613	11	protein_coding	proprotein convertase subtilisin/kexin type 7 [Source:HGNC Symbol;Acc:HGNC:8748]
EVA1A	47.7965	-0.36196	0.297688	0.0222296	0.167584	ENSG00000115363	2	protein_coding	eva-1 homolog A	regulator of programmed cell death [Source:HGNC Symbol;Acc:HGNC:25816]
AHCTF1	346.049	-0.361265	0.1737	0.00557217	0.0742059	ENSG00000153207	1	protein_coding	AT-hook containing transcription factor 1 [Source:HGNC Symbol;Acc:HGNC:24618]
TUBGCP4	94.7869	-0.360296	0.190886	0.00899865	0.0987507	ENSG00000137822	15	protein_coding	tubulin gamma complex associated protein 4 [Source:HGNC Symbol;Acc:HGNC:16691]
PRKAB2	51.5882	-0.359914	0.272263	0.0215851	0.165666	ENSG00000131791	1	protein_coding	protein kinase AMP-activated non-catalytic subunit beta 2 [Source:HGNC Symbol;Acc:HGNC:9379]
RNF138	103.656	-0.359694	0.218602	0.0134159	0.126578	ENSG00000134758	18	protein_coding	ring finger protein 138 [Source:HGNC Symbol;Acc:HGNC:17765]
MTUS1	1234.86	-0.359228	0.147256	0.00248675	0.0441557	ENSG00000129422	8	protein_coding	microtubule associated scaffold protein 1 [Source:HGNC Symbol;Acc:HGNC:29789]
UBR4	249.107	-0.359031	0.211356	0.0118153	0.116505	ENSG00000127481	1	protein_coding	ubiquitin protein ligase E3 component n-recognin 4 [Source:HGNC Symbol;Acc:HGNC:30313]
SYNJ1	45.6487	-0.358866	0.284682	0.0215379	0.16554	ENSG00000159082	21	protein_coding	synaptojanin 1 [Source:HGNC Symbol;Acc:HGNC:11503]
UGGT1	144.45	-0.3585	0.182638	0.00749466	0.0890198	ENSG00000136731	2	protein_coding	UDP-glucose glycoprotein glucosyltransferase 1 [Source:HGNC Symbol;Acc:HGNC:15663]
ETFDH	75.5526	-0.358456	0.228589	0.0152616	0.136009	ENSG00000171503	4	protein_coding	electron transfer flavoprotein dehydrogenase [Source:HGNC Symbol;Acc:HGNC:3483]
XPO5	64.9306	-0.35824	0.235057	0.0159647	0.139004	ENSG00000124571	6	protein_coding	exportin 5 [Source:HGNC Symbol;Acc:HGNC:17675]
PDE10A	10.6265	-0.357816	0.70026	0.0170862	0.144628	ENSG00000112541	6	protein_coding	phosphodiesterase 10A [Source:HGNC Symbol;Acc:HGNC:8772]
PHACTR2	366.372	-0.357275	0.188439	0.00867485	0.0971806	ENSG00000112419	6	protein_coding	phosphatase and actin regulator 2 [Source:HGNC Symbol;Acc:HGNC:20956]
CRTC3	101.529	-0.357237	0.236653	0.016431	0.14174	ENSG00000140577	15	protein_coding	CREB regulated transcription coactivator 3 [Source:HGNC Symbol;Acc:HGNC:26148]
UBE3A	436.646	-0.357	0.132317	0.0012783	0.0297109	ENSG00000114062	15	protein_coding	ubiquitin protein ligase E3A [Source:HGNC Symbol;Acc:HGNC:12496]
UBE3A	436.646	-0.357	0.132317	0.0012783	0.0297109	LRG_15	15	LRG_gene	ubiquitin protein ligase E3A [Source:HGNC Symbol;Acc:HGNC:12496]
BLNK	27.7765	-0.356998	0.421992	0.024751	0.177325	LRG_21	10	LRG_gene	B cell linker [Source:HGNC Symbol;Acc:HGNC:14211]
BLNK	27.7765	-0.356998	0.421992	0.024751	0.177325	ENSG00000095585	10	protein_coding	B cell linker [Source:HGNC Symbol;Acc:HGNC:14211]
EDEM3	250.005	-0.356746	0.223846	0.0139873	0.130126	ENSG00000116406	1	protein_coding	ER degradation enhancing alpha-mannosidase like protein 3 [Source:HGNC Symbol;Acc:HGNC:16787]
PLEKHA8	191.431	-0.356687	0.226562	0.0144802	0.13277	ENSG00000106086	7	protein_coding	pleckstrin homology domain containing A8 [Source:HGNC Symbol;Acc:HGNC:30037]
GRPEL2	117.182	-0.3566	0.214498	0.0130924	0.124534	ENSG00000164284	5	protein_coding	GrpE like 2	mitochondrial [Source:HGNC Symbol;Acc:HGNC:21060]
FAM83B	41.6197	-0.356314	0.399145	0.0241782	0.175467	ENSG00000168143	6	protein_coding	family with sequence similarity 83 member B [Source:HGNC Symbol;Acc:HGNC:21357]
CDC42EP2	160.592	-0.356233	0.30795	0.0226413	0.168981	ENSG00000149798	11	protein_coding	CDC42 effector protein 2 [Source:HGNC Symbol;Acc:HGNC:16263]
PDZD8	739.858	-0.356125	0.158816	0.00412959	0.0622982	ENSG00000165650	10	protein_coding	PDZ domain containing 8 [Source:HGNC Symbol;Acc:HGNC:26974]
TBC1D9	226.462	-0.355438	0.186069	0.00847086	0.0956612	ENSG00000109436	4	protein_coding	TBC1 domain family member 9 [Source:HGNC Symbol;Acc:HGNC:21710]
SHTN1	40.4597	-0.355404	0.329366	0.0239755	0.174449	ENSG00000187164	10	protein_coding	shootin 1 [Source:HGNC Symbol;Acc:HGNC:29319]
OSMR	427.134	-0.35518	0.210782	0.0124379	0.119941	ENSG00000145623	5	protein_coding	oncostatin M receptor [Source:HGNC Symbol;Acc:HGNC:8507]
SEC63	383.932	-0.355079	0.149155	0.0029867	0.0496907	ENSG00000025796	6	protein_coding	SEC63 homolog	protein translocation regulator [Source:HGNC Symbol;Acc:HGNC:21082]
CADPS2	141.521	-0.355015	0.286043	0.0200473	0.158474	ENSG00000081803	7	protein_coding	calcium dependent secretion activator 2 [Source:HGNC Symbol;Acc:HGNC:16018]
CAMKK2	62.236	-0.354937	0.246886	0.0190713	0.153909	ENSG00000110931	12	protein_coding	calcium/calmodulin dependent protein kinase kinase 2 [Source:HGNC Symbol;Acc:HGNC:1470]
MMGT1	114.427	-0.35403	0.253766	0.0176126	0.147921	ENSG00000169446	X	protein_coding	membrane magnesium transporter 1 [Source:HGNC Symbol;Acc:HGNC:28100]
TAB3	102.857	-0.353272	0.225097	0.015251	0.136009	ENSG00000157625	X	protein_coding	TGF-beta activated kinase 1 (MAP3K7) binding protein 3 [Source:HGNC Symbol;Acc:HGNC:30681]
RAD50	489.169	-0.353253	0.141184	0.00226078	0.0414584	ENSG00000113522	5	protein_coding	RAD50 double strand break repair protein [Source:HGNC Symbol;Acc:HGNC:9816]
FMN1	132.802	-0.352992	0.228651	0.0154803	0.13678	ENSG00000248905	15	protein_coding	formin 1 [Source:HGNC Symbol;Acc:HGNC:3768]
GATAD2B	151.686	-0.352863	0.188916	0.00936862	0.101378	ENSG00000143614	1	protein_coding	GATA zinc finger domain containing 2B [Source:HGNC Symbol;Acc:HGNC:30778]
GATAD2B	151.686	-0.352863	0.188916	0.00936862	0.101378	ENSG00000261992	CHR_HSCHR1_1_CTG31	protein_coding	GATA zinc finger domain containing 2B [Source:HGNC Symbol;Acc:HGNC:30778]
KIF1B	284.759	-0.35276	0.171217	0.0063888	0.0801722	LRG_252	1	LRG_gene	kinesin family member 1B [Source:HGNC Symbol;Acc:HGNC:16636]
KIF1B	284.759	-0.35276	0.171217	0.0063888	0.0801722	ENSG00000054523	1	protein_coding	kinesin family member 1B [Source:HGNC Symbol;Acc:HGNC:16636]
VSIR	355.605	-0.350684	0.17379	0.00707969	0.0858397	ENSG00000107738	10	protein_coding	V-set immunoregulatory receptor [Source:HGNC Symbol;Acc:HGNC:30085]
PRNP	418.896	-0.350621	0.22673	0.0157173	0.137878	ENSG00000171867	20	protein_coding	prion protein [Source:HGNC Symbol;Acc:HGNC:9449]
NTN1	75.5872	-0.350539	0.273864	0.0216791	0.16612	ENSG00000065320	17	protein_coding	netrin 1 [Source:HGNC Symbol;Acc:HGNC:8029]
AC092139.1	10.8313	-0.349246	0.716342	0.014958	0.13494	ENSG00000272923	16	lncRNA	novel transcript
ZNF430	100.644	-0.34868	0.239409	0.0185572	0.152312	ENSG00000118620	19	protein_coding	zinc finger protein 430 [Source:HGNC Symbol;Acc:HGNC:20808]
ZNF430	100.644	-0.34868	0.239409	0.0185572	0.152312	ENSG00000278780	CHR_HSCHR19_1_CTG2	protein_coding	zinc finger protein 430 [Source:HGNC Symbol;Acc:HGNC:20808]
ZBTB1	369.792	-0.348465	0.165095	0.00585651	0.0761059	ENSG00000126804	14	protein_coding	zinc finger and BTB domain containing 1 [Source:HGNC Symbol;Acc:HGNC:20259]
FAM91A1	224.344	-0.348228	0.188812	0.00991391	0.104612	ENSG00000176853	8	protein_coding	family with sequence similarity 91 member A1 [Source:HGNC Symbol;Acc:HGNC:26306]
NCOA6	233.362	-0.347865	0.153067	0.00412671	0.0622982	ENSG00000198646	20	protein_coding	nuclear receptor coactivator 6 [Source:HGNC Symbol;Acc:HGNC:15936]
MYO5B	489.166	-0.347726	0.178542	0.00824864	0.0945717	ENSG00000167306	18	protein_coding	myosin VB [Source:HGNC Symbol;Acc:HGNC:7603]
CRLF3	51.5843	-0.347676	0.271058	0.0245795	0.176575	ENSG00000176390	17	protein_coding	cytokine receptor like factor 3 [Source:HGNC Symbol;Acc:HGNC:17177]
ARSJ	49.5416	-0.346349	0.299084	0.0236286	0.173549	ENSG00000180801	4	protein_coding	arylsulfatase family member J [Source:HGNC Symbol;Acc:HGNC:26286]
DOCK7	117.579	-0.34631	0.196678	0.0119166	0.117118	ENSG00000116641	1	protein_coding	dedicator of cytokinesis 7 [Source:HGNC Symbol;Acc:HGNC:19190]
N4BP3	33.6451	-0.346142	0.379074	0.0244454	0.176128	ENSG00000145911	5	protein_coding	NEDD4 binding protein 3 [Source:HGNC Symbol;Acc:HGNC:29852]
SPAST	137.345	-0.345575	0.177826	0.0085929	0.0966494	ENSG00000021574	2	protein_coding	spastin [Source:HGNC Symbol;Acc:HGNC:11233]
SPAST	137.345	-0.345575	0.177826	0.0085929	0.0966494	LRG_714	2	LRG_gene	spastin [Source:HGNC Symbol;Acc:HGNC:11233]
STON2	68.1849	-0.345534	0.239109	0.0194439	0.155582	ENSG00000140022	14	protein_coding	stonin 2 [Source:HGNC Symbol;Acc:HGNC:30652]
NPAS2	157.358	-0.343781	0.171959	0.00787655	0.0920708	ENSG00000170485	2	protein_coding	neuronal PAS domain protein 2 [Source:HGNC Symbol;Acc:HGNC:7895]
MAP3K20	81.7228	-0.343688	0.241579	0.0192278	0.154569	ENSG00000091436	2	protein_coding	mitogen-activated protein kinase kinase kinase 20 [Source:HGNC Symbol;Acc:HGNC:17797]
PHACTR4	551.511	-0.342911	0.157515	0.00528219	0.0717462	ENSG00000204138	1	protein_coding	phosphatase and actin regulator 4 [Source:HGNC Symbol;Acc:HGNC:25793]
TTC7A	105.726	-0.342877	0.28328	0.0239575	0.174449	ENSG00000068724	2	protein_coding	tetratricopeptide repeat domain 7A [Source:HGNC Symbol;Acc:HGNC:19750]
TTC7A	105.726	-0.342877	0.28328	0.0239575	0.174449	LRG_1323	2	LRG_gene	tetratricopeptide repeat domain 7A [Source:HGNC Symbol;Acc:HGNC:19750]
TOPBP1	104.852	-0.342648	0.19267	0.0119339	0.117118	ENSG00000163781	3	protein_coding	DNA topoisomerase II binding protein 1 [Source:HGNC Symbol;Acc:HGNC:17008]
KIF3C	68.1096	-0.342475	0.263388	0.024492	0.176282	ENSG00000084731	2	protein_coding	kinesin family member 3C [Source:HGNC Symbol;Acc:HGNC:6321]
FCHSD2	91.0408	-0.342245	0.234366	0.0189	0.153482	ENSG00000137478	11	protein_coding	FCH and double SH3 domains 2 [Source:HGNC Symbol;Acc:HGNC:29114]
FHDC1	82.5849	-0.342201	0.208103	0.0151626	0.135997	ENSG00000137460	4	protein_coding	FH2 domain containing 1 [Source:HGNC Symbol;Acc:HGNC:29363]
SLC44A1	316.79	-0.342196	0.141782	0.00299718	0.0498059	ENSG00000070214	9	protein_coding	solute carrier family 44 member 1 [Source:HGNC Symbol;Acc:HGNC:18798]
EGFR	496.784	-0.342163	0.173064	0.00798014	0.0928936	ENSG00000146648	7	protein_coding	epidermal growth factor receptor [Source:HGNC Symbol;Acc:HGNC:3236]
EGFR	496.784	-0.342163	0.173064	0.00798014	0.0928936	LRG_304	7	LRG_gene	epidermal growth factor receptor [Source:HGNC Symbol;Acc:HGNC:3236]
ANKRD13A	328.422	-0.341361	0.161809	0.0062322	0.0791297	ENSG00000076513	12	protein_coding	ankyrin repeat domain 13A [Source:HGNC Symbol;Acc:HGNC:21268]
OGFRL1	419.221	-0.341286	0.262475	0.021995	0.166805	ENSG00000119900	6	protein_coding	opioid growth factor receptor like 1 [Source:HGNC Symbol;Acc:HGNC:21378]
MYO1B	471.759	-0.341104	0.243216	0.0194927	0.155852	ENSG00000128641	2	protein_coding	myosin IB [Source:HGNC Symbol;Acc:HGNC:7596]
RASA2	187.779	-0.341075	0.245976	0.0207077	0.161686	ENSG00000155903	3	protein_coding	RAS p21 protein activator 2 [Source:HGNC Symbol;Acc:HGNC:9872]
PICALM	376.288	-0.341029	0.167022	0.00710366	0.0859813	ENSG00000073921	11	protein_coding	phosphatidylinositol binding clathrin assembly protein [Source:HGNC Symbol;Acc:HGNC:15514]
[truncated: 22,836 more rows]

## Sheet: Secretory
gene	baseMean	log2FoldChange	lfcSE	pvalue	padj	gene_id	seq_name	gene_biotype	description
AC012313.1	10.9166	-1.51887	0.606781	0.000618648	0.0492359	ENSG00000232098	19	lncRNA	novel transcript
[truncated: 23,415 more rows]
[truncated: 2 more columns]
